# Supplementary material for: Congenic expression of poly-GA but not poly-PR in mice triggers selective neuron loss and interferon responses found in C9orf72 ALS
Source: Acta Neuropathol. 2020 Jun 19;140(2):121–42. doi: 10.1007/s00401-020-02176-0 (PMC7360660; doi:10.1007/s00401-020-02176-0)
Supplement: Supplementary file 1 — Supplementary file1 (XLSX 29027 kb) [file 401_2020_2176_MOESM1_ESM.xlsx]

## Sheet: Legend
Table S1
Differential expression analysis of GA-Nes and PR-Nes samples from isolated microglia, brainstem, neocortex, hippocampus and spinal cord at 3 weeks or at end stage using DESeq2 as described in the methods. In column D -1 and +1 indicate signficant genes (padjusted p<0.05) and the direction of change.

## Sheet: GA Bst 3 wk
EnsemblID	Genename	baseMean	significant	LFC	LFCse	Padj
ENSMUSG00000000001	Gnai3	48.3373	0	0.308149	0.202856	0.663356
ENSMUSG00000000028	Cdc45	4.64556	0	0.773427	0.66353	NA
ENSMUSG00000000031	H19	1.54582	0	-0.489439	0.747639	NA
ENSMUSG00000000037	Scml2	0.484802	0	0.780045	2.00416	NA
ENSMUSG00000000049	Apoh	1.39845	0	0.126674	0.790902	NA
ENSMUSG00000000056	Narf	35.9626	0	0.0743973	0.173961	0.936174
ENSMUSG00000000058	Cav2	51.6816	0	0.0381449	0.186124	0.973111
ENSMUSG00000000078	Klf6	58.0164	0	0.172634	0.216015	0.86281
ENSMUSG00000000085	Scmh1	29.6009	0	0.385952	0.273236	0.704459
ENSMUSG00000000088	Cox5a	374.294	0	-0.0871212	0.117015	0.874005
ENSMUSG00000000093	Tbx2	1.22791	0	-0.0861718	0.948397	NA
ENSMUSG00000000094	Tbx4	0.194119	0	-1.45493	4.21942	NA
ENSMUSG00000000120	Ngfr	1.05028	0	-0.500306	0.953154	NA
ENSMUSG00000000125	Wnt3	13.8249	0	-0.183804	0.262917	0.885696
ENSMUSG00000000126	Wnt9a	5.16412	0	-0.252645	0.744069	0.952777
ENSMUSG00000000127	Fer	22.0215	0	0.237652	0.241252	0.819993
ENSMUSG00000000131	Xpo6	35.5326	0	-0.0419515	0.235574	0.976056
ENSMUSG00000000134	Tfe3	37.5434	0	0.113244	0.201418	0.913574
ENSMUSG00000000142	Axin2	9.53154	0	0.112559	0.399245	0.960344
ENSMUSG00000000148	Brat1	17.8512	0	0.108815	0.256676	0.936729
ENSMUSG00000000149	Gna12	101.601	0	0.00773429	0.150579	0.995174
ENSMUSG00000000154	Slc22a18	2.89964	0	1.38985	0.577909	NA
ENSMUSG00000000157	Itgb2l	0.0742469	0	-0.63071	10.5793	NA
ENSMUSG00000000159	Igsf5	1497.35	0	-0.667116	0.152098	0.00687277
ENSMUSG00000000167	Pih1d2	6.12985	0	0.104769	0.415481	0.965705
ENSMUSG00000000168	Dlat	137.948	0	-0.0350845	0.119163	0.958951
ENSMUSG00000000171	Sdhd	286.729	0	0.144523	0.107166	0.726062
ENSMUSG00000000182	Fgf23	0.0226973	0	0	10.5793	NA
ENSMUSG00000000183	Fgf6	0.170648	0	-0.630713	6.12553	NA
ENSMUSG00000000184	Ccnd2	257.862	0	1.61583	0.584438	0.250506
ENSMUSG00000000194	Gpr107	23.9058	0	0.186005	0.222976	0.857037
ENSMUSG00000000197	Nalcn	42.5977	0	-0.200184	0.213356	0.830255
ENSMUSG00000000202	Btbd17	47.5549	0	0.0280765	0.308241	0.989112
ENSMUSG00000000204	Slfn4	0.586153	0	2.2539	1.5895	NA
ENSMUSG00000000214	Th	13.0309	0	-0.229916	0.426427	0.918412
ENSMUSG00000000215	Ins2	0.513532	0	0.458949	1.7205	NA
ENSMUSG00000000216	Scnn1g	0.157278	0	-0.498904	6.89795	NA
ENSMUSG00000000223	Drp2	19.9018	0	-0.162053	0.251774	0.896907
ENSMUSG00000000244	Tspan32	4.52242	0	1.44887	0.765174	NA
ENSMUSG00000000247	Lhx2	47.2051	0	0.682114	0.299235	0.409174
ENSMUSG00000000248	Clec2g	0.0424998	0	0	10.5793	NA
ENSMUSG00000000253	Gmpr	125.928	0	0.187795	0.131829	0.698496
ENSMUSG00000000263	Glra1	19.0933	0	-0.163653	0.244362	0.891719
ENSMUSG00000000266	Mid2	10.9865	0	-0.457713	0.295525	0.651445
ENSMUSG00000000275	Trim25	10.4089	0	0.855534	0.29811	0.21657
ENSMUSG00000000276	Dgke	33.3182	0	-0.112603	0.239885	0.931418
ENSMUSG00000000278	Scpep1	38.6877	0	0.302566	0.25965	0.784063
ENSMUSG00000000282	Mnt	14.0646	0	0.445322	0.311584	0.697565
ENSMUSG00000000290	Itgb2	44.4471	0	-0.0991242	0.481625	0.972797
ENSMUSG00000000295	Hddc2	74.8109	0	-0.115679	0.152477	0.871257
ENSMUSG00000000296	Tpd52l1	127.847	0	-0.40635	0.136831	0.193642
ENSMUSG00000000301	Pemt	7.83365	0	0.422037	0.316718	0.732177
ENSMUSG00000000303	Cdh1	2.12137	0	-0.332777	0.693425	NA
ENSMUSG00000000305	Cdh4	16.2051	0	1.02315	0.492426	0.478774
ENSMUSG00000000308	Ckmt1	377.395	0	-0.244021	0.142543	0.597284
ENSMUSG00000000317	Bcl6b	1.37809	0	0.622053	0.763365	NA
ENSMUSG00000000318	Clec10a	1.75612	0	1.64254	0.855623	NA
ENSMUSG00000000320	Alox12	0.530714	0	-2.66047	1.76809	NA
ENSMUSG00000000325	Arvcf	18.5729	0	0.449568	0.240282	0.544852
ENSMUSG00000000326	Comt	177.164	0	0.227644	0.119991	0.537399
ENSMUSG00000000339	Rtca	14.3896	0	0.342482	0.229763	0.672672
ENSMUSG00000000340	Dbt	18.4173	0	0.340051	0.220606	0.655561
ENSMUSG00000000346	Dazap2	485.952	0	0.246282	0.0952171	0.304847
ENSMUSG00000000355	Mcts1	198.985	0	-0.247937	0.132277	0.542775
ENSMUSG00000000359	Rem1	0.823051	0	0.0318026	1.14704	NA
ENSMUSG00000000365	Rnf17	2.92325	0	0.374003	0.483951	NA
ENSMUSG00000000374	Trappc10	45.9175	0	-0.183144	0.207868	0.843444
ENSMUSG00000000378	Ccm2	79.7761	0	-0.0871263	0.157842	0.916383
ENSMUSG00000000381	Wap	0.0580691	0	0	10.5793	NA
ENSMUSG00000000384	Tbrg4	19.7274	0	0.0714145	0.201195	0.95149
ENSMUSG00000000385	Tmprss2	0.0327365	0	0	10.5793	NA
ENSMUSG00000000386	Mx1	1.37333	0	0.971002	1.33496	NA
ENSMUSG00000000392	Fap	2.48041	0	-0.517412	0.809497	NA
ENSMUSG00000000394	Gcg	0.617061	0	-0.572244	1.67121	NA
ENSMUSG00000000399	Ndufa9	207.026	0	-0.0918332	0.101125	0.836628
ENSMUSG00000000402	Egfl6	5.71264	0	0.281453	0.354368	0.863885
ENSMUSG00000000409	Lck	3.31699	0	-0.147915	0.660656	NA
ENSMUSG00000000411	Tssk3	0.13091	0	0	6.87966	NA
ENSMUSG00000000416	Cttnbp2	89.8876	0	-0.36125	0.241441	0.670987
ENSMUSG00000000420	Galnt1	47.8546	0	0.113611	0.213899	0.921111
ENSMUSG00000000435	Myf5	0.103824	0	0	10.5793	NA
ENSMUSG00000000439	Mkrn2	25.2952	0	-0.204992	0.193851	0.803891
ENSMUSG00000000440	Pparg	2.38783	0	-0.448744	0.824734	NA
ENSMUSG00000000441	Raf1	17.5224	0	-0.393049	0.283287	0.711013
ENSMUSG00000000486	Sept1	5.29555	0	-0.0122689	0.495518	0.996737
ENSMUSG00000000489	Pdgfb	21.4552	0	-0.105229	0.581052	0.975736
ENSMUSG00000000530	Acvrl1	13.4473	0	-0.502504	0.37638	0.730726
ENSMUSG00000000531	Grasp	21.6721	0	0.529332	0.444377	0.777585
ENSMUSG00000000532	Acvr1b	47.5882	0	-0.266316	0.245136	0.79876
ENSMUSG00000000538	Tom1l2	87.1603	0	-0.032839	0.18171	0.975736
ENSMUSG00000000544	Gpa33	0.0541918	0	0	10.5793	NA
ENSMUSG00000000552	Zfp385a	12	0	-0.311285	0.365418	0.849714
ENSMUSG00000000555	Itga5	1.14273	0	-0.899996	1.48394	NA
ENSMUSG00000000560	Gabra2	103.538	0	0.0237414	0.379313	0.993714
ENSMUSG00000000561	Wdr77	47.865	0	0.0975085	0.154916	0.899926
ENSMUSG00000000562	Adora3	15.3217	0	0.124279	0.943148	0.983815
ENSMUSG00000000563	Atp5pb	1231.74	0	-0.0297487	0.0885648	0.953378
ENSMUSG00000000567	Sox9	82.1614	0	0.82879	0.194704	0.0101007
ENSMUSG00000000568	Hnrnpd	76.7613	0	0.193548	0.204873	0.828485
ENSMUSG00000000579	Dynlt1c	13.5452	0	0.273904	0.351432	0.865832
ENSMUSG00000000581	C1d	196.185	0	-0.0846754	0.142133	0.90748
ENSMUSG00000000594	Gm2a	185.963	0	0.159326	0.116087	0.715648
ENSMUSG00000000600	Krit1	61.1721	0	0.0322372	0.177674	0.975736
ENSMUSG00000000605	Clcn4	630.488	0	-0.22288	0.157142	0.701758
ENSMUSG00000000617	Grm6	0.0120576	0	0	10.5793	NA
ENSMUSG00000000627	Sema4f	18.6596	0	-0.647075	0.260997	0.349885
ENSMUSG00000000628	Hk2	36.5101	0	0.935149	0.348176	0.277945
ENSMUSG00000000631	Myo18a	78.7582	0	-0.0696422	0.163738	0.936504
ENSMUSG00000000632	Sez6	515.11	0	0.0192328	0.170322	0.985707
ENSMUSG00000000673	Haao	1.17641	0	-0.370106	1.15941	NA
ENSMUSG00000000682	Cd52	75.6053	0	0.632634	0.354011	0.568954
ENSMUSG00000000686	Abhd15	2.42731	0	2.46606	1.07922	NA
ENSMUSG00000000690	Hoxb6	12.6728	0	0.0518038	0.247687	0.971506
ENSMUSG00000000693	Loxl3	3.17609	0	0.334516	0.547407	NA
ENSMUSG00000000701	Tcl1b5	0.00869686	0	0	10.5793	NA
ENSMUSG00000000706	Btn1a1	0.10781	0	-0.630798	10.5793	NA
ENSMUSG00000000708	Kat2b	11.8888	0	-0.400953	0.295677	0.722954
ENSMUSG00000000711	Rab5b	34.8437	0	-0.0912953	0.194998	0.931418
ENSMUSG00000000724	Cryba1	0.332864	0	-1.83886	2.3196	NA
ENSMUSG00000000730	Dnmt3l	0.906162	0	1.11824	0.906221	NA
ENSMUSG00000000731	Aire	0.197363	0	0	4.44285	NA
ENSMUSG00000000732	Icosl	4.09327	0	0.678884	1.0336	NA
ENSMUSG00000000739	Sult5a1	2.78045	0	0.994138	0.753254	NA
ENSMUSG00000000743	Chmp1a	98.5972	0	-0.111135	0.152651	0.876648
ENSMUSG00000000751	Rpa1	61.9986	0	0.317443	0.180564	0.577769
ENSMUSG00000000753	Serpinf1	50.9283	0	0.0846175	0.204367	0.938501
ENSMUSG00000000759	Tubgcp3	26.8918	0	0.232406	0.191734	0.769758
ENSMUSG00000000766	Oprm1	1.14879	0	-0.839686	1.01569	NA
ENSMUSG00000000776	Polr3d	26.8809	0	0.00380644	0.217548	0.997516
ENSMUSG00000000782	Tcf7	0.0486491	0	0	10.5793	NA
ENSMUSG00000000787	Ddx3x	104.534	0	0.14406	0.20197	0.879565
ENSMUSG00000000791	Il12rb1	1.61649	0	-0.918852	0.617057	NA
ENSMUSG00000000792	Slc5a5	38.3597	0	-0.402214	0.360357	0.793235
ENSMUSG00000000794	Kcnn3	14.261	0	-0.00570732	0.243979	0.996846
ENSMUSG00000000804	Usp32	174.295	0	0.0502559	0.126018	0.941182
ENSMUSG00000000805	Car4	57.2722	0	-0.501148	0.182839	0.259063
ENSMUSG00000000811	Txnrd3	7.11764	0	-0.276053	0.356558	0.866115
ENSMUSG00000000817	Fasl	0.10103	0	0	10.5793	NA
ENSMUSG00000000823	Zfp512b	2.88073	0	-0.950328	1.02403	NA
ENSMUSG00000000826	Dnajc5	243.406	0	-0.0494559	0.130559	0.945248
ENSMUSG00000000827	Tpd52l2	172.331	0	-0.0245905	0.0982226	0.966346
ENSMUSG00000000838	Fmr1	51.0934	0	-0.271446	0.181124	0.670987
ENSMUSG00000000861	Bcl11a	114.418	0	0.114308	0.214436	0.919842
ENSMUSG00000000869	Il4	2.74022	0	0.787505	0.837648	NA
ENSMUSG00000000876	Pxmp4	30.6989	0	0.181845	0.200234	0.836628
ENSMUSG00000000881	Dlg3	58.1629	0	0.22247	0.222853	0.817304
ENSMUSG00000000884	Gnb1l	9.89717	0	-0.13392	0.320488	0.937975
ENSMUSG00000000889	Dbh	2.06314	0	0.611668	0.467699	NA
ENSMUSG00000000901	Mmp11	2.21545	0	-0.0137172	0.958571	NA
ENSMUSG00000000902	Smarcb1	118.809	0	0.222565	0.113702	0.521192
ENSMUSG00000000903	Vpreb3	0.647973	0	1.62847	1.5542	NA
ENSMUSG00000000915	Hip1r	27.9034	0	-0.562764	0.245692	0.404491
ENSMUSG00000000916	Nsun5	9.21411	0	0.0555976	0.283357	0.973775
ENSMUSG00000000934	Top1mt	16.3087	0	-0.239869	0.235415	0.813069
ENSMUSG00000000938	Hoxa10	3.71895	0	0	3.74585	NA
ENSMUSG00000000948	Gm38393	853.673	0	-0.456627	0.129893	0.0653675
ENSMUSG00000000957	Mmp14	33.4736	0	-0.174908	0.269288	0.895549
ENSMUSG00000000958	Slc7a7	8.18454	0	0.317368	0.876775	0.948797
ENSMUSG00000000959	Oxa1l	76.3526	0	-0.0268926	0.121597	0.970245
ENSMUSG00000000976	Heatr6	22.9393	0	-0.112062	0.228398	0.930118
ENSMUSG00000000982	Ccl3	13.0061	0	0.375599	0.71138	0.921833
ENSMUSG00000000983	Wfdc18	9.33743	0	0.37777	0.361589	0.807463
ENSMUSG00000001016	Ilf2	112.043	0	0.0323664	0.108618	0.958815
ENSMUSG00000001017	Chtop	114.737	0	-0.12109	0.139974	0.845616
ENSMUSG00000001018	Snapin	117.733	0	0.206205	0.116467	0.572261
ENSMUSG00000001021	S100a3	2.14972	0	-0.26186	0.736386	NA
ENSMUSG00000001023	S100a5	7.33383	0	-1.6092	1.40886	0.789443
ENSMUSG00000001025	S100a6	196.691	0	0.281071	0.231959	0.769758
ENSMUSG00000001027	Scn4a	0.0492041	0	0	10.5793	NA
ENSMUSG00000001029	Icam2	4.64172	0	-0.0395314	0.432237	NA
ENSMUSG00000001034	Mapk7	10.7401	0	0.147088	0.347319	0.937089
ENSMUSG00000001036	Epn2	73.1052	0	0.0373776	0.159943	0.968078
ENSMUSG00000001039	B9d1	34.3918	0	0.536215	0.202899	0.289807
ENSMUSG00000001052	Sec24b	29.27	0	-0.0251454	0.196705	0.984295
ENSMUSG00000001053	N4bp3	12.6722	0	-0.436375	0.269034	0.626057
ENSMUSG00000001054	Rmnd5b	69.6504	0	-0.0806438	0.164316	0.930118
ENSMUSG00000001056	Nhp2	263.198	0	0.367882	0.179229	0.4905
ENSMUSG00000001062	Vps9d1	50.1807	0	-0.0660192	0.1689	0.942877
ENSMUSG00000001076	C1ql4	0.259998	0	-3.15078	4.30368	NA
ENSMUSG00000001082	Mfsd10	21.4031	0	-0.0391174	0.290048	0.982994
ENSMUSG00000001089	Luzp1	102.009	0	-0.311333	0.228399	0.71917
ENSMUSG00000001095	Slc13a2	0.111143	0	0	10.5793	NA
ENSMUSG00000001098	Kctd10	1.00823	0	0.992474	1.14227	NA
ENSMUSG00000001100	Poldip2	252.793	0	0.0948858	0.121867	0.86593
ENSMUSG00000001103	Sebox	1.61944	0	-1.48495	1.37878	NA
ENSMUSG00000001105	Ift20	187.049	0	0.0136107	0.105596	0.98406
ENSMUSG00000001119	Col6a1	17.0535	0	0.383261	0.396792	0.822272
ENSMUSG00000001120	Pcbp3	28.5688	0	-0.265464	0.236842	0.792998
ENSMUSG00000001123	Lgals9	57.2578	0	0.26957	0.242876	0.794828
ENSMUSG00000001127	Araf	279.278	0	-0.19541	0.137022	0.698165
ENSMUSG00000001128	Cfp	4.26856	0	0.42345	0.552855	NA
ENSMUSG00000001131	Timp1	14.6824	0	0.945569	0.496405	0.533739
ENSMUSG00000001134	Uxt	20.8088	0	0.25597	0.193006	0.734218
ENSMUSG00000001138	Cnnm3	19.6872	0	0.0554998	0.275725	0.973754
ENSMUSG00000001143	Lman2l	54.9603	0	0.201031	0.203882	0.81966
ENSMUSG00000001150	Mcm3ap	54.2199	0	0.155718	0.160711	0.821506
ENSMUSG00000001151	Pcnt	15.71	0	-0.0791466	0.320154	0.967038
ENSMUSG00000001155	Ftcd	0.112514	0	0	10.5793	NA
ENSMUSG00000001156	Mxd1	32.3506	0	0.102356	0.256016	0.941126
ENSMUSG00000001157	Gmcl1	46.5472	0	-0.177181	0.165368	0.801542
ENSMUSG00000001158	Snrnp27	229.792	0	-0.0866894	0.0950369	0.835356
ENSMUSG00000001166	Oas1c	1.93651	0	0.824237	0.615346	NA
ENSMUSG00000001168	Oas1h	0.0480613	0	0.342836	10.5787	NA
ENSMUSG00000001173	Ocrl	24.4858	0	-0.448431	0.271788	0.61301
ENSMUSG00000001175	Calm1	5247.73	0	-0.169704	0.10828	0.644981
ENSMUSG00000001211	Agpat3	123.736	0	0.13318	0.122183	0.79876
ENSMUSG00000001225	Slc26a3	1.48797	0	-1.3745	0.821155	NA
ENSMUSG00000001227	Sema6b	15.971	0	0.120986	0.379218	0.954838
ENSMUSG00000001228	Uhrf1	4.56236	0	2.08655	1.15346	NA
ENSMUSG00000001229	Dpp9	36.788	0	-0.191624	0.192542	0.81932
ENSMUSG00000001240	Ramp2	190.872	0	0.212718	0.104409	0.4944
ENSMUSG00000001247	Lsr	1.99955	0	-0.736715	0.804736	NA
ENSMUSG00000001248	Gramd1a	59.9448	0	-0.289027	0.188761	0.659189
ENSMUSG00000001249	Hpn	0.825923	0	0.946528	1.35192	NA
ENSMUSG00000001260	Gabrg1	22.096	0	-0.0745402	0.235605	0.955102
ENSMUSG00000001270	Ckb	3622.1	0	0.139418	0.148858	0.830291
ENSMUSG00000001280	Sp1	13.5164	0	-0.0201039	0.294741	0.992552
ENSMUSG00000001281	Itgb7	1.61589	0	0.211617	0.610115	NA
ENSMUSG00000001285	Myg1	53.8759	0	-0.163999	0.134678	0.768385
ENSMUSG00000001288	Rarg	4.44058	0	-0.584723	0.538483	NA
ENSMUSG00000001289	Pfdn5	885.097	0	-0.0747917	0.151872	0.930118
ENSMUSG00000001300	Efnb2	29.4294	0	0.761875	0.32202	0.381935
ENSMUSG00000001305	Rrp15	20.8338	0	0.445874	0.270081	0.61301
ENSMUSG00000001313	Rnd2	172.307	0	-0.485895	0.16472	0.197064
ENSMUSG00000001323	Srr	49.689	0	-0.0336415	0.176733	0.974692
ENSMUSG00000001333	Sync	0.150228	0	-1.45485	5.97129	NA
ENSMUSG00000001334	Fndc5	88.0228	0	-0.262582	0.135777	0.527939
ENSMUSG00000001348	Acp5	0.789062	0	0.599935	1.29068	NA
ENSMUSG00000001349	Cnn1	2.32273	0	2.23639	1.22755	NA
ENSMUSG00000001366	Fbxo9	163.284	0	-0.409634	0.115883	0.062198
ENSMUSG00000001376	Vps50	56.5794	0	-0.153781	0.166774	0.832895
ENSMUSG00000001380	Hars	133.976	0	-0.1926	0.111239	0.591507
ENSMUSG00000001383	Zmat2	313.452	0	-0.287804	0.130288	0.428689
ENSMUSG00000001403	Ube2c	14.4574	0	1.42232	1.04792	0.722419
ENSMUSG00000001415	Smg5	30.2382	0	0.204457	0.18434	0.794828
ENSMUSG00000001416	Cct3	245.223	0	0.143807	0.10095	0.698496
ENSMUSG00000001418	Glmp	71.7556	0	0.371124	0.130705	0.227458
ENSMUSG00000001419	Mef2d	18.9495	0	-0.698232	0.365846	0.532724
ENSMUSG00000001420	Tmem79	0.543311	0	1.72475	1.34853	NA
ENSMUSG00000001424	Snd1	38.1168	0	0.00251125	0.207028	0.998074
ENSMUSG00000001435	Col18a1	5.46277	0	0.361123	0.459316	0.865776
ENSMUSG00000001436	Slc19a1	22.2599	0	0.138037	0.212008	0.894989
ENSMUSG00000001440	Kpnb1	58.534	0	0.21453	0.20073	0.802639
ENSMUSG00000001441	Npepps	100.889	0	0.0108366	0.159928	0.992578
ENSMUSG00000001444	Tbx21	0.354299	0	-0.630629	2.84727	NA
ENSMUSG00000001445	Mrpl10	45.4283	0	0.273036	0.138925	0.521192
ENSMUSG00000001467	Cyp51	96.4437	0	-0.417316	0.170517	0.361468
ENSMUSG00000001473	Tubb6	26.6588	0	1.39449	0.908102	0.657902
ENSMUSG00000001493	Meox1	1.62311	0	-0.292944	0.702341	NA
ENSMUSG00000001494	Sost	0.0709139	0	-0.63077	10.5793	NA
ENSMUSG00000001496	Nkx2-1	1.01917	0	1.70939	1.52026	NA
ENSMUSG00000001497	Pax9	0.186404	0	2.30145	5.44767	NA
ENSMUSG00000001504	Irx2	7.07371	0	-0.333702	0.221137	0.666578
ENSMUSG00000001506	Col1a1	25.6965	0	0.148044	0.457288	0.95469
ENSMUSG00000001507	Itga3	4.28923	0	-0.0247752	0.492286	NA
ENSMUSG00000001508	Sgca	0.931132	0	-1.35729	1.26849	NA
ENSMUSG00000001510	Dlx3	0.065124	0	0	10.5793	NA
ENSMUSG00000001517	Foxm1	1.81619	0	1.66574	1.1054	NA
ENSMUSG00000001518	Itfg2	26.6105	0	-0.332667	0.202469	0.616206
ENSMUSG00000001520	Nrip2	27.3306	0	-0.227507	0.181053	0.754552
ENSMUSG00000001521	Tulp3	31.5275	0	0.180562	0.21299	0.851008
ENSMUSG00000001524	Gtf2h4	33.0131	0	-0.100739	0.193034	0.92328
ENSMUSG00000001525	Tubb5	962.961	0	0.0220866	0.185459	0.985151
ENSMUSG00000001542	Ell2	25.5676	0	-0.287288	0.231065	0.75922
ENSMUSG00000001552	Jup	28.1692	0	-0.221274	0.252219	0.844909
ENSMUSG00000001555	Fkbp10	10.4098	0	0.157968	0.344981	0.93159
ENSMUSG00000001558	Klhl10	0.5449	0	-0.331283	1.55764	NA
ENSMUSG00000001566	Mnx1	0.678234	0	-0.0862017	3.35635	NA
ENSMUSG00000001569	Nom1	23.1203	0	-0.438574	0.28229	0.65033
ENSMUSG00000001576	Ergic1	100.766	0	0.179658	0.149652	0.774229
ENSMUSG00000001583	Tnk1	0.086609	0	-0.630774	10.5793	NA
ENSMUSG00000001588	Acap1	0.745072	0	0.366886	1.01794	NA
ENSMUSG00000001604	Tcea3	3.49567	0	0.628462	0.471305	NA
ENSMUSG00000001622	Csn3	0.0522774	0	0	10.5793	NA
ENSMUSG00000001627	Ifrd1	80.4519	0	0.329573	0.161957	0.494591
ENSMUSG00000001630	Stk38l	22.2164	0	-0.0441992	0.222704	0.973775
ENSMUSG00000001632	Brpf1	21.4295	0	0.197888	0.257076	0.867389
ENSMUSG00000001642	Akr1b3	31.8268	0	0.0136548	0.188019	0.991309
ENSMUSG00000001655	Hoxc13	0.298364	0	0	10.5793	NA
ENSMUSG00000001656	Hoxc11	0.298887	0	0	10.5793	NA
ENSMUSG00000001663	Gstt1	28.4122	0	0.0995192	0.215769	0.931418
ENSMUSG00000001666	Ddt	155.819	0	-0.143977	0.106617	0.725596
ENSMUSG00000001670	Tat	0.0526442	0	-1.04256	10.5793	NA
ENSMUSG00000001672	Marveld3	0.441884	0	-1.45017	1.84273	NA
ENSMUSG00000001674	Ddx18	28.8172	0	0.208571	0.197868	0.805615
ENSMUSG00000001687	Ubl3	367.984	0	-0.230803	0.110557	0.477317
ENSMUSG00000001700	Gramd3	32.8467	0	-0.320327	0.214143	0.670987
ENSMUSG00000001707	Eef1e1	116.164	0	-0.107842	0.120184	0.839035
ENSMUSG00000001729	Akt1	110.815	0	-0.0795922	0.146718	0.918083
ENSMUSG00000001739	Cldn15	0.248187	0	1.74523	3.28387	NA
ENSMUSG00000001741	Il16	22.516	0	-1.56409	0.676296	0.394648
ENSMUSG00000001750	Tcirg1	21.309	0	0.301884	0.247567	0.767323
ENSMUSG00000001751	Naglu	24.4185	0	-0.116489	0.363092	0.954838
ENSMUSG00000001755	Coasy	49.2603	0	0.293459	0.135595	0.445905
ENSMUSG00000001761	Smo	11.1789	0	0.0436535	0.345188	0.984295
ENSMUSG00000001763	Tspan33	22.6185	0	0.101078	0.310982	0.954261
ENSMUSG00000001767	Crnkl1	46.7511	0	0.308497	0.168266	0.555457
ENSMUSG00000001768	Rin2	36.9358	0	0.25988	0.229278	0.791046
ENSMUSG00000001773	Folh1	10.5993	0	-0.473131	0.269631	0.578567
ENSMUSG00000001774	Chordc1	81.0975	0	-0.252808	0.157609	0.633115
ENSMUSG00000001783	Rtcb	158.237	0	-0.178109	0.129652	0.715648
ENSMUSG00000001785	Pwp1	33.8836	0	0.0497241	0.197036	0.965705
ENSMUSG00000001786	Fbxo7	64.0142	0	-0.375122	0.137792	0.265423
ENSMUSG00000001794	Capns1	208.134	0	0.102633	0.113492	0.837992
ENSMUSG00000001802	Lrp3	17.8784	0	-0.270901	0.279446	0.821506
ENSMUSG00000001804	Dsg4	0.00813373	0	0	10.5793	NA
ENSMUSG00000001815	Evx2	0.310594	0	-0.0464369	3.27316	NA
ENSMUSG00000001819	Hoxd13	0.072291	0	-1.04257	10.5793	NA
ENSMUSG00000001823	Hoxd12	0.0442656	0	0	10.5793	NA
ENSMUSG00000001827	Folr1	20.735	0	0.539129	0.842167	0.897348
ENSMUSG00000001829	Clpb	92.4909	0	0.1632	0.14801	0.795772
ENSMUSG00000001833	Sept7	715.973	0	-0.0513036	0.0924902	0.915872
ENSMUSG00000001844	Zdhhc4	54.7912	0	0.386242	0.153555	0.331303
ENSMUSG00000001847	Rac1	125.526	0	-0.0505686	0.107632	0.931418
ENSMUSG00000001855	Nup214	20.3448	0	-0.200113	0.229211	0.844909
ENSMUSG00000001864	Aif1l	15.158	0	-0.061434	0.34323	0.975836
ENSMUSG00000001865	Cpa3	0.150665	0	-0.723903	7.63985	NA
ENSMUSG00000001870	Ltbp1	10.069	0	-0.370729	0.353702	0.806821
ENSMUSG00000001891	Ugp2	155.937	0	0.037537	0.102318	0.94836
ENSMUSG00000001901	Kcnh6	0.718867	0	-1.23439	1.34856	NA
ENSMUSG00000001909	Trmt1	60.2744	0	-0.0110816	0.137834	0.989636
ENSMUSG00000001910	Nacc1	13.8476	0	0.255428	0.299854	0.849714
ENSMUSG00000001911	Nfix	292.117	0	0.0709755	0.183914	0.943647
ENSMUSG00000001918	Slc1a5	7.80253	0	0.760412	0.462075	0.614345
ENSMUSG00000001924	Uba1	275.763	0	-0.0258932	0.0879615	0.958951
ENSMUSG00000001930	Vwf	7.23193	0	-0.0561304	0.438367	0.984295
ENSMUSG00000001942	Siae	15.2165	0	0.0588215	0.249037	0.967697
ENSMUSG00000001943	Vsig2	1.9954	0	0.508926	1.19838	NA
ENSMUSG00000001946	Esam	26.7085	0	-0.253572	0.211748	0.774285
ENSMUSG00000001948	Spa17	17.5181	0	0.342926	0.233641	0.68442
ENSMUSG00000001962	Fam50a	54.8601	0	0.217042	0.159016	0.718792
ENSMUSG00000001964	Emd	117.653	0	0.0230362	0.123515	0.974692
ENSMUSG00000001983	Taco1	5.83327	0	0.0479443	0.339721	0.981034
ENSMUSG00000001985	Grik3	129.002	0	0.756228	0.187939	0.0209869
ENSMUSG00000001986	Gria3	103.812	0	-0.332494	0.243874	0.71917
ENSMUSG00000001988	Npas1	12.374	0	-0.280353	0.335846	0.856859
ENSMUSG00000001995	Sipa1l2	31.1209	0	-0.106637	0.191646	0.915872
ENSMUSG00000001998	Ap4e1	3.4045	0	-0.828319	0.746837	NA
ENSMUSG00000001999	Blvra	73.5502	0	-0.0569859	0.118746	0.93105
ENSMUSG00000002006	Pdzd4	15.769	0	-0.103384	0.351135	0.958951
ENSMUSG00000002007	Srpk3	3.69655	0	-0.445967	0.573949	NA
ENSMUSG00000002010	Idh3g	303.343	0	0.0192269	0.072244	0.962544
ENSMUSG00000002012	Pnck	155.904	0	-0.230642	0.178585	0.744906
ENSMUSG00000002014	Ssr4	288.585	0	0.00796048	0.110759	0.991327
ENSMUSG00000002015	Bcap31	256.756	0	0.0256389	0.108279	0.967697
ENSMUSG00000002017	Fam98a	25.8896	0	-0.391564	0.203722	0.529044
ENSMUSG00000002020	Ltbp2	0.350354	0	-0.271007	2.08998	NA
ENSMUSG00000002028	Kmt2a	58.7189	0	-0.0813289	0.242733	0.953378
ENSMUSG00000002031	Ift46	64.9654	0	-0.0633092	0.129357	0.930381
ENSMUSG00000002032	Tmem25	31.046	0	-0.211511	0.184153	0.789109
ENSMUSG00000002033	Cd3g	2.95969	0	-0.194151	0.453184	NA
ENSMUSG00000002043	Trappc6a	35.6634	0	0.25771	0.190899	0.725757
ENSMUSG00000002052	Supt6	66.7414	0	-0.0946657	0.17695	0.919073
ENSMUSG00000002055	Spag5	13.5832	0	-0.572455	0.286683	0.508474
ENSMUSG00000002057	Foxn1	0.0352826	0	0	10.5793	NA
ENSMUSG00000002058	Unc119	34.9542	0	-0.0521601	0.18457	0.960344
ENSMUSG00000002059	Rab34	40.1826	0	0.21587	0.174131	0.759969
ENSMUSG00000002064	Sdf2	160.242	0	-0.0211287	0.110631	0.974629
ENSMUSG00000002068	Ccne1	24.52	0	0.126098	0.204497	0.903413
ENSMUSG00000002076	Hsf2bp	1.05312	0	-0.602534	1.12539	NA
ENSMUSG00000002083	Bbc3	11.2707	0	0.330577	0.368284	0.839035
ENSMUSG00000002100	Mybpc3	0.728019	0	-2.45803	1.77636	NA
ENSMUSG00000002102	Psmc3	373.332	0	0.0364494	0.0636027	0.912609
ENSMUSG00000002103	Acp2	57.0929	0	0.0401456	0.165214	0.967174
ENSMUSG00000002104	Rapsn	6.06407	0	-0.276773	0.524237	0.921833
ENSMUSG00000002105	Slc39a13	26.0679	0	-0.0695448	0.215774	0.954811
ENSMUSG00000002107	Celf2	377.842	0	0.297453	0.208372	0.697925
ENSMUSG00000002108	Nr1h3	4.70909	0	0.448794	0.443016	0.815305
ENSMUSG00000002109	Ddb2	0.689922	0	-1.45498	1.57014	NA
ENSMUSG00000002111	Spi1	31.7213	0	0.0727468	0.531967	0.982144
ENSMUSG00000002129	Sf3a1	57.2128	0	-0.160101	0.16118	0.819445
ENSMUSG00000002147	Stat6	8.9481	0	-0.67374	0.63679	0.803891
ENSMUSG00000002190	Clgn	16.9079	0	-0.606081	0.299489	0.495928
ENSMUSG00000002204	Napsa	1.53764	0	-0.248454	0.81866	NA
ENSMUSG00000002205	Vrk3	46.6474	0	0.376573	0.156501	0.373968
ENSMUSG00000002210	Smg9	23.9617	0	0.0108938	0.241409	0.995722
ENSMUSG00000002221	Paxip1	21.8966	0	-0.58792	0.257301	0.407154
ENSMUSG00000002222	Rmnd5a	27.4629	0	0.0219188	0.235113	0.988527
ENSMUSG00000002227	Mov10	3.89787	0	0.346819	0.660318	NA
ENSMUSG00000002228	Ppm1j	1.3322	0	-0.256929	0.84169	NA
ENSMUSG00000002233	Rhoc	51.0509	0	0.719548	0.33349	0.450678
ENSMUSG00000002240	Prr27	0.00813373	0	0	10.5793	NA
ENSMUSG00000002249	Tead3	1.37216	0	-0.363064	1.31647	NA
ENSMUSG00000002250	Ppard	15.0693	0	1.20953	0.388266	0.148646
ENSMUSG00000002257	Def6	5.7666	0	-0.286749	0.46449	0.903158
ENSMUSG00000002265	Peg3	168.495	0	-0.0163197	0.185648	0.989156
ENSMUSG00000002266	Zim1	2.22147	0	-0.383346	0.737982	NA
ENSMUSG00000002274	Metrn	13.4058	0	0.547632	0.480866	0.789443
ENSMUSG00000002279	Lmf1	34.3635	0	-0.135895	0.150388	0.837992
ENSMUSG00000002280	Ciao3	31.7764	0	-0.174857	0.179301	0.821506
ENSMUSG00000002289	Angptl4	12.4198	0	-0.430053	0.504882	0.849714
ENSMUSG00000002297	Dbf4	3.89825	0	0.860094	0.756365	NA
ENSMUSG00000002307	Daxx	36.5397	0	0.194754	0.195971	0.819445
ENSMUSG00000002308	Cd320	58.3023	0	0.0427998	0.128959	0.953756
ENSMUSG00000002319	Ipo4	99.2054	0	0.106109	0.102834	0.810736
ENSMUSG00000002320	Tm9sf1	3.45494	0	-0.0200756	0.645714	NA
ENSMUSG00000002324	Rec8	3.87244	0	-1.27548	0.450873	NA
ENSMUSG00000002325	Irf9	22.7713	0	0.467709	0.318894	0.68442
ENSMUSG00000002326	Gmpr2	28.7073	0	0.181668	0.190917	0.827077
ENSMUSG00000002329	Mdp1	87.8278	0	-0.0471846	0.137207	0.951681
ENSMUSG00000002332	Dhrs1	197.921	0	0.708398	0.26592	0.284404
ENSMUSG00000002341	Ncan	115.389	0	0.468143	0.201443	0.394021
ENSMUSG00000002342	Tmem161a	21.7404	0	-0.0891778	0.207251	0.935579
ENSMUSG00000002343	Armc6	40.5269	0	0.144803	0.188709	0.867842
ENSMUSG00000002345	Borcs8	79.497	0	0.000384129	0.14447	0.999864
ENSMUSG00000002346	Slc25a42	9.49375	0	-0.713604	0.436096	0.621032
ENSMUSG00000002365	Snx9	6.36069	0	-0.225879	0.435675	0.924043
ENSMUSG00000002372	Ranbp3	90.1927	0	0.0586152	0.122639	0.93105
ENSMUSG00000002379	Ndufa11	806.004	0	-0.0386891	0.121109	0.954838
ENSMUSG00000002384	Bmp8b	0.0905725	0	0.848018	10.5634	NA
ENSMUSG00000002393	Nr2f6	19.8742	0	0.207093	0.24204	0.848739
ENSMUSG00000002395	Use1	239.239	0	-0.18593	0.121592	0.660354
ENSMUSG00000002396	Ocel1	17.4971	0	-0.219651	0.465481	0.931418
ENSMUSG00000002409	Dyrk1b	4.34836	0	0.52892	0.501161	NA
ENSMUSG00000002413	Braf	103.775	0	-0.155522	0.188521	0.85943
ENSMUSG00000002416	Ndufb2	395.621	0	-0.107564	0.134983	0.863154
ENSMUSG00000002428	Hltf	32.0621	0	0.0493052	0.232879	0.971506
ENSMUSG00000002455	Prpf6	66.104	0	0.0218426	0.139933	0.980297
ENSMUSG00000002458	Rgs19	78.4003	0	0.14604	0.166661	0.844909
ENSMUSG00000002459	Rgs20	18.5419	0	0.276624	0.28902	0.825373
ENSMUSG00000002475	Abhd3	81.1442	0	0.0443166	0.16108	0.960883
ENSMUSG00000002477	Snrpd1	162.801	0	0.156146	0.137173	0.789443
ENSMUSG00000002486	Tchp	11.0041	0	0.00212118	0.29539	0.999295
ENSMUSG00000002489	Tiam1	31.042	0	-0.434774	0.315952	0.715017
ENSMUSG00000002496	Tsc2	31.7863	0	0.0903469	0.21224	0.936459
ENSMUSG00000002500	Rpl3l	1.1669	0	0.00520706	0.752631	NA
ENSMUSG00000002504	Slc9a3r2	80.9997	0	-0.0984527	0.135976	0.877324
ENSMUSG00000002524	Puf60	256.679	0	-0.0213589	0.0945456	0.969491
ENSMUSG00000002546	Golga2	50.2948	0	-0.302114	0.176407	0.597284
ENSMUSG00000002550	Uck1	25.6017	0	0.22283	0.208667	0.802639
ENSMUSG00000002565	Scin	0.365477	0	-1.04279	2.28923	NA
ENSMUSG00000002578	Ikzf4	8.70307	0	0.842982	0.419491	0.504132
ENSMUSG00000002580	Mien1	297.331	0	-0.0859087	0.129774	0.893449
ENSMUSG00000002588	Pon1	0.530187	0	-0.904433	2.11787	NA
ENSMUSG00000002602	Axl	36.7517	0	0.405938	0.230688	0.577432
ENSMUSG00000002603	Tgfb1	7.03782	0	-0.840978	0.842829	0.817461
ENSMUSG00000002608	Ccdc97	40.4919	0	-0.177962	0.203636	0.844909
ENSMUSG00000002617	Zfp40	10.6436	0	-0.101788	0.310063	0.953756
ENSMUSG00000002625	Akap8l	49.1409	0	-0.0876994	0.187904	0.931418
ENSMUSG00000002633	Shh	1.47244	0	-0.4055	0.780075	NA
ENSMUSG00000002635	Pdcd2l	49.3088	0	0.0591542	0.151785	0.942907
ENSMUSG00000002658	Gtf2f1	95.0481	0	-0.0417029	0.127794	0.953965
ENSMUSG00000002660	Clpp	205.714	0	0.105347	0.100049	0.80569
ENSMUSG00000002661	Alkbh7	79.6204	0	-0.0506974	0.129553	0.942534
ENSMUSG00000002664	Pspn	0.0118944	0	0	10.5793	NA
ENSMUSG00000002668	Dennd1c	2.54907	0	1.83895	1.1342	NA
ENSMUSG00000002679	Med6	45.1488	0	-0.138729	0.17796	0.865832
ENSMUSG00000002688	Prkd1	11.2819	0	0.231624	0.297949	0.865965
ENSMUSG00000002699	Lcp2	23.9767	0	0.293133	0.446539	0.894508
ENSMUSG00000002718	Cse1l	46.5795	0	0.204993	0.176684	0.784128
ENSMUSG00000002728	Naa20	107.687	0	-0.259779	0.140836	0.551189
ENSMUSG00000002731	Prkra	46.8765	0	0.120868	0.136205	0.841458
ENSMUSG00000002732	Fkbp7	17.8649	0	0.132847	0.279876	0.931256
ENSMUSG00000002733	Plekha3	34.6961	0	-0.187971	0.2286	0.859648
ENSMUSG00000002741	Ykt6	77.2966	0	-0.106574	0.153319	0.886777
ENSMUSG00000002748	Baz1b	62.101	0	0.251419	0.232244	0.799431
ENSMUSG00000002769	Gnmt	2.63175	0	-0.34012	0.613672	NA
ENSMUSG00000002771	Grin2d	7.54948	0	-0.261119	0.377585	0.887671
ENSMUSG00000002778	Kdelr1	87.7857	0	0.100201	0.148935	0.89088
ENSMUSG00000002781	Tmem143	8.99145	0	-0.109118	0.321762	0.952831
ENSMUSG00000002791	Pdxk-ps	0.225459	0	0.888775	3.57465	NA
ENSMUSG00000002797	Ggct	62.7267	0	-0.291928	0.141105	0.482547
ENSMUSG00000002799	Jag2	7.44294	0	-0.589994	0.475489	0.759969
ENSMUSG00000002803	Btbd6	48.972	0	-0.113278	0.17194	0.893838
ENSMUSG00000002804	Nudt14	32.1459	0	0.349834	0.167753	0.477317
ENSMUSG00000002808	Epdr1	197.212	0	0.0492878	0.123553	0.941182
ENSMUSG00000002812	Flii	29.7644	0	0.144691	0.179783	0.861049
ENSMUSG00000002814	Top3a	3.23132	0	-0.5401	0.569161	NA
ENSMUSG00000002820	Atg4d	8.46169	0	-0.554658	0.3785	0.68442
ENSMUSG00000002825	Qtrt1	23.2979	0	0.131017	0.223801	0.910216
ENSMUSG00000002831	Plin4	4.1802	0	0.180243	1.02937	NA
ENSMUSG00000002833	Hdgfl2	50.4686	0	0.213948	0.172032	0.75922
ENSMUSG00000002835	Chaf1a	1.45238	0	0.824974	0.925489	NA
ENSMUSG00000002844	Adprh	542.106	0	-0.0119259	0.0851206	0.981034
ENSMUSG00000002845	Tmem39a	9.76661	0	0.10464	0.313493	0.953378
ENSMUSG00000002846	Timmdc1	19.3659	0	0.00554248	0.227337	0.996737
ENSMUSG00000002847	Pla1a	2.42288	0	0.684857	0.730138	NA
ENSMUSG00000002870	Mcm2	9.1843	0	1.20106	0.667936	0.5673
ENSMUSG00000002871	Tpra1	35.0242	0	-0.11352	0.170823	0.892575
ENSMUSG00000002881	Nab1	26.462	0	-0.391574	0.212961	0.55428
ENSMUSG00000002885	Adgre5	7.63368	0	-0.345677	0.354203	0.821506
ENSMUSG00000002897	Il17ra	13.0964	0	-0.196777	0.375934	0.922802
ENSMUSG00000002900	Lamb1	13.2056	0	0.0110295	0.383295	0.996358
ENSMUSG00000002908	Kcnn1	10.4608	0	-0.174188	0.33898	0.925402
ENSMUSG00000002910	Arrdc2	15.1477	0	0.0351754	0.371208	0.988334
ENSMUSG00000002930	Ppp1r17	1.94768	0	-1.33313	0.917598	NA
ENSMUSG00000002944	Cd36	3.29572	0	1.61702	0.668443	NA
ENSMUSG00000002948	Map2k7	45.5597	0	-0.0334551	0.16191	0.9723
ENSMUSG00000002949	Timm44	88.2196	0	-0.0553154	0.128291	0.935579
ENSMUSG00000002957	Ap2a2	133.622	0	-0.134313	0.150602	0.840608
ENSMUSG00000002963	Pnkp	21.2303	0	0.257459	0.210462	0.766313
ENSMUSG00000002968	Med25	59.9884	0	0.0918967	0.158312	0.911871
ENSMUSG00000002980	Bcam	5.32901	0	0.29542	0.433949	0.89014
ENSMUSG00000002981	Clptm1	157.83	0	-0.0521913	0.120345	0.935458
ENSMUSG00000002983	Relb	14.8139	0	0.409507	0.293271	0.708489
ENSMUSG00000002984	Tomm40	102.969	0	0.234227	0.130822	0.568954
ENSMUSG00000002985	Apoe	8046.79	0	0.370165	0.143024	0.304847
ENSMUSG00000002992	Apoc2	2.55679	0	0.717974	1.12055	NA
ENSMUSG00000002996	Hbp1	11.3546	0	-0.299114	0.27087	0.795466
ENSMUSG00000002997	Prkar2b	60.5487	0	0.0422295	0.210439	0.973754
ENSMUSG00000003031	Cdkn1b	44.6483	0	0.361244	0.173879	0.478774
ENSMUSG00000003032	Klf4	4.61496	0	0.0128152	0.542141	NA
ENSMUSG00000003033	Ap1m1	112.332	0	0.0254586	0.128843	0.973775
ENSMUSG00000003037	Rab8a	61.2242	0	0.0941256	0.169332	0.915872
ENSMUSG00000003038	Hmgn2	114.632	0	0.492234	0.219775	0.421481
ENSMUSG00000003039	Fam32a	176.08	0	-0.0368912	0.166224	0.970137
ENSMUSG00000003051	Elf3	0.244299	0	0.82318	2.65321	NA
ENSMUSG00000003053	Cyp2c29	0.0558689	0	0	10.5793	NA
ENSMUSG00000003062	Stard3nl	173.74	0	0.0536162	0.106788	0.928786
ENSMUSG00000003068	Stk11	34.1527	0	0.0402405	0.19932	0.973754
ENSMUSG00000003070	Efna2	8.77214	0	-0.581284	0.378315	0.657902
ENSMUSG00000003072	Atp5d	1669.56	0	0.0232829	0.106978	0.97105
ENSMUSG00000003099	Ppp5c	116.872	0	-0.0150346	0.111906	0.982994
ENSMUSG00000003119	Cdk12	18.379	0	0.0905475	0.285414	0.954927
ENSMUSG00000003123	Lipe	8.99771	0	-0.366427	0.500342	0.876648
ENSMUSG00000003131	Pafah1b2	218.015	0	-0.0950237	0.0748887	0.750143
ENSMUSG00000003134	Tbc1d8	10.6282	0	0.33683	0.405863	0.858251
ENSMUSG00000003135	Cnot11	28.2701	0	0.139557	0.214047	0.894989
ENSMUSG00000003153	Slc2a3	71.3736	0	0.146008	0.161942	0.838231
ENSMUSG00000003154	Foxj2	20.1814	0	-0.0166936	0.287041	0.994102
ENSMUSG00000003161	Sri	303.935	0	0.0909583	0.0917962	0.81966
ENSMUSG00000003184	Irf3	27.7167	0	0.320217	0.189858	0.604373
ENSMUSG00000003190	Bcl2l12	2.23822	0	0.26882	0.698262	NA
ENSMUSG00000003198	Zfp959	6.58582	0	-0.227226	0.399444	0.912609
ENSMUSG00000003199	Mpnd	85.3771	0	-0.146961	0.141212	0.808848
ENSMUSG00000003200	Sh3gl1	53.9357	0	0.303098	0.146965	0.487244
ENSMUSG00000003206	Ebi3	6.35941	0	-0.196778	0.573224	0.951681
ENSMUSG00000003208	Yju2	10.9051	0	-0.297294	0.3174	0.830291
ENSMUSG00000003226	Ranbp2	33.8483	0	0.138786	0.240066	0.911934
ENSMUSG00000003227	Edar	0.19864	0	-0.630655	4.42266	NA
ENSMUSG00000003228	Grk5	4.03709	0	0.0238822	0.477181	NA
ENSMUSG00000003233	Dvl3	5.66522	0	0.348372	0.476052	0.876648
ENSMUSG00000003234	Abcf3	48.6275	0	-0.432858	0.167337	0.304847
ENSMUSG00000003235	Eif2b5	51.7139	0	0.092775	0.178392	0.92374
ENSMUSG00000003269	Cyth2	91.2688	0	-0.272965	0.157418	0.591026
ENSMUSG00000003271	Sult2b1	11.2846	0	-0.0803447	0.391282	0.972833
ENSMUSG00000003273	Car11	128.896	0	-0.227475	0.162563	0.707767
ENSMUSG00000003279	Dlgap1	375.859	0	-0.0185554	0.225735	0.989636
ENSMUSG00000003282	Plag1	4.29081	0	0.376542	0.735808	NA
ENSMUSG00000003283	Hck	21.1586	0	-0.624765	0.64366	0.821506
ENSMUSG00000003299	Mrpl4	103.98	0	0.0597443	0.110737	0.918412
ENSMUSG00000003308	Keap1	33.1162	0	-0.278133	0.218576	0.749658
ENSMUSG00000003309	Ap1m2	0.58408	0	-1.49479	1.62863	NA
ENSMUSG00000003316	Glg1	119.935	0	-0.0900648	0.193889	0.931418
ENSMUSG00000003341	Atp8b3	0.79731	0	0.759078	0.990795	NA
ENSMUSG00000003344	Btbd2	66.3713	0	-0.133406	0.163828	0.859835
ENSMUSG00000003345	Csnk1g2	90.1288	0	0.105512	0.176224	0.906627
ENSMUSG00000003346	Abhd17a	248.566	0	-0.171784	0.136476	0.754552
ENSMUSG00000003348	Mob3a	0.638532	0	-0.215464	1.80409	NA
ENSMUSG00000003352	Cacnb3	120.523	0	-0.0379413	0.178586	0.971506
ENSMUSG00000003354	Ccdc65	13.9138	0	0.174447	0.27296	0.897348
ENSMUSG00000003355	Fkbp11	7.86531	0	-0.0422811	0.387144	0.986101
ENSMUSG00000003360	Ddx23	29.4263	0	-0.0556741	0.258275	0.97105
ENSMUSG00000003363	Pld3	453.916	0	-0.0211123	0.136961	0.980334
ENSMUSG00000003378	Grik5	79.4377	0	-0.0639344	0.214805	0.958815
ENSMUSG00000003379	Cd79a	0.457112	0	-0.489062	1.87056	NA
ENSMUSG00000003380	Rabac1	474.875	0	-0.167117	0.130249	0.747108
ENSMUSG00000003382	Etv3	20.6602	0	0.217303	0.264368	0.859648
ENSMUSG00000003402	Prkcsh	63.3029	0	-0.219326	0.156868	0.707767
ENSMUSG00000003410	Elavl3	114.38	0	-0.30669	0.206061	0.672672
ENSMUSG00000003411	Rab3b	122.898	0	0.341136	0.223552	0.661848
ENSMUSG00000003418	St8sia6	7.68551	0	-0.132962	0.375737	0.95149
ENSMUSG00000003420	Fcgrt	86.4884	0	0.0708634	0.146412	0.930759
ENSMUSG00000003421	Nosip	89.0528	0	0.0303488	0.116565	0.964091
ENSMUSG00000003423	Pih1d1	65.1208	0	0.3069	0.158003	0.524309
ENSMUSG00000003429	Rps11	719.289	0	-0.0546712	0.128821	0.936616
ENSMUSG00000003435	Supt5	33.2346	0	-0.237173	0.235277	0.817118
ENSMUSG00000003436	Dll3	10.0345	0	0.213177	0.293084	0.876823
ENSMUSG00000003437	Paf1	69.9393	0	0.146025	0.126273	0.78556
ENSMUSG00000003438	Timm50	132.074	0	0.11564	0.125933	0.835131
ENSMUSG00000003444	Med29	14.7733	0	0.447314	0.233378	0.529507
ENSMUSG00000003452	Bicd1	63.6068	0	-0.155261	0.167047	0.831851
ENSMUSG00000003458	Ncstn	10.5622	0	-0.163958	0.368809	0.934074
ENSMUSG00000003464	Pex19	108.413	0	-0.0515254	0.0994867	0.924043
ENSMUSG00000003469	Phyhip	51.3777	0	-0.375763	0.246124	0.661848
ENSMUSG00000003476	Crhr2	1.31944	0	1.76858	1.05443	NA
ENSMUSG00000003477	Inmt	1.78001	0	1.28916	0.929336	NA
ENSMUSG00000003484	Cyp4f18	3.04922	0	0.541798	1.1551	NA
ENSMUSG00000003500	Impdh1	30.09	0	-0.306697	0.247719	0.759969
ENSMUSG00000003518	Dusp3	111.971	0	-0.169824	0.168334	0.817118
ENSMUSG00000003526	Prodh	38.517	0	-0.253886	0.222319	0.789443
ENSMUSG00000003527	Ess2	37.3694	0	0.161288	0.176699	0.835356
ENSMUSG00000003528	Slc25a1	84.5464	0	0.0391316	0.131066	0.958815
ENSMUSG00000003531	Dgcr6	105.433	0	-0.0450345	0.160377	0.960439
ENSMUSG00000003534	Ddr1	38.6803	0	0.374076	0.233799	0.634945
ENSMUSG00000003541	Ier3	12.5969	0	0.0664105	0.46895	0.981034
ENSMUSG00000003545	Fosb	3.94868	0	1.3023	0.959913	NA
ENSMUSG00000003546	Klc4	19.0594	0	-0.369129	0.269175	0.715735
ENSMUSG00000003549	Ercc1	39.6367	0	0.00667264	0.171672	0.995881
ENSMUSG00000003555	Cyp17a1	0.0264793	0	-1.04247	10.5793	NA
ENSMUSG00000003559	As3mt	30.2112	0	0.0679587	0.20533	0.953756
ENSMUSG00000003573	Homer3	34.0543	0	-0.154271	0.244933	0.899926
ENSMUSG00000003575	Crtc1	32.9749	0	-0.243847	0.283846	0.847735
ENSMUSG00000003581	Rnf215	31.3091	0	0.245924	0.194536	0.751901
ENSMUSG00000003585	Sec14l2	21.9713	0	-0.013691	0.307597	0.995739
ENSMUSG00000003604	Aven	20.5072	0	-0.364092	0.277708	0.739722
ENSMUSG00000003617	Cp	28.2279	0	1.72327	0.576998	0.187983
ENSMUSG00000003623	Crot	54.8932	0	0.33529	0.180652	0.549399
ENSMUSG00000003644	Rps6ka1	46.4341	0	0.178194	0.248945	0.879217
ENSMUSG00000003657	Calb2	133.187	0	-0.295038	0.265691	0.794828
ENSMUSG00000003660	Snrnp200	59.2473	0	0.25865	0.152411	0.599655
ENSMUSG00000003662	Ciao1	62.8674	0	-0.128842	0.137664	0.830549
ENSMUSG00000003665	Has1	1.17695	0	0.486963	0.928804	NA
ENSMUSG00000003680	Taf6l	57.4793	0	0.306424	0.153529	0.508474
ENSMUSG00000003721	Insig2	76.7816	0	-0.177385	0.178548	0.819445
ENSMUSG00000003731	Kpna6	31.4653	0	0.0498486	0.213828	0.968195
ENSMUSG00000003746	Man1a	60.7803	0	0.0423241	0.150225	0.960344
ENSMUSG00000003752	Itpkc	0.268307	0	0.286121	2.6441	NA
ENSMUSG00000003762	Coq8b	7.41431	0	-0.0592971	0.431884	0.981938
ENSMUSG00000003778	Brd8	65.8708	0	-0.115388	0.172261	0.891719
ENSMUSG00000003779	Kif20a	0.815696	0	-0.879018	1.59545	NA
ENSMUSG00000003808	Farsa	41.2543	0	0.107142	0.188543	0.912844
ENSMUSG00000003809	Gcdh	28.6946	0	0.0674296	0.199503	0.953068
ENSMUSG00000003810	Mast2	20.3271	0	0.325761	0.258175	0.753877
ENSMUSG00000003812	Dnase2a	24.6165	0	-0.13445	0.311987	0.935579
ENSMUSG00000003813	Rad23a	8.24381	0	-0.001669	0.382545	0.999864
ENSMUSG00000003814	Calr	265.018	0	-0.072818	0.128206	0.912926
ENSMUSG00000003824	Syce2	21.0867	0	0.444642	0.326866	0.720308
ENSMUSG00000003847	Nfat5	35.9612	0	0.152757	0.254052	0.906627
ENSMUSG00000003848	Nob1	38.9427	0	0.165896	0.182909	0.837107
ENSMUSG00000003849	Nqo1	13.7692	1	1.09096	0.273311	0.0228741
ENSMUSG00000003863	Ppfia3	40.9627	0	-0.133259	0.204747	0.894989
ENSMUSG00000003865	Gys1	15.978	0	0.163313	0.266092	0.904389
ENSMUSG00000003868	Ruvbl2	19.3053	0	0.249397	0.355515	0.885639
ENSMUSG00000003872	Lin7b	75.8302	0	-0.0395725	0.192516	0.972833
ENSMUSG00000003873	Bax	35.8281	0	0.64044	0.308127	0.478774
ENSMUSG00000003882	Il7r	3.26758	0	0.899027	1.13965	NA
ENSMUSG00000003923	Tfam	50.1653	0	-0.0586621	0.139028	0.937295
ENSMUSG00000003929	Zfp81	13.2291	0	0.203469	0.35861	0.912926
ENSMUSG00000003934	Efnb3	97.461	0	-0.437837	0.18955	0.396068
ENSMUSG00000003948	Mmd	240.635	0	0.126304	0.154877	0.859835
ENSMUSG00000003949	Hlf	71.9537	0	-0.0949918	0.247849	0.944078
ENSMUSG00000003955	Fam162a	264.279	0	0.0745166	0.105318	0.882779
ENSMUSG00000003970	Rpl8	1046.84	0	-0.0133737	0.114589	0.985578
ENSMUSG00000003974	Grm3	26.3851	0	0.0722539	0.302271	0.967697
ENSMUSG00000003992	Ssbp2	153.286	0	-0.00557291	0.149832	0.995969
ENSMUSG00000004018	Fancl	13.5916	0	0.1627	0.277736	0.910076
ENSMUSG00000004031	Brinp2	28.9028	0	0.0517586	0.28199	0.975657
ENSMUSG00000004032	Gstm5	574.166	0	-0.15985	0.130238	0.766005
ENSMUSG00000004035	Gstm7	44.1093	0	0.0796946	0.185654	0.935641
ENSMUSG00000004038	Gstm3	12.2567	1	1.81809	0.377974	0.00143734
ENSMUSG00000004040	Stat3	40.1611	0	0.31944	0.212191	0.668398
ENSMUSG00000004043	Stat5a	2.43037	0	0.583354	0.837938	NA
ENSMUSG00000004044	Cavin1	31.8507	0	0.688492	0.486086	0.702089
ENSMUSG00000004054	Map3k11	21.3782	0	-0.14885	0.214776	0.88751
ENSMUSG00000004056	Akt2	32.9889	0	0.425461	0.2165	0.521192
ENSMUSG00000004069	Dnaja3	77.6284	0	0.0593301	0.126102	0.931418
ENSMUSG00000004070	Hmox2	83.8608	0	-0.295194	0.130545	0.413343
ENSMUSG00000004071	Cdip1	341.161	0	-0.170281	0.128027	0.734218
ENSMUSG00000004085	Map3k20	10.3669	0	0.322346	0.411538	0.865832
ENSMUSG00000004096	Cwc15	269.468	0	0.0605838	0.0827141	0.876648
ENSMUSG00000004098	Col5a3	3.02708	0	0.821783	0.686306	NA
ENSMUSG00000004099	Dnmt1	28.2421	0	0.520664	0.243653	0.458218
ENSMUSG00000004100	Ppan	20.866	0	0.329215	0.22592	0.685719
ENSMUSG00000004105	Angptl2	4.33727	0	0.159224	0.454485	NA
ENSMUSG00000004110	Cacna1e	61.4635	0	-0.141465	0.315143	0.933343
ENSMUSG00000004113	Cacna1b	30.5684	0	0.140358	0.302648	0.931418
ENSMUSG00000004127	Trmt10a	12.0812	0	0.20113	0.242022	0.857504
ENSMUSG00000004151	Etv1	111.475	0	-0.186192	0.195122	0.826608
ENSMUSG00000004187	Kifc2	170.453	0	-0.236697	0.163024	0.688522
ENSMUSG00000004207	Psap	680.056	0	-0.145715	0.148052	0.819993
ENSMUSG00000004221	Ikbkg	18.9851	0	0.419392	0.226495	0.549609
ENSMUSG00000004231	Pax2	0.608036	0	0.328907	1.7384	NA
ENSMUSG00000004233	Wars2	6.35017	0	0.071422	0.355215	0.973754
ENSMUSG00000004263	Atn1	0.077654	0	-1.0426	10.5793	NA
ENSMUSG00000004264	Phb2	117.167	0	0.332699	0.159309	0.477317
ENSMUSG00000004266	Ptpn6	27.4095	0	0.263435	0.407542	0.89653
ENSMUSG00000004267	Eno2	466.632	0	-0.309633	0.166848	0.549399
ENSMUSG00000004268	Emg1	98.8886	0	0.102342	0.128401	0.863154
ENSMUSG00000004270	Lpcat3	36.8175	0	0.103273	0.205086	0.928786
ENSMUSG00000004285	Atp6v1f	571.175	0	-0.0702389	0.129138	0.918083
ENSMUSG00000004296	Il12b	0.0971725	0	0.736809	10.579	NA
ENSMUSG00000004317	Clcn5	14.0051	0	-0.18273	0.243708	0.872572
ENSMUSG00000004319	Clcn3	159.892	0	-0.223288	0.153076	0.685719
ENSMUSG00000004328	Hif3a	1.95829	0	-2.81933	1.33125	NA
ENSMUSG00000004341	Gpx6	0.679018	0	-1.17718	1.65309	NA
ENSMUSG00000004344	Gpx5	0.078533	0	0	10.5793	NA
ENSMUSG00000004347	Pde1c	9.64179	0	-0.139973	0.299848	0.931418
ENSMUSG00000004356	Utp20	12.6141	0	0.211578	0.287341	0.876648
ENSMUSG00000004359	Spic	0.0801945	0	-0.852965	10.5757	NA
ENSMUSG00000004360	9330159F19Rik	41.2774	0	-0.424208	0.248333	0.597284
ENSMUSG00000004364	Cul3	98.6811	0	-0.0420675	0.125645	0.953378
ENSMUSG00000004366	Sst	233.923	0	-0.172176	0.180427	0.826608
ENSMUSG00000004371	Il11	0.311108	0	1.11157	2.56884	NA
ENSMUSG00000004383	Large1	68.8357	0	-0.231825	0.195147	0.778061
ENSMUSG00000004393	Ddx56	72.1112	0	0.140275	0.120071	0.783075
ENSMUSG00000004394	Tmed4	158.54	0	-0.0606934	0.105056	0.911934
ENSMUSG00000004415	Col26a1	2.81404	0	-0.629215	0.73355	NA
ENSMUSG00000004446	Bid	23.0079	0	0.339936	0.242732	0.707635
ENSMUSG00000004451	Ralb	45.8766	0	0.42788	0.174302	0.358295
ENSMUSG00000004455	Ppp1cc	53.1981	0	-0.383268	0.194353	0.518727
ENSMUSG00000004460	Dnajb11	124.881	0	0.00488029	0.123065	0.995739
ENSMUSG00000004462	Tbccd1	16.0343	0	0.327965	0.245908	0.731573
ENSMUSG00000004473	Clec11a	12.2169	0	-0.014625	0.314621	0.995502
ENSMUSG00000004500	Zfp324	5.222	0	-0.000435472	0.49817	1
ENSMUSG00000004508	Gab2	10.9341	0	-0.483156	0.336664	0.694849
ENSMUSG00000004530	Coro1c	45.646	0	0.239718	0.164748	0.686571
ENSMUSG00000004535	Tax1bp1	261.132	0	0.0148094	0.1141	0.983815
ENSMUSG00000004540	Psg17	0.0405474	0	-1.04248	10.5793	NA
ENSMUSG00000004542	Psg19	0.0207005	0	0	10.5793	NA
ENSMUSG00000004552	Ctse	0.904725	0	0.14546	1.2712	NA
ENSMUSG00000004558	Ndrg2	755.493	0	0.0160568	0.14389	0.985707
ENSMUSG00000004561	Mettl17	23.2132	0	-0.0618424	0.221599	0.960755
ENSMUSG00000004562	Arhgef40	17.9176	0	0.0953151	0.251296	0.945248
ENSMUSG00000004565	Pnpla6	23.1891	0	-0.190235	0.210689	0.837992
ENSMUSG00000004567	Mcoln1	59.6693	0	-0.06161	0.178832	0.95149
ENSMUSG00000004568	Arhgef18	20.2176	0	-0.335119	0.23095	0.688522
ENSMUSG00000004591	Pkn2	33.0424	0	0.439272	0.204622	0.454251
ENSMUSG00000004609	Cd33	27.9485	0	-0.426214	0.488738	0.844909
ENSMUSG00000004610	Etfb	188.469	0	0.175461	0.13987	0.755938
ENSMUSG00000004612	Nkg7	0.476806	0	1.20761	1.82335	NA
ENSMUSG00000004626	Stxbp2	28.7488	0	-0.163024	0.265145	0.903966
ENSMUSG00000004630	Pcp2	5.16412	0	-0.945606	1.0236	0.832229
ENSMUSG00000004631	Sgce	90.6197	0	0.119688	0.183857	0.894989
ENSMUSG00000004633	Chn2	52.0348	0	-0.333691	0.185696	0.5673
ENSMUSG00000004637	Wwox	35.289	0	-0.170182	0.175141	0.821506
ENSMUSG00000004642	Slbp	34.3278	0	-0.154565	0.19913	0.865965
ENSMUSG00000004651	Tyr	0.136691	0	-1.04273	8.91071	NA
ENSMUSG00000004654	Ghrhr	0.0664214	0	0	10.5793	NA
ENSMUSG00000004655	Aqp1	1.30837	0	0.453926	1.06648	NA
ENSMUSG00000004661	Arid3b	4.76323	0	0.288561	0.538252	0.91874
ENSMUSG00000004665	Cnn2	22.3042	0	1.36559	0.651231	0.475058
ENSMUSG00000004667	Polr2e	175.947	0	0.093302	0.118107	0.864629
ENSMUSG00000004668	Abca13	0.176541	0	-1.45487	6.07458	NA
ENSMUSG00000004677	Myo9b	13.8302	0	0.528848	0.274929	0.52861
ENSMUSG00000004698	Hdac9	46.185	0	-0.149513	0.183669	0.859835
ENSMUSG00000004707	Ly9	3.18602	0	0	1.75226	NA
ENSMUSG00000004709	Cd244a	0.583583	0	0	3.13472	NA
ENSMUSG00000004730	Adgre1	43.7517	0	0.10239	0.385216	0.962604
ENSMUSG00000004748	Mtfp1	125.986	0	-0.32975	0.168806	0.521192
ENSMUSG00000004768	Rab23	21.8113	0	-0.0621111	0.219863	0.960344
ENSMUSG00000004771	Rab11a	305.264	0	-0.0631405	0.092178	0.888109
ENSMUSG00000004788	Eif2b2	167.495	0	0.0873349	0.129069	0.890877
ENSMUSG00000004789	Dlst	90.1939	0	-0.135789	0.120943	0.792827
ENSMUSG00000004791	Pgf	17.5632	0	-0.0897152	0.259144	0.95149
ENSMUSG00000004798	Ulk2	56.069	0	-0.0866394	0.181295	0.93105
ENSMUSG00000004814	Ccl24	5.83461	0	-1.64741	1.13128	0.685719
ENSMUSG00000004815	Dgkq	0.484663	0	1.78939	1.87595	NA
ENSMUSG00000004837	Grap	11.8604	0	-0.204259	0.306102	0.892308
ENSMUSG00000004842	Pou1f1	0.125682	0	0	10.5793	NA
ENSMUSG00000004843	Chmp2b	121.939	0	-0.178098	0.112825	0.640672
ENSMUSG00000004846	Plod3	48.3466	0	0.222277	0.18182	0.766313
ENSMUSG00000004849	Ap1s1	408.139	0	-0.140304	0.135496	0.810736
ENSMUSG00000004864	Mapk13	1.76502	0	-0.443002	0.577192	NA
ENSMUSG00000004865	Srpk1	62.059	0	-0.10289	0.18314	0.913934
ENSMUSG00000004872	Pax3	0.895679	0	0.379704	0.90871	NA
ENSMUSG00000004880	Lbr	14.3447	0	-0.0985285	0.302733	0.95412
ENSMUSG00000004885	Crabp2	8.45808	0	0.510364	0.54008	0.828485
ENSMUSG00000004891	Nes	13.7536	0	1.56851	0.947247	0.610815
ENSMUSG00000004892	Bcan	154.676	0	-0.0400725	0.113666	0.95149
ENSMUSG00000004894	Hapln2	34.0638	0	-0.719715	0.215664	0.0952316
ENSMUSG00000004895	Prcc	16.933	0	-0.349486	0.277611	0.754552
ENSMUSG00000004896	Rrnad1	15.033	0	-0.184647	0.292246	0.899427
ENSMUSG00000004897	Hdgf	234.242	0	0.0874366	0.102167	0.848739
ENSMUSG00000004902	Slc25a18	103.372	0	0.380776	0.160594	0.381935
ENSMUSG00000004929	Thop1	28.6482	0	0.258144	0.193239	0.730202
ENSMUSG00000004931	Apba3	15.3877	0	-0.0106507	0.230229	0.995502
ENSMUSG00000004933	Matk	192.968	0	-0.229188	0.159329	0.693886
ENSMUSG00000004934	Pias4	30.2168	0	0.161066	0.200783	0.861519
ENSMUSG00000004936	Map2k1	247.688	0	-0.151963	0.13306	0.789443
ENSMUSG00000004937	Sgta	161.178	0	-0.0545464	0.117495	0.931418
ENSMUSG00000004939	Nmrk2	0.312883	0	0.697504	2.7034	NA
ENSMUSG00000004945	Tmem242	125.425	0	-0.125504	0.137305	0.835164
ENSMUSG00000004947	Dtx2	9.79157	0	-0.151239	0.357561	0.937161
ENSMUSG00000004948	Zp3	0.457861	0	-0.0765097	1.92685	NA
ENSMUSG00000004951	Hspb1	85.7867	0	-0.14988	0.341102	0.934539
ENSMUSG00000004952	Rasa4	10.9564	0	-0.367153	0.405936	0.837992
ENSMUSG00000004961	Syt5	188.18	0	0.0510299	0.186518	0.960883
ENSMUSG00000004980	Hnrnpa2b1	406.32	0	0.204064	0.166661	0.766223
ENSMUSG00000004988	Fxyd4	0.844835	0	-1.45499	1.53305	NA
ENSMUSG00000004994	Ccdc130	26.5503	0	0.190609	0.215556	0.842336
ENSMUSG00000004996	Mri1	18.0555	0	0.0325837	0.263042	0.984444
ENSMUSG00000005034	Prkacb	273.722	0	-0.208972	0.151711	0.71489
ENSMUSG00000005043	Sgsh	5.2068	0	-0.253408	0.424047	0.906923
ENSMUSG00000005045	Chd5	72.3527	0	-0.0720593	0.253966	0.960282
ENSMUSG00000005054	Cstb	224.299	0	0.105563	0.14207	0.874881
ENSMUSG00000005057	Sh2b2	7.45217	0	-0.57073	0.570958	0.817118
ENSMUSG00000005069	Pex5	27.9338	0	-0.0398321	0.227012	0.976348
ENSMUSG00000005078	Jkamp	132.808	0	-0.127251	0.114144	0.793638
ENSMUSG00000005087	Cd44	14.5951	0	0.272798	0.518415	0.922109
ENSMUSG00000005089	Slc1a2	1206.75	0	-0.179038	0.19846	0.838231
ENSMUSG00000005102	Eif2ak4	18.3964	0	-0.111623	0.256687	0.935117
ENSMUSG00000005103	Wdr1	205.272	0	0.196165	0.121459	0.629015
ENSMUSG00000005107	Slc2a9	1.06719	0	-1.04279	1.5643	NA
ENSMUSG00000005124	Ccn4	2.59565	0	-0.469031	0.83496	NA
ENSMUSG00000005125	Ndrg1	72.5625	0	-0.671674	0.207831	0.119588
ENSMUSG00000005131	4930550C14Rik	1.03288	0	1.22887	0.901168	NA
ENSMUSG00000005142	Man2b1	131.351	0	-0.0531713	0.168206	0.955102
ENSMUSG00000005148	Klf5	9.52018	0	1.04569	0.613242	0.598113
ENSMUSG00000005150	Wdr83	24.2741	0	-0.095275	0.210037	0.932546
ENSMUSG00000005161	Prdx2	631.302	0	-0.0214909	0.115668	0.974692
ENSMUSG00000005198	Polr2a	31.1686	0	-0.127538	0.233904	0.917882
ENSMUSG00000005202	Shbg	0.143943	0	1.7166	7.8519	NA
ENSMUSG00000005204	Senp3	39.0262	0	-0.205984	0.17196	0.774285
ENSMUSG00000005220	Corin	0.218444	0	-2.24533	4.92134	NA
ENSMUSG00000005225	Plekha8	7.37192	0	-0.501183	0.373396	0.728038
ENSMUSG00000005232	G6pc2	0.0287844	0	0.73694	10.579	NA
ENSMUSG00000005233	Spc25	11.6039	0	1.44306	0.919713	0.644631
ENSMUSG00000005237	Dnah2	1.77724	0	-0.174419	0.809971	NA
ENSMUSG00000005251	Ripk4	0.685843	0	-1.54074	1.34977	NA
ENSMUSG00000005262	Ufd1	93.669	0	-0.0220122	0.128138	0.97741
ENSMUSG00000005267	Zfp287	10.8021	0	-0.580753	0.306511	0.538071
ENSMUSG00000005268	Prlr	7.73319	0	-0.488959	0.565871	0.845616
ENSMUSG00000005299	Letm1	114.017	0	0.0312959	0.110393	0.960339
ENSMUSG00000005312	Ubqln1	170.064	0	-0.000594256	0.106065	0.999727
ENSMUSG00000005320	Fgfr4	0.0857436	0	0	10.5793	NA
ENSMUSG00000005338	Cadm3	8.2248	0	-0.155955	0.410078	0.944815
ENSMUSG00000005354	Txn2	195.386	0	0.00481774	0.102504	0.995502
ENSMUSG00000005355	Casp14	0.00410119	0	0	10.5793	NA
ENSMUSG00000005357	Slc1a6	4.39092	0	-0.543333	0.509516	NA
ENSMUSG00000005360	Slc1a3	620.59	0	0.808762	0.231337	0.06743
ENSMUSG00000005362	Crbn	86.5364	0	-0.293317	0.157653	0.548095
ENSMUSG00000005364	Il5ra	0.0325884	0	0	10.5793	NA
ENSMUSG00000005370	Msh6	13.7882	0	0.200614	0.259461	0.866565
ENSMUSG00000005371	Fbxo11	62.0509	0	-0.0235447	0.179648	0.983815
ENSMUSG00000005373	Mlxipl	9.00994	0	0.110835	0.578332	0.974425
ENSMUSG00000005374	Tbl2	26.9002	0	0.129674	0.19161	0.890877
ENSMUSG00000005378	Bud23	44.6879	0	0.235316	0.161574	0.685719
ENSMUSG00000005397	Nid1	10.1874	0	-0.0386916	0.335633	0.985707
ENSMUSG00000005410	Mcm5	9.71287	0	1.38107	0.683306	0.496029
ENSMUSG00000005413	Hmox1	3.23249	0	2.48547	0.830056	NA
ENSMUSG00000005417	Mprip	123.428	0	0.072728	0.134422	0.918279
ENSMUSG00000005442	Cic	27.4635	0	-0.0632646	0.286472	0.97038
ENSMUSG00000005447	Pafah1b3	29.7697	0	0.12103	0.241044	0.928786
ENSMUSG00000005465	Il27ra	0.517104	0	-0.0782449	1.68885	NA
ENSMUSG00000005469	Prkaca	178.387	0	-0.0415856	0.119305	0.95149
ENSMUSG00000005470	Asf1b	5.79284	0	1.74217	0.826163	0.467701
ENSMUSG00000005474	Myl10	0.0173323	0	0	10.5793	NA
ENSMUSG00000005481	Ddx39	38.1042	0	0.508789	0.249175	0.492294
ENSMUSG00000005483	Dnajb1	80.5885	0	-0.263519	0.179757	0.68442
ENSMUSG00000005493	Msh4	0.114923	0	0	10.5793	NA
ENSMUSG00000005501	Usp40	17.116	0	0.331543	0.34846	0.827077
ENSMUSG00000005503	Evx1	0.662457	0	-0.141981	1.27911	NA
ENSMUSG00000005505	Kbtbd4	1.14873	0	-0.305868	1.06808	NA
ENSMUSG00000005506	Celf1	132.681	0	0.129515	0.199585	0.895666
ENSMUSG00000005510	Ndufs3	355.362	0	-0.0769129	0.095587	0.861049
ENSMUSG00000005514	Por	75.3352	0	-0.0459768	0.120264	0.944078
ENSMUSG00000005533	Igf1r	52.3379	0	0.0261781	0.225619	0.985578
ENSMUSG00000005534	Insr	20.7634	0	0.363205	0.286942	0.751792
ENSMUSG00000005540	Fcer2a	0.195439	0	-0.630722	5.89238	NA
ENSMUSG00000005547	Cyp2a5	0.936353	0	-0.887107	1.60689	NA
ENSMUSG00000005553	Atp4a	0.924877	0	0.713321	1.14141	NA
ENSMUSG00000005566	Trim28	127.739	0	0.171846	0.116159	0.678472
ENSMUSG00000005575	Ube2m	70.5004	0	-0.0703056	0.183722	0.944078
ENSMUSG00000005580	Adcy9	130.809	0	-0.144737	0.11281	0.747108
ENSMUSG00000005583	Mef2c	419.939	0	-0.264455	0.245224	0.800307
ENSMUSG00000005609	Ctr9	56.3401	0	0.0617678	0.14388	0.935641
ENSMUSG00000005610	Eif4g2	309.682	0	-0.0230954	0.112334	0.972833
ENSMUSG00000005611	Mrvi1	1.9731	0	-1.18221	0.996105	NA
ENSMUSG00000005615	Pcyt1a	30.1529	0	-0.0537162	0.193382	0.96082
ENSMUSG00000005621	Zfp592	12.3814	0	0.457864	0.326033	0.706163
ENSMUSG00000005625	Psmd4	322.845	0	-0.0979395	0.0956784	0.811445
ENSMUSG00000005628	Tmod4	0.935998	0	-0.996681	1.04662	NA
ENSMUSG00000005640	Insrr	0.196322	0	-1.20837	3.97119	NA
ENSMUSG00000005649	Cabp5	0.0567315	0	0	10.5793	NA
ENSMUSG00000005656	Snx6	156.222	0	0.257158	0.122505	0.473793
ENSMUSG00000005667	Mthfd2	33.9273	0	0.25831	0.263003	0.820087
ENSMUSG00000005672	Kit	24.6379	0	-0.219401	0.294267	0.874005
ENSMUSG00000005674	Tomm40l	1.49239	0	-1.41863	1.01155	NA
ENSMUSG00000005677	Nr1i3	0.00809158	0	-0.630595	10.5793	NA
ENSMUSG00000005681	Apoa2	3.56772	0	-0.0302735	0.430838	NA
ENSMUSG00000005682	Pan2	10.4057	0	0.483685	0.30249	0.635681
ENSMUSG00000005683	Cs	242.768	0	0.149466	0.146507	0.81296
ENSMUSG00000005686	Ampd3	19.2142	0	-0.369922	0.282392	0.739722
ENSMUSG00000005687	Bcas2	222.788	0	0.0529123	0.0947074	0.915819
ENSMUSG00000005696	Sh2d1a	0.385015	0	-1.45497	2.17403	NA
ENSMUSG00000005698	Ctcf	64.6936	0	-0.0248794	0.192349	0.983971
ENSMUSG00000005699	Pard6a	69.5231	0	0.005075	0.157981	0.996016
ENSMUSG00000005705	Agrp	104.668	0	0.0418061	0.166779	0.966218
ENSMUSG00000005716	Pvalb	270.139	0	-0.4968	0.225119	0.429553
ENSMUSG00000005718	Tfap4	3.35771	0	-0.146367	0.59756	NA
ENSMUSG00000005732	Ranbp1	369.925	0	0.177707	0.127105	0.707767
ENSMUSG00000005763	Cd247	0.287225	0	0.338875	2.65709	NA
ENSMUSG00000005774	Rfx5	3.89717	0	-0.513474	0.5139	NA
ENSMUSG00000005779	Psmb4	523.657	0	0.0322162	0.0823237	0.942534
ENSMUSG00000005800	Mmp8	0.828194	0	0.495037	1.39127	NA
ENSMUSG00000005802	Slc30a4	25.9079	0	-0.021463	0.288335	0.990783
ENSMUSG00000005803	Sqor	23.1348	0	0.334461	0.232016	0.691968
ENSMUSG00000005804	Bloc1s6	48.1835	0	-0.0407511	0.169806	0.967697
ENSMUSG00000005813	Metap1	52.788	0	-0.0670013	0.142769	0.931418
ENSMUSG00000005823	Gpr108	52.6834	0	0.147582	0.142257	0.809873
ENSMUSG00000005824	Tnfsf14	0.0381585	0	0	10.5793	NA
ENSMUSG00000005836	Gata6	0.307245	0	-0.630615	2.53637	NA
ENSMUSG00000005846	Rsl1d1	88.0658	0	0.174966	0.137079	0.748461
ENSMUSG00000005864	Cnga2	0.285564	0	-0.919013	4.82819	NA
ENSMUSG00000005871	Apc	141.941	0	0.0221585	0.168253	0.983815
ENSMUSG00000005873	Reep5	1660.32	0	-0.115601	0.117179	0.81966
ENSMUSG00000005881	Ergic3	230.91	0	0.206134	0.099128	0.478774
ENSMUSG00000005882	Uqcc1	57.1528	0	0.0860346	0.125772	0.888537
ENSMUSG00000005883	Spo11	0.29542	0	0.738972	2.42508	NA
ENSMUSG00000005886	Ncoa2	41.3781	0	0.166286	0.24674	0.890877
ENSMUSG00000005892	Trh	6.97336	0	0.347966	0.40926	0.850495
ENSMUSG00000005893	Nr2c2	25.7882	0	0.0151518	0.285228	0.994881
ENSMUSG00000005897	Nr2c1	7.5919	0	0.0317603	0.350967	0.989112
ENSMUSG00000005899	Smpd4	23.2195	0	0.108955	0.239823	0.932528
ENSMUSG00000005907	Pex1	14.0202	0	-0.0682351	0.285626	0.967697
ENSMUSG00000005917	Otx1	4.30594	0	0.803265	0.617247	NA
ENSMUSG00000005936	Kctd20	35.7	0	-0.123733	0.177207	0.886187
ENSMUSG00000005947	Itgae	2.00606	0	-0.44891	0.661498	NA
ENSMUSG00000005949	Ctns	13.9612	0	-0.219787	0.32362	0.89079
ENSMUSG00000005950	P2rx5	2.17439	0	-0.0884513	0.636477	NA
ENSMUSG00000005951	Shpk	2.51105	0	0.0584629	0.761371	NA
ENSMUSG00000005952	Trpv1	0.0799535	0	-1.04259	10.5793	NA
ENSMUSG00000005958	Ephb3	7.72531	0	0.194344	0.399238	0.930611
ENSMUSG00000005968	Tuft1	3.14929	0	-0.0367156	0.59256	NA
ENSMUSG00000005973	Rcn1	23.3028	0	0.454158	0.461179	0.819993
ENSMUSG00000005980	Dnase1	0.682778	0	0.0444998	1.19471	NA
ENSMUSG00000005981	Trap1	68.5126	0	0.0212619	0.118718	0.975836
ENSMUSG00000005982	Naa60	11.8066	0	-0.275297	0.28359	0.821506
ENSMUSG00000005983	1700037C18Rik	8.13675	0	-0.101204	0.385278	0.963676
ENSMUSG00000005986	Ankrd13d	54.3484	0	-0.0562359	0.17847	0.955111
ENSMUSG00000005994	Tyrp1	0.28167	0	0.0756711	3.17905	NA
ENSMUSG00000006005	Tpr	197.811	0	0.0537227	0.231287	0.968366
ENSMUSG00000006007	Pdc	0.116139	0	-1.04268	10.5793	NA
ENSMUSG00000006010	Odr4	74.1203	0	0.0466869	0.144438	0.95469
ENSMUSG00000006014	Prg4	8.55524	0	-0.132199	0.51701	0.965202
ENSMUSG00000006019	Dhx34	6.43498	0	0.75447	0.438083	0.594211
ENSMUSG00000006021	Kptn	25.7283	0	-0.0690428	0.199235	0.95149
ENSMUSG00000006024	Napa	480.246	0	-0.0515942	0.121948	0.937142
ENSMUSG00000006050	Sra1	218.579	0	-0.0112427	0.0920139	0.984462
ENSMUSG00000006056	Calcoco2	0.135186	0	-0.630721	6.22269	NA
ENSMUSG00000006057	Atp5g1	638.831	0	0.0110325	0.102789	0.986233
ENSMUSG00000006058	Snf8	139.791	0	-0.118838	0.149725	0.863885
ENSMUSG00000006095	Tbcb	275.102	0	-0.0448855	0.112161	0.941126
ENSMUSG00000006127	Inpp5k	47.1884	0	-0.164532	0.188784	0.844909
ENSMUSG00000006134	Crkl	2.72242	0	-0.352912	0.589635	NA
ENSMUSG00000006143	Upk3bl	0.914228	0	-1.2156	1.59976	NA
ENSMUSG00000006154	Eps8l1	3.96694	0	0.23249	0.649216	NA
ENSMUSG00000006169	Clint1	45.6492	0	0.421254	0.187286	0.418749
ENSMUSG00000006179	Prss16	0.602869	0	-1.83906	1.73143	NA
ENSMUSG00000006191	Cdkal1	20.8894	0	-0.166705	0.214501	0.865965
ENSMUSG00000006200	Rhox6	0.0189344	0	0	10.5793	NA
ENSMUSG00000006204	Cdcp3	0.110629	0	-1.0427	10.5793	NA
ENSMUSG00000006205	Htra1	305.622	0	-0.515061	0.136936	0.0389611
ENSMUSG00000006215	Zbtb17	18.417	0	-0.140468	0.258907	0.918083
ENSMUSG00000006216	Clcnkb	0.0840294	0	0	10.5793	NA
ENSMUSG00000006218	Fam131c	0.801316	0	-1.22333	1.17067	NA
ENSMUSG00000006219	Fblim1	3.43968	0	-0.901536	0.756667	NA
ENSMUSG00000006221	Hspb7	0.16312	0	-1.94519	6.73819	NA
ENSMUSG00000006235	Epor	5.46262	0	-1.03038	0.746937	0.71442
ENSMUSG00000006241	Ccdc159	5.12464	0	-0.0459986	0.452101	0.987573
ENSMUSG00000006262	Mob1b	23.4978	0	0.0454591	0.243782	0.974692
ENSMUSG00000006269	Atp6v1b1	0.0615869	0	-0.630757	10.5793	NA
ENSMUSG00000006270	Vax1	0.629421	0	1.81689	1.56642	NA
ENSMUSG00000006273	Atp6v1b2	659.317	0	-0.264048	0.13294	0.510919
ENSMUSG00000006276	Eps15l1	31.384	0	0.132418	0.196948	0.89088
ENSMUSG00000006281	Tep1	6.44777	0	-0.390479	0.560699	0.886639
ENSMUSG00000006288	Ttc5	28.4992	0	0.140252	0.220544	0.897982
ENSMUSG00000006289	Osgep	58.9627	0	0.444375	0.143105	0.150125
ENSMUSG00000006299	Aamp	162.453	0	-0.0391874	0.106191	0.948239
ENSMUSG00000006301	Tmbim1	54.7174	0	-0.120266	0.214819	0.915024
ENSMUSG00000006304	Arpc2	802.397	0	0.144041	0.101071	0.698348
ENSMUSG00000006307	Kmt2b	39.0387	0	0.00574919	0.249674	0.996876
ENSMUSG00000006310	Zbtb32	0.518137	0	-2.8376	1.74813	NA
ENSMUSG00000006311	Etv2	0.0135683	0	0	10.5793	NA
ENSMUSG00000006313	Upk1a	0.816897	0	-0.212166	1.35489	NA
ENSMUSG00000006315	Tmem147	341.428	0	0.0359877	0.0943622	0.944187
ENSMUSG00000006333	Rps9	1075	0	-0.0183579	0.126665	0.981034
ENSMUSG00000006335	Tfpt	14.7412	0	-0.73177	0.408638	0.568954
ENSMUSG00000006342	Susd2	14.4026	0	0.138046	0.263085	0.922325
ENSMUSG00000006344	Ggt5	7.55219	0	0.0133979	0.546011	0.996737
ENSMUSG00000006345	Ggt1	1.52515	0	0.438436	0.787813	NA
ENSMUSG00000006356	Crip2	210.376	0	0.39444	0.126843	0.149547
ENSMUSG00000006360	Crip1	43.0768	0	0.0369844	0.259734	0.981034
ENSMUSG00000006362	Cbfa2t3	30.3012	0	-0.0284048	0.372409	0.990693
ENSMUSG00000006369	Fbln1	12.7871	0	-0.247734	0.33478	0.875531
ENSMUSG00000006373	Pgrmc1	373.778	0	0.0767239	0.146598	0.922802
ENSMUSG00000006378	Gcat	28.2831	0	0.187594	0.183914	0.81296
ENSMUSG00000006386	Tek	5.73668	0	-0.33287	0.370709	0.839035
ENSMUSG00000006389	Mpl	0.301756	0	0.507503	2.6605	NA
ENSMUSG00000006390	Elovl1	96.6182	0	-0.210908	0.144569	0.685719
ENSMUSG00000006392	Med8	84.5147	0	-0.00250804	0.11889	0.997008
ENSMUSG00000006395	Hyi	55.4626	0	-0.315617	0.167798	0.542214
ENSMUSG00000006398	Cdc20	7.61892	0	1.20843	1.0315	0.782696
ENSMUSG00000006403	Adamts4	15.5943	0	-0.212676	0.282079	0.87209
ENSMUSG00000006411	Nectin4	11.3614	0	-0.573641	0.456076	0.754552
ENSMUSG00000006412	Pfdn2	205.394	0	-0.44466	0.187466	0.381935
ENSMUSG00000006418	Rnf114	110.087	0	-0.0488479	0.129475	0.94585
ENSMUSG00000006423	C330007P06Rik	37.2042	0	0.172518	0.198675	0.845289
ENSMUSG00000006435	Neurl1a	85.8299	0	-0.395883	0.212823	0.548095
ENSMUSG00000006442	Srm	86.6634	0	0.299579	0.16437	0.559409
ENSMUSG00000006445	Epha2	3.46765	0	0.476761	0.667215	NA
ENSMUSG00000006457	Actn3	1.94464	0	-0.538714	0.593608	NA
ENSMUSG00000006462	A530013C23Rik	0.681291	0	0.334844	1.80481	NA
ENSMUSG00000006463	Zdhhc24	20.9708	0	-0.0874852	0.232136	0.945922
ENSMUSG00000006464	Bbs1	10.566	0	-0.129355	0.370645	0.95149
ENSMUSG00000006469	Slc34a3	1.06232	0	-0.105537	1.09652	NA
ENSMUSG00000006471	Ndor1	13.2919	0	-0.209857	0.284739	0.876648
ENSMUSG00000006476	Nsmf	291.549	0	-0.21123	0.158136	0.730202
ENSMUSG00000006488	Prl7a1	0.0122641	0	0	10.5793	NA
ENSMUSG00000006494	Pdk1	28.7614	0	0.128479	0.25107	0.926114
ENSMUSG00000006498	Ptbp1	2.04119	0	0.356682	1.00378	NA
ENSMUSG00000006517	Mvd	15.5861	0	0.323051	0.255488	0.751886
ENSMUSG00000006519	Cyba	105.428	0	0.75395	0.255868	0.197064
ENSMUSG00000006522	Itih3	47.5089	0	-0.495779	0.204025	0.367002
ENSMUSG00000006526	Stimate	24.6698	0	0.0456765	0.198346	0.96865
ENSMUSG00000006527	Sfmbt1	18.5668	0	0.289391	0.253591	0.789443
ENSMUSG00000006529	Itih1	0.0062282	0	0	10.5793	NA
ENSMUSG00000006538	Ihh	0.186169	0	0	4.79929	NA
ENSMUSG00000006542	Prkag3	0.15491	0	0	6.40155	NA
ENSMUSG00000006546	Cryba2	1.95663	0	0.11571	0.481308	NA
ENSMUSG00000006567	Atp7b	2.19703	0	0.719068	0.619015	NA
ENSMUSG00000006570	Defb2	0.293395	0	-1.72313	3.52667	NA
ENSMUSG00000006574	Slc4a1	0.635702	0	0.203644	1.91621	NA
ENSMUSG00000006575	Rundc3a	227.213	0	-0.176064	0.133079	0.734218
ENSMUSG00000006576	Slc4a3	49.876	0	-0.23515	0.181258	0.744115
ENSMUSG00000006586	Runx1t1	39.1835	0	-0.100906	0.260557	0.943647
ENSMUSG00000006587	Snai3	0.221842	0	0	4.22337	NA
ENSMUSG00000006589	Aprt	161.964	0	0.276854	0.138766	0.508474
ENSMUSG00000006599	Gtf2h1	37.2268	0	0.084771	0.214979	0.942503
ENSMUSG00000006611	Hfe	27.7753	0	0.920962	0.262357	0.0659411
ENSMUSG00000006641	Slc5a6	39.0301	0	-0.0430673	0.211115	0.973435
ENSMUSG00000006642	Tcf23	0.220345	0	-1.04279	4.29134	NA
ENSMUSG00000006649	Nphs1	4.19598	0	-0.882886	0.623244	NA
ENSMUSG00000006651	Aplp1	1241.68	0	-0.418551	0.109284	0.0325172
ENSMUSG00000006673	Qrich1	66.0115	0	-0.0892957	0.146194	0.9049
ENSMUSG00000006675	P4htm	97.8851	0	-0.278755	0.139978	0.508474
ENSMUSG00000006676	Usp19	44.926	0	-0.283041	0.169044	0.607455
ENSMUSG00000006678	Pola1	6.96015	0	1.16086	0.512323	0.413064
ENSMUSG00000006699	Cdc42	691.862	0	-0.0410571	0.0905703	0.932546
ENSMUSG00000006705	Pknox1	12.7452	0	-0.264712	0.324504	0.859835
ENSMUSG00000006711	D130043K22Rik	10.0417	0	0.373787	0.352779	0.803891
ENSMUSG00000006715	Gmnn	18.3753	0	0.634653	0.336599	0.540964
ENSMUSG00000006717	Acot13	428.278	0	-0.0520272	0.131544	0.942429
ENSMUSG00000006720	Zfp184	3.24421	0	0.861763	0.596581	NA
ENSMUSG00000006724	Cyp27b1	0.109737	0	-0.630877	10.156	NA
ENSMUSG00000006728	Cdk4	80.5858	0	0.725007	0.312332	0.394021
ENSMUSG00000006731	B4galnt1	7.23249	0	-0.472366	0.57592	0.859835
ENSMUSG00000006732	Mettl1	15.2615	0	0.45881	0.24557	0.546161
ENSMUSG00000006736	Tspan31	5.9267	0	-0.00363289	0.350686	0.998846
ENSMUSG00000006740	Kif5b	358.353	0	0.0431664	0.134202	0.954838
ENSMUSG00000006763	Saal1	18.2217	0	0.236625	0.23613	0.817118
ENSMUSG00000006764	Tph2	12.9289	0	-0.0933213	0.396872	0.967955
ENSMUSG00000006777	Krt23	0.297791	0	0	2.65546	NA
ENSMUSG00000006782	Cnp	591.814	0	-0.234534	0.183817	0.748461
ENSMUSG00000006784	Ttc25	2.76183	0	0.111709	0.638797	NA
ENSMUSG00000006800	Sulf2	73.9693	0	0.167743	0.15461	0.79876
ENSMUSG00000006818	Sod2	262.661	0	0.0974781	0.0789737	0.7606
ENSMUSG00000006850	Tmco6	5.9176	0	0.0694191	0.349881	0.973775
ENSMUSG00000006906	Stambp	72.9363	0	-0.0294192	0.13813	0.971381
ENSMUSG00000006920	Ezh1	36.9905	0	-0.299211	0.190131	0.642114
ENSMUSG00000006930	Hap1	87.9329	0	-0.111629	0.249351	0.933659
ENSMUSG00000006931	P3h4	27.3589	0	0.044448	0.160881	0.960883
ENSMUSG00000006932	Ctnnb1	27.3479	0	-0.195222	0.224025	0.844909
ENSMUSG00000006941	Eif1b	521.088	0	-0.0817635	0.104631	0.865832
ENSMUSG00000006948	Klk4	0.0129538	0	0	10.5793	NA
ENSMUSG00000006958	Chrd	12.3036	0	-0.103413	0.485633	0.971381
ENSMUSG00000006998	Psmd2	224.92	0	0.1796	0.0906641	0.513806
ENSMUSG00000007021	Syngr3	237.092	0	-0.190931	0.153643	0.759622
ENSMUSG00000007029	Vars	26.3095	0	0.188101	0.244388	0.867389
ENSMUSG00000007030	Vwa7	1.49181	0	-1.16636	0.795646	NA
ENSMUSG00000007033	Hspa1l	0.32961	0	-1.83682	3.03667	NA
ENSMUSG00000007034	Slc44a4	0.915764	0	-0.494498	1.53753	NA
ENSMUSG00000007035	Msh5	1.73075	0	-1.04176	0.67966	NA
ENSMUSG00000007036	Abhd16a	113.122	0	-0.0226736	0.132194	0.97741
ENSMUSG00000007038	Neu1	62.151	0	-0.558601	0.166702	0.0920975
ENSMUSG00000007039	Ddah2	64.9325	0	0.502871	0.32067	0.644981
ENSMUSG00000007041	Clic1	74.3135	0	0.46037	0.415941	0.795041
ENSMUSG00000007050	Lsm2	41.1577	0	0.367904	0.226367	0.625174
ENSMUSG00000007080	Pole	2.33828	0	0.228367	0.787164	NA
ENSMUSG00000007097	Atp1a2	601.052	0	-0.335054	0.152286	0.431014
ENSMUSG00000007107	Atp1a4	0.777517	0	0.320602	1.25591	NA
ENSMUSG00000007122	Casq1	4.88412	0	-0.435928	0.593283	0.876648
ENSMUSG00000007207	Stx1a	100.788	0	-0.086501	0.231692	0.946478
ENSMUSG00000007209	Ceacam9	0.650789	0	-0.181697	0.993378	NA
ENSMUSG00000007279	Scube2	0.863178	0	0.520148	1.3017	NA
ENSMUSG00000007338	Mrpl49	73.2269	0	-0.0130049	0.113195	0.985707
ENSMUSG00000007379	Dennd2c	1.71292	0	0.666733	0.999982	NA
ENSMUSG00000007411	Mark3	147.857	0	0.0895924	0.128107	0.885696
ENSMUSG00000007415	Gatad1	116.564	0	0.0229974	0.122248	0.974692
ENSMUSG00000007457	2310003L06Rik	0.116916	0	-0.0869554	10.579	NA
ENSMUSG00000007458	M6pr	155.722	0	0.0627534	0.117007	0.91874
ENSMUSG00000007476	Lrrc8a	148.533	0	-0.0328988	0.172984	0.974692
ENSMUSG00000007480	Mc5r	0.148407	0	-1.04271	9.43799	NA
ENSMUSG00000007564	Ppp2r1a	475.82	0	-0.169149	0.0960871	0.577074
ENSMUSG00000007570	Fance	19.5089	0	-0.134183	0.233447	0.91243
ENSMUSG00000007589	Tinf2	19.4274	0	0.492067	0.26574	0.549609
ENSMUSG00000007591	Tssk4	0.390022	0	1.9675	1.95896	NA
ENSMUSG00000007594	Hapln4	77.9931	0	-0.528176	0.19339	0.26222
ENSMUSG00000007603	Dus3l	47.2332	0	-0.0937669	0.15732	0.907401
ENSMUSG00000007610	Gtpbp3	9.531	0	-0.015768	0.298379	0.994881
ENSMUSG00000007613	Tgfbr1	85.1813	0	0.262069	0.277352	0.828485
ENSMUSG00000007617	Homer1	82.3605	0	-0.189537	0.266954	0.881745
ENSMUSG00000007646	Rad51c	4.39358	0	0.148981	0.499799	NA
ENSMUSG00000007653	Gabrb2	6.29439	0	-1.06275	0.573135	0.54953
ENSMUSG00000007655	Cav1	24.8361	0	0.119815	0.290627	0.939282
ENSMUSG00000007656	Arpp19	565.218	0	0.0283656	0.131244	0.97105
ENSMUSG00000007659	Bcl2l1	175.053	0	-0.157484	0.13631	0.78561
ENSMUSG00000007670	Khsrp	29.6625	0	-0.315308	0.281471	0.792998
ENSMUSG00000007682	Dio2	16.3671	0	-0.267385	0.324301	0.859615
ENSMUSG00000007721	Ccdc124	266.182	0	-0.0989358	0.102907	0.823446
ENSMUSG00000007739	Cct4	253.259	0	-0.0869536	0.107722	0.86103
ENSMUSG00000007777	0610009B22Rik	109.019	0	-0.00202579	0.14399	0.997679
ENSMUSG00000007783	Cpt1c	78.984	0	-0.00714763	0.160475	0.995739
ENSMUSG00000007805	Twist2	2.53547	0	-0.158637	0.781221	NA
ENSMUSG00000007812	Zfp655	34.8441	0	0.136537	0.163261	0.856287
ENSMUSG00000007815	Rhoa	132.212	0	0.042739	0.13573	0.955111
ENSMUSG00000007817	Zmiz1	62.4346	0	0.0439413	0.183216	0.967697
ENSMUSG00000007827	Ankrd26	48.707	0	0.0268541	0.204719	0.983815
ENSMUSG00000007833	Aldh16a1	9.64243	0	0.239609	0.325376	0.876648
ENSMUSG00000007836	Hnrnpa0	136.517	0	0.15939	0.178176	0.839913
ENSMUSG00000007837	Prrg2	14.315	0	0.307519	0.239554	0.747108
ENSMUSG00000007850	Hnrnph1	133.094	0	0.154058	0.219939	0.885639
ENSMUSG00000007867	Ift43	42.3252	0	-0.0227516	0.149063	0.980334
ENSMUSG00000007872	Id3	273.2	0	0.429261	0.187192	0.403764
ENSMUSG00000007877	Tcap	6.55697	0	0.281159	0.717536	0.942534
ENSMUSG00000007880	Arid1a	67.3055	0	0.22607	0.21677	0.807886
ENSMUSG00000007888	Crlf1	10.972	0	-1.4262	0.727802	0.521192
ENSMUSG00000007891	Ctsd	16.7513	0	-0.957215	0.612372	0.645503
ENSMUSG00000007892	Rplp1	2395.69	0	0.0535303	0.206813	0.964798
ENSMUSG00000007908	Hmgcll1	13.7944	0	-0.160643	0.291678	0.916516
ENSMUSG00000007944	Ttc9b	251.942	0	-0.157236	0.164713	0.826608
ENSMUSG00000007946	Phox2a	0.197911	0	-0.0866798	5.01503	NA
ENSMUSG00000007950	Abhd8	175.812	0	-0.211274	0.136905	0.655248
ENSMUSG00000007987	Ift22	123.612	0	0.0662103	0.116494	0.912842
ENSMUSG00000007989	Fzd3	21.0382	0	0.306191	0.304006	0.817118
ENSMUSG00000008028	1700008O03Rik	2.77374	0	-1.64092	0.658039	NA
ENSMUSG00000008035	Mid1ip1	122.864	0	-0.274241	0.165922	0.612713
ENSMUSG00000008036	Ap2s1	369.454	0	-0.0784224	0.114758	0.889042
ENSMUSG00000008090	Fgfrl1	19.262	0	0.511846	0.38138	0.728038
ENSMUSG00000008129	4930432K21Rik	1.95784	0	0.710334	0.735203	NA
ENSMUSG00000008136	Fhl2	61.1645	0	-0.0358604	0.240875	0.980334
ENSMUSG00000008140	Emc10	289.131	0	-0.0958094	0.104339	0.835131
ENSMUSG00000008153	Clstn3	112.581	0	-0.341701	0.218401	0.645417
ENSMUSG00000008167	Fbxw9	31.5415	0	0.0600924	0.275867	0.97105
ENSMUSG00000008193	Spib	0.220689	0	-1.04278	5.52025	NA
ENSMUSG00000008200	Fnbp4	29.1099	0	0.0999407	0.218742	0.931819
ENSMUSG00000008206	Cers4	41.4754	0	0.0325636	0.198451	0.978221
ENSMUSG00000008226	Scrn3	24.3512	0	-0.0917997	0.228899	0.941126
ENSMUSG00000008301	Phax	239.331	0	-0.0159053	0.104928	0.980334
ENSMUSG00000008305	Tle1	46.3068	0	0.195694	0.19543	0.817118
ENSMUSG00000008307	1700109H08Rik	1.30605	0	0.228853	1.15264	NA
ENSMUSG00000008318	Relt	9.03287	0	-0.29955	0.333227	0.838919
ENSMUSG00000008333	Snrpb2	135.358	0	0.243893	0.128497	0.537134
ENSMUSG00000008348	Ubc	961.258	0	0.109369	0.137533	0.863885
ENSMUSG00000008373	Prpf31	94.202	0	0.019434	0.113472	0.977428
ENSMUSG00000008384	Sertad1	34.8233	0	0.0234108	0.269168	0.989156
ENSMUSG00000008393	Carhsp1	71.1435	0	0.0644504	0.148025	0.935117
ENSMUSG00000008398	Elk3	23.7752	0	0.818309	0.341871	0.379034
ENSMUSG00000008429	Herpud2	47.7897	0	0.245616	0.16739	0.68442
ENSMUSG00000008435	Rdh13	19.8009	0	-0.237087	0.275463	0.847168
ENSMUSG00000008438	Adam21	0.727532	0	-0.443087	1.23207	NA
ENSMUSG00000008450	Nutf2	25.2589	0	-0.0524156	0.192496	0.961015
ENSMUSG00000008461	Fut1	0.0716509	0	0	10.5793	NA
ENSMUSG00000008475	Arpc5	315.294	0	-0.0795255	0.152262	0.92314
ENSMUSG00000008482	Rnf151	0.0288301	0	-0.630646	10.5793	NA
ENSMUSG00000008489	Elavl2	87.7137	0	-0.0878975	0.183875	0.93105
ENSMUSG00000008496	Pou2f2	31.0109	0	-0.109194	0.525483	0.971803
ENSMUSG00000008540	Mgst1	131.907	1	1.1676	0.202658	1.48987e-05
ENSMUSG00000008575	Nfib	157.639	0	0.54502	0.265594	0.4905
ENSMUSG00000008590	Htr3b	0.10256	0	-0.63081	10.5793	NA
ENSMUSG00000008601	Rab25	0.104463	0	0.0666621	10.4871	NA
ENSMUSG00000008604	Ubqln4	61.1206	0	0.0498435	0.165514	0.958732
ENSMUSG00000008658	Rbfox1	334.629	0	-0.262152	0.158137	0.610815
ENSMUSG00000008668	Rps18	805.813	0	0.0780263	0.133326	0.910216
ENSMUSG00000008682	Rpl10	673.62	0	-0.269919	0.157118	0.595739
ENSMUSG00000008683	Rps15a	942.089	0	0.172849	0.181107	0.826608
ENSMUSG00000008690	Ncaph2	78.2968	0	0.0290647	0.130807	0.970137
ENSMUSG00000008730	Hipk1	54.1566	0	-0.048825	0.190608	0.965202
ENSMUSG00000008734	Gprc5b	41.4768	0	0.417136	0.168989	0.352719
ENSMUSG00000008763	Man1a2	88.4459	0	0.0659605	0.181357	0.948675
ENSMUSG00000008813	Tppp2	0.0543545	0	-0.630695	10.5793	NA
ENSMUSG00000008822	Acyp1	81.7017	0	-0.273399	0.174499	0.644981
ENSMUSG00000008843	Cldn13	0.0952915	0	-0.0868397	10.579	NA
ENSMUSG00000008845	Cd163	1.74244	0	0.530159	0.726144	NA
ENSMUSG00000008855	Hdac5	69.2076	0	-0.135499	0.149885	0.837992
ENSMUSG00000008859	Rala	174.648	0	0.00921877	0.129643	0.991598
ENSMUSG00000008892	Vdac3	324.693	0	-0.0787314	0.0796785	0.81966
ENSMUSG00000008932	Slc1a7	0.171911	0	-0.630721	6.13956	NA
ENSMUSG00000008958	Vps72	37.7203	0	0.173679	0.168698	0.810736
ENSMUSG00000008976	Gabpa	13.9714	0	-0.0568224	0.280207	0.973754
ENSMUSG00000008999	Bmp7	12.6676	0	0.189898	0.289581	0.894819
ENSMUSG00000009013	Dynll1	934.756	0	0.0132346	0.122197	0.986187
ENSMUSG00000009030	Pdcl	30.9414	0	-0.00743619	0.171351	0.995739
ENSMUSG00000009035	Tmem184b	36.5754	0	-0.120673	0.197362	0.9049
ENSMUSG00000009047	Gm5965	0.006803	0	0	10.5793	NA
ENSMUSG00000009070	Rsph14	0.671816	0	-0.463568	1.23536	NA
ENSMUSG00000009073	Nf2	33.9077	0	0.168908	0.170915	0.81966
ENSMUSG00000009075	Cabp7	80.7429	0	-0.420199	0.203654	0.487106
ENSMUSG00000009076	Zmat5	17.1405	0	-0.258986	0.247091	0.806821
ENSMUSG00000009079	Ewsr1	128.671	0	-0.00291371	0.142962	0.997052
ENSMUSG00000009090	Ap1b1	108.807	0	-0.144224	0.12998	0.794828
ENSMUSG00000009092	Derl3	1.99575	0	-0.260123	0.671031	NA
ENSMUSG00000009093	Gstt4	0.017622	0	0	10.5793	NA
ENSMUSG00000009097	Tbx1	2.06228	0	-0.401879	0.931593	NA
ENSMUSG00000009108	Gnat2	0.487991	0	-0.38414	1.78258	NA
ENSMUSG00000009112	Bcl2l13	20.9436	0	-0.0903641	0.232823	0.943237
ENSMUSG00000009114	2610028H24Rik	0.092725	0	-0.630829	10.5793	NA
ENSMUSG00000009115	Spatc1l	0.0123109	0	-0.63061	10.5793	NA
ENSMUSG00000009145	Dqx1	2.90528	0	-0.125653	0.454373	NA
ENSMUSG00000009185	Ccl8	4.66998	0	1.16544	0.639635	0.559409
ENSMUSG00000009207	Lnpk	50.9219	0	-0.200196	0.181926	0.795772
ENSMUSG00000009210	Prr29	0.23084	0	0	3.78309	NA
ENSMUSG00000009214	Mymk	2.80938	0	0.485091	0.75705	NA
ENSMUSG00000009216	Fam163b	95.2027	0	-0.458452	0.228893	0.508474
ENSMUSG00000009246	Trpm5	0.0133963	0	0	10.5793	NA
ENSMUSG00000009248	Ascl2	5.38386	0	0.673251	0.47826	0.704739
ENSMUSG00000009281	Rarres2	15.8968	0	0.300595	0.27464	0.797812
ENSMUSG00000009291	Pttg1ip	121.089	0	0.138721	0.127054	0.798393
ENSMUSG00000009292	Trpm2	17.3578	0	-0.325743	0.331593	0.820087
ENSMUSG00000009293	Ube2g2	58.1933	0	-0.448714	0.19261	0.394021
ENSMUSG00000009350	Mpo	0.740931	0	-0.0763297	1.3042	NA
ENSMUSG00000009356	Lpo	3.8918	0	-0.245669	0.633015	NA
ENSMUSG00000009376	Met	5.49183	0	0.786735	0.592899	0.734218
ENSMUSG00000009378	Slc16a12	1.28066	0	0.223535	0.814664	NA
ENSMUSG00000009394	Syn2	461.106	0	-0.167079	0.142947	0.783075
ENSMUSG00000009406	Elk1	22.3364	0	0.075773	0.353614	0.971252
ENSMUSG00000009418	Nav1	71.1901	0	0.144228	0.303117	0.93105
ENSMUSG00000009470	Tnpo1	38.7048	0	0.0113723	0.198518	0.994321
ENSMUSG00000009471	Myod1	0.273978	0	0	3.85359	NA
ENSMUSG00000009487	Otog	0.117221	0	-0.630865	10.5793	NA
ENSMUSG00000009535	Rnmt	71.792	0	-0.234956	0.137515	0.597284
ENSMUSG00000009545	Kcnq1	0.816439	0	2.13895	1.23803	NA
ENSMUSG00000009549	Srp14	550.487	0	0.00870884	0.107694	0.989636
ENSMUSG00000009551	6330409D20Rik	3.34673	0	-0.980348	0.492141	NA
ENSMUSG00000009555	Cdk9	53.6805	0	-0.23426	0.195064	0.774229
ENSMUSG00000009563	Tor2a	37.1218	0	0.155242	0.191799	0.86027
ENSMUSG00000009566	Fpgs	8.45155	0	0.646215	0.315654	0.491758
ENSMUSG00000009569	Mrtfb	104.735	0	-0.0697923	0.209868	0.953752
ENSMUSG00000009575	Cbx5	260.61	0	0.160695	0.14695	0.79795
ENSMUSG00000009580	Odam	0.0165198	0	0	10.5793	NA
ENSMUSG00000009585	Apobec3	15.1868	0	1.35051	0.409606	0.105768
ENSMUSG00000009588	St6galnac1	0.0428668	0	0	10.5793	NA
ENSMUSG00000009596	Taf7l	0.426822	0	-0.0759529	2.01935	NA
ENSMUSG00000009614	Sardh	7.42566	0	0.170417	0.344658	0.930016
ENSMUSG00000009621	Vav2	12.1916	0	0.112609	0.33366	0.953072
ENSMUSG00000009628	Tex15	1.28516	0	1.13982	0.903366	NA
ENSMUSG00000009630	Ppp2cb	67.1087	0	-0.155161	0.186677	0.857472
ENSMUSG00000009633	G0s2	26.5271	0	-0.41006	0.208016	0.518931
ENSMUSG00000009640	Dmap1	41.6821	0	-0.0968275	0.168488	0.91243
ENSMUSG00000009646	Pla2g12b	0.0379707	0	0	10.5793	NA
ENSMUSG00000009647	Mcu	57.1609	0	0.520877	0.219341	0.38144
ENSMUSG00000009654	Oit3	0.477807	0	1.75682	1.69379	NA
ENSMUSG00000009670	Tex11	1.24753	0	-2.43941	1.41394	NA
ENSMUSG00000009681	Bcr	36.5907	0	0.0698187	0.250419	0.960755
ENSMUSG00000009687	Fxyd5	33.2363	0	-0.0734558	0.232033	0.955102
ENSMUSG00000009731	Kcnd1	11.3025	0	-0.00858591	0.351096	0.996737
ENSMUSG00000009733	Tfcp2	19.2745	0	-0.0139744	0.249821	0.994666
ENSMUSG00000009734	Pou6f2	4.66905	0	-0.893717	0.566261	0.640744
ENSMUSG00000009739	Pou6f1	27.9351	0	-0.0595838	0.254576	0.968078
ENSMUSG00000009741	Ubp1	25.242	0	-0.17267	0.25855	0.892308
ENSMUSG00000009772	Nuak2	6.66393	0	0.227569	0.678267	0.953378
ENSMUSG00000009828	Ick	20.8093	0	-0.18387	0.206615	0.840822
ENSMUSG00000009863	Sdhb	702.65	0	0.0432435	0.100674	0.935641
ENSMUSG00000009876	Cox4i2	0.894399	0	0.794242	1.10019	NA
ENSMUSG00000009894	Snap47	1744.42	0	-0.169876	0.132721	0.747108
ENSMUSG00000009900	Wnt3a	0.0227584	0	0	10.5793	NA
ENSMUSG00000009905	Kdsr	38.2014	0	-0.270536	0.217776	0.759969
ENSMUSG00000009907	Vps4b	50.3407	0	0.131871	0.162351	0.859885
ENSMUSG00000009927	Rps25	650.781	0	0.0677704	0.158949	0.936314
ENSMUSG00000009941	Nxf2	0.135101	0	-1.45473	8.17581	NA
ENSMUSG00000009995	Taz	40.011	0	-0.0890362	0.188344	0.931418
ENSMUSG00000010021	Kif19a	0.503098	0	-0.387115	1.5062	NA
ENSMUSG00000010025	Aldh3a2	38.4512	0	0.0359017	0.176714	0.973754
ENSMUSG00000010044	Zmynd10	2.24131	0	0.421293	0.719805	NA
ENSMUSG00000010045	Tmem115	30.1022	0	-0.0792628	0.209575	0.945574
ENSMUSG00000010047	Hyal2	19.8966	0	0.427683	0.255348	0.607455
ENSMUSG00000010048	Ifrd2	1.77126	0	0.0151803	0.735474	NA
ENSMUSG00000010051	Hyal1	8.62082	0	-0.294859	0.358597	0.859648
ENSMUSG00000010054	Tusc2	177.117	0	-0.132433	0.13127	0.817118
ENSMUSG00000010057	Nprl2	70.7876	0	-0.210255	0.15605	0.726236
ENSMUSG00000010064	Slc38a3	55.3037	0	0.243698	0.161027	0.666349
ENSMUSG00000010066	Cacna2d2	13.9462	0	-0.269321	0.300784	0.839478
ENSMUSG00000010067	Rassf1	1.07065	0	1.29451	1.29486	NA
ENSMUSG00000010080	Epn3	3.45795	0	0.0041645	0.442	NA
ENSMUSG00000010086	Rnf112	57.7356	0	-0.215811	0.27855	0.866115
ENSMUSG00000010095	Slc3a2	646.64	0	0.295478	0.122243	0.373283
ENSMUSG00000010097	Nxf1	399.574	0	0.049672	0.103247	0.93105
ENSMUSG00000010110	Stx5a	60.9679	0	-0.0209755	0.134229	0.980297
ENSMUSG00000010122	Slc47a1	2.98396	0	0.140293	0.700285	NA
ENSMUSG00000010136	Pifo	5.38828	0	0.59217	0.478088	0.759969
ENSMUSG00000010142	Tnfrsf13b	12.1044	0	1.21524	0.456601	0.284404
ENSMUSG00000010175	Prox1	24.4819	0	-0.228332	0.286234	0.863154
ENSMUSG00000010277	2610507B11Rik	61.8393	0	0.119714	0.192128	0.902695
ENSMUSG00000010290	AI597479	21.9437	0	0.0793188	0.202119	0.942534
ENSMUSG00000010307	Tmem86a	58.8584	0	-0.071422	0.238348	0.958732
ENSMUSG00000010311	Optc	1.67619	0	-0.689749	0.661059	NA
ENSMUSG00000010342	Tex14	4.87175	0	-0.540905	0.567139	0.826608
ENSMUSG00000010358	Ifi35	15.879	0	0.909641	0.328647	0.248916
ENSMUSG00000010362	Rdm1	17.16	0	0.343219	0.235359	0.685719
ENSMUSG00000010376	Nedd8	605.389	0	-0.00949775	0.0838466	0.985707
ENSMUSG00000010392	Gosr1	24.1145	0	0.184498	0.191844	0.823446
ENSMUSG00000010406	Mrpl52	206.817	0	0.124756	0.135714	0.83475
ENSMUSG00000010435	Spaca7	0.262068	0	2.40986	3.10313	NA
ENSMUSG00000010453	Kansl3	34.3645	0	-0.0645255	0.182115	0.95149
ENSMUSG00000010461	Eya4	4.1262	0	0.287347	0.891462	NA
ENSMUSG00000010476	Ebf3	6.48256	0	-0.420477	0.360484	0.784063
ENSMUSG00000010492	Uckl1os	1.13235	0	-0.667559	0.899605	NA
ENSMUSG00000010505	Myt1	4.29126	0	-0.259078	0.518478	NA
ENSMUSG00000010517	Faf1	51.3567	0	-0.0982189	0.160194	0.904389
ENSMUSG00000010538	Tsacc	2.54488	0	-1.04403	0.707175	NA
ENSMUSG00000010554	Mettl16	23.4724	0	0.245811	0.223964	0.796218
ENSMUSG00000010592	Dazl	5.17063	0	-0.0459614	0.821795	0.994666
ENSMUSG00000010601	Apol7a	0.179926	0	-1.0428	5.18589	NA
ENSMUSG00000010607	Pigyl	159.723	0	-0.0541782	0.126777	0.936183
ENSMUSG00000010608	Rbm25	230.976	0	0.240068	0.166322	0.69135
ENSMUSG00000010609	Psen2	26.7375	0	-0.165673	0.202169	0.859835
ENSMUSG00000010651	Acaa1b	25.5941	0	0.084199	0.206865	0.939444
ENSMUSG00000010660	Plcd1	10.8548	0	0.220544	0.290872	0.871257
ENSMUSG00000010663	Fads1	450.52	0	-0.0771964	0.20006	0.943647
ENSMUSG00000010721	Lmbr1	42.9357	0	0.0176824	0.1714	0.986891
ENSMUSG00000010751	Tnfrsf22	2.53556	0	0.265479	0.500338	NA
ENSMUSG00000010755	Cars	35.9637	0	0.134147	0.172786	0.865965
ENSMUSG00000010760	Phlda2	0.0663809	0	0	10.5793	NA
ENSMUSG00000010796	Asz1	0.0593756	0	0.3428	10.5787	NA
ENSMUSG00000010797	Wnt2	7.34545	0	-1.13362	0.700856	0.628399
ENSMUSG00000010803	Gabra1	201.964	0	-0.495233	0.23154	0.458054
ENSMUSG00000010825	Grid2ip	0.208241	0	-1.04278	4.9399	NA
ENSMUSG00000010830	Kdelr3	8.52705	0	0.713502	0.555528	0.747108
ENSMUSG00000010841	Cfap97d1	0.313384	0	1.44512	2.80688	NA
ENSMUSG00000010911	Apip	73.1438	0	0.255295	0.168717	0.666349
ENSMUSG00000010914	Pdhx	74.5932	0	-0.25246	0.123548	0.492141
ENSMUSG00000010936	Vac14	28.0584	0	-0.0483512	0.209553	0.968479
ENSMUSG00000011008	Mcoln2	0.23863	0	-1.45493	4.14246	NA
ENSMUSG00000011034	Slc5a1	0.234781	0	0.281596	3.04714	NA
ENSMUSG00000011052	ENSMUSG00000011052	0.0573028	0	-0.630701	10.5793	NA
ENSMUSG00000011096	Akt1s1	7.7497	0	0.075386	0.391626	0.974341
ENSMUSG00000011114	Tbrg1	44.4012	0	-0.195724	0.145294	0.726236
ENSMUSG00000011118	Panx3	0.0310911	0	0	10.5793	NA
ENSMUSG00000011148	Adssl1	51.104	0	-0.341712	0.15189	0.418749
ENSMUSG00000011154	Cfap161	3.31103	0	0.228447	0.564826	NA
ENSMUSG00000011158	Brf1	38.3794	0	0.114609	0.179947	0.897724
ENSMUSG00000011171	Vipr2	2.05362	0	0.888447	0.652322	NA
ENSMUSG00000011179	Odc1	33.721	0	0.149668	0.201031	0.874005
ENSMUSG00000011254	Thg1l	6.04582	0	-0.200582	0.447024	0.9334
ENSMUSG00000011256	Adam19	8.26067	0	-0.376632	0.333871	0.791149
ENSMUSG00000011257	Pabpc4	20.4691	0	0.0759913	0.25936	0.958968
ENSMUSG00000011263	Exoc3l2	1.13507	0	1.42523	1.22539	NA
ENSMUSG00000011267	Zfp296	1.37945	0	-2.20264	1.40031	NA
ENSMUSG00000011305	Plin5	1.6573	0	-0.437317	0.85845	NA
ENSMUSG00000011306	Sugp1	87.2442	0	-0.0784433	0.18132	0.935579
ENSMUSG00000011349	Dmrtc2	0.0192189	0	0	10.5793	NA
ENSMUSG00000011350	Gm5893	0.0108781	0	0	10.5793	NA
ENSMUSG00000011382	Dhdh	0.0153658	0	0	10.5793	NA
ENSMUSG00000011427	Zfp790	4.71246	0	-0.666051	0.512221	0.74373
ENSMUSG00000011463	Cpb1	0.556401	0	0.111296	1.48944	NA
ENSMUSG00000011486	Slc25a41	0.0860235	0	-1.04261	10.5793	NA
ENSMUSG00000011589	Fsd1	53.9705	0	-0.0184377	0.16546	0.985707
ENSMUSG00000011632	Pinlyp	0.0935094	0	0	10.5793	NA
ENSMUSG00000011658	Fuz	1.32792	0	-0.143793	0.802331	NA
ENSMUSG00000011751	Sptbn4	3.06193	0	-0.93849	0.665973	NA
ENSMUSG00000011752	Pgam1	24.8386	0	-0.0870766	0.178908	0.930611
ENSMUSG00000011831	Evi5	88.152	0	0.0945055	0.166953	0.912926
ENSMUSG00000011832	Evi5l	36.6645	0	-0.289038	0.163635	0.573847
ENSMUSG00000011837	Snapc2	41.3037	0	0.154371	0.195809	0.865431
ENSMUSG00000011877	Git1	118.712	0	-0.124115	0.18169	0.889042
ENSMUSG00000011884	Gltp	150.066	0	-0.19096	0.143442	0.733014
ENSMUSG00000011958	Bnip2	46.319	0	0.304177	0.202354	0.669894
ENSMUSG00000011960	Ccnt1	31.8249	0	0.0465698	0.277482	0.978221
ENSMUSG00000012017	Scarf2	4.01452	0	-0.90213	0.711921	NA
ENSMUSG00000012042	4930579F01Rik	0.0220465	0	-0.630645	10.5793	NA
ENSMUSG00000012076	Brms1l	63.8478	0	-0.228549	0.151004	0.666349
ENSMUSG00000012114	Med15	40.6005	0	-0.134513	0.191884	0.885639
ENSMUSG00000012117	Dhdds	52.7312	0	-0.169657	0.148627	0.789443
ENSMUSG00000012123	Crybg2	1.10191	0	-1.20765	1.46493	NA
ENSMUSG00000012126	Ubxn11	8.78903	0	-0.228376	0.414693	0.916516
ENSMUSG00000012187	Mogat1	1.82003	0	-0.814943	0.771421	NA
ENSMUSG00000012211	Tex22	0.0734739	0	0.342791	10.5787	NA
ENSMUSG00000012282	Wnt8a	0.0282627	0	-1.04248	10.5793	NA
ENSMUSG00000012296	Tjap1	14.8663	0	-0.236309	0.257755	0.835164
ENSMUSG00000012350	Ehf	0.191748	0	-0.630689	5.47273	NA
ENSMUSG00000012396	Nanog	31.5924	0	-0.206352	0.230843	0.840145
ENSMUSG00000012405	Rpl15	284.728	0	0.0387628	0.129371	0.958732
ENSMUSG00000012422	Tmem167	161.982	0	0.0406732	0.103059	0.942429
ENSMUSG00000012428	Steap4	2.17399	0	2.98547	1.0014	NA
ENSMUSG00000012429	Mplkip	36.3058	0	-0.00732094	0.171085	0.995739
ENSMUSG00000012443	Kif11	4.06037	0	1.34155	1.1595	NA
ENSMUSG00000012483	Rpa3	39.7671	0	0.418886	0.215776	0.524563
ENSMUSG00000012519	Mlkl	0.610793	0	2.21882	1.52441	NA
ENSMUSG00000012520	Phox2b	1.6252	0	0.134647	0.544602	NA
ENSMUSG00000012535	Tnpo3	55.0584	0	0.16817	0.252894	0.892575
ENSMUSG00000012609	Ttll5	20.8465	0	-0.28757	0.190272	0.666564
ENSMUSG00000012640	Zfp715	13.0173	0	-0.374262	0.333632	0.792827
ENSMUSG00000012705	Retn	2.07078	0	0.699029	0.955951	NA
ENSMUSG00000012777	Acp4	0.0838404	0	-0.630696	10.5793	NA
ENSMUSG00000012819	Cdh23	2.42944	0	-0.00711539	0.636085	NA
ENSMUSG00000012848	Rps5	1689.8	0	0.0113861	0.134836	0.989563
ENSMUSG00000012889	Podnl1	0.415352	0	1.3964	1.5322	NA
ENSMUSG00000013033	Adgrl1	123.285	0	0.0443916	0.211067	0.971506
ENSMUSG00000013076	Amotl1	21.7135	0	0.463011	0.363017	0.748461
ENSMUSG00000013083	2200002J24Rik	0.0651316	0	-1.45441	10.5793	NA
ENSMUSG00000013089	Etv5	31.8609	0	0.440853	0.263906	0.60889
ENSMUSG00000013091	Tmem190	0.0854059	0	-0.630781	10.5793	NA
ENSMUSG00000013150	Gfod2	23.7288	0	0.210696	0.190527	0.795352
ENSMUSG00000013155	Enkd1	9.61367	0	0.198869	0.330463	0.906627
ENSMUSG00000013158	4933405L10Rik	0.424891	0	1.74555	1.87662	NA
ENSMUSG00000013160	Atp6v0d1	484.367	0	-0.101027	0.0908557	0.794816
ENSMUSG00000013236	Ptprs	245.454	0	-0.0236476	0.138403	0.977524
ENSMUSG00000013275	Slc41a1	43.273	0	-0.544573	0.160585	0.0828854
ENSMUSG00000013338	Fer1l4	0.0397936	0	0	10.5793	NA
ENSMUSG00000013353	4931406B18Rik	0.120712	0	0.736901	10.579	NA
ENSMUSG00000013367	Iglon5	1.96025	0	0.165682	0.632368	NA
ENSMUSG00000013415	Igf2bp1	0.564322	0	0.187924	1.74574	NA
ENSMUSG00000013418	B4galnt2	0.14819	0	-0.481262	8.53	NA
ENSMUSG00000013419	Zfp651	23.4832	0	0.151294	0.263824	0.912609
ENSMUSG00000013465	Nelfb	78.577	0	-0.0842232	0.120846	0.886475
ENSMUSG00000013483	Card14	0.144543	0	-1.04277	6.053	NA
ENSMUSG00000013495	Tmem175	36.9365	0	-0.116235	0.185113	0.900354
ENSMUSG00000013523	Bcas1	111.383	0	-0.65593	0.176998	0.0424081
ENSMUSG00000013539	Tango2	171.776	0	-0.0533262	0.114955	0.931418
ENSMUSG00000013562	4833413E03Rik	0.00856285	0	0	10.5793	NA
ENSMUSG00000013584	Aldh1a2	12.2508	0	0.00695824	0.388693	0.997516
ENSMUSG00000013593	Ndufs2	432.484	0	-0.100237	0.0688785	0.686524
ENSMUSG00000013611	Snx31	0.555391	0	1.40237	1.53354	NA
ENSMUSG00000013622	Atraid	258.579	0	0.114823	0.110131	0.808101
ENSMUSG00000013629	Cad	8.11573	0	0.867283	0.369858	0.392063
ENSMUSG00000013643	Lypd8	0.29172	0	-1.45495	3.82161	NA
ENSMUSG00000013646	Sh3bp5l	28.9801	0	-0.356763	0.185723	0.529409
ENSMUSG00000013653	1810065E05Rik	0.00885196	0	0	10.5793	NA
ENSMUSG00000013662	Atad1	136.466	0	-0.126911	0.108633	0.783075
ENSMUSG00000013663	Pten	151.457	0	-0.0994335	0.162367	0.904802
ENSMUSG00000013698	Pea15a	545.132	0	0.341896	0.189523	0.563537
ENSMUSG00000013701	Timm23	70.9787	0	-0.138063	0.146961	0.830255
ENSMUSG00000013707	Tnfaip8l2	40.4139	0	0.262231	0.397733	0.893838
ENSMUSG00000013736	Trnt1	67.4721	0	-0.203839	0.12234	0.608977
ENSMUSG00000013766	Ly6g6e	7.21046	0	0.268979	0.589195	0.931847
ENSMUSG00000013787	Ehmt2	47.0777	0	-0.134738	0.211478	0.897724
ENSMUSG00000013822	Elof1	116.541	0	0.138523	0.134773	0.810736
ENSMUSG00000013833	Med16	41.9901	0	-0.02623	0.199357	0.983815
ENSMUSG00000013846	St3gal1	6.04102	0	-0.446822	0.484269	0.832469
ENSMUSG00000013858	Tmem259	48.2542	0	-0.117035	0.165117	0.882172
ENSMUSG00000013878	Rnf170	22.2888	0	-0.18816	0.22105	0.850012
ENSMUSG00000013921	Clip3	273.515	0	-0.0920308	0.118007	0.865832
ENSMUSG00000013928	Thap8	0.399006	0	2.06542	2.55368	NA
ENSMUSG00000013936	Myl2	2.35425	0	-1.12645	0.822802	NA
ENSMUSG00000013973	Dedd	0.745252	0	-0.648855	1.56373	NA
ENSMUSG00000013974	Mcemp1	0.751868	0	0.365119	1.5165	NA
ENSMUSG00000013997	Nit1	42.0475	0	0.326314	0.159355	0.491597
ENSMUSG00000014030	Pax5	0.309565	0	0.565808	2.85746	NA
ENSMUSG00000014039	Prdm15	5.78422	0	-0.213574	0.467952	0.931849
ENSMUSG00000014074	Rnf168	42.6523	0	-0.0340476	0.157689	0.97105
ENSMUSG00000014075	Tctex1d2	67.3179	0	0.0352761	0.135198	0.963836
ENSMUSG00000014077	Chp1	108.273	0	-0.145616	0.152719	0.826681
ENSMUSG00000014158	Trpv4	4.51592	0	0.125727	0.487337	NA
ENSMUSG00000014164	Klhl3	4.27115	0	-0.182478	0.844713	NA
ENSMUSG00000014177	Tvp23b	65.8207	0	-0.155476	0.1386	0.792827
ENSMUSG00000014195	Dnajc7	100.237	0	-0.32173	0.168742	0.53293
ENSMUSG00000014198	Zfp385c	0.926935	0	-0.828098	1.40225	NA
ENSMUSG00000014226	Cacybp	426.959	0	-0.0305653	0.0957549	0.954838
ENSMUSG00000014232	Cluap1	46.437	0	-0.0724215	0.164906	0.934539
ENSMUSG00000014243	Zswim7	50.6083	0	0.185066	0.146303	0.751792
ENSMUSG00000014245	Pigl	6.92668	0	0.200817	0.381068	0.921889
ENSMUSG00000014294	Ndufa2	951.275	0	0.00758896	0.105481	0.991327
ENSMUSG00000014301	Pam16	116.526	0	0.00969188	0.142236	0.992552
ENSMUSG00000014303	Glis2	5.58299	0	0.231969	0.38154	0.905648
ENSMUSG00000014313	Cox6c	2540.31	0	-0.0569735	0.128671	0.93411
ENSMUSG00000014329	Bicc1	7.55717	0	0.454178	0.37707	0.772429
ENSMUSG00000014349	Ube2z	63.8725	0	0.222877	0.190704	0.783075
ENSMUSG00000014351	Gip	0.0207005	0	0	10.5793	NA
ENSMUSG00000014353	Tmem87b	49.6323	0	0.0824731	0.179497	0.93159
ENSMUSG00000014355	Anapc1	32.3341	0	0.136298	0.215749	0.899427
ENSMUSG00000014361	Mertk	46.0892	0	-0.256766	0.334607	0.867842
ENSMUSG00000014402	Tsg101	255.526	0	-0.0662591	0.107435	0.903389
ENSMUSG00000014418	Hps5	83.2777	0	-0.330785	0.261496	0.751792
ENSMUSG00000014426	Map3k4	27.3577	0	-0.27253	0.202101	0.726062
ENSMUSG00000014444	Piezo1	1.32898	0	0.665409	1.49299	NA
ENSMUSG00000014453	Blk	0.0330215	0	0	10.5793	NA
ENSMUSG00000014470	Rnf166	50.111	0	0.202393	0.200641	0.817118
ENSMUSG00000014496	Ankrd28	9.06245	0	0.144496	0.348875	0.938501
ENSMUSG00000014498	Ankrd52	3.26147	0	0.0149518	0.583582	NA
ENSMUSG00000014503	Pkd2l2	1.17692	0	-0.460092	0.845782	NA
ENSMUSG00000014504	Srp19	206.293	0	-0.0514702	0.0944148	0.917882
ENSMUSG00000014529	Tmbim7	0.0829413	0	-1.45442	10.5793	NA
ENSMUSG00000014542	Clec4f	0.0107638	0	0	10.5793	NA
ENSMUSG00000014543	Klra17	0.028002	0	-0.630634	10.5793	NA
ENSMUSG00000014547	Wdfy2	0.859259	0	1.34213	1.00023	NA
ENSMUSG00000014550	Rbsn	25.6927	0	0.103759	0.216932	0.93105
ENSMUSG00000014551	Mrps25	140.784	0	0.0352938	0.121161	0.958968
ENSMUSG00000014554	Dguok	60.2457	0	0.0761084	0.136753	0.915872
ENSMUSG00000014592	Camta1	330.877	0	-0.0799882	0.0951033	0.853518
ENSMUSG00000014599	Csf1	26.4464	0	0.603085	0.398847	0.666349
ENSMUSG00000014601	Strip1	74.1844	0	0.0206515	0.136168	0.980334
ENSMUSG00000014602	Kif1a	476.994	0	-0.0866489	0.140964	0.903966
ENSMUSG00000014603	Alx3	1.08172	0	-1.84489	1.60162	NA
ENSMUSG00000014606	Slc25a11	439.702	0	0.0154635	0.0997448	0.980334
ENSMUSG00000014609	Chrne	0.0667409	0	-0.630756	10.5793	NA
ENSMUSG00000014633	Cmc2	63.1036	0	0.0641887	0.136783	0.931418
ENSMUSG00000014668	Chfr	21.7539	0	-0.259429	0.212196	0.766313
ENSMUSG00000014686	Ceacam16	0.0624358	0	0.342809	10.5787	NA
ENSMUSG00000014704	Hoxa2	2.69817	0	0.0843696	0.410954	NA
ENSMUSG00000014725	Adam28	0.0782467	0	-0.630816	10.5793	NA
ENSMUSG00000014747	Ankrd53	0.0292425	0	0	10.5793	NA
ENSMUSG00000014748	Tex261	114.194	0	0.250659	0.125118	0.508346
ENSMUSG00000014763	Fam120b	42.3828	0	-0.206345	0.149137	0.713035
ENSMUSG00000014767	Tbp	33.9612	0	0.28693	0.177398	0.628399
ENSMUSG00000014769	Psmb1	810.092	0	0.0560526	0.0919125	0.905465
ENSMUSG00000014773	Dll1	2.82399	0	-0.919769	0.677805	NA
ENSMUSG00000014776	Nol3	22.4859	0	0.4536	0.197842	0.403764
ENSMUSG00000014778	Fhod1	3.70527	0	0.00596936	0.609341	NA
ENSMUSG00000014782	Plekhg4	0.558606	0	-0.489952	1.74881	NA
ENSMUSG00000014786	Slc9a5	10.433	0	-0.636582	0.365644	0.586363
ENSMUSG00000014791	Elmo3	1.34898	0	0.496609	0.906553	NA
ENSMUSG00000014813	Stc1	4.82512	0	0.269125	0.435368	0.903145
ENSMUSG00000014837	4931428F04Rik	3.29799	0	0.754552	0.478814	NA
ENSMUSG00000014846	Tppp3	268.377	0	-0.0879388	0.1635	0.918627
ENSMUSG00000014850	Msh3	14.0842	0	0.0622693	0.277591	0.969828
ENSMUSG00000014852	Adamts13	4.01418	0	-0.77116	0.812733	NA
ENSMUSG00000014856	Tmem208	123.768	0	0.0346903	0.140134	0.967038
ENSMUSG00000014859	E2f4	26.4405	0	-0.036955	0.24674	0.980334
ENSMUSG00000014867	Surf4	87.5464	0	0.339891	0.124387	0.261876
ENSMUSG00000014873	Surf2	30.2195	0	-0.116161	0.166395	0.886187
ENSMUSG00000014905	Dnajb9	100.082	0	-0.156409	0.145569	0.800916
ENSMUSG00000014907	Naf1	11.2416	0	0.0351595	0.29477	0.985151
ENSMUSG00000014932	Yes1	9.3161	0	0.643997	0.302616	0.459894
ENSMUSG00000014956	Ppp1cb	314.769	0	-0.132442	0.0970757	0.719058
ENSMUSG00000014959	Gorasp2	342.78	0	0.0587922	0.121112	0.930638
ENSMUSG00000014980	Tsen15	60.3029	0	-0.0269134	0.166993	0.978617
ENSMUSG00000015001	Oc90	0.0797112	0	0	10.5793	NA
ENSMUSG00000015002	Efr3a	111.771	0	-0.313424	0.16856	0.548095
ENSMUSG00000015023	Ddx19a	17.0096	0	0.505519	0.242521	0.477522
ENSMUSG00000015027	Galns	11.5719	0	-0.193316	0.341293	0.912926
ENSMUSG00000015053	Gata2	4.03027	0	-0.789824	0.5257	NA
ENSMUSG00000015083	C8g	2.87371	0	0.7394	0.508918	NA
ENSMUSG00000015085	Entpd2	24.2822	0	-0.0726955	0.227861	0.954838
ENSMUSG00000015087	Rabl6	124.801	0	-0.0574108	0.125055	0.93159
ENSMUSG00000015090	Ptgds	6347.69	0	-0.10557	0.296528	0.95149
ENSMUSG00000015092	Edf1	520.873	0	-0.0418448	0.0851987	0.930118
ENSMUSG00000015093	Clic3	1.37685	0	1.47573	1.21351	NA
ENSMUSG00000015094	Npdc1	331.935	0	-0.0563351	0.113603	0.929759
ENSMUSG00000015095	Fbxw5	103.335	0	0.00202074	0.133891	0.997516
ENSMUSG00000015112	Slc25a13	6.29139	0	-0.0298711	0.409093	0.991309
ENSMUSG00000015120	Ube2i	21.9956	0	-0.335066	0.221433	0.666349
ENSMUSG00000015126	Tsr3	42.9078	0	-0.0369242	0.170814	0.97105
ENSMUSG00000015127	Unkl	3.10201	0	-0.425906	0.626388	NA
ENSMUSG00000015133	Lrrk1	6.43457	0	2.02238	0.676165	0.187487
ENSMUSG00000015134	Aldh1a3	3.14537	0	-0.63256	0.900893	NA
ENSMUSG00000015143	Actn1	23.3665	0	0.554585	0.313739	0.573143
ENSMUSG00000015149	Sirt2	474.748	0	-0.206714	0.126158	0.619987
ENSMUSG00000015165	Hnrnpl	127.735	0	-0.0832852	0.12672	0.894508
ENSMUSG00000015176	Nolc1	65.9206	0	0.258857	0.163923	0.640672
ENSMUSG00000015189	Casd1	47.5093	0	-0.0524633	0.178269	0.958951
ENSMUSG00000015202	Cnksr3	12.371	0	-0.207435	0.308055	0.89088
ENSMUSG00000015214	Mtmr1	21.3293	0	0.342292	0.241297	0.701758
ENSMUSG00000015217	Hmgb3	25.1736	0	0.352741	0.235068	0.670692
ENSMUSG00000015222	Map2	327.064	0	-0.145325	0.138933	0.807463
ENSMUSG00000015224	Cyp2j9	49.2856	0	-0.4594	0.158367	0.208578
ENSMUSG00000015242	Nipsnap3a	0.0168879	0	0	10.5793	NA
ENSMUSG00000015243	Abca1	32.4999	0	0.602867	0.340059	0.572261
ENSMUSG00000015247	Nipsnap3b	53.7798	0	-0.142062	0.168829	0.853483
ENSMUSG00000015289	Lage3	88.849	0	0.272345	0.129922	0.475058
ENSMUSG00000015290	Ubl4a	134.808	0	-0.0102055	0.0913057	0.985707
ENSMUSG00000015291	Gdi1	576.46	0	-0.289917	0.123635	0.392063
ENSMUSG00000015305	Sash1	45.9036	0	-0.438395	0.17929	0.362168
ENSMUSG00000015312	Gadd45b	36.6057	0	0.051675	0.250099	0.9723
ENSMUSG00000015314	Slamf6	4.58211	0	-0.492861	1.44045	NA
ENSMUSG00000015316	Slamf1	0.981944	0	-1.04279	1.5108	NA
ENSMUSG00000015335	Zdhhc12	13.6057	0	-0.263086	0.246822	0.803043
ENSMUSG00000015337	Endog	15.6302	0	-0.0914896	0.209599	0.935117
ENSMUSG00000015340	Cybb	4.34083	0	0.224451	0.921324	NA
ENSMUSG00000015341	Golga7	94.2263	0	-0.358356	0.135412	0.289807
ENSMUSG00000015342	Xk	9.26219	0	-0.726223	0.381216	0.533739
ENSMUSG00000015354	Pcolce2	22.3895	0	-0.395344	0.296164	0.730726
ENSMUSG00000015355	Cd48	19.1158	0	-0.873	0.638462	0.717878
ENSMUSG00000015357	Clpx	56.1629	0	-0.196093	0.152926	0.747108
ENSMUSG00000015363	Trabd	17.6453	0	-0.11266	0.247801	0.932528
ENSMUSG00000015365	Mov10l1	0.127685	0	0.0808244	10.5605	NA
ENSMUSG00000015377	Dennd6b	32.5543	0	0.0198923	0.179644	0.985707
ENSMUSG00000015396	Cd83	89.0621	0	-0.220718	0.133549	0.612713
ENSMUSG00000015401	Cltrn	0.832962	0	0.315494	1.33115	NA
ENSMUSG00000015405	Ace2	1.86562	0	-0.859184	0.743051	NA
ENSMUSG00000015437	Gzmb	0.0653602	0	-1.04257	10.5793	NA
ENSMUSG00000015441	Gzmf	0.00592345	0	0	10.5793	NA
ENSMUSG00000015451	C4a	20.5454	0	0.659134	0.293239	0.418749
ENSMUSG00000015452	Ager	1.2551	0	1.972	1.09503	NA
ENSMUSG00000015461	Atf6b	43.3685	0	-0.0503826	0.255314	0.973775
ENSMUSG00000015467	Egfl8	2.91767	0	0.224913	0.583894	NA
ENSMUSG00000015468	Notch4	15.0419	0	-0.133187	0.264738	0.928786
ENSMUSG00000015474	Ppt2	10.9982	0	-0.566348	0.333787	0.599655
ENSMUSG00000015476	Prrt1	51.8094	0	-0.789655	0.349059	0.413276
ENSMUSG00000015478	Rnf5	21.3689	0	-0.166771	0.192928	0.845616
ENSMUSG00000015484	Fam163a	7.21208	0	0.0464646	0.385556	0.984765
ENSMUSG00000015488	Cacfd1	55.6623	0	0.0312152	0.161085	0.974268
ENSMUSG00000015501	Hivep2	67.185	0	0.297328	0.243836	0.767323
ENSMUSG00000015519	2310057J18Rik	0.0170003	0	0	10.5793	NA
ENSMUSG00000015522	Arnt	12.1956	0	-0.639607	0.417232	0.658207
ENSMUSG00000015533	Itga2	0.234106	0	0	3.60135	NA
ENSMUSG00000015536	Mocs2	111.027	0	-0.0560896	0.152953	0.948417
ENSMUSG00000015542	Nat9	12.1583	0	0.0410776	0.269879	0.980334
ENSMUSG00000015568	Lpl	57.7144	0	0.804005	0.335524	0.377543
ENSMUSG00000015575	Atp6v0e	236.256	0	0.0703708	0.14505	0.930638
ENSMUSG00000015579	Nkx2-5	0.01175	0	0	10.5793	NA
ENSMUSG00000015597	Zfp318	51.2048	0	0.0447032	0.21524	0.971803
ENSMUSG00000015599	Ttbk1	8.91485	0	-1.21886	0.514256	0.381935
ENSMUSG00000015605	Srf	24.7988	0	-0.262517	0.329423	0.863154
ENSMUSG00000015619	Gata3	3.04255	0	-0.204584	0.400042	NA
ENSMUSG00000015627	Gata5	0.0604889	0	0	10.5793	NA
ENSMUSG00000015647	Lama5	5.19029	0	1.3013	0.619522	0.472671
ENSMUSG00000015652	Steap1	8.82181	0	0.358785	0.882494	0.939444
ENSMUSG00000015653	Steap2	17.4299	0	-0.0671109	0.211267	0.954927
ENSMUSG00000015656	Hspa8	1570.64	0	-0.180133	0.0987293	0.559146
ENSMUSG00000015659	Serac1	4.9481	0	-0.333981	0.374473	0.840608
ENSMUSG00000015665	Awat1	0.00566658	0	0	10.5793	NA
ENSMUSG00000015668	Pdzd11	69.2604	0	0.042759	0.132737	0.954838
ENSMUSG00000015671	Psma2	547.555	0	0.108743	0.100532	0.799431
ENSMUSG00000015672	Mrpl32	102.02	0	0.0228483	0.118141	0.974314
ENSMUSG00000015697	Setdb1	18.9387	0	0.135551	0.238594	0.912891
ENSMUSG00000015702	Anxa9	0.791015	0	0.836014	1.57562	NA
ENSMUSG00000015709	Arnt2	82.4298	0	0.0784291	0.167751	0.931418
ENSMUSG00000015711	Prune1	15.8992	0	-0.256012	0.262381	0.821506
ENSMUSG00000015714	Cers2	168.235	0	-0.156607	0.166077	0.828799
ENSMUSG00000015721	Nlrp5	0.070262	0	0	10.5793	NA
ENSMUSG00000015733	Capza2	590.372	0	-0.0271183	0.0948338	0.959969
ENSMUSG00000015745	Plekho1	60.5652	0	-0.166999	0.246596	0.89079
ENSMUSG00000015747	Vps45	29.0722	0	-0.0284461	0.222783	0.984295
ENSMUSG00000015748	Prpf3	16.2599	0	0.474339	0.26728	0.572261
ENSMUSG00000015749	Anp32e	72.9298	0	0.522853	0.299565	0.582431
ENSMUSG00000015750	Aph1a	19.5403	0	-0.29225	0.288145	0.814401
ENSMUSG00000015755	Tab2	40.5537	0	0.240757	0.20701	0.784063
ENSMUSG00000015757	Ppil4	60.4319	0	0.22929	0.171909	0.731573
ENSMUSG00000015759	Cnih1	238.733	0	-0.107915	0.112288	0.823446
ENSMUSG00000015766	Eps8	22.9241	0	-0.0693407	0.214376	0.95469
ENSMUSG00000015776	Med22	73.9644	0	-0.239829	0.142573	0.607097
ENSMUSG00000015787	Abo	0.0509557	0	0.754613	10.5787	NA
ENSMUSG00000015790	Surf1	182.483	0	-0.244316	0.10572	0.395733
ENSMUSG00000015804	Med28	342.188	0	0.123141	0.10825	0.789443
ENSMUSG00000015806	Qdpr	481.396	0	-0.237456	0.155579	0.661848
ENSMUSG00000015812	Gnrh1	0.949532	0	-0.630608	1.58315	NA
ENSMUSG00000015829	Tnr	22.073	0	-0.424261	0.288047	0.682202
ENSMUSG00000015837	Sqstm1	786.657	0	0.358256	0.113936	0.14027
ENSMUSG00000015839	Nfe2l2	61.4139	0	0.47272	0.31321	0.666578
ENSMUSG00000015843	Rxrg	21.3187	0	0.218535	0.380393	0.91243
ENSMUSG00000015846	Rxra	18.766	0	-0.106982	0.266687	0.941126
ENSMUSG00000015850	Adamtsl4	8.67075	0	0.163164	0.320753	0.926658
ENSMUSG00000015852	Fcrls	306.668	0	0.600604	0.304935	0.519297
ENSMUSG00000015854	Cd5l	0.258684	0	0.325288	6.0711	NA
ENSMUSG00000015869	Prpsap1	92.3056	0	0.269725	0.133445	0.496029
ENSMUSG00000015879	Fam184b	5.67553	0	-0.0907677	0.486216	0.974692
ENSMUSG00000015880	Ncapg	1.93613	0	0.688081	1.5499	NA
ENSMUSG00000015882	Lcorl	35.3704	0	-0.160028	0.185868	0.847137
ENSMUSG00000015889	Lta4h	62.4784	0	0.105769	0.133219	0.863885
ENSMUSG00000015890	Amdhd1	0.826832	0	1.18925	1.51228	NA
ENSMUSG00000015932	Dstn	186.107	0	0.090937	0.109855	0.85891
ENSMUSG00000015937	Macroh2a1	159.683	0	0.0225308	0.128701	0.976348
ENSMUSG00000015942	Gtf2ird2	13.4335	0	0.171729	0.275771	0.902819
ENSMUSG00000015943	Bola1	68.1604	0	0.185763	0.150805	0.762399
ENSMUSG00000015944	Castor2	52.1473	0	-0.361274	0.239653	0.667786
ENSMUSG00000015947	Fcgr1	51.9561	0	-0.312912	0.444906	0.885403
ENSMUSG00000015950	Ncf1	27.7295	0	0.29173	0.497108	0.909982
ENSMUSG00000015957	Wnt11	1.22438	0	0.714505	0.787177	NA
ENSMUSG00000015961	Adss	91.4699	0	-0.102512	0.123195	0.857472
ENSMUSG00000015962	1700016C15Rik	0.106494	0	-1.45447	10.5793	NA
ENSMUSG00000015966	Il17rb	2.66155	0	-0.172418	0.525665	NA
ENSMUSG00000015968	Cacna1d	19.9674	0	-0.728475	0.409087	0.569825
ENSMUSG00000015970	Chdh	1.06126	0	-0.443771	1.39617	NA
ENSMUSG00000015971	Actr8	72.5978	0	-0.0964033	0.125369	0.867702
ENSMUSG00000015980	Lrrc27	6.69578	0	0.190412	0.320923	0.90748
ENSMUSG00000015981	Stk32c	8.43509	0	0.09914	0.529529	0.974692
ENSMUSG00000015994	Fnta	186.19	0	-0.110983	0.115078	0.82312
ENSMUSG00000016018	Mtrex	42.6397	0	0.0655933	0.155191	0.937204
ENSMUSG00000016024	Lbp	9.85213	0	0.352138	0.51994	0.89079
ENSMUSG00000016028	Celsr1	2.23396	0	-0.726717	0.811527	NA
ENSMUSG00000016087	Fli1	38.0774	0	-0.159385	0.348263	0.93159
ENSMUSG00000016128	Stard13	6.01646	0	0.368814	0.408321	0.837992
ENSMUSG00000016150	Tenm1	13.6315	0	0.344525	0.400316	0.847168
ENSMUSG00000016179	Camk1g	32.3707	0	-0.331322	0.212297	0.646253
ENSMUSG00000016181	Utp25	9.85964	0	-0.807102	0.364166	0.426402
ENSMUSG00000016194	Hsd11b1	64.163	0	-0.606747	0.187467	0.118433
ENSMUSG00000016200	Syt14	9.35677	0	-0.121547	0.392773	0.956642
ENSMUSG00000016206	H2-M3	16.5903	0	-0.50844	0.370353	0.715648
ENSMUSG00000016239	Lonrf3	1.51144	0	0.368302	0.763883	NA
ENSMUSG00000016252	Atp5e	881.358	0	0.0263546	0.15924	0.978221
ENSMUSG00000016253	Nelfcd	48.0724	0	-0.16815	0.183801	0.835164
ENSMUSG00000016255	Tubb1	0.0135062	0	0	10.5793	NA
ENSMUSG00000016256	Ctsz	332.162	0	0.262377	0.167177	0.644583
ENSMUSG00000016257	Prelid3b	124.289	0	0.0229974	0.110333	0.971803
ENSMUSG00000016262	Sertad4	12.6834	0	-0.290626	0.358128	0.859993
ENSMUSG00000016283	H2-M2	0.0276193	0	-0.630655	10.5793	NA
ENSMUSG00000016308	Ube2a	141.726	0	0.149077	0.108774	0.71639
ENSMUSG00000016319	Slc25a5	944.151	0	0.0627985	0.109927	0.912609
ENSMUSG00000016327	Atp1b4	0.0447342	0	0	10.5793	NA
ENSMUSG00000016344	Ppdpf	100.545	0	0.0112929	0.106817	0.986247
ENSMUSG00000016346	Kcnq2	72.7377	0	-0.129624	0.212081	0.9049
ENSMUSG00000016349	Eef1a2	92.5049	0	-0.232552	0.199382	0.784063
ENSMUSG00000016356	Col20a1	0.973319	0	-1.22309	1.07242	NA
ENSMUSG00000016382	Pls3	141.049	0	0.0250457	0.169528	0.980334
ENSMUSG00000016386	Mpped2	61.5013	0	-0.33257	0.186325	0.568954
ENSMUSG00000016409	Nkap	36.4863	0	0.031713	0.164931	0.974341
ENSMUSG00000016427	Ndufa1	784.649	0	-0.0791023	0.107989	0.876648
ENSMUSG00000016458	Wt1	0.735617	0	0.775733	1.48987	NA
ENSMUSG00000016477	E2f3	11.3353	0	0.228489	0.371522	0.903928
ENSMUSG00000016481	Cr1l	39.4289	0	-0.0868246	0.174143	0.928786
ENSMUSG00000016487	Ppfibp1	18.1366	0	-0.0383979	0.270187	0.981034
ENSMUSG00000016493	Cd46	4.06695	0	-2.37389	1.10949	NA
ENSMUSG00000016494	Cd34	89.0605	0	-0.0850747	0.231749	0.94836
ENSMUSG00000016495	Plgrkt	52.2452	0	0.475012	0.160213	0.193804
ENSMUSG00000016496	Cd274	2.61794	0	0.149203	0.778542	NA
ENSMUSG00000016498	Pdcd1lg2	0.248736	0	0.455104	8.85736	NA
ENSMUSG00000016503	Gtf3a	1.09625	0	1.27925	0.84068	NA
ENSMUSG00000016510	Mtif3	19.3351	0	-0.0458824	0.234656	0.973775
ENSMUSG00000016520	Lnx2	2.74645	0	0.631847	0.811827	NA
ENSMUSG00000016524	Il19	0.670507	0	-0.630613	2.56506	NA
ENSMUSG00000016526	Dyrk3	13.7558	0	0.109684	0.364004	0.958732
ENSMUSG00000016528	Mapkapk2	28.3058	0	0.221568	0.25447	0.844909
ENSMUSG00000016529	Il10	0.00698809	0	0	10.5793	NA
ENSMUSG00000016534	Lamp2	180.859	0	0.223887	0.116048	0.528339
ENSMUSG00000016541	Atxn10	518.745	0	-0.0837895	0.0832449	0.817118
ENSMUSG00000016552	Foxred2	7.37033	0	0.0267266	0.321303	0.989636
ENSMUSG00000016554	Eif3d	129.004	0	0.0273842	0.119742	0.968792
ENSMUSG00000016559	H3f3b	560.146	0	0.204246	0.0991325	0.488527
ENSMUSG00000016619	Nup50	32.0003	0	-0.0435176	0.182308	0.967697
ENSMUSG00000016624	Phf21b	4.24024	0	-0.451476	0.529668	NA
ENSMUSG00000016637	Ift27	78.991	0	-0.0143264	0.132508	0.98622
ENSMUSG00000016664	Pacsin2	65.3892	0	-0.0571564	0.176101	0.954477
ENSMUSG00000016756	Cmah	0.273336	0	-0.0859037	2.8885	NA
ENSMUSG00000016757	Ttll12	16.0725	0	0.219044	0.249164	0.844208
ENSMUSG00000016758	Bik	0.739935	0	-0.0307488	1.45227	NA
ENSMUSG00000016763	Scube1	22.6023	0	-0.225476	0.464766	0.930638
ENSMUSG00000016831	Tox4	74.933	0	0.118004	0.123623	0.826608
ENSMUSG00000016833	Mrps18c	240.431	0	-0.0185665	0.106513	0.976394
ENSMUSG00000016918	Sulf1	9.75293	0	0.2159	0.400321	0.918412
ENSMUSG00000016921	Srsf6	77.705	0	0.238046	0.165651	0.694144
ENSMUSG00000016933	Plcg1	20.8622	0	0.177186	0.257933	0.887671
ENSMUSG00000016940	Kctd2	61.565	0	-0.513104	0.208737	0.356435
ENSMUSG00000016942	Tmprss6	0.656979	0	-0.839984	1.45529	NA
ENSMUSG00000016946	Kctd5	44.4821	0	0.178036	0.174394	0.812447
ENSMUSG00000016982	Pom121l2	0.013138	0	0	10.5793	NA
ENSMUSG00000016984	Etaa1	13.9994	0	0.1634	0.24745	0.893652
ENSMUSG00000016995	Matn4	2.08164	0	-0.835846	0.888565	NA
ENSMUSG00000016998	Svs4	0.0145957	0	-1.04242	10.5793	NA
ENSMUSG00000017000	Svs6	0.0215187	0	0.342914	10.5787	NA
ENSMUSG00000017002	Slpi	0.801457	0	-0.645803	1.40216	NA
ENSMUSG00000017003	Svs3a	0.00813373	0	0	10.5793	NA
ENSMUSG00000017004	Svs5	0.11913	0	-0.776383	10.5267	NA
ENSMUSG00000017007	Rbpjl	1.00876	0	-1.64017	1.24606	NA
ENSMUSG00000017009	Sdc4	88.8265	0	0.316892	0.199829	0.639087
ENSMUSG00000017049	Ccdc70	0.00728341	0	0	10.5793	NA
ENSMUSG00000017057	Il13ra1	13.724	0	-0.43888	0.37448	0.782696
ENSMUSG00000017064	Prl5a1	0.0194474	0	0	10.5793	NA
ENSMUSG00000017119	Nbr1	57.6121	0	0.390399	0.169168	0.397241
ENSMUSG00000017132	Cyth1	49.919	0	-0.439982	0.19378	0.413004
ENSMUSG00000017144	Rnd3	20.6752	0	0.422674	0.271817	0.649683
ENSMUSG00000017146	Brca1	3.63928	0	-0.179647	0.497988	NA
ENSMUSG00000017165	Gast	0.34856	0	-0.440394	1.73593	NA
ENSMUSG00000017167	Cntnap1	49.9019	0	-0.158717	0.24699	0.897011
ENSMUSG00000017176	Nt5c3b	48.495	0	0.153381	0.156972	0.821506
ENSMUSG00000017188	Coa3	682.042	0	-0.0570617	0.138908	0.939444
ENSMUSG00000017195	Zpbp2	0.471603	0	-3.47187	1.79449	NA
ENSMUSG00000017204	Gsdma	0.642437	0	-2.43195	1.37893	NA
ENSMUSG00000017210	Med24	50.7626	0	0.0382162	0.180979	0.971506
ENSMUSG00000017211	Gsdma2	0.25944	0	-1.04279	2.8547	NA
ENSMUSG00000017221	Psmd3	106.967	0	-0.0315412	0.158159	0.973754
ENSMUSG00000017264	Exosc10	36.9471	0	0.290012	0.174706	0.610721
ENSMUSG00000017286	Glod4	97.0406	0	-0.0227615	0.0959757	0.967697
ENSMUSG00000017288	Vps53	70.7476	0	-0.144487	0.151345	0.826608
ENSMUSG00000017291	Taok1	192.131	0	0.140717	0.180648	0.865832
ENSMUSG00000017299	Dnttip1	70.59	0	0.151681	0.151825	0.817118
ENSMUSG00000017300	Tnnc2	0.074881	0	0.754659	10.5787	NA
ENSMUSG00000017307	Acot8	6.60295	0	0.371779	0.431777	0.847137
ENSMUSG00000017309	Cd300lg	0.465127	0	-1.04279	1.81727	NA
ENSMUSG00000017310	Spint4	0.0563016	0	0	10.5793	NA
ENSMUSG00000017311	Pyy	1.08894	0	0.223288	1.01422	NA
ENSMUSG00000017314	Mpp2	17.1271	0	-0.0511198	0.391198	0.983815
ENSMUSG00000017316	Ppy	0.0195457	0	0	10.5793	NA
ENSMUSG00000017344	Vtn	80.3361	0	0.00738225	0.193272	0.995969
ENSMUSG00000017376	Nlk	66.2093	0	-0.277287	0.175292	0.639415
ENSMUSG00000017386	Traf4	9.63632	0	0.0972226	0.462573	0.971506
ENSMUSG00000017390	Aldoc	1565.89	0	-0.260416	0.144182	0.563457
ENSMUSG00000017400	Stac2	19.7411	0	-0.444344	0.294108	0.666578
ENSMUSG00000017404	Rpl19	1249.47	0	-0.106256	0.137812	0.867389
ENSMUSG00000017405	Nek8	3.32546	0	0.261402	0.565143	NA
ENSMUSG00000017412	Cacnb4	101.763	0	-0.341103	0.200155	0.598113
ENSMUSG00000017417	Plxdc1	18.9267	0	-0.253548	0.368604	0.887671
ENSMUSG00000017418	Arl5b	14.0329	0	0.0976027	0.30365	0.954838
ENSMUSG00000017421	Zfp207	158.536	0	0.148633	0.127657	0.784063
ENSMUSG00000017428	Psmd11	178.488	0	0.28508	0.108886	0.29224
ENSMUSG00000017446	C1qtnf1	0.901901	0	-2.05909	1.44345	NA
ENSMUSG00000017453	Pipox	3.69883	0	0.684826	0.501457	NA
ENSMUSG00000017466	Timp2	271.742	0	-0.108734	0.167563	0.895666
ENSMUSG00000017485	Top2b	70.6039	0	0.00317929	0.163249	0.997316
ENSMUSG00000017491	Rarb	15.5747	0	-0.50011	0.39385	0.750066
ENSMUSG00000017493	Igfbp4	100.339	0	0.659602	0.22107	0.188152
ENSMUSG00000017499	Cdc6	1.7968	0	1.83702	1.06537	NA
ENSMUSG00000017548	Suz12	22.1865	0	0.366471	0.282405	0.744115
ENSMUSG00000017550	Atad5	5.73992	0	1.11626	0.399207	0.2447
ENSMUSG00000017561	Crlf3	26.5522	0	0.217707	0.211931	0.810736
ENSMUSG00000017588	Krt27	0.688369	0	-0.429302	1.12198	NA
ENSMUSG00000017607	Tns4	5.10988	0	-0.146284	0.50177	0.958968
ENSMUSG00000017615	Tnfaip1	55.4511	0	0.400283	0.178265	0.418749
ENSMUSG00000017631	Abr	279.401	0	-0.146916	0.180533	0.859835
ENSMUSG00000017639	Rab11fip4	85.1545	0	-0.37578	0.208151	0.563457
ENSMUSG00000017652	Cd40	1.53492	0	0.685065	0.780764	NA
ENSMUSG00000017664	Slc35c2	70.192	0	0.0489816	0.133269	0.94836
ENSMUSG00000017667	Zfp334	12.7788	0	-0.0255209	0.290268	0.989156
ENSMUSG00000017670	Elmo2	132.767	0	0.142983	0.125611	0.789443
ENSMUSG00000017677	Wsb1	55.788	0	0.0163306	0.188652	0.989156
ENSMUSG00000017679	Ttpal	30.3277	0	0.0789541	0.220979	0.951049
ENSMUSG00000017686	Rhot1	75.6168	0	-0.169409	0.128276	0.734218
ENSMUSG00000017688	Hnf4g	0.14076	0	1.25674	6.1193	NA
ENSMUSG00000017692	Rhbdl3	10.9524	0	-0.350909	0.350938	0.817118
ENSMUSG00000017697	Ada	3.66551	0	-0.119134	0.647077	NA
ENSMUSG00000017707	Serinc3	826.495	0	-0.0275507	0.0948651	0.958968
ENSMUSG00000017713	Tha1	10.0788	0	0.134855	0.332074	0.939444
ENSMUSG00000017715	Pgs1	89.0774	0	-0.380638	0.145101	0.29224
ENSMUSG00000017716	Birc5	16.7686	0	1.68386	0.972031	0.591507
ENSMUSG00000017720	Trp53tg5	0.00847485	0	0	10.5793	NA
ENSMUSG00000017721	Pigt	6.10681	0	0.0156881	0.428303	0.995969
ENSMUSG00000017723	Wfdc2	4.3743	0	0.742786	0.908092	NA
ENSMUSG00000017724	Etv4	3.96586	0	0.74175	0.575303	NA
ENSMUSG00000017733	Eppin	0.00453055	0	0.737005	10.579	NA
ENSMUSG00000017737	Mmp9	2.54259	0	-0.274844	0.647023	NA
ENSMUSG00000017740	Slc12a5	192.149	0	-0.222807	0.171757	0.744115
ENSMUSG00000017747	Ghdc	9.34238	0	-0.737943	0.424819	0.588643
ENSMUSG00000017754	Pltp	5.35662	0	-0.96278	0.562614	0.597284
ENSMUSG00000017756	Slc12a7	16.5785	0	0.205496	0.274391	0.872764
ENSMUSG00000017760	Ctsa	246.137	0	-0.000619639	0.127462	0.999864
ENSMUSG00000017764	Zswim1	21.8298	0	0.293596	0.225111	0.740842
ENSMUSG00000017765	Slc12a4	11.9354	0	-0.202172	0.333871	0.905648
ENSMUSG00000017767	Spata25	0.02441	0	0	10.5793	NA
ENSMUSG00000017774	Myo1c	6.61615	0	0.0355546	0.532196	0.99293
ENSMUSG00000017776	Crk	83.2783	0	-0.0181697	0.1263	0.981034
ENSMUSG00000017778	Cox7c	1136.61	0	-0.0157109	0.136748	0.985707
ENSMUSG00000017781	Pitpna	314.052	0	-0.329721	0.100824	0.111283
ENSMUSG00000017801	Mlx	43.9588	0	-0.0314506	0.17452	0.975736
ENSMUSG00000017802	Retreg3	8.85987	0	0.255196	0.395889	0.896799
ENSMUSG00000017817	Jph2	0.507076	0	0.98177	1.5135	NA
ENSMUSG00000017830	Dhx58	5.48989	0	-1.14754	0.670699	0.597284
ENSMUSG00000017831	Rab5a	32.9724	0	-0.138879	0.204737	0.89079
ENSMUSG00000017832	Hspb9	0.063078	0	-0.630731	10.5793	NA
ENSMUSG00000017837	Nkiras2	18.1388	0	0.0565161	0.202377	0.960755
ENSMUSG00000017843	Ppp2r5c	210.12	0	0.206993	0.0953233	0.440922
ENSMUSG00000017858	Ift52	37.6962	0	0.0400654	0.166734	0.967697
ENSMUSG00000017861	Mybl2	0.507168	0	1.10576	2.03323	NA
ENSMUSG00000017868	Sgk2	4.49839	0	0.0785895	0.394441	NA
ENSMUSG00000017897	Eya2	4.49711	0	0.567643	0.42876	NA
ENSMUSG00000017922	Prl3c1	0.0115427	0	0	10.5793	NA
ENSMUSG00000017929	B4galt5	15.2143	0	-0.169835	0.304742	0.915872
ENSMUSG00000017943	Gdap1l1	90.6039	0	-0.228852	0.154923	0.680359
ENSMUSG00000017950	Hnf4a	0.0215184	0	0	10.5793	NA
ENSMUSG00000017969	Ptgis	4.3082	0	-0.0803914	0.41931	NA
ENSMUSG00000017978	Cadps2	43.7518	0	-0.673535	0.267026	0.328605
ENSMUSG00000017999	Ddx27	26.6388	0	-0.00100392	0.222743	0.999864
ENSMUSG00000018001	Cyth3	31.015	0	-0.0838935	0.209547	0.941126
ENSMUSG00000018008	Cyth4	47.8198	0	0.593528	0.479217	0.759969
ENSMUSG00000018012	Rac3	11.9193	0	0.25676	0.515997	0.928786
ENSMUSG00000018040	Rrp7a	82.3639	0	-0.274691	0.145504	0.540964
ENSMUSG00000018042	Cyb5r3	200.826	0	0.287961	0.166557	0.591947
ENSMUSG00000018068	Ints2	14.0294	0	0.125333	0.336073	0.946478
ENSMUSG00000018076	Med13l	68.9045	0	0.40994	0.236811	0.591507
ENSMUSG00000018102	H2bc4	260.045	0	0.372817	0.165279	0.417341
ENSMUSG00000018126	Baiap2l2	2.32648	0	-1.69902	1.33664	NA
ENSMUSG00000018143	Mafk	6.37465	0	0.589293	0.520888	0.791056
ENSMUSG00000018160	Med1	36.2011	0	0.0975215	0.211668	0.931488
ENSMUSG00000018166	Erbb3	8.11013	0	0.0511714	0.312099	0.978221
ENSMUSG00000018167	Stard3	49.2637	0	-0.216578	0.167461	0.744115
ENSMUSG00000018168	Ikzf3	1.16393	0	-0.293895	1.07668	NA
ENSMUSG00000018169	Mfng	15.3898	0	0.0996999	0.496941	0.973754
ENSMUSG00000018171	Vmp1	998.27	0	-0.144917	0.0994865	0.685719
ENSMUSG00000018189	Uchl5	124.589	0	-0.290758	0.127677	0.410355
ENSMUSG00000018196	Glrx2	157.928	0	-0.0736885	0.12197	0.906294
ENSMUSG00000018199	Ro60	40.73	0	-0.19767	0.199171	0.819458
ENSMUSG00000018209	Stk4	29.2544	0	0.263926	0.199658	0.734218
ENSMUSG00000018211	Wfdc15b	0.0937732	0	-0.630825	10.5793	NA
ENSMUSG00000018217	Pmp22	248.197	0	-0.0350837	0.205842	0.977524
ENSMUSG00000018238	Gdf9	2.41813	0	0.214866	0.600994	NA
ENSMUSG00000018239	Zcchc10	27.0744	0	0.0259137	0.192954	0.982994
ENSMUSG00000018259	Prl8a2	0.0155185	0	0	10.5793	NA
ENSMUSG00000018263	Tbx5	0.135072	0	1.64892	10.5516	NA
ENSMUSG00000018286	Psmb6	612.153	0	0.0621191	0.095992	0.896433
ENSMUSG00000018287	Spag7	121.358	0	0.0924506	0.107263	0.846729
ENSMUSG00000018293	Pfn1	112.552	0	0.145025	0.146817	0.81966
ENSMUSG00000018322	Tomm34	114.15	0	0.0864481	0.140504	0.903742
ENSMUSG00000018326	Ywhab	844.84	0	-0.0146573	0.0994785	0.980334
ENSMUSG00000018334	Ksr1	17.6282	0	0.12644	0.389983	0.954643
ENSMUSG00000018339	Gpx3	67.9693	0	0.326713	0.285777	0.789443
ENSMUSG00000018340	Anxa6	79.0731	0	-0.0050205	0.12769	0.995739
ENSMUSG00000018341	Il12rb2	0.216844	0	-0.630628	3.32163	NA
ENSMUSG00000018347	Zkscan6	16.078	0	0.337862	0.27685	0.767122
ENSMUSG00000018362	Kpna2	9.86518	0	0.366975	0.357017	0.810736
ENSMUSG00000018363	Smurf2	18.8046	0	0.240649	0.264812	0.836258
ENSMUSG00000018372	Cep95	6.79882	0	0.596778	0.393335	0.664986
ENSMUSG00000018377	Vezf1	39.7986	0	0.268272	0.180145	0.672672
ENSMUSG00000018378	Cuedc1	15.0037	0	-0.123122	0.283176	0.935117
ENSMUSG00000018379	Srsf1	92.4332	0	0.0822601	0.179949	0.931819
ENSMUSG00000018381	Abi3	1.37226	0	0.747606	1.88605	NA
ENSMUSG00000018387	Shroom1	7.88633	0	-0.244321	0.35544	0.887671
ENSMUSG00000018395	Kif3a	152.901	0	-0.189308	0.153289	0.7606
ENSMUSG00000018398	Sept8	342.84	0	-0.318748	0.185175	0.594211
ENSMUSG00000018401	Mtmr4	24.3364	0	-0.344834	0.213762	0.629015
ENSMUSG00000018405	Mrm1	8.10113	0	-0.385435	0.37153	0.809873
ENSMUSG00000018411	Mapt	376.273	0	-0.14761	0.190784	0.866213
ENSMUSG00000018412	Kansl1	42.7722	0	0.218658	0.218241	0.817118
ENSMUSG00000018415	Gid4	50.0187	0	-0.345583	0.184299	0.542721
ENSMUSG00000018417	Myo1b	24.3335	0	0.257345	0.2429	0.803891
ENSMUSG00000018425	Dhx40	29.9219	0	0.434783	0.182277	0.379034
ENSMUSG00000018427	Ypel2	33.2972	0	-0.388723	0.250104	0.649825
ENSMUSG00000018428	Akap1	20.93	0	-0.11349	0.244591	0.931418
ENSMUSG00000018433	Nol11	21.9572	0	0.461084	0.210634	0.431555
ENSMUSG00000018442	Derl2	67.5213	0	0.0406253	0.141423	0.959969
ENSMUSG00000018446	C1qbp	208.256	0	0.197071	0.111029	0.572261
ENSMUSG00000018449	Rpain	53.2942	0	0.0621138	0.156166	0.941368
ENSMUSG00000018451	6330403K07Rik	433.752	0	-0.315952	0.147197	0.454251
ENSMUSG00000018459	Slc13a3	14.2757	0	0.219764	0.270953	0.859993
ENSMUSG00000018470	Kcnab3	22.5365	0	-0.992419	0.262294	0.0368184
ENSMUSG00000018474	Chd3	76.2513	0	-0.249812	0.23673	0.804976
ENSMUSG00000018476	Kdm6b	35.4406	0	0.0233967	0.237638	0.987593
ENSMUSG00000018479	1700125H20Rik	0.826372	0	-0.734704	1.44455	NA
ENSMUSG00000018481	Appbp2	119.842	0	-0.0379269	0.130008	0.958968
ENSMUSG00000018486	Wnt9b	0.259776	0	-1.4981	3.51295	NA
ENSMUSG00000018500	Adora2b	17.2111	0	0.340289	0.238109	0.697565
ENSMUSG00000018501	Ncor1	232.796	0	0.0832337	0.157895	0.921889
ENSMUSG00000018507	Trpv2	23.5372	0	-0.0743557	0.257974	0.959718
ENSMUSG00000018509	Cenpv	56.0765	0	-0.0581197	0.20449	0.960282
ENSMUSG00000018537	Pcgf2	25.973	0	-0.18399	0.25548	0.878472
ENSMUSG00000018541	Cwc25	34.3981	0	0.0886814	0.187548	0.931418
ENSMUSG00000018543	1700001P01Rik	0.158265	0	1.30022	6.82053	NA
ENSMUSG00000018547	Pip4k2b	28.7259	0	-0.105383	0.275468	0.944078
ENSMUSG00000018548	Trim37	153.036	0	-0.251171	0.139113	0.563457
ENSMUSG00000018554	Ybx2	0.563804	0	-1.0428	1.83952	NA
ENSMUSG00000018559	Ctdnep1	42.9885	0	0.32431	0.216287	0.670987
ENSMUSG00000018565	Elp5	149.471	0	0.00971235	0.105392	0.989066
ENSMUSG00000018566	Slc2a4	3.08766	0	0.232933	0.588022	NA
ENSMUSG00000018567	Gabarap	741.51	0	0.101908	0.102208	0.817844
ENSMUSG00000018569	Cldn7	0.0402579	0	0	10.5793	NA
ENSMUSG00000018570	2810408A11Rik	0.838285	0	0.836143	0.872268	NA
ENSMUSG00000018572	Phf23	62.1852	0	-0.194531	0.144373	0.726236
ENSMUSG00000018574	Acadvl	1.63861	0	0.622559	0.787203	NA
ENSMUSG00000018581	Dnah11	0.442508	0	-0.58259	1.93545	NA
ENSMUSG00000018583	G3bp1	116.975	0	0.389404	0.14737	0.289807
ENSMUSG00000018585	Atox1	375.687	0	0.0218138	0.148495	0.980569
ENSMUSG00000018589	Glra2	7.84817	0	-0.414764	0.46428	0.840145
ENSMUSG00000018593	Sparc	1346.99	0	0.212062	0.137361	0.655248
ENSMUSG00000018595	Glra4	0.158421	0	-2.15522	6.88449	NA
ENSMUSG00000018599	Mief2	27.3214	0	0.0343761	0.205649	0.978221
ENSMUSG00000018604	Tbx3	2.79756	0	0.0743339	0.640166	NA
ENSMUSG00000018620	Mmp20	0.00453453	0	0	10.5793	NA
ENSMUSG00000018623	Mmp7	0.0095221	0	0	10.5793	NA
ENSMUSG00000018634	Crhr1	13.9219	0	-0.0262437	0.298203	0.989156
ENSMUSG00000018648	Dusp14	80.352	0	-0.466562	0.256452	0.559409
ENSMUSG00000018651	Tada2a	37.5631	0	0.00592465	0.184829	0.996016
ENSMUSG00000018654	Ikzf1	14.2785	0	-0.202127	0.605458	0.953378
ENSMUSG00000018656	Tcaf3	0.0175109	0	0.754733	10.5787	NA
ENSMUSG00000018659	Pnpo	50.1891	0	-0.358159	0.169841	0.467701
ENSMUSG00000018661	Cog1	17.1065	0	-0.0816108	0.24672	0.953756
ENSMUSG00000018666	Cbx1	63.1668	0	0.19754	0.180555	0.797812
ENSMUSG00000018669	Cdk5rap3	46.5156	0	0.165244	0.16755	0.81966
ENSMUSG00000018672	Copz2	25.363	0	0.515806	0.219098	0.388769
ENSMUSG00000018677	Slc25a39	169.336	0	0.322564	0.138346	0.394021
ENSMUSG00000018678	Sp2	15.3154	0	0.532781	0.348243	0.659655
ENSMUSG00000018697	Aatf	17.6961	0	0.135818	0.260932	0.923492
ENSMUSG00000018698	Lhx1	1.99234	0	-0.426303	0.475817	NA
ENSMUSG00000018707	Dync1h1	157.496	0	-0.133168	0.177182	0.872406
ENSMUSG00000018727	Cpsf4l	0.188444	0	-0.0701635	5.155	NA
ENSMUSG00000018733	Pex12	11.8041	0	0.0419139	0.291368	0.981034
ENSMUSG00000018736	Ndel1	160.489	0	-0.380492	0.120919	0.14027
ENSMUSG00000018740	Slc25a35	5.51554	0	0.141167	0.432074	0.953965
ENSMUSG00000018750	Zbtb4	64.3277	0	-0.294042	0.200672	0.68442
ENSMUSG00000018752	Tnfsfm13	18.4315	0	0.566183	0.296389	0.532574
ENSMUSG00000018761	Mpdu1	61.7999	0	-0.157409	0.187392	0.85379
ENSMUSG00000018765	Fxr2	40.9074	0	-0.448969	0.22063	0.494591
ENSMUSG00000018770	Atp5g3	1995.65	0	0.0389809	0.0945934	0.939307
ENSMUSG00000018774	Cd68	153.191	0	0.475337	0.263736	0.564848
ENSMUSG00000018776	Slc35g3	0.0727446	0	-0.630773	10.5793	NA
ENSMUSG00000018796	Acsl1	37.3871	0	-0.400894	0.201403	0.508474
ENSMUSG00000018800	Abca5	28.5799	0	-0.127515	0.218871	0.910829
ENSMUSG00000018809	Smyd4	22.724	0	-0.14048	0.234982	0.906923
ENSMUSG00000018819	Lsp1	19.2333	0	-0.501567	0.376096	0.731573
ENSMUSG00000018820	Zfyve27	46.2929	0	-0.26511	0.165891	0.635681
ENSMUSG00000018821	Avpi1	78.3796	0	-0.102352	0.162727	0.899926
ENSMUSG00000018822	Sfrp5	6.74393	0	-0.0955532	0.306146	0.955534
ENSMUSG00000018830	Myh11	3.10853	0	-0.0767235	0.686734	NA
ENSMUSG00000018841	Rad51d	18.1287	0	-0.288708	0.220821	0.740728
ENSMUSG00000018844	Fndc8	0.460938	0	-1.45307	1.92984	NA
ENSMUSG00000018845	Unc45b	1.95851	0	0.0694825	0.797785	NA
ENSMUSG00000018846	Pank3	26.8662	0	-0.129618	0.233899	0.915908
ENSMUSG00000018848	Rars	76.0415	0	0.0343313	0.133922	0.965202
ENSMUSG00000018849	Wwc1	32.1456	0	0.785658	0.265414	0.194257
ENSMUSG00000018858	Mrpl58	155.886	0	0.10009	0.104018	0.823446
ENSMUSG00000018861	Fdxr	11.8031	0	-0.395586	0.287319	0.71489
ENSMUSG00000018862	Otop3	0.149332	0	0	5.98486	NA
ENSMUSG00000018865	Sult4a1	402.69	0	-0.320243	0.143073	0.421737
ENSMUSG00000018868	Pnpla5	0.00400422	0	0	10.5793	NA
ENSMUSG00000018882	Mrpl45	96.8401	0	-0.0396045	0.105841	0.946382
ENSMUSG00000018893	Mb	0.949914	0	-0.0830124	1.16678	NA
ENSMUSG00000018899	Irf1	13.1891	0	1.1174	0.40512	0.252025
ENSMUSG00000018900	Slc22a5	4.71386	0	-0.0929084	0.399921	0.968366
ENSMUSG00000018906	P4ha2	12.7339	0	-0.252973	0.281986	0.839035
ENSMUSG00000018907	Alox12e	0.523236	0	0.336305	2.03244	NA
ENSMUSG00000018909	Arrb1	52.1913	0	-0.604368	0.212472	0.224671
ENSMUSG00000018916	Csf2	0.0524042	0	0	10.5793	NA
ENSMUSG00000018919	Tm4sf5	0.576764	0	-0.747961	1.45846	NA
ENSMUSG00000018920	Cxcl16	17.4653	0	0.396277	0.431671	0.835153
ENSMUSG00000018921	Pelp1	14.3224	0	0.526901	0.340127	0.651445
ENSMUSG00000018923	Med11	23.6336	0	0.0581545	0.216069	0.961444
ENSMUSG00000018924	Alox15	0.231271	0	-0.630693	5.88054	NA
ENSMUSG00000018925	Heatr9	0.135716	0	1.27785	9.98048	NA
ENSMUSG00000018927	Ccl6	55.7075	0	0.586898	0.31879	0.554269
ENSMUSG00000018930	Ccl4	17.6195	0	0.573127	0.558058	0.810736
ENSMUSG00000018931	Natd1	16.7521	0	0.00351351	0.221517	0.997516
ENSMUSG00000018932	Map2k3	19.8998	0	0.273722	0.275749	0.819445
ENSMUSG00000018965	Ywhah	1527.66	0	-0.202547	0.118963	0.598316
ENSMUSG00000018973	Hoxb1	0.13799	0	0	8.86915	NA
ENSMUSG00000018974	Sart3	37.4415	0	0.393614	0.202944	0.525298
ENSMUSG00000018983	E2f2	1.73816	0	0.323449	0.843705	NA
ENSMUSG00000018986	Slfn3	0.197862	0	-0.0864712	3.99682	NA
ENSMUSG00000018995	Nars2	13.9977	0	-0.149407	0.267795	0.915819
ENSMUSG00000018999	Slc35b4	39.2086	0	-0.122736	0.173264	0.882172
ENSMUSG00000019027	Dnah1	5.68223	0	0.266505	0.405755	0.894508
ENSMUSG00000019039	Dalrd3	23.4464	0	-0.288468	0.243292	0.778455
ENSMUSG00000019054	Fis1	650.214	0	-0.176034	0.113618	0.651445
[truncated: 34,262 more rows]

## Sheet: GA Bst end
EnsemblID	Genename	baseMean	significant	LFC	LFCse	Padj
ENSMUSG00000000001	Gnai3	48.3373	0	0.0548214	0.196888	0.898338
ENSMUSG00000000028	Cdc45	4.64556	0	-0.0255	0.642954	0.98803
ENSMUSG00000000031	H19	1.54582	0	-1.80384	0.827216	0.131702
ENSMUSG00000000037	Scml2	0.484802	0	-1.64583	1.89475	NA
ENSMUSG00000000049	Apoh	1.39845	0	0.376985	0.674855	0.777426
ENSMUSG00000000056	Narf	35.9626	0	-0.456164	0.176619	0.0637201
ENSMUSG00000000058	Cav2	51.6816	0	0.0349436	0.165099	0.924313
ENSMUSG00000000078	Klf6	58.0164	1	1.08643	0.197418	2.30661e-06
ENSMUSG00000000085	Scmh1	29.6009	0	-0.0153249	0.24097	0.979822
ENSMUSG00000000088	Cox5a	374.294	0	-0.251991	0.107634	0.0995977
ENSMUSG00000000093	Tbx2	1.22791	0	2.93854	1.15381	NA
ENSMUSG00000000094	Tbx4	0.194119	0	-0.0712347	3.85147	NA
ENSMUSG00000000120	Ngfr	1.05028	0	0.194412	0.763096	NA
ENSMUSG00000000125	Wnt3	13.8249	1	1.56913	0.240421	8.12983e-09
ENSMUSG00000000126	Wnt9a	5.16412	0	2.10666	0.883956	0.0925672
ENSMUSG00000000127	Fer	22.0215	0	-0.709553	0.221865	0.0154498
ENSMUSG00000000131	Xpo6	35.5326	1	1.00553	0.227417	0.000292991
ENSMUSG00000000134	Tfe3	37.5434	0	0.498991	0.194633	0.0661955
ENSMUSG00000000142	Axin2	9.53154	0	-0.548167	0.369961	0.357825
ENSMUSG00000000148	Brat1	17.8512	0	-0.486218	0.239313	0.168086
ENSMUSG00000000149	Gna12	101.601	0	-0.37038	0.147771	0.0739408
ENSMUSG00000000154	Slc22a18	2.89964	1	2.83857	0.681118	0.00075848
ENSMUSG00000000157	Itgb2l	0.0742469	0	0	9.69539	NA
ENSMUSG00000000159	Igsf5	1497.35	0	-0.614491	0.139496	0.000312478
ENSMUSG00000000167	Pih1d2	6.12985	0	-0.319933	0.397013	0.660587
ENSMUSG00000000168	Dlat	137.948	0	0.202213	0.111887	0.236997
ENSMUSG00000000171	Sdhd	286.729	0	-0.14644	0.0994326	0.361837
ENSMUSG00000000182	Fgf23	0.0226973	0	0	9.69539	NA
ENSMUSG00000000183	Fgf6	0.170648	0	0	5.60857	NA
ENSMUSG00000000184	Ccnd2	257.862	-1	-2.19506	0.540362	0.00108864
ENSMUSG00000000194	Gpr107	23.9058	0	0.0705895	0.198648	0.866745
ENSMUSG00000000197	Nalcn	42.5977	0	0.328516	0.197228	0.285456
ENSMUSG00000000202	Btbd17	47.5549	-1	-1.73435	0.297851	4.44634e-07
ENSMUSG00000000204	Slfn4	0.586153	0	-0.674827	1.65428	NA
ENSMUSG00000000214	Th	13.0309	0	0.310916	0.392316	0.666378
ENSMUSG00000000215	Ins2	0.513532	0	0.331701	1.72912	NA
ENSMUSG00000000216	Scnn1g	0.157278	0	-0.667433	6.31613	NA
ENSMUSG00000000223	Drp2	19.9018	0	-0.775068	0.225743	0.00808009
ENSMUSG00000000244	Tspan32	4.52242	0	1.6756	0.819051	0.164173
ENSMUSG00000000247	Lhx2	47.2051	0	-0.716751	0.288608	0.0772766
ENSMUSG00000000248	Clec2g	0.0424998	0	0	9.69539	NA
ENSMUSG00000000253	Gmpr	125.928	0	0.386025	0.122645	0.0177317
ENSMUSG00000000263	Glra1	19.0933	0	-0.0866349	0.228479	0.855901
ENSMUSG00000000266	Mid2	10.9865	0	0.585601	0.250817	0.100778
ENSMUSG00000000275	Trim25	10.4089	0	0.322907	0.273622	0.486499
ENSMUSG00000000276	Dgke	33.3182	0	0.576473	0.218179	0.0566752
ENSMUSG00000000278	Scpep1	38.6877	0	-0.327585	0.234645	0.393754
ENSMUSG00000000282	Mnt	14.0646	0	0.831342	0.308777	0.0508653
ENSMUSG00000000290	Itgb2	44.4471	1	2.01932	0.426421	8.22098e-05
ENSMUSG00000000295	Hddc2	74.8109	0	-0.0542775	0.140558	0.852573
ENSMUSG00000000296	Tpd52l1	127.847	0	0.203988	0.123081	0.288728
ENSMUSG00000000301	Pemt	7.83365	0	-0.0523592	0.302236	0.939431
ENSMUSG00000000303	Cdh1	2.12137	0	-0.119268	0.615958	0.931028
ENSMUSG00000000305	Cdh4	16.2051	0	-0.548386	0.488208	0.512816
ENSMUSG00000000308	Ckmt1	377.395	0	-0.393768	0.131268	0.0255125
ENSMUSG00000000317	Bcl6b	1.37809	-1	-2.92563	1.03518	0.0383036
ENSMUSG00000000318	Clec10a	1.75612	0	0.0642969	0.716982	0.970827
ENSMUSG00000000320	Alox12	0.530714	0	0.471293	1.64596	NA
ENSMUSG00000000325	Arvcf	18.5729	0	0.0197011	0.223095	0.971251
ENSMUSG00000000326	Comt	177.164	0	-0.420468	0.113002	0.0034596
ENSMUSG00000000339	Rtca	14.3896	0	0.500004	0.207469	0.0880876
ENSMUSG00000000340	Dbt	18.4173	0	-0.498056	0.208597	0.0916678
ENSMUSG00000000346	Dazap2	485.952	0	0.644329	0.0874484	3.79461e-11
ENSMUSG00000000355	Mcts1	198.985	0	-0.365453	0.123041	0.0274297
ENSMUSG00000000359	Rem1	0.823051	0	-1.49471	1.11702	NA
ENSMUSG00000000365	Rnf17	2.92325	0	-0.292366	0.48326	0.756227
ENSMUSG00000000374	Trappc10	45.9175	0	0.554709	0.198586	0.041382
ENSMUSG00000000378	Ccm2	79.7761	0	-0.115155	0.143765	0.662722
ENSMUSG00000000381	Wap	0.0580691	0	0	9.69539	NA
ENSMUSG00000000384	Tbrg4	19.7274	0	-0.0496426	0.191505	0.905089
ENSMUSG00000000385	Tmprss2	0.0327365	0	-1.0069	9.69539	NA
ENSMUSG00000000386	Mx1	1.37333	0	1.85429	1.17847	0.322264
ENSMUSG00000000392	Fap	2.48041	0	0.816973	0.875733	0.601865
ENSMUSG00000000394	Gcg	0.617061	0	-0.556429	1.51765	NA
ENSMUSG00000000399	Ndufa9	207.026	0	-0.010213	0.0943535	0.964588
ENSMUSG00000000402	Egfl6	5.71264	0	0.895862	0.357701	0.0741975
ENSMUSG00000000409	Lck	3.31699	0	-0.29775	0.553392	0.786818
ENSMUSG00000000411	Tssk3	0.13091	0	-0.621534	6.29306	NA
ENSMUSG00000000416	Cttnbp2	89.8876	0	-0.426934	0.218522	0.189918
ENSMUSG00000000420	Galnt1	47.8546	0	0.54315	0.199422	0.0479191
ENSMUSG00000000435	Myf5	0.103824	0	0.514245	9.69292	NA
ENSMUSG00000000439	Mkrn2	25.2952	0	0.11117	0.168982	0.731152
ENSMUSG00000000440	Pparg	2.38783	0	-0.223007	0.765901	0.893497
ENSMUSG00000000441	Raf1	17.5224	0	0.414671	0.247368	0.281574
ENSMUSG00000000486	Sept1	5.29555	0	-0.984755	0.509908	0.196579
ENSMUSG00000000489	Pdgfb	21.4552	0	-0.790922	0.533047	0.357126
ENSMUSG00000000530	Acvrl1	13.4473	0	-0.0318356	0.299835	0.965389
ENSMUSG00000000531	Grasp	21.6721	0	0.768798	0.361716	0.14382
ENSMUSG00000000532	Acvr1b	47.5882	0	0.551732	0.237514	0.103081
ENSMUSG00000000538	Tom1l2	87.1603	0	0.199506	0.167047	0.479928
ENSMUSG00000000544	Gpa33	0.0541918	0	0	9.69539	NA
ENSMUSG00000000552	Zfp385a	12	0	-0.087631	0.322223	0.900272
ENSMUSG00000000555	Itga5	1.14273	0	-0.591876	0.974827	NA
ENSMUSG00000000560	Gabra2	103.538	0	-0.478866	0.351871	0.408904
ENSMUSG00000000561	Wdr77	47.865	0	-0.44547	0.143731	0.0199686
ENSMUSG00000000562	Adora3	15.3217	0	-0.0765921	0.732572	0.965698
ENSMUSG00000000563	Atp5pb	1231.74	0	-0.197193	0.0816261	0.0871858
ENSMUSG00000000567	Sox9	82.1614	1	1.04319	0.175736	2.37799e-07
ENSMUSG00000000568	Hnrnpd	76.7613	0	0.190288	0.186099	0.560447
ENSMUSG00000000579	Dynlt1c	13.5452	0	-0.128392	0.345473	0.858669
ENSMUSG00000000581	C1d	196.185	0	0.0485017	0.130152	0.85826
ENSMUSG00000000594	Gm2a	185.963	0	0.172519	0.110998	0.329318
ENSMUSG00000000600	Krit1	61.1721	0	-0.208395	0.165989	0.453271
ENSMUSG00000000605	Clcn4	630.488	0	-0.0341648	0.1456	0.915293
ENSMUSG00000000617	Grm6	0.0120576	0	0	9.69539	NA
ENSMUSG00000000627	Sema4f	18.6596	0	0.226725	0.243677	0.603093
ENSMUSG00000000628	Hk2	36.5101	0	0.230527	0.314614	0.696782
ENSMUSG00000000631	Myo18a	78.7582	0	0.0631095	0.149852	0.8381
ENSMUSG00000000632	Sez6	515.11	0	-0.588013	0.158104	0.00347488
ENSMUSG00000000673	Haao	1.17641	0	1.62404	1.06742	NA
ENSMUSG00000000682	Cd52	75.6053	1	2.11312	0.321474	6.11437e-09
ENSMUSG00000000686	Abhd15	2.42731	1	2.36257	0.833553	0.0376384
ENSMUSG00000000690	Hoxb6	12.6728	0	0.104908	0.231526	0.824819
ENSMUSG00000000693	Loxl3	3.17609	0	1.32873	0.523109	0.0695745
ENSMUSG00000000701	Tcl1b5	0.00869686	0	0	9.69539	NA
ENSMUSG00000000706	Btn1a1	0.10781	0	-0.0628048	9.69292	NA
ENSMUSG00000000708	Kat2b	11.8888	0	0.662247	0.266221	0.0766938
ENSMUSG00000000711	Rab5b	34.8437	0	0.191199	0.178575	0.538245
ENSMUSG00000000724	Cryba1	0.332864	0	-1.63237	2.0563	NA
ENSMUSG00000000730	Dnmt3l	0.906162	0	-0.911566	0.912252	NA
ENSMUSG00000000731	Aire	0.197363	0	0.155368	4.05912	NA
ENSMUSG00000000732	Icosl	4.09327	0	1.60876	0.871479	0.224245
ENSMUSG00000000739	Sult5a1	2.78045	0	0.813461	0.784569	0.554603
ENSMUSG00000000743	Chmp1a	98.5972	0	0.453202	0.141622	0.0153881
ENSMUSG00000000751	Rpa1	61.9986	0	0.0352514	0.165663	0.924294
ENSMUSG00000000753	Serpinf1	50.9283	0	-0.106056	0.194876	0.784616
ENSMUSG00000000759	Tubgcp3	26.8918	0	0.0209973	0.178425	0.96142
ENSMUSG00000000766	Oprm1	1.14879	0	0.342131	0.809437	NA
ENSMUSG00000000776	Polr3d	26.8809	0	-0.411115	0.205472	0.176016
ENSMUSG00000000782	Tcf7	0.0486491	0	0	9.69539	NA
ENSMUSG00000000787	Ddx3x	104.534	0	0.672464	0.187473	0.00517855
ENSMUSG00000000791	Il12rb1	1.61649	0	1.52826	0.616023	0.0776666
ENSMUSG00000000792	Slc5a5	38.3597	0	-0.481184	0.321407	0.352199
ENSMUSG00000000794	Kcnn3	14.261	0	-0.0898468	0.221259	0.844371
ENSMUSG00000000804	Usp32	174.295	0	-0.182559	0.116563	0.324893
ENSMUSG00000000805	Car4	57.2722	0	-0.620711	0.177407	0.00671543
ENSMUSG00000000811	Txnrd3	7.11764	0	0.799169	0.338576	0.096383
ENSMUSG00000000817	Fasl	0.10103	0	-0.0629308	9.69292	NA
ENSMUSG00000000823	Zfp512b	2.88073	0	0.965996	0.769975	0.453562
ENSMUSG00000000826	Dnajc5	243.406	0	0.26922	0.12197	0.126273
ENSMUSG00000000827	Tpd52l2	172.331	0	0.109395	0.0905846	0.474669
ENSMUSG00000000838	Fmr1	51.0934	0	-0.125135	0.160885	0.674339
ENSMUSG00000000861	Bcl11a	114.418	0	0.26717	0.205674	0.435574
ENSMUSG00000000869	Il4	2.74022	0	-0.940667	0.709347	0.42441
ENSMUSG00000000876	Pxmp4	30.6989	0	-0.680004	0.189623	0.0051839
ENSMUSG00000000881	Dlg3	58.1629	0	0.0721569	0.216886	0.87695
ENSMUSG00000000884	Gnb1l	9.89717	0	-0.367178	0.275835	0.421948
ENSMUSG00000000889	Dbh	2.06314	0	-0.0164974	0.446317	0.988641
ENSMUSG00000000901	Mmp11	2.21545	0	-0.189154	0.610324	0.886912
ENSMUSG00000000902	Smarcb1	118.809	0	0.064538	0.107487	0.758366
ENSMUSG00000000903	Vpreb3	0.647973	0	1.6132	1.43541	NA
ENSMUSG00000000915	Hip1r	27.9034	0	0.142705	0.231725	0.751367
ENSMUSG00000000916	Nsun5	9.21411	0	0.297444	0.272003	0.526489
ENSMUSG00000000934	Top1mt	16.3087	0	-0.395432	0.210805	0.214534
ENSMUSG00000000938	Hoxa10	3.71895	0	0	3.42307	1
ENSMUSG00000000948	Gm38393	853.673	0	-0.173997	0.118813	0.364834
ENSMUSG00000000957	Mmp14	33.4736	0	0.0963106	0.247372	0.850874
ENSMUSG00000000958	Slc7a7	8.18454	0	0.116593	0.674765	0.9397
ENSMUSG00000000959	Oxa1l	76.3526	0	0.345612	0.116479	0.0275936
ENSMUSG00000000976	Heatr6	22.9393	0	-0.0457923	0.213387	0.923301
ENSMUSG00000000982	Ccl3	13.0061	1	2.91513	0.669499	0.000380716
ENSMUSG00000000983	Wfdc18	9.33743	-1	-1.96677	0.374413	7.84493e-06
ENSMUSG00000001016	Ilf2	112.043	0	-0.0475662	0.100544	0.814983
ENSMUSG00000001017	Chtop	114.737	0	0.209504	0.130152	0.307665
ENSMUSG00000001018	Snapin	117.733	0	0.048535	0.107553	0.82545
ENSMUSG00000001021	S100a3	2.14972	0	-1.03097	0.685856	0.34982
ENSMUSG00000001023	S100a5	7.33383	0	-0.721577	1.29298	0.777426
ENSMUSG00000001025	S100a6	196.691	1	1.49041	0.210192	2.3464e-10
ENSMUSG00000001027	Scn4a	0.0492041	0	0.147329	9.6937	NA
ENSMUSG00000001029	Icam2	4.64172	0	-0.630059	0.541565	0.493639
ENSMUSG00000001034	Mapk7	10.7401	0	-0.850563	0.34123	0.0759464
ENSMUSG00000001036	Epn2	73.1052	0	-0.320734	0.154553	0.156902
ENSMUSG00000001039	B9d1	34.3918	0	-0.00790118	0.189049	0.98733
ENSMUSG00000001052	Sec24b	29.27	0	0.216659	0.173883	0.457166
ENSMUSG00000001053	N4bp3	12.6722	0	-0.360265	0.244869	0.36242
ENSMUSG00000001054	Rmnd5b	69.6504	0	-0.00817241	0.151048	0.982791
ENSMUSG00000001056	Nhp2	263.198	0	-0.217688	0.166992	0.4339
ENSMUSG00000001062	Vps9d1	50.1807	0	0.280734	0.15652	0.241533
ENSMUSG00000001076	C1ql4	0.259998	0	1.92344	3.91981	NA
ENSMUSG00000001082	Mfsd10	21.4031	1	1.17818	0.270171	0.000372868
ENSMUSG00000001089	Luzp1	102.009	0	-0.389862	0.209552	0.219404
ENSMUSG00000001095	Slc13a2	0.111143	0	0	9.69539	NA
ENSMUSG00000001098	Kctd10	1.00823	0	-0.452482	0.848792	NA
ENSMUSG00000001100	Poldip2	252.793	0	0.158519	0.113771	0.395021
ENSMUSG00000001103	Sebox	1.61944	0	0.928397	1.11026	0.647048
ENSMUSG00000001105	Ift20	187.049	0	-0.0712398	0.0989856	0.703131
ENSMUSG00000001119	Col6a1	17.0535	0	-0.112544	0.397148	0.89609
ENSMUSG00000001120	Pcbp3	28.5688	0	0.276254	0.212465	0.43505
ENSMUSG00000001123	Lgals9	57.2578	0	0.898884	0.218703	0.00091946
ENSMUSG00000001127	Araf	279.278	0	0.0343026	0.126223	0.900272
ENSMUSG00000001128	Cfp	4.26856	0	0.370955	0.469188	0.667107
ENSMUSG00000001131	Timp1	14.6824	1	2.64049	0.428216	6.78555e-08
ENSMUSG00000001134	Uxt	20.8088	0	-0.160626	0.175129	0.609631
ENSMUSG00000001138	Cnnm3	19.6872	0	0.669197	0.265781	0.0725108
ENSMUSG00000001143	Lman2l	54.9603	0	-0.997527	0.199184	2.37543e-05
ENSMUSG00000001150	Mcm3ap	54.2199	0	-0.0721025	0.155599	0.819619
ENSMUSG00000001151	Pcnt	15.71	0	-0.011095	0.274492	0.98803
ENSMUSG00000001155	Ftcd	0.112514	0	0	9.69539	NA
ENSMUSG00000001156	Mxd1	32.3506	0	0.648147	0.249494	0.0618868
ENSMUSG00000001157	Gmcl1	46.5472	0	-0.400777	0.152216	0.0576617
ENSMUSG00000001158	Snrnp27	229.792	0	-0.111992	0.0875641	0.444744
ENSMUSG00000001166	Oas1c	1.93651	0	0.242272	0.523776	0.819915
ENSMUSG00000001168	Oas1h	0.0480613	0	0	9.69539	NA
ENSMUSG00000001173	Ocrl	24.4858	0	0.458261	0.234636	0.19009
ENSMUSG00000001175	Calm1	5247.73	0	-0.163033	0.0992973	0.295203
ENSMUSG00000001211	Agpat3	123.736	0	0.0111777	0.115751	0.968109
ENSMUSG00000001225	Slc26a3	1.48797	0	-1.32029	0.743634	0.246982
ENSMUSG00000001227	Sema6b	15.971	0	0.284723	0.367348	0.675519
ENSMUSG00000001228	Uhrf1	4.56236	0	-3.20888	1.23049	0.0605901
ENSMUSG00000001229	Dpp9	36.788	0	0.262983	0.181795	0.372588
ENSMUSG00000001240	Ramp2	190.872	0	0.3946	0.0983041	0.00129568
ENSMUSG00000001247	Lsr	1.99955	0	1.59706	0.713763	0.119641
ENSMUSG00000001248	Gramd1a	59.9448	0	0.370718	0.164517	0.116391
ENSMUSG00000001249	Hpn	0.825923	0	0.142187	1.31236	NA
ENSMUSG00000001260	Gabrg1	22.096	0	0.153104	0.216357	0.708654
ENSMUSG00000001270	Ckb	3622.1	0	-0.0971065	0.1365	0.706743
ENSMUSG00000001280	Sp1	13.5164	0	0.226023	0.279547	0.659618
ENSMUSG00000001281	Itgb7	1.61589	0	-0.0520073	0.740856	0.97724
ENSMUSG00000001285	Myg1	53.8759	0	-0.261837	0.120038	0.131611
ENSMUSG00000001288	Rarg	4.44058	0	-0.264469	0.477143	0.779439
ENSMUSG00000001289	Pfdn5	885.097	0	-0.233382	0.138857	0.28037
ENSMUSG00000001300	Efnb2	29.4294	0	-0.0130386	0.302877	0.986944
ENSMUSG00000001305	Rrp15	20.8338	0	-0.512745	0.2508	0.164484
ENSMUSG00000001313	Rnd2	172.307	0	-0.271027	0.151986	0.244614
ENSMUSG00000001323	Srr	49.689	0	0.0598078	0.180598	0.87778
ENSMUSG00000001333	Sync	0.150228	0	-1.75551	5.44183	NA
ENSMUSG00000001334	Fndc5	88.0228	0	-0.673101	0.132139	1.61405e-05
ENSMUSG00000001348	Acp5	0.789062	0	1.92551	1.22353	NA
ENSMUSG00000001349	Cnn1	2.32273	0	-2.04026	1.03189	0.182714
ENSMUSG00000001366	Fbxo9	163.284	0	-0.201775	0.10709	0.211991
ENSMUSG00000001376	Vps50	56.5794	0	0.398317	0.145858	0.0472156
ENSMUSG00000001380	Hars	133.976	0	0.219913	0.103566	0.144395
ENSMUSG00000001383	Zmat2	313.452	0	-0.129663	0.118365	0.525656
ENSMUSG00000001403	Ube2c	14.4574	-1	-5.19863	1.14199	0.000177162
ENSMUSG00000001415	Smg5	30.2382	0	0.326121	0.161549	0.171549
ENSMUSG00000001416	Cct3	245.223	0	-0.10775	0.0942327	0.5033
ENSMUSG00000001418	Glmp	71.7556	0	-0.11561	0.121329	0.592776
ENSMUSG00000001419	Mef2d	18.9495	0	-0.144765	0.299655	0.81118
ENSMUSG00000001420	Tmem79	0.543311	0	0.401313	1.23292	NA
ENSMUSG00000001424	Snd1	38.1168	0	-0.177089	0.196037	0.615562
ENSMUSG00000001435	Col18a1	5.46277	0	-0.458189	0.446966	0.559456
ENSMUSG00000001436	Slc19a1	22.2599	0	0.16307	0.19581	0.648486
ENSMUSG00000001440	Kpnb1	58.534	0	0.144034	0.187664	0.678983
ENSMUSG00000001441	Npepps	100.889	0	-0.109882	0.145872	0.68569
ENSMUSG00000001444	Tbx21	0.354299	0	-0.669768	2.59063	NA
ENSMUSG00000001445	Mrpl10	45.4283	0	-0.162082	0.127561	0.447851
ENSMUSG00000001467	Cyp51	96.4437	0	-0.790329	0.163273	5.20259e-05
ENSMUSG00000001473	Tubb6	26.6588	-1	-2.41092	0.845913	0.0361875
ENSMUSG00000001493	Meox1	1.62311	0	-0.232543	0.871996	0.902056
ENSMUSG00000001494	Sost	0.0709139	0	-1.00691	9.69539	NA
ENSMUSG00000001496	Nkx2-1	1.01917	0	-4.19368	1.24919	NA
ENSMUSG00000001497	Pax9	0.186404	0	-1.0141	5.04569	NA
ENSMUSG00000001504	Irx2	7.07371	0	0.146717	0.208729	0.710779
ENSMUSG00000001506	Col1a1	25.6965	-1	-1.86188	0.464648	0.00132326
ENSMUSG00000001507	Itga3	4.28923	0	0.0723183	0.449874	0.945111
ENSMUSG00000001508	Sgca	0.931132	0	-0.381346	0.854123	NA
ENSMUSG00000001510	Dlx3	0.065124	0	-1.00689	9.69539	NA
ENSMUSG00000001517	Foxm1	1.81619	-1	-3.62507	1.25793	0.0336171
ENSMUSG00000001518	Itfg2	26.6105	0	0.0826697	0.1647	0.803664
ENSMUSG00000001520	Nrip2	27.3306	0	-0.425663	0.168686	0.0718673
ENSMUSG00000001521	Tulp3	31.5275	0	-0.355612	0.200561	0.247577
ENSMUSG00000001524	Gtf2h4	33.0131	0	-0.391257	0.183447	0.142508
ENSMUSG00000001525	Tubb5	962.961	0	-0.324573	0.170435	0.205336
ENSMUSG00000001542	Ell2	25.5676	0	0.0952932	0.219188	0.833029
ENSMUSG00000001552	Jup	28.1692	0	0.383194	0.212554	0.238409
ENSMUSG00000001555	Fkbp10	10.4098	0	0.390698	0.308769	0.449797
ENSMUSG00000001558	Klhl10	0.5449	0	-0.249735	1.47957	NA
ENSMUSG00000001566	Mnx1	0.678234	0	-0.0776203	3.05635	NA
ENSMUSG00000001569	Nom1	23.1203	0	0.140166	0.248823	0.775191
ENSMUSG00000001576	Ergic1	100.766	0	-0.133434	0.139403	0.590766
ENSMUSG00000001583	Tnk1	0.086609	0	0	9.69539	NA
ENSMUSG00000001588	Acap1	0.745072	0	-0.226421	0.974908	NA
ENSMUSG00000001604	Tcea3	3.49567	0	0.18397	0.440661	0.839663
ENSMUSG00000001622	Csn3	0.0522774	0	-0.0901163	9.69431	NA
ENSMUSG00000001627	Ifrd1	80.4519	0	0.941417	0.147739	2.05567e-08
ENSMUSG00000001630	Stk38l	22.2164	0	0.19118	0.195305	0.580474
ENSMUSG00000001632	Brpf1	21.4295	0	0.141137	0.236889	0.761105
ENSMUSG00000001642	Akr1b3	31.8268	0	-0.217786	0.165266	0.42786
ENSMUSG00000001655	Hoxc13	0.298364	0	0	9.69539	NA
ENSMUSG00000001656	Hoxc11	0.298887	0	0	9.69539	NA
ENSMUSG00000001663	Gstt1	28.4122	0	-0.460782	0.19118	0.0880708
ENSMUSG00000001666	Ddt	155.819	0	-0.331963	0.0978435	0.00900078
ENSMUSG00000001670	Tat	0.0526442	0	0.33241	9.69328	NA
ENSMUSG00000001672	Marveld3	0.441884	0	-0.431524	1.68669	NA
ENSMUSG00000001674	Ddx18	28.8172	0	-0.0640236	0.184749	0.870437
ENSMUSG00000001687	Ubl3	367.984	0	-0.160537	0.102937	0.327466
ENSMUSG00000001700	Gramd3	32.8467	0	-0.736208	0.214727	0.00820023
ENSMUSG00000001707	Eef1e1	116.164	0	-0.398744	0.110777	0.0049928
ENSMUSG00000001729	Akt1	110.815	0	0.152098	0.136199	0.515587
ENSMUSG00000001739	Cldn15	0.248187	0	-0.975176	3.09741	NA
ENSMUSG00000001741	Il16	22.516	0	0.60927	0.389524	0.325842
ENSMUSG00000001750	Tcirg1	21.309	0	0.332946	0.24214	0.403426
ENSMUSG00000001751	Naglu	24.4185	0	0.917243	0.339044	0.0496156
ENSMUSG00000001755	Coasy	49.2603	0	0.197712	0.134382	0.36242
ENSMUSG00000001761	Smo	11.1789	0	0.24974	0.318869	0.671359
ENSMUSG00000001763	Tspan33	22.6185	0	0.0165436	0.289716	0.981975
ENSMUSG00000001767	Crnkl1	46.7511	0	-0.384402	0.1653	0.102564
ENSMUSG00000001768	Rin2	36.9358	1	1.51013	0.2011	1.48645e-11
ENSMUSG00000001773	Folh1	10.5993	0	-0.532281	0.241361	0.126729
ENSMUSG00000001774	Chordc1	81.0975	-1	-1.11488	0.148	1.27608e-11
ENSMUSG00000001783	Rtcb	158.237	0	0.181648	0.115386	0.322264
ENSMUSG00000001785	Pwp1	33.8836	0	-0.28224	0.183796	0.336786
ENSMUSG00000001786	Fbxo7	64.0142	0	0.138471	0.1212	0.503748
ENSMUSG00000001794	Capns1	208.134	0	0.145798	0.104913	0.396563
ENSMUSG00000001802	Lrp3	17.8784	0	0.484511	0.259155	0.216637
ENSMUSG00000001804	Dsg4	0.00813373	0	0	9.69539	NA
ENSMUSG00000001815	Evx2	0.310594	0	-1.27546	3.03459	NA
ENSMUSG00000001819	Hoxd13	0.072291	0	0.289956	9.69337	NA
ENSMUSG00000001823	Hoxd12	0.0442656	0	0.147329	9.6937	NA
ENSMUSG00000001827	Folr1	20.735	0	0.95825	0.798236	0.477368
ENSMUSG00000001829	Clpb	92.4909	0	-0.0527805	0.140259	0.857135
ENSMUSG00000001833	Sept7	715.973	0	-0.279351	0.0857165	0.0131499
ENSMUSG00000001844	Zdhhc4	54.7912	0	0.416571	0.142586	0.0307901
ENSMUSG00000001847	Rac1	125.526	0	0.0130418	0.0976699	0.955256
ENSMUSG00000001855	Nup214	20.3448	0	0.242411	0.206996	0.490334
ENSMUSG00000001864	Aif1l	15.158	-1	-1.18218	0.32526	0.00450332
ENSMUSG00000001865	Cpa3	0.150665	0	0.688257	7.03411	NA
ENSMUSG00000001870	Ltbp1	10.069	0	-0.516368	0.339226	0.341718
ENSMUSG00000001891	Ugp2	155.937	0	-0.167303	0.094192	0.246814
ENSMUSG00000001901	Kcnh6	0.718867	0	-0.141278	0.972943	NA
ENSMUSG00000001909	Trmt1	60.2744	0	0.233215	0.124156	0.213878
ENSMUSG00000001910	Nacc1	13.8476	0	0.00889159	0.296864	0.9911
ENSMUSG00000001911	Nfix	292.117	0	-0.0907698	0.169403	0.787758
ENSMUSG00000001918	Slc1a5	7.80253	1	2.88127	0.442663	9.08004e-09
ENSMUSG00000001924	Uba1	275.763	0	0.179727	0.0829373	0.134902
ENSMUSG00000001930	Vwf	7.23193	1	1.90325	0.448151	0.00056505
ENSMUSG00000001942	Siae	15.2165	0	-0.0931838	0.24699	0.856907
ENSMUSG00000001943	Vsig2	1.9954	0	1.34773	1.08938	0.460493
ENSMUSG00000001946	Esam	26.7085	0	0.484563	0.216718	0.119808
ENSMUSG00000001948	Spa17	17.5181	0	0.100313	0.214876	0.817715
ENSMUSG00000001962	Fam50a	54.8601	0	0.301271	0.149749	0.173157
ENSMUSG00000001964	Emd	117.653	0	-0.1405	0.112668	0.456599
ENSMUSG00000001983	Taco1	5.83327	0	-0.458044	0.320556	0.379989
ENSMUSG00000001985	Grik3	129.002	0	0.497081	0.176555	0.0393382
ENSMUSG00000001986	Gria3	103.812	0	-0.104982	0.229193	0.822198
ENSMUSG00000001988	Npas1	12.374	0	-0.272342	0.310105	0.628268
ENSMUSG00000001995	Sipa1l2	31.1209	0	0.11574	0.176999	0.732569
ENSMUSG00000001998	Ap4e1	3.4045	0	0.486388	0.587766	0.650796
ENSMUSG00000001999	Blvra	73.5502	0	-0.203203	0.106871	0.206156
ENSMUSG00000002006	Pdzd4	15.769	0	0.64156	0.344571	0.218896
ENSMUSG00000002007	Srpk3	3.69655	0	-0.180756	0.561703	0.8819
ENSMUSG00000002010	Idh3g	303.343	0	-0.0118509	0.0673138	0.938391
ENSMUSG00000002012	Pnck	155.904	0	-0.150737	0.165533	0.612639
ENSMUSG00000002014	Ssr4	288.585	0	0.120389	0.102899	0.490795
ENSMUSG00000002015	Bcap31	256.756	0	-0.388241	0.0999379	0.00201957
ENSMUSG00000002017	Fam98a	25.8896	0	-0.0532324	0.184888	0.894352
ENSMUSG00000002020	Ltbp2	0.350354	0	-0.920236	2.04851	NA
ENSMUSG00000002028	Kmt2a	58.7189	0	0.247874	0.220868	0.513387
ENSMUSG00000002031	Ift46	64.9654	0	-0.242074	0.120111	0.172228
ENSMUSG00000002032	Tmem25	31.046	0	-0.203352	0.164367	0.460493
ENSMUSG00000002033	Cd3g	2.95969	0	-0.578854	0.409615	0.387074
ENSMUSG00000002043	Trappc6a	35.6634	0	0.322938	0.173956	0.220871
ENSMUSG00000002052	Supt6	66.7414	0	0.312879	0.160547	0.191615
ENSMUSG00000002055	Spag5	13.5832	0	-0.983679	0.266084	0.00373105
ENSMUSG00000002057	Foxn1	0.0352826	0	0	9.69539	NA
ENSMUSG00000002058	Unc119	34.9542	0	0.280331	0.174579	0.30944
ENSMUSG00000002059	Rab34	40.1826	0	-0.0998837	0.168346	0.762068
ENSMUSG00000002064	Sdf2	160.242	0	-0.154418	0.103727	0.355373
ENSMUSG00000002068	Ccne1	24.52	0	-0.267965	0.193383	0.398278
ENSMUSG00000002076	Hsf2bp	1.05312	0	1.09263	0.914685	NA
ENSMUSG00000002083	Bbc3	11.2707	0	0.774569	0.337483	0.108194
ENSMUSG00000002100	Mybpc3	0.728019	0	-1.74737	1.58149	NA
ENSMUSG00000002102	Psmc3	373.332	0	0.0189885	0.0582674	0.880026
ENSMUSG00000002103	Acp2	57.0929	0	0.242347	0.15091	0.3094
ENSMUSG00000002104	Rapsn	6.06407	1	1.24039	0.437902	0.0377358
ENSMUSG00000002105	Slc39a13	26.0679	0	-0.219611	0.197715	0.518895
ENSMUSG00000002107	Celf2	377.842	0	0.201671	0.1958	0.557414
ENSMUSG00000002108	Nr1h3	4.70909	0	0.51227	0.433134	0.485481
ENSMUSG00000002109	Ddb2	0.689922	0	-1.28317	1.0892	NA
ENSMUSG00000002111	Spi1	31.7213	1	2.16127	0.467343	0.000131473
ENSMUSG00000002129	Sf3a1	57.2128	0	-0.0209609	0.147225	0.951355
ENSMUSG00000002147	Stat6	8.9481	0	0.803269	0.524075	0.33756
ENSMUSG00000002190	Clgn	16.9079	0	-0.128874	0.269284	0.813203
ENSMUSG00000002204	Napsa	1.53764	0	-0.218371	0.683536	0.882912
ENSMUSG00000002205	Vrk3	46.6474	0	0.0977614	0.151378	0.736211
ENSMUSG00000002210	Smg9	23.9617	0	0.0210156	0.210392	0.967271
ENSMUSG00000002221	Paxip1	21.8966	0	0.0378015	0.211771	0.937839
ENSMUSG00000002222	Rmnd5a	27.4629	0	0.349215	0.213301	0.296882
ENSMUSG00000002227	Mov10	3.89787	0	-0.0780185	0.58281	0.955145
ENSMUSG00000002228	Ppm1j	1.3322	0	-0.398321	0.751707	NA
ENSMUSG00000002233	Rhoc	51.0509	0	0.209634	0.309919	0.72297
ENSMUSG00000002240	Prr27	0.00813373	0	0	9.69539	NA
ENSMUSG00000002249	Tead3	1.37216	0	2.2299	0.997252	0.119808
ENSMUSG00000002250	Ppard	15.0693	0	0.413406	0.3559	0.494467
ENSMUSG00000002257	Def6	5.7666	0	-0.329867	0.469784	0.710852
ENSMUSG00000002265	Peg3	168.495	0	0.354378	0.172603	0.162424
ENSMUSG00000002266	Zim1	2.22147	0	1.13966	0.673593	0.276318
ENSMUSG00000002274	Metrn	13.4058	0	-1.14202	0.464254	0.0809181
ENSMUSG00000002279	Lmf1	34.3635	0	-0.022621	0.151866	0.949664
ENSMUSG00000002280	Ciao3	31.7764	0	-0.468957	0.169023	0.0431931
ENSMUSG00000002289	Angptl4	12.4198	1	1.55928	0.457089	0.00854853
ENSMUSG00000002297	Dbf4	3.89825	0	-1.51362	0.734244	0.160421
ENSMUSG00000002307	Daxx	36.5397	0	0.12446	0.174531	0.705886
ENSMUSG00000002308	Cd320	58.3023	0	-0.239857	0.12326	0.192384
ENSMUSG00000002319	Ipo4	99.2054	0	0.28468	0.0973861	0.0306852
ENSMUSG00000002320	Tm9sf1	3.45494	0	-0.510659	0.46893	0.528653
ENSMUSG00000002324	Rec8	3.87244	0	-0.166729	0.394565	0.837732
ENSMUSG00000002325	Irf9	22.7713	0	0.397457	0.296487	0.417899
ENSMUSG00000002326	Gmpr2	28.7073	0	-0.342684	0.181548	0.21078
ENSMUSG00000002329	Mdp1	87.8278	0	0.177669	0.128945	0.402244
ENSMUSG00000002332	Dhrs1	197.921	1	1.05409	0.24362	0.000425814
ENSMUSG00000002341	Ncan	115.389	0	-0.307369	0.210537	0.366902
ENSMUSG00000002342	Tmem161a	21.7404	0	0.0385248	0.196766	0.929933
ENSMUSG00000002343	Armc6	40.5269	0	-0.221199	0.184716	0.478348
ENSMUSG00000002345	Borcs8	79.497	0	-0.208013	0.134779	0.333548
ENSMUSG00000002346	Slc25a42	9.49375	0	0.0938879	0.346516	0.900581
ENSMUSG00000002365	Snx9	6.36069	0	0.796478	0.418205	0.205336
ENSMUSG00000002372	Ranbp3	90.1927	0	0.074791	0.11421	0.732127
ENSMUSG00000002379	Ndufa11	806.004	0	-0.23983	0.111339	0.137718
ENSMUSG00000002384	Bmp8b	0.0905725	0	0	9.69539	NA
ENSMUSG00000002393	Nr2f6	19.8742	0	0.442165	0.250378	0.25023
ENSMUSG00000002395	Use1	239.239	0	0.0525669	0.110434	0.814561
ENSMUSG00000002396	Ocel1	17.4971	0	0.437022	0.455118	0.589519
ENSMUSG00000002409	Dyrk1b	4.34836	0	-0.0681131	0.52029	0.9558
ENSMUSG00000002413	Braf	103.775	0	0.378425	0.176948	0.141176
ENSMUSG00000002416	Ndufb2	395.621	0	-0.354312	0.124554	0.0367238
ENSMUSG00000002428	Hltf	32.0621	0	-0.496454	0.227456	0.131462
ENSMUSG00000002455	Prpf6	66.104	0	-0.252627	0.129737	0.191994
ENSMUSG00000002458	Rgs19	78.4003	0	-0.290496	0.155815	0.217989
ENSMUSG00000002459	Rgs20	18.5419	0	0.686422	0.291184	0.0968786
ENSMUSG00000002475	Abhd3	81.1442	0	0.0255086	0.147542	0.939672
ENSMUSG00000002477	Snrpd1	162.801	0	-0.0670186	0.125757	0.788997
ENSMUSG00000002486	Tchp	11.0041	0	-0.189319	0.262793	0.702774
ENSMUSG00000002489	Tiam1	31.042	0	-0.0234236	0.283691	0.973254
ENSMUSG00000002496	Tsc2	31.7863	0	0.280006	0.20004	0.392727
ENSMUSG00000002500	Rpl3l	1.1669	0	1.04752	0.724296	NA
ENSMUSG00000002504	Slc9a3r2	80.9997	0	-0.0821818	0.133065	0.750417
ENSMUSG00000002524	Puf60	256.679	0	-0.179009	0.0886832	0.171561
ENSMUSG00000002546	Golga2	50.2948	0	0.372069	0.155357	0.090447
ENSMUSG00000002550	Uck1	25.6017	0	-0.0156334	0.193601	0.973944
ENSMUSG00000002565	Scin	0.365477	0	-0.920534	2.05762	NA
ENSMUSG00000002578	Ikzf4	8.70307	0	-0.0700018	0.44142	0.945917
ENSMUSG00000002580	Mien1	297.331	0	-0.477348	0.12108	0.00165232
ENSMUSG00000002588	Pon1	0.530187	0	-0.391162	1.85957	NA
ENSMUSG00000002602	Axl	36.7517	0	0.396137	0.211402	0.21515
ENSMUSG00000002603	Tgfb1	7.03782	0	-0.419332	0.702789	0.76068
ENSMUSG00000002608	Ccdc97	40.4919	0	0.0716687	0.185061	0.852037
ENSMUSG00000002617	Zfp40	10.6436	0	-0.389118	0.330007	0.486762
ENSMUSG00000002625	Akap8l	49.1409	0	0.378701	0.16767	0.115351
ENSMUSG00000002633	Shh	1.47244	0	-1.58834	0.671306	0.0955674
ENSMUSG00000002635	Pdcd2l	49.3088	0	0.00444351	0.139512	0.99043
ENSMUSG00000002658	Gtf2f1	95.0481	0	0.00284824	0.114655	0.992163
ENSMUSG00000002660	Clpp	205.714	0	-0.0520597	0.091963	0.774045
ENSMUSG00000002661	Alkbh7	79.6204	0	-0.276219	0.119462	0.104823
ENSMUSG00000002664	Pspn	0.0118944	0	0	9.69539	NA
ENSMUSG00000002668	Dennd1c	2.54907	0	0.0188214	0.816616	0.992793
ENSMUSG00000002679	Med6	45.1488	0	-0.0605661	0.158657	0.854626
ENSMUSG00000002688	Prkd1	11.2819	0	0.7424	0.291825	0.06913
ENSMUSG00000002699	Lcp2	23.9767	0	0.178207	0.361985	0.807407
ENSMUSG00000002718	Cse1l	46.5795	0	-0.046186	0.16894	0.899711
ENSMUSG00000002728	Naa20	107.687	0	-0.0421786	0.128202	0.878891
ENSMUSG00000002731	Prkra	46.8765	0	-0.0773061	0.124662	0.749441
ENSMUSG00000002732	Fkbp7	17.8649	0	0.48452	0.233118	0.156011
ENSMUSG00000002733	Plekha3	34.6961	0	0.0456299	0.205299	0.920862
ENSMUSG00000002741	Ykt6	77.2966	0	-0.110755	0.138847	0.664023
ENSMUSG00000002748	Baz1b	62.101	0	-0.389938	0.215423	0.236156
ENSMUSG00000002769	Gnmt	2.63175	0	1.03393	0.498064	0.156814
ENSMUSG00000002771	Grin2d	7.54948	0	-0.894739	0.329307	0.0485673
ENSMUSG00000002778	Kdelr1	87.7857	0	0.163834	0.139786	0.489955
ENSMUSG00000002781	Tmem143	8.99145	0	0.408953	0.305873	0.41899
ENSMUSG00000002791	Pdxk-ps	0.225459	0	0.790231	3.29909	NA
ENSMUSG00000002797	Ggct	62.7267	0	-0.413004	0.131039	0.0175191
ENSMUSG00000002799	Jag2	7.44294	0	-0.176628	0.393579	0.826627
ENSMUSG00000002803	Btbd6	48.972	0	0.237553	0.156942	0.345097
ENSMUSG00000002804	Nudt14	32.1459	0	-0.123293	0.160942	0.679564
ENSMUSG00000002808	Epdr1	197.212	0	0.0662919	0.112842	0.76467
ENSMUSG00000002812	Flii	29.7644	0	-0.060933	0.161647	0.856907
ENSMUSG00000002814	Top3a	3.23132	0	-0.0804369	0.531312	0.9488
ENSMUSG00000002820	Atg4d	8.46169	0	0.0636207	0.331541	0.931543
ENSMUSG00000002825	Qtrt1	23.2979	0	-0.364349	0.215572	0.277056
ENSMUSG00000002831	Plin4	4.1802	1	7.28368	1.02872	2.50401e-10
ENSMUSG00000002833	Hdgfl2	50.4686	0	0.223181	0.161325	0.399621
ENSMUSG00000002835	Chaf1a	1.45238	0	-0.897435	0.819559	0.525842
ENSMUSG00000002844	Adprh	542.106	0	-0.0561083	0.0790441	0.707588
ENSMUSG00000002845	Tmem39a	9.76661	0	0.133295	0.293027	0.823733
ENSMUSG00000002846	Timmdc1	19.3659	0	-0.641902	0.215845	0.0272533
ENSMUSG00000002847	Pla1a	2.42288	0	1.60548	0.621013	0.063509
ENSMUSG00000002870	Mcm2	9.1843	0	-1.73557	0.65357	0.0550182
ENSMUSG00000002871	Tpra1	35.0242	0	-0.266359	0.162595	0.29638
ENSMUSG00000002881	Nab1	26.462	0	0.211644	0.191392	0.521011
ENSMUSG00000002885	Adgre5	7.63368	0	-0.0114944	0.321585	0.988865
ENSMUSG00000002897	Il17ra	13.0964	0	0.582654	0.316332	0.225479
ENSMUSG00000002900	Lamb1	13.2056	0	-0.52596	0.35315	0.35519
ENSMUSG00000002908	Kcnn1	10.4608	0	-0.402111	0.330738	0.470733
ENSMUSG00000002910	Arrdc2	15.1477	1	1.87783	0.314712	2.03612e-07
ENSMUSG00000002930	Ppp1r17	1.94768	0	-0.742945	0.825348	0.617122
ENSMUSG00000002944	Cd36	3.29572	0	-1.51661	0.697018	0.132728
ENSMUSG00000002948	Map2k7	45.5597	0	0.394633	0.139384	0.037875
ENSMUSG00000002949	Timm44	88.2196	0	0.0221973	0.120977	0.935431
ENSMUSG00000002957	Ap2a2	133.622	0	0.498403	0.137759	0.00472546
ENSMUSG00000002963	Pnkp	21.2303	0	0.025391	0.199733	0.957158
ENSMUSG00000002968	Med25	59.9884	0	0.287989	0.148386	0.193591
ENSMUSG00000002980	Bcam	5.32901	0	-0.00827396	0.432208	0.994313
ENSMUSG00000002981	Clptm1	157.83	0	0.0573168	0.114995	0.804758
ENSMUSG00000002983	Relb	14.8139	0	0.416287	0.275332	0.345671
ENSMUSG00000002984	Tomm40	102.969	0	-0.104382	0.123251	0.641951
ENSMUSG00000002985	Apoe	8046.79	1	1.08979	0.131143	3.69687e-14
ENSMUSG00000002992	Apoc2	2.55679	1	3.82305	1.05876	0.00482999
ENSMUSG00000002996	Hbp1	11.3546	0	0.99057	0.240634	0.000900056
ENSMUSG00000002997	Prkar2b	60.5487	0	0.0327984	0.198826	0.9434
ENSMUSG00000003031	Cdkn1b	44.6483	0	-0.124137	0.163735	0.683288
ENSMUSG00000003032	Klf4	4.61496	0	0.81207	0.447858	0.235071
ENSMUSG00000003033	Ap1m1	112.332	0	-0.0643171	0.122291	0.792791
ENSMUSG00000003037	Rab8a	61.2242	0	0.271108	0.158948	0.271075
ENSMUSG00000003038	Hmgn2	114.632	0	-0.887841	0.206403	0.000461651
ENSMUSG00000003039	Fam32a	176.08	0	-0.0492463	0.154262	0.882939
ENSMUSG00000003051	Elf3	0.244299	0	0.0633069	2.39133	NA
ENSMUSG00000003053	Cyp2c29	0.0558689	0	0	9.69539	NA
ENSMUSG00000003062	Stard3nl	173.74	0	-0.238234	0.0999266	0.0923921
ENSMUSG00000003068	Stk11	34.1527	0	0.625369	0.180205	0.00731532
ENSMUSG00000003070	Efna2	8.77214	0	-0.705507	0.339074	0.155322
ENSMUSG00000003072	Atp5d	1669.56	0	-0.371386	0.0983533	0.00292421
ENSMUSG00000003099	Ppp5c	116.872	0	0.107812	0.102031	0.545659
ENSMUSG00000003119	Cdk12	18.379	0	0.0650009	0.257129	0.907925
ENSMUSG00000003123	Lipe	8.99771	0	0.865604	0.420638	0.161455
ENSMUSG00000003131	Pafah1b2	218.015	0	-0.0503214	0.0682338	0.694016
ENSMUSG00000003134	Tbc1d8	10.6282	0	-0.343116	0.34837	0.578208
ENSMUSG00000003135	Cnot11	28.2701	0	-0.0164067	0.208694	0.974611
ENSMUSG00000003153	Slc2a3	71.3736	0	0.370986	0.157222	0.0964615
ENSMUSG00000003154	Foxj2	20.1814	0	0.56638	0.255959	0.124901
ENSMUSG00000003161	Sri	303.935	0	-0.447586	0.0856233	8.84981e-06
ENSMUSG00000003184	Irf3	27.7167	0	-0.126899	0.193615	0.732119
ENSMUSG00000003190	Bcl2l12	2.23822	0	-1.05544	0.621347	0.273601
ENSMUSG00000003198	Zfp959	6.58582	0	-0.577166	0.352239	0.296239
ENSMUSG00000003199	Mpnd	85.3771	0	0.171888	0.130934	0.430402
ENSMUSG00000003200	Sh3gl1	53.9357	0	0.0303735	0.146215	0.925576
ENSMUSG00000003206	Ebi3	6.35941	0	0.572455	0.564445	0.564163
ENSMUSG00000003208	Yju2	10.9051	0	-0.0757071	0.28304	0.901837
ENSMUSG00000003226	Ranbp2	33.8483	0	0.356879	0.229697	0.329575
ENSMUSG00000003227	Edar	0.19864	0	-0.0910078	4.04221	NA
ENSMUSG00000003228	Grk5	4.03709	0	0.278499	0.502822	0.779616
ENSMUSG00000003233	Dvl3	5.66522	0	0.192498	0.37537	0.799635
ENSMUSG00000003234	Abcf3	48.6275	0	0.0561724	0.144553	0.85137
ENSMUSG00000003235	Eif2b5	51.7139	0	-0.172316	0.164628	0.550439
ENSMUSG00000003269	Cyth2	91.2688	0	0.141108	0.149416	0.596218
ENSMUSG00000003271	Sult2b1	11.2846	0	-0.101498	0.359678	0.89665
ENSMUSG00000003273	Car11	128.896	0	-0.171786	0.148692	0.497262
ENSMUSG00000003279	Dlgap1	375.859	0	0.337564	0.214078	0.321514
ENSMUSG00000003282	Plag1	4.29081	0	0.894397	0.706774	0.449797
ENSMUSG00000003283	Hck	21.1586	1	1.68395	0.538988	0.0187376
ENSMUSG00000003299	Mrpl4	103.98	0	-0.0726059	0.10313	0.710433
ENSMUSG00000003308	Keap1	33.1162	0	0.342154	0.18625	0.227091
ENSMUSG00000003309	Ap1m2	0.58408	0	-0.10935	1.40087	NA
ENSMUSG00000003316	Glg1	119.935	0	0.261115	0.178976	0.367261
ENSMUSG00000003341	Atp8b3	0.79731	0	-0.725235	0.913653	NA
ENSMUSG00000003344	Btbd2	66.3713	0	0.254643	0.156032	0.298935
ENSMUSG00000003345	Csnk1g2	90.1288	0	0.0183035	0.167498	0.964182
ENSMUSG00000003346	Abhd17a	248.566	0	0.112803	0.129926	0.632642
ENSMUSG00000003348	Mob3a	0.638532	0	-1.20375	1.49816	NA
ENSMUSG00000003352	Cacnb3	120.523	0	0.0201618	0.175972	0.962091
ENSMUSG00000003354	Ccdc65	13.9138	0	-0.677737	0.272085	0.0761127
ENSMUSG00000003355	Fkbp11	7.86531	0	-0.714538	0.358221	0.177618
ENSMUSG00000003360	Ddx23	29.4263	0	-0.00644225	0.232921	0.991596
ENSMUSG00000003363	Pld3	453.916	0	0.231278	0.127088	0.232943
ENSMUSG00000003378	Grik5	79.4377	0	0.611575	0.208794	0.0302605
ENSMUSG00000003379	Cd79a	0.457112	0	0.395285	1.52635	NA
ENSMUSG00000003380	Rabac1	474.875	0	0.185182	0.11933	0.330311
ENSMUSG00000003382	Etv3	20.6602	0	0.779516	0.257413	0.0237519
ENSMUSG00000003402	Prkcsh	63.3029	0	-0.156482	0.141583	0.521089
ENSMUSG00000003410	Elavl3	114.38	0	-0.0149135	0.194092	0.974968
ENSMUSG00000003411	Rab3b	122.898	0	-0.139464	0.209501	0.728108
ENSMUSG00000003418	St8sia6	7.68551	0	-0.0493607	0.353846	0.952277
ENSMUSG00000003420	Fcgrt	86.4884	0	0.128109	0.13533	0.595703
ENSMUSG00000003421	Nosip	89.0528	0	0.315871	0.108045	0.03067
ENSMUSG00000003423	Pih1d1	65.1208	0	-0.412986	0.153351	0.0507982
ENSMUSG00000003429	Rps11	719.289	0	-0.141152	0.117847	0.478269
ENSMUSG00000003435	Supt5	33.2346	0	0.0518049	0.204249	0.907613
ENSMUSG00000003436	Dll3	10.0345	0	-0.784604	0.290861	0.0504525
ENSMUSG00000003437	Paf1	69.9393	0	0.0976781	0.121611	0.661827
ENSMUSG00000003438	Timm50	132.074	0	-0.348485	0.118235	0.028949
ENSMUSG00000003444	Med29	14.7733	0	-0.965786	0.222889	0.000415878
ENSMUSG00000003452	Bicd1	63.6068	0	-0.131962	0.154825	0.639704
ENSMUSG00000003458	Ncstn	10.5622	0	0.198679	0.326611	0.754678
ENSMUSG00000003464	Pex19	108.413	0	-0.0772046	0.0961222	0.661827
ENSMUSG00000003469	Phyhip	51.3777	0	0.174183	0.21334	0.655434
ENSMUSG00000003476	Crhr2	1.31944	0	0.923681	1.06622	NA
ENSMUSG00000003477	Inmt	1.78001	0	1.12297	0.795902	0.388039
ENSMUSG00000003484	Cyp4f18	3.04922	1	3.12783	0.884559	0.00602122
ENSMUSG00000003500	Impdh1	30.09	0	0.0192276	0.234965	0.973481
ENSMUSG00000003518	Dusp3	111.971	0	0.125535	0.157274	0.664023
ENSMUSG00000003526	Prodh	38.517	1	1.22378	0.203812	1.65482e-07
ENSMUSG00000003527	Ess2	37.3694	0	0.138946	0.160782	0.634452
ENSMUSG00000003528	Slc25a1	84.5464	0	-0.20934	0.128291	0.298961
ENSMUSG00000003531	Dgcr6	105.433	0	-0.091583	0.146724	0.747512
ENSMUSG00000003534	Ddr1	38.6803	0	0.242089	0.223847	0.532192
ENSMUSG00000003541	Ier3	12.5969	0	0.431976	0.437163	0.576736
ENSMUSG00000003545	Fosb	3.94868	0	-0.161622	0.729976	0.92089
ENSMUSG00000003546	Klc4	19.0594	0	-0.299443	0.231598	0.437918
ENSMUSG00000003549	Ercc1	39.6367	0	0.201229	0.159725	0.451628
ENSMUSG00000003555	Cyp17a1	0.0264793	0	0	9.69539	NA
ENSMUSG00000003559	As3mt	30.2112	0	-0.584711	0.189312	0.020505
ENSMUSG00000003573	Homer3	34.0543	0	-0.54156	0.225425	0.0893046
ENSMUSG00000003575	Crtc1	32.9749	0	0.109333	0.261258	0.839303
ENSMUSG00000003581	Rnf215	31.3091	0	-0.19944	0.193457	0.557175
ENSMUSG00000003585	Sec14l2	21.9713	0	-0.378816	0.303914	0.456915
ENSMUSG00000003604	Aven	20.5072	0	-0.934367	0.235145	0.00148094
ENSMUSG00000003617	Cp	28.2279	0	0.371039	0.523043	0.707769
ENSMUSG00000003623	Crot	54.8932	0	-0.176952	0.175382	0.5664
ENSMUSG00000003644	Rps6ka1	46.4341	0	0.236055	0.232662	0.564163
ENSMUSG00000003657	Calb2	133.187	0	0.0428771	0.243583	0.938391
ENSMUSG00000003660	Snrnp200	59.2473	0	0.193925	0.139985	0.398482
ENSMUSG00000003662	Ciao1	62.8674	0	-0.232299	0.129627	0.241848
ENSMUSG00000003665	Has1	1.17695	0	-1.09492	1.03079	NA
ENSMUSG00000003680	Taf6l	57.4793	0	-0.0771957	0.148858	0.796491
ENSMUSG00000003721	Insig2	76.7816	0	-0.25936	0.162915	0.315535
ENSMUSG00000003731	Kpna6	31.4653	0	0.0935703	0.203359	0.821012
ENSMUSG00000003746	Man1a	60.7803	0	-0.157389	0.15265	0.557175
ENSMUSG00000003752	Itpkc	0.268307	0	-0.19397	2.44447	NA
ENSMUSG00000003762	Coq8b	7.41431	0	0.330203	0.360273	0.609642
ENSMUSG00000003778	Brd8	65.8708	0	-0.146049	0.158515	0.607743
ENSMUSG00000003779	Kif20a	0.815696	0	1.26663	1.27448	NA
ENSMUSG00000003808	Farsa	41.2543	0	0.228047	0.180181	0.449797
ENSMUSG00000003809	Gcdh	28.6946	0	0.376478	0.180923	0.155322
ENSMUSG00000003810	Mast2	20.3271	0	0.115805	0.235881	0.808123
ENSMUSG00000003812	Dnase2a	24.6165	0	0.563836	0.280052	0.172847
ENSMUSG00000003813	Rad23a	8.24381	0	-0.887064	0.338421	0.0589888
ENSMUSG00000003814	Calr	265.018	0	-0.522008	0.122416	0.000531706
ENSMUSG00000003824	Syce2	21.0867	0	0.123392	0.301438	0.84302
ENSMUSG00000003847	Nfat5	35.9612	0	0.727	0.240756	0.0242501
ENSMUSG00000003848	Nob1	38.9427	0	-0.0451088	0.164045	0.89918
ENSMUSG00000003849	Nqo1	13.7692	1	1.3517	0.239988	1.2087e-06
ENSMUSG00000003863	Ppfia3	40.9627	0	-0.170831	0.192963	0.624276
ENSMUSG00000003865	Gys1	15.978	0	-0.621887	0.253652	0.0820262
ENSMUSG00000003868	Ruvbl2	19.3053	0	-0.494021	0.355937	0.397314
ENSMUSG00000003872	Lin7b	75.8302	-1	-1.0309	0.18307	1.2087e-06
ENSMUSG00000003873	Bax	35.8281	0	0.0959155	0.293001	0.879632
ENSMUSG00000003882	Il7r	3.26758	0	-2.0034	1.10917	0.237253
ENSMUSG00000003923	Tfam	50.1653	0	0.109415	0.130207	0.645444
ENSMUSG00000003929	Zfp81	13.2291	0	0.644012	0.309455	0.155316
ENSMUSG00000003934	Efnb3	97.461	0	-0.0986363	0.175985	0.77662
ENSMUSG00000003948	Mmd	240.635	0	0.0894035	0.148012	0.756729
ENSMUSG00000003949	Hlf	71.9537	0	0.300691	0.229305	0.430796
ENSMUSG00000003955	Fam162a	264.279	0	-0.327038	0.0985022	0.0111204
ENSMUSG00000003970	Rpl8	1046.84	0	-0.139231	0.105023	0.424575
ENSMUSG00000003974	Grm3	26.3851	0	-0.299038	0.270005	0.52034
ENSMUSG00000003992	Ssbp2	153.286	0	0.117085	0.137272	0.639551
ENSMUSG00000004018	Fancl	13.5916	0	-0.0593226	0.255715	0.916198
ENSMUSG00000004031	Brinp2	28.9028	0	0.410089	0.254575	0.307227
ENSMUSG00000004032	Gstm5	574.166	0	-0.0271859	0.119746	0.918515
ENSMUSG00000004035	Gstm7	44.1093	0	-0.695455	0.173206	0.00129116
ENSMUSG00000004038	Gstm3	12.2567	1	1.42513	0.335263	0.000558003
ENSMUSG00000004040	Stat3	40.1611	0	0.710759	0.200711	0.00592131
ENSMUSG00000004043	Stat5a	2.43037	0	0.0550885	0.650484	0.972815
ENSMUSG00000004044	Cavin1	31.8507	0	-0.0846979	0.443064	0.931788
ENSMUSG00000004054	Map3k11	21.3782	0	0.708951	0.204724	0.00748245
ENSMUSG00000004056	Akt2	32.9889	0	0.0215831	0.20113	0.965056
ENSMUSG00000004069	Dnaja3	77.6284	0	-0.00340385	0.118527	0.991563
ENSMUSG00000004070	Hmox2	83.8608	0	-0.266314	0.120711	0.126511
ENSMUSG00000004071	Cdip1	341.161	0	-0.136187	0.117932	0.497442
ENSMUSG00000004085	Map3k20	10.3669	0	-0.0883249	0.370878	0.913924
ENSMUSG00000004096	Cwc15	269.468	0	0.133692	0.0760563	0.252902
ENSMUSG00000004098	Col5a3	3.02708	0	1.33147	0.613615	0.134203
ENSMUSG00000004099	Dnmt1	28.2421	0	-0.632954	0.235932	0.0518239
ENSMUSG00000004100	Ppan	20.866	0	0.156084	0.215405	0.700394
ENSMUSG00000004105	Angptl2	4.33727	0	0.125352	0.455846	0.89918
ENSMUSG00000004110	Cacna1e	61.4635	0	-0.205505	0.296529	0.714886
ENSMUSG00000004113	Cacna1b	30.5684	0	0.557621	0.319861	0.257522
ENSMUSG00000004127	Trmt10a	12.0812	0	-0.216498	0.238605	0.614037
ENSMUSG00000004151	Etv1	111.475	0	-0.685221	0.174617	0.00175859
ENSMUSG00000004187	Kifc2	170.453	0	0.392213	0.151761	0.0635478
ENSMUSG00000004207	Psap	680.056	0	0.675407	0.135209	2.52626e-05
ENSMUSG00000004221	Ikbkg	18.9851	0	-0.143699	0.21169	0.722351
ENSMUSG00000004231	Pax2	0.608036	0	0.204257	1.67964	NA
ENSMUSG00000004233	Wars2	6.35017	0	-0.386782	0.345648	0.514788
ENSMUSG00000004263	Atn1	0.077654	0	0	9.69539	NA
ENSMUSG00000004264	Phb2	117.167	0	-0.0761246	0.149758	0.801214
ENSMUSG00000004266	Ptpn6	27.4095	1	1.48532	0.391759	0.00278277
ENSMUSG00000004267	Eno2	466.632	0	0.144155	0.153464	0.599308
ENSMUSG00000004268	Emg1	98.8886	0	-0.279526	0.119421	0.0996619
ENSMUSG00000004270	Lpcat3	36.8175	0	-0.0552218	0.207362	0.902056
ENSMUSG00000004285	Atp6v1f	571.175	0	-0.167009	0.118611	0.389343
ENSMUSG00000004296	Il12b	0.0971725	0	-0.0901163	9.69431	NA
ENSMUSG00000004317	Clcn5	14.0051	0	0.473174	0.250798	0.211084
ENSMUSG00000004319	Clcn3	159.892	0	0.187464	0.14077	0.421636
ENSMUSG00000004328	Hif3a	1.95829	1	3.87126	1.02269	0.00283334
ENSMUSG00000004341	Gpx6	0.679018	0	0.275683	1.61215	NA
ENSMUSG00000004344	Gpx5	0.078533	0	0	9.69539	NA
ENSMUSG00000004347	Pde1c	9.64179	0	0.361135	0.276545	0.432776
ENSMUSG00000004356	Utp20	12.6141	0	-0.0175634	0.266415	0.97914
ENSMUSG00000004359	Spic	0.0801945	0	0.514122	9.69292	NA
ENSMUSG00000004360	9330159F19Rik	41.2774	0	0.525549	0.224743	0.100172
ENSMUSG00000004364	Cul3	98.6811	0	0.162159	0.119376	0.409931
ENSMUSG00000004366	Sst	233.923	0	-0.506295	0.167353	0.023895
ENSMUSG00000004371	Il11	0.311108	0	-0.889381	2.36933	NA
ENSMUSG00000004383	Large1	68.8357	0	0.221647	0.196051	0.509301
ENSMUSG00000004393	Ddx56	72.1112	0	-0.0431471	0.113694	0.855866
ENSMUSG00000004394	Tmed4	158.54	0	0.0120837	0.0952982	0.957286
ENSMUSG00000004415	Col26a1	2.81404	0	0.455445	0.702375	0.734796
ENSMUSG00000004446	Bid	23.0079	0	0.962115	0.229032	0.000668128
ENSMUSG00000004451	Ralb	45.8766	0	0.0607367	0.162788	0.858144
ENSMUSG00000004455	Ppp1cc	53.1981	0	-0.00379086	0.174816	0.993309
ENSMUSG00000004460	Dnajb11	124.881	0	-0.195223	0.116156	0.28037
ENSMUSG00000004462	Tbccd1	16.0343	0	-0.0458367	0.22289	0.926244
ENSMUSG00000004473	Clec11a	12.2169	0	0.194502	0.310305	0.746631
ENSMUSG00000004500	Zfp324	5.222	0	-0.877779	0.463396	0.208577
ENSMUSG00000004508	Gab2	10.9341	1	1.37963	0.280536	3.63922e-05
ENSMUSG00000004530	Coro1c	45.646	0	0.100543	0.149965	0.725606
ENSMUSG00000004535	Tax1bp1	261.132	0	-0.176301	0.104502	0.27795
ENSMUSG00000004540	Psg17	0.0405474	0	0.289956	9.69337	NA
ENSMUSG00000004542	Psg19	0.0207005	0	0	9.69539	NA
ENSMUSG00000004552	Ctse	0.904725	0	3.8359	1.26522	NA
ENSMUSG00000004558	Ndrg2	755.493	0	0.20079	0.132011	0.342103
ENSMUSG00000004561	Mettl17	23.2132	0	-0.279659	0.201026	0.395731
ENSMUSG00000004562	Arhgef40	17.9176	0	0.304829	0.22803	0.41899
ENSMUSG00000004565	Pnpla6	23.1891	0	0.238678	0.192775	0.46024
ENSMUSG00000004567	Mcoln1	59.6693	0	0.0935867	0.163821	0.77206
ENSMUSG00000004568	Arhgef18	20.2176	0	0.0109999	0.196588	0.982145
ENSMUSG00000004591	Pkn2	33.0424	0	0.120169	0.181864	0.729928
ENSMUSG00000004609	Cd33	27.9485	1	1.001	0.355418	0.0392374
ENSMUSG00000004610	Etfb	188.469	0	-0.561307	0.129844	0.000431292
ENSMUSG00000004612	Nkg7	0.476806	0	2.09111	1.60917	NA
ENSMUSG00000004626	Stxbp2	28.7488	0	0.462468	0.231466	0.176833
ENSMUSG00000004630	Pcp2	5.16412	0	-0.836472	0.943765	0.624035
ENSMUSG00000004631	Sgce	90.6197	0	-0.626268	0.177789	0.00627359
ENSMUSG00000004633	Chn2	52.0348	0	-0.816997	0.179245	0.000173059
ENSMUSG00000004637	Wwox	35.289	0	0.442989	0.159928	0.0435707
ENSMUSG00000004642	Slbp	34.3278	0	0.0336403	0.168763	0.928649
ENSMUSG00000004651	Tyr	0.136691	0	-0.0901917	8.16303	NA
ENSMUSG00000004654	Ghrhr	0.0664214	0	0	9.69539	NA
ENSMUSG00000004655	Aqp1	1.30837	0	2.04904	1.23352	NA
ENSMUSG00000004661	Arid3b	4.76323	0	-0.513771	0.501852	0.560032
ENSMUSG00000004665	Cnn2	22.3042	-1	-2.2461	0.606131	0.00363562
ENSMUSG00000004667	Polr2e	175.947	0	-0.0799208	0.108812	0.695814
ENSMUSG00000004668	Abca13	0.176541	0	2.60094	5.51963	NA
ENSMUSG00000004677	Myo9b	13.8302	0	-0.1826	0.262077	0.713926
ENSMUSG00000004698	Hdac9	46.185	0	-0.200735	0.174416	0.499803
ENSMUSG00000004707	Ly9	3.18602	0	1.08925	1.49654	0.698998
ENSMUSG00000004709	Cd244a	0.583583	0	1.26095	2.8457	NA
ENSMUSG00000004730	Adgre1	43.7517	0	0.981172	0.343557	0.0356611
ENSMUSG00000004748	Mtfp1	125.986	0	-0.140823	0.153765	0.609916
ENSMUSG00000004768	Rab23	21.8113	0	0.0435402	0.188105	0.916445
ENSMUSG00000004771	Rab11a	305.264	0	-0.188453	0.0859272	0.129008
ENSMUSG00000004788	Eif2b2	167.495	0	0.300346	0.120366	0.0756126
ENSMUSG00000004789	Dlst	90.1939	0	0.00811042	0.112619	0.976801
ENSMUSG00000004791	Pgf	17.5632	0	-0.247767	0.231362	0.538245
ENSMUSG00000004798	Ulk2	56.069	0	0.296424	0.1754	0.277102
ENSMUSG00000004814	Ccl24	5.83461	0	0.982506	0.774838	0.44878
ENSMUSG00000004815	Dgkq	0.484663	0	0.320182	1.77341	NA
ENSMUSG00000004837	Grap	11.8604	0	0.0293732	0.298317	0.967466
ENSMUSG00000004842	Pou1f1	0.125682	0	0	9.69539	NA
ENSMUSG00000004843	Chmp2b	121.939	0	0.217611	0.104725	0.156166
ENSMUSG00000004846	Plod3	48.3466	0	-0.41576	0.181088	0.108037
ENSMUSG00000004849	Ap1s1	408.139	0	-0.480153	0.124582	0.00223934
ENSMUSG00000004864	Mapk13	1.76502	0	-0.860696	0.482666	0.244614
ENSMUSG00000004865	Srpk1	62.059	0	-0.275031	0.17281	0.315739
ENSMUSG00000004872	Pax3	0.895679	0	0.38302	0.809642	NA
ENSMUSG00000004880	Lbr	14.3447	0	0.377736	0.271159	0.395091
ENSMUSG00000004885	Crabp2	8.45808	0	-0.757173	0.502875	0.348656
ENSMUSG00000004891	Nes	13.7536	0	-1.77831	0.882632	0.172401
ENSMUSG00000004892	Bcan	154.676	0	0.0489168	0.110914	0.830074
ENSMUSG00000004894	Hapln2	34.0638	0	-0.12201	0.193159	0.743755
ENSMUSG00000004895	Prcc	16.933	0	0.0612633	0.236665	0.905349
ENSMUSG00000004896	Rrnad1	15.033	0	0.361131	0.27769	0.435003
ENSMUSG00000004897	Hdgf	234.242	0	0.101209	0.0954294	0.543624
ENSMUSG00000004902	Slc25a18	103.372	0	0.576374	0.148722	0.00208801
ENSMUSG00000004929	Thop1	28.6482	0	-0.452902	0.187345	0.0869776
ENSMUSG00000004931	Apba3	15.3877	0	0.022527	0.233968	0.968163
ENSMUSG00000004933	Matk	192.968	0	0.0134058	0.15012	0.970827
ENSMUSG00000004934	Pias4	30.2168	0	-0.465413	0.195423	0.0926877
ENSMUSG00000004936	Map2k1	247.688	0	0.100925	0.123125	0.654191
ENSMUSG00000004937	Sgta	161.178	0	0.134658	0.10727	0.453301
ENSMUSG00000004939	Nmrk2	0.312883	0	0.281692	2.49404	NA
ENSMUSG00000004945	Tmem242	125.425	0	-0.151536	0.12617	0.477301
ENSMUSG00000004947	Dtx2	9.79157	1	1.09654	0.301035	0.00441408
ENSMUSG00000004948	Zp3	0.457861	0	-0.396232	1.65549	NA
ENSMUSG00000004951	Hspb1	85.7867	1	3.94813	0.303218	1.65509e-34
ENSMUSG00000004952	Rasa4	10.9564	0	0.923969	0.34404	0.0515883
ENSMUSG00000004961	Syt5	188.18	0	0.0114949	0.169639	0.978289
ENSMUSG00000004980	Hnrnpa2b1	406.32	0	-0.467781	0.154396	0.0236649
ENSMUSG00000004988	Fxyd4	0.844835	0	-2.17554	1.22872	NA
ENSMUSG00000004994	Ccdc130	26.5503	0	-0.0273328	0.205226	0.955376
ENSMUSG00000004996	Mri1	18.0555	0	0.159322	0.236157	0.72389
ENSMUSG00000005034	Prkacb	273.722	0	0.282404	0.139675	0.170712
ENSMUSG00000005043	Sgsh	5.2068	0	-0.546639	0.409641	0.420391
ENSMUSG00000005045	Chd5	72.3527	0	0.278035	0.231511	0.477301
ENSMUSG00000005054	Cstb	224.299	0	0.321153	0.130052	0.0793322
ENSMUSG00000005057	Sh2b2	7.45217	1	1.55954	0.372491	0.000704724
ENSMUSG00000005069	Pex5	27.9338	0	0.335231	0.206329	0.301908
ENSMUSG00000005078	Jkamp	132.808	0	-0.287535	0.106043	0.0490274
ENSMUSG00000005087	Cd44	14.5951	0	0.147838	0.465041	0.883663
ENSMUSG00000005089	Slc1a2	1206.75	0	0.505728	0.182543	0.0435356
ENSMUSG00000005102	Eif2ak4	18.3964	0	0.378283	0.242038	0.326196
ENSMUSG00000005103	Wdr1	205.272	0	0.00226	0.112778	0.993805
ENSMUSG00000005107	Slc2a9	1.06719	0	0.627539	1.3312	NA
ENSMUSG00000005124	Ccn4	2.59565	0	-2.34832	0.960727	0.0831131
ENSMUSG00000005125	Ndrg1	72.5625	0	0.0748652	0.186102	0.846161
ENSMUSG00000005131	4930550C14Rik	1.03288	0	-0.534624	0.79006	NA
ENSMUSG00000005142	Man2b1	131.351	0	0.609195	0.155458	0.00179451
ENSMUSG00000005148	Klf5	9.52018	0	-0.274293	0.480281	0.772067
ENSMUSG00000005150	Wdr83	24.2741	0	0.00509532	0.198098	0.992105
ENSMUSG00000005161	Prdx2	631.302	0	-0.358302	0.106793	0.0100487
ENSMUSG00000005198	Polr2a	31.1686	0	0.737454	0.2253	0.0127099
ENSMUSG00000005202	Shbg	0.143943	0	1.16185	7.19866	NA
ENSMUSG00000005204	Senp3	39.0262	0	0.211231	0.149819	0.388394
ENSMUSG00000005220	Corin	0.218444	0	1.27109	4.51321	NA
ENSMUSG00000005225	Plekha8	7.37192	0	0.513754	0.370417	0.39771
ENSMUSG00000005232	G6pc2	0.0287844	0	0.289946	9.69337	NA
ENSMUSG00000005233	Spc25	11.6039	-1	-2.40842	0.878167	0.046109
ENSMUSG00000005237	Dnah2	1.77724	0	0.489637	0.717873	0.7206
ENSMUSG00000005251	Ripk4	0.685843	0	1.32113	1.06819	NA
ENSMUSG00000005262	Ufd1	93.669	0	0.529004	0.116604	0.000187185
ENSMUSG00000005267	Zfp287	10.8021	0	0.358708	0.292576	0.4654
ENSMUSG00000005268	Prlr	7.73319	0	0.247658	0.516469	0.813066
ENSMUSG00000005299	Letm1	114.017	0	0.164342	0.10254	0.310656
ENSMUSG00000005312	Ubqln1	170.064	0	0.253933	0.0964983	0.0577785
ENSMUSG00000005320	Fgfr4	0.0857436	0	-1.0069	9.69539	NA
ENSMUSG00000005338	Cadm3	8.2248	0	0.339322	0.380256	0.620829
ENSMUSG00000005354	Txn2	195.386	0	-0.390093	0.095208	0.000960441
ENSMUSG00000005355	Casp14	0.00410119	0	0	9.69539	NA
ENSMUSG00000005357	Slc1a6	4.39092	0	0.422622	0.444334	0.593709
ENSMUSG00000005360	Slc1a3	620.59	0	0.166925	0.213917	0.672881
ENSMUSG00000005362	Crbn	86.5364	0	-0.11807	0.144487	0.655423
ENSMUSG00000005364	Il5ra	0.0325884	0	0	9.69539	NA
ENSMUSG00000005370	Msh6	13.7882	0	0.245401	0.249317	0.578446
ENSMUSG00000005371	Fbxo11	62.0509	0	0.405422	0.169501	0.090852
ENSMUSG00000005373	Mlxipl	9.00994	1	2.76705	0.955876	0.0327497
ENSMUSG00000005374	Tbl2	26.9002	0	-0.487587	0.183571	0.0549854
ENSMUSG00000005378	Bud23	44.6879	0	-0.130238	0.14742	0.625376
ENSMUSG00000005397	Nid1	10.1874	0	-0.251032	0.336024	0.689234
ENSMUSG00000005410	Mcm5	9.71287	-1	-2.05584	0.675685	0.0229744
ENSMUSG00000005413	Hmox1	3.23249	0	-0.285183	0.947676	0.889851
ENSMUSG00000005417	Mprip	123.428	0	0.185608	0.122905	0.346448
ENSMUSG00000005442	Cic	27.4635	0	0.577151	0.266145	0.134482
ENSMUSG00000005447	Pafah1b3	29.7697	0	0.0356515	0.219598	0.944499
ENSMUSG00000005465	Il27ra	0.517104	0	-0.120405	1.38465	NA
ENSMUSG00000005469	Prkaca	178.387	0	0.180707	0.11282	0.310872
ENSMUSG00000005470	Asf1b	5.79284	0	-1.01497	0.760937	0.420648
ENSMUSG00000005474	Myl10	0.0173323	0	-1.00689	9.69539	NA
ENSMUSG00000005481	Ddx39	38.1042	0	-0.570704	0.239615	0.0926694
ENSMUSG00000005483	Dnajb1	80.5885	0	-0.129692	0.165021	0.669858
ENSMUSG00000005493	Msh4	0.114923	0	0.147331	9.6937	NA
ENSMUSG00000005501	Usp40	17.116	0	-0.326658	0.338147	0.586232
ENSMUSG00000005503	Evx1	0.662457	0	0.77007	1.17594	NA
ENSMUSG00000005505	Kbtbd4	1.14873	0	-0.793123	0.902642	NA
ENSMUSG00000005506	Celf1	132.681	0	0.35648	0.189605	0.213305
ENSMUSG00000005510	Ndufs3	355.362	0	0.156757	0.0876669	0.243025
ENSMUSG00000005514	Por	75.3352	0	0.360799	0.107768	0.01027
ENSMUSG00000005533	Igf1r	52.3379	0	0.703738	0.20792	0.00919772
ENSMUSG00000005534	Insr	20.7634	0	0.532615	0.264637	0.172909
ENSMUSG00000005540	Fcer2a	0.195439	0	0.339343	5.39057	NA
ENSMUSG00000005547	Cyp2a5	0.936353	0	0.337162	1.66929	NA
ENSMUSG00000005553	Atp4a	0.924877	0	-1.532	0.978577	NA
ENSMUSG00000005566	Trim28	127.739	0	0.273035	0.108962	0.0740316
ENSMUSG00000005575	Ube2m	70.5004	0	-0.265999	0.171937	0.332108
ENSMUSG00000005580	Adcy9	130.809	0	0.121163	0.102846	0.487118
ENSMUSG00000005583	Mef2c	419.939	0	0.201669	0.228417	0.625692
ENSMUSG00000005609	Ctr9	56.3401	0	-0.282878	0.140522	0.172857
ENSMUSG00000005610	Eif4g2	309.682	0	-0.247216	0.103966	0.0934281
ENSMUSG00000005611	Mrvi1	1.9731	0	0.00437817	0.706888	0.999174
ENSMUSG00000005615	Pcyt1a	30.1529	0	-0.0542995	0.177465	0.888389
ENSMUSG00000005621	Zfp592	12.3814	0	0.0698398	0.307325	0.918409
ENSMUSG00000005625	Psmd4	322.845	0	0.114984	0.0872847	0.427959
ENSMUSG00000005628	Tmod4	0.935998	0	0.896038	1.231	NA
ENSMUSG00000005640	Insrr	0.196322	0	0.264958	3.64306	NA
ENSMUSG00000005649	Cabp5	0.0567315	0	0	9.69539	NA
ENSMUSG00000005656	Snx6	156.222	0	-0.354137	0.117899	0.0252463
ENSMUSG00000005667	Mthfd2	33.9273	0	-0.591527	0.246849	0.0902456
ENSMUSG00000005672	Kit	24.6379	0	0.613839	0.268511	0.109757
ENSMUSG00000005674	Tomm40l	1.49239	0	-0.394276	0.706376	0.777426
ENSMUSG00000005677	Nr1i3	0.00809158	0	0	9.69539	NA
ENSMUSG00000005681	Apoa2	3.56772	0	0.091286	0.434725	0.92495
ENSMUSG00000005682	Pan2	10.4057	0	0.664523	0.314929	0.147647
ENSMUSG00000005683	Cs	242.768	0	-0.140656	0.136522	0.557414
ENSMUSG00000005686	Ampd3	19.2142	1	1.48184	0.256541	5.725e-07
ENSMUSG00000005687	Bcas2	222.788	0	-0.0450663	0.0869107	0.796491
ENSMUSG00000005696	Sh2d1a	0.385015	0	0.659787	1.94524	NA
ENSMUSG00000005698	Ctcf	64.6936	0	-0.0422213	0.181865	0.916198
ENSMUSG00000005699	Pard6a	69.5231	0	-0.0334785	0.149104	0.919764
ENSMUSG00000005705	Agrp	104.668	0	0.188287	0.156812	0.477325
ENSMUSG00000005716	Pvalb	270.139	0	-0.379732	0.205933	0.224838
ENSMUSG00000005718	Tfap4	3.35771	0	0.706048	0.475161	0.356312
ENSMUSG00000005732	Ranbp1	369.925	0	-0.222231	0.11732	0.208577
ENSMUSG00000005763	Cd247	0.287225	0	-1.61832	2.38543	NA
ENSMUSG00000005774	Rfx5	3.89717	0	-0.286914	0.405546	0.708749
ENSMUSG00000005779	Psmb4	523.657	0	0.218363	0.0758502	0.033879
ENSMUSG00000005800	Mmp8	0.828194	0	2.43474	1.34634	NA
ENSMUSG00000005802	Slc30a4	25.9079	0	0.64708	0.256533	0.0719724
ENSMUSG00000005803	Sqor	23.1348	0	0.539871	0.214173	0.0721667
ENSMUSG00000005804	Bloc1s6	48.1835	0	0.0382934	0.146692	0.904507
ENSMUSG00000005813	Metap1	52.788	0	-0.106411	0.124521	0.638935
ENSMUSG00000005823	Gpr108	52.6834	0	0.127407	0.133067	0.59068
ENSMUSG00000005824	Tnfsf14	0.0381585	0	0.289946	9.69337	NA
ENSMUSG00000005836	Gata6	0.307245	0	-0.185646	2.29599	NA
ENSMUSG00000005846	Rsl1d1	88.0658	0	0.314665	0.127026	0.0782108
ENSMUSG00000005864	Cnga2	0.285564	0	0.837741	4.41871	NA
ENSMUSG00000005871	Apc	141.941	0	-0.0600028	0.159183	0.856907
ENSMUSG00000005873	Reep5	1660.32	0	-0.0293062	0.10783	0.900272
ENSMUSG00000005881	Ergic3	230.91	0	-0.126793	0.0926587	0.4057
ENSMUSG00000005882	Uqcc1	57.1528	0	-0.0722629	0.110326	0.732119
ENSMUSG00000005883	Spo11	0.29542	0	0.615383	2.139	NA
ENSMUSG00000005886	Ncoa2	41.3781	0	0.379793	0.222831	0.271461
ENSMUSG00000005892	Trh	6.97336	0	0.712347	0.373718	0.204794
ENSMUSG00000005893	Nr2c2	25.7882	0	0.395655	0.260749	0.343764
ENSMUSG00000005897	Nr2c1	7.5919	0	0.106078	0.361386	0.892741
ENSMUSG00000005899	Smpd4	23.2195	0	0.313992	0.22903	0.404762
ENSMUSG00000005907	Pex1	14.0202	0	-0.137959	0.255105	0.785945
ENSMUSG00000005917	Otx1	4.30594	0	-1.7857	0.688086	0.0621856
ENSMUSG00000005936	Kctd20	35.7	0	-0.0165083	0.16376	0.966851
ENSMUSG00000005947	Itgae	2.00606	0	-0.662904	0.596593	0.518725
ENSMUSG00000005949	Ctns	13.9612	0	0.117886	0.292483	0.845908
ENSMUSG00000005950	P2rx5	2.17439	0	-0.961647	0.572687	0.280762
ENSMUSG00000005951	Shpk	2.51105	0	0.494193	0.668763	0.693249
ENSMUSG00000005952	Trpv1	0.0799535	0	0.289961	9.69337	NA
ENSMUSG00000005958	Ephb3	7.72531	0	-0.755943	0.393649	0.200091
ENSMUSG00000005968	Tuft1	3.14929	0	0.438043	0.432797	0.565175
ENSMUSG00000005973	Rcn1	23.3028	-1	-1.24042	0.444802	0.0418091
ENSMUSG00000005980	Dnase1	0.682778	0	-0.314889	1.15762	NA
ENSMUSG00000005981	Trap1	68.5126	0	-0.0290425	0.111046	0.904277
ENSMUSG00000005982	Naa60	11.8066	0	-0.032993	0.283497	0.961436
ENSMUSG00000005983	1700037C18Rik	8.13675	0	0.147562	0.325203	0.824357
ENSMUSG00000005986	Ankrd13d	54.3484	0	-0.111238	0.165603	0.724813
ENSMUSG00000005994	Tyrp1	0.28167	0	-1.43444	2.88998	NA
ENSMUSG00000006005	Tpr	197.811	0	-0.570095	0.212429	0.0517444
ENSMUSG00000006007	Pdc	0.116139	0	-0.0901159	9.69431	NA
ENSMUSG00000006010	Odr4	74.1203	0	-0.0458969	0.130857	0.86866
ENSMUSG00000006014	Prg4	8.55524	1	1.31659	0.39823	0.0116158
ENSMUSG00000006019	Dhx34	6.43498	0	0.110737	0.37784	0.892953
ENSMUSG00000006021	Kptn	25.7283	0	-0.437842	0.186316	0.0980021
ENSMUSG00000006024	Napa	480.246	0	0.084376	0.112252	0.68687
ENSMUSG00000006050	Sra1	218.579	0	-0.191506	0.0865161	0.124744
ENSMUSG00000006056	Calcoco2	0.135186	0	-1.02486	5.6805	NA
ENSMUSG00000006057	Atp5g1	638.831	0	-0.275547	0.0953003	0.0329727
ENSMUSG00000006058	Snf8	139.791	0	-0.0870237	0.140402	0.749484
ENSMUSG00000006095	Tbcb	275.102	0	-0.167579	0.10371	0.30507
ENSMUSG00000006127	Inpp5k	47.1884	0	0.670659	0.171486	0.00184956
ENSMUSG00000006134	Crkl	2.72242	0	0.410752	0.577311	0.706743
ENSMUSG00000006143	Upk3bl	0.914228	0	1.80836	1.04346	NA
ENSMUSG00000006154	Eps8l1	3.96694	0	0.0126223	0.603562	0.99361
ENSMUSG00000006169	Clint1	45.6492	0	0.0474241	0.176243	0.90108
ENSMUSG00000006179	Prss16	0.602869	0	-1.6804	1.56563	NA
ENSMUSG00000006191	Cdkal1	20.8894	0	-0.0633424	0.200875	0.884669
ENSMUSG00000006200	Rhox6	0.0189344	0	0.289946	9.69337	NA
ENSMUSG00000006204	Cdcp3	0.110629	0	0	9.69539	NA
ENSMUSG00000006205	Htra1	305.622	0	0.661577	0.122808	4.15565e-06
ENSMUSG00000006215	Zbtb17	18.417	0	0.368136	0.254899	0.373653
ENSMUSG00000006216	Clcnkb	0.0840294	0	0.514244	9.69292	NA
ENSMUSG00000006218	Fam131c	0.801316	0	-1.01428	1.03582	NA
ENSMUSG00000006219	Fblim1	3.43968	0	1.04833	0.669033	0.324689
ENSMUSG00000006221	Hspb7	0.16312	0	1.15032	6.17244	NA
ENSMUSG00000006235	Epor	5.46262	0	-0.0825292	0.638736	0.956394
ENSMUSG00000006241	Ccdc159	5.12464	0	-0.935508	0.400838	0.100894
ENSMUSG00000006262	Mob1b	23.4978	0	0.496953	0.222311	0.11984
ENSMUSG00000006269	Atp6v1b1	0.0615869	0	1.1546	9.69195	NA
ENSMUSG00000006270	Vax1	0.629421	0	-1.72801	1.58343	NA
ENSMUSG00000006273	Atp6v1b2	659.317	0	0.14958	0.121845	0.464906
ENSMUSG00000006276	Eps15l1	31.384	0	0.196966	0.189712	0.553803
ENSMUSG00000006281	Tep1	6.44777	0	1.03453	0.437852	0.096022
ENSMUSG00000006288	Ttc5	28.4992	-1	-1.18993	0.212043	1.34239e-06
ENSMUSG00000006289	Osgep	58.9627	0	-0.657871	0.139335	8.64357e-05
ENSMUSG00000006299	Aamp	162.453	0	0.0687961	0.0978277	0.710779
ENSMUSG00000006301	Tmbim1	54.7174	0	0.168277	0.197689	0.640109
ENSMUSG00000006304	Arpc2	802.397	0	0.0547847	0.0938426	0.766309
ENSMUSG00000006307	Kmt2b	39.0387	0	0.458903	0.235352	0.191235
ENSMUSG00000006310	Zbtb32	0.518137	0	-0.519389	1.61206	NA
ENSMUSG00000006311	Etv2	0.0135683	0	0	9.69539	NA
ENSMUSG00000006313	Upk1a	0.816897	0	3.85974	1.33164	NA
ENSMUSG00000006315	Tmem147	341.428	0	-0.127947	0.0875794	0.366411
ENSMUSG00000006333	Rps9	1075	0	-0.039292	0.115973	0.874276
ENSMUSG00000006335	Tfpt	14.7412	0	-0.186637	0.309708	0.75726
ENSMUSG00000006342	Susd2	14.4026	0	-0.451713	0.258229	0.255548
ENSMUSG00000006344	Ggt5	7.55219	0	1.44945	0.560786	0.0635469
ENSMUSG00000006345	Ggt1	1.52515	0	-0.31191	0.655486	0.814585
ENSMUSG00000006356	Crip2	210.376	0	0.084738	0.120581	0.71085
ENSMUSG00000006360	Crip1	43.0768	0	0.33778	0.238456	0.385556
ENSMUSG00000006362	Cbfa2t3	30.3012	0	0.392878	0.354979	0.520752
ENSMUSG00000006369	Fbln1	12.7871	0	0.266355	0.285544	0.601897
ENSMUSG00000006373	Pgrmc1	373.778	0	0.279263	0.135189	0.159456
ENSMUSG00000006378	Gcat	28.2831	0	0.178695	0.165744	0.534121
ENSMUSG00000006386	Tek	5.73668	0	0.400662	0.37028	0.531875
ENSMUSG00000006389	Mpl	0.301756	0	-0.670132	2.44881	NA
ENSMUSG00000006390	Elovl1	96.6182	0	-0.618784	0.145316	0.000542415
ENSMUSG00000006392	Med8	84.5147	0	0.085595	0.111503	0.678977
ENSMUSG00000006395	Hyi	55.4626	0	0.891537	0.152238	3.72164e-07
ENSMUSG00000006398	Cdc20	7.61892	-1	-3.09365	1.04169	0.0274297
ENSMUSG00000006403	Adamts4	15.5943	-1	-1.4682	0.309252	7.82904e-05
ENSMUSG00000006411	Nectin4	11.3614	1	1.22078	0.425179	0.0344541
ENSMUSG00000006412	Pfdn2	205.394	0	-0.0794486	0.169439	0.817106
ENSMUSG00000006418	Rnf114	110.087	0	0.134105	0.119288	0.512499
ENSMUSG00000006423	C330007P06Rik	37.2042	0	-0.0428	0.179187	0.913764
ENSMUSG00000006435	Neurl1a	85.8299	0	0.100315	0.192927	0.796185
ENSMUSG00000006442	Srm	86.6634	0	-0.339297	0.157888	0.138829
ENSMUSG00000006445	Epha2	3.46765	0	-1.32293	0.568194	0.101854
ENSMUSG00000006457	Actn3	1.94464	0	0.212859	0.552822	0.853226
ENSMUSG00000006462	A530013C23Rik	0.681291	0	1.60993	1.50709	NA
ENSMUSG00000006463	Zdhhc24	20.9708	0	0.0259973	0.206716	0.957617
ENSMUSG00000006464	Bbs1	10.566	0	0.108379	0.371113	0.893248
ENSMUSG00000006469	Slc34a3	1.06232	0	-3.3683	1.06062	NA
ENSMUSG00000006471	Ndor1	13.2919	0	-0.160751	0.258058	0.748083
ENSMUSG00000006476	Nsmf	291.549	0	0.141784	0.145079	0.58122
ENSMUSG00000006488	Prl7a1	0.0122641	0	0	9.69539	NA
ENSMUSG00000006494	Pdk1	28.7614	0	0.545915	0.22127	0.0797085
ENSMUSG00000006498	Ptbp1	2.04119	0	0.681394	0.738166	0.606727
ENSMUSG00000006517	Mvd	15.5861	0	-0.804069	0.277397	0.0324664
ENSMUSG00000006519	Cyba	105.428	1	1.62471	0.235679	8.46474e-10
ENSMUSG00000006522	Itih3	47.5089	0	-0.293475	0.191843	0.338981
ENSMUSG00000006526	Stimate	24.6698	0	0.252241	0.188504	0.418743
ENSMUSG00000006527	Sfmbt1	18.5668	0	0.0989731	0.226894	0.832622
ENSMUSG00000006529	Itih1	0.0062282	0	0	9.69539	NA
ENSMUSG00000006538	Ihh	0.186169	0	0	4.39102	NA
ENSMUSG00000006542	Prkag3	0.15491	0	-1.93642	5.82454	NA
ENSMUSG00000006546	Cryba2	1.95663	0	0.416025	0.472569	0.627022
ENSMUSG00000006567	Atp7b	2.19703	0	0.204212	0.567179	0.864718
ENSMUSG00000006570	Defb2	0.293395	0	0	3.26225	NA
ENSMUSG00000006574	Slc4a1	0.635702	0	-1.41292	1.99044	NA
ENSMUSG00000006575	Rundc3a	227.213	0	-0.0429793	0.124095	0.870501
ENSMUSG00000006576	Slc4a3	49.876	0	-0.110388	0.169188	0.733152
ENSMUSG00000006586	Runx1t1	39.1835	0	-0.0588299	0.243941	0.912843
ENSMUSG00000006587	Snai3	0.221842	0	0	3.86198	NA
ENSMUSG00000006589	Aprt	161.964	0	0.016024	0.129525	0.958435
ENSMUSG00000006599	Gtf2h1	37.2268	0	0.16694	0.21562	0.67573
ENSMUSG00000006611	Hfe	27.7753	1	1.27335	0.240348	6.36058e-06
ENSMUSG00000006641	Slc5a6	39.0301	0	0.102664	0.204243	0.803222
ENSMUSG00000006642	Tcf23	0.220345	0	-0.142961	3.90503	NA
ENSMUSG00000006649	Nphs1	4.19598	0	0.149236	0.578198	0.905722
ENSMUSG00000006651	Aplp1	1241.68	0	-0.411743	0.100416	0.000950514
ENSMUSG00000006673	Qrich1	66.0115	0	0.410841	0.130581	0.0177785
ENSMUSG00000006675	P4htm	97.8851	0	0.173303	0.126775	0.406104
ENSMUSG00000006676	Usp19	44.926	0	0.543507	0.156023	0.00702518
ENSMUSG00000006678	Pola1	6.96015	0	-0.96823	0.495256	0.189592
ENSMUSG00000006699	Cdc42	691.862	0	0.0777462	0.0837139	0.603832
ENSMUSG00000006705	Pknox1	12.7452	0	-0.355128	0.295211	0.476579
ENSMUSG00000006711	D130043K22Rik	10.0417	0	0.0486393	0.385865	0.957545
ENSMUSG00000006715	Gmnn	18.3753	0	-0.296371	0.311337	0.593241
ENSMUSG00000006717	Acot13	428.278	0	-0.307742	0.121136	0.0695191
ENSMUSG00000006720	Zfp184	3.24421	0	0.278606	0.572067	0.809426
ENSMUSG00000006724	Cyp27b1	0.109737	0	-0.0901319	9.30588	NA
ENSMUSG00000006728	Cdk4	80.5858	0	-0.578942	0.29393	0.184893
ENSMUSG00000006731	B4galnt1	7.23249	0	0.184827	0.413275	0.827139
ENSMUSG00000006732	Mettl1	15.2615	0	-0.0439854	0.237228	0.934695
ENSMUSG00000006736	Tspan31	5.9267	0	-0.471658	0.3233	0.367261
ENSMUSG00000006740	Kif5b	358.353	0	-0.268025	0.122423	0.130017
ENSMUSG00000006763	Saal1	18.2217	0	-0.975832	0.22036	0.000285324
ENSMUSG00000006764	Tph2	12.9289	0	-0.943883	0.372067	0.0700518
ENSMUSG00000006777	Krt23	0.297791	0	1.25316	2.3994	NA
ENSMUSG00000006782	Cnp	591.814	0	-0.619738	0.169846	0.00434791
ENSMUSG00000006784	Ttc25	2.76183	0	-0.184179	0.573713	0.882265
ENSMUSG00000006800	Sulf2	73.9693	0	0.358008	0.14921	0.0897147
ENSMUSG00000006818	Sod2	262.661	0	-0.189814	0.0739016	0.0655426
ENSMUSG00000006850	Tmco6	5.9176	-1	-1.09993	0.361837	0.023105
ENSMUSG00000006906	Stambp	72.9363	0	-0.0221979	0.126162	0.938391
ENSMUSG00000006920	Ezh1	36.9905	0	-0.00460734	0.160519	0.991563
ENSMUSG00000006930	Hap1	87.9329	0	0.328177	0.228935	0.378125
ENSMUSG00000006931	P3h4	27.3589	0	-0.66313	0.156494	0.000585326
ENSMUSG00000006932	Ctnnb1	27.3479	0	0.0744989	0.196487	0.855901
ENSMUSG00000006941	Eif1b	521.088	0	-0.148264	0.0963519	0.33546
ENSMUSG00000006948	Klk4	0.0129538	0	-0.667167	9.69431	NA
ENSMUSG00000006958	Chrd	12.3036	0	0.044072	0.492298	0.970827
ENSMUSG00000006998	Psmd2	224.92	0	0.128129	0.0846229	0.344908
ENSMUSG00000007021	Syngr3	237.092	0	-0.0621776	0.141864	0.831558
ENSMUSG00000007029	Vars	26.3095	0	0.299506	0.230319	0.435016
ENSMUSG00000007030	Vwa7	1.49181	0	-0.147314	0.617524	0.91391
ENSMUSG00000007033	Hspa1l	0.32961	0	2.10928	2.71674	NA
ENSMUSG00000007034	Slc44a4	0.915764	0	0.718257	1.32387	NA
ENSMUSG00000007035	Msh5	1.73075	0	0.149726	0.666712	0.919764
ENSMUSG00000007036	Abhd16a	113.122	0	-0.0541857	0.122133	0.828566
ENSMUSG00000007038	Neu1	62.151	0	0.322571	0.146747	0.128078
ENSMUSG00000007039	Ddah2	64.9325	0	-0.41622	0.299119	0.395703
ENSMUSG00000007041	Clic1	74.3135	0	0.248478	0.376755	0.730548
ENSMUSG00000007050	Lsm2	41.1577	0	-0.578899	0.210982	0.0459692
ENSMUSG00000007080	Pole	2.33828	0	0.78802	0.752989	0.550439
ENSMUSG00000007097	Atp1a2	601.052	0	0.0940821	0.139719	0.724133
ENSMUSG00000007107	Atp1a4	0.777517	0	-0.485665	1.1179	NA
ENSMUSG00000007122	Casq1	4.88412	0	0.286019	0.461245	0.749441
ENSMUSG00000007207	Stx1a	100.788	0	-0.174932	0.222832	0.670231
ENSMUSG00000007209	Ceacam9	0.650789	0	0.242889	1.06542	NA
ENSMUSG00000007279	Scube2	0.863178	0	1.37451	1.19614	NA
ENSMUSG00000007338	Mrpl49	73.2269	0	-0.465087	0.106285	0.00035271
ENSMUSG00000007379	Dennd2c	1.71292	0	-1.40182	0.932419	0.349776
ENSMUSG00000007411	Mark3	147.857	0	0.269455	0.121249	0.122439
ENSMUSG00000007415	Gatad1	116.564	0	-0.209957	0.118975	0.250541
ENSMUSG00000007457	2310003L06Rik	0.116916	0	0	9.69539	NA
ENSMUSG00000007458	M6pr	155.722	0	0.0727941	0.107277	0.722451
ENSMUSG00000007476	Lrrc8a	148.533	1	1.24026	0.158192	1.45244e-12
ENSMUSG00000007480	Mc5r	0.148407	0	0.698346	8.64411	NA
ENSMUSG00000007564	Ppp2r1a	475.82	0	-0.00821412	0.0896662	0.970224
ENSMUSG00000007570	Fance	19.5089	0	-0.326932	0.200561	0.299665
ENSMUSG00000007589	Tinf2	19.4274	0	0.0619482	0.251802	0.910734
ENSMUSG00000007591	Tssk4	0.390022	0	-1.16067	1.79371	NA
ENSMUSG00000007594	Hapln4	77.9931	0	0.105308	0.173944	0.755893
ENSMUSG00000007603	Dus3l	47.2332	0	0.396314	0.145627	0.0481157
ENSMUSG00000007610	Gtpbp3	9.531	0	-0.274056	0.285355	0.589432
ENSMUSG00000007613	Tgfbr1	85.1813	0	0.36474	0.247103	0.360662
ENSMUSG00000007617	Homer1	82.3605	0	0.0974296	0.260377	0.857808
ENSMUSG00000007646	Rad51c	4.39358	0	-0.0968252	0.418637	0.916545
ENSMUSG00000007653	Gabrb2	6.29439	0	0.0374239	0.492335	0.975339
ENSMUSG00000007655	Cav1	24.8361	-1	-1.07351	0.277437	0.00212925
ENSMUSG00000007656	Arpp19	565.218	0	-0.0104876	0.120599	0.971911
ENSMUSG00000007659	Bcl2l1	175.053	0	0.956867	0.122616	1.8083e-12
ENSMUSG00000007670	Khsrp	29.6625	0	0.523827	0.270062	0.193992
ENSMUSG00000007682	Dio2	16.3671	0	0.229511	0.305806	0.687454
ENSMUSG00000007721	Ccdc124	266.182	0	-0.477769	0.0951644	2.28052e-05
ENSMUSG00000007739	Cct4	253.259	0	-0.217768	0.0995553	0.13028
ENSMUSG00000007777	0610009B22Rik	109.019	0	-0.253113	0.133597	0.208521
ENSMUSG00000007783	Cpt1c	78.984	0	-0.140987	0.156051	0.615562
ENSMUSG00000007805	Twist2	2.53547	0	-0.634582	0.766674	0.650742
ENSMUSG00000007812	Zfp655	34.8441	0	0.178372	0.147142	0.472299
ENSMUSG00000007815	Rhoa	132.212	0	0.15975	0.129671	0.46253
ENSMUSG00000007817	Zmiz1	62.4346	0	0.71875	0.176081	0.00101298
ENSMUSG00000007827	Ankrd26	48.707	0	-0.737102	0.196549	0.00317512
ENSMUSG00000007833	Aldh16a1	9.64243	0	0.427973	0.287562	0.355456
ENSMUSG00000007836	Hnrnpa0	136.517	0	0.410359	0.171382	0.0905482
ENSMUSG00000007837	Prrg2	14.315	0	0.350834	0.235823	0.355677
ENSMUSG00000007850	Hnrnph1	133.094	0	-0.260242	0.205174	0.448594
ENSMUSG00000007867	Ift43	42.3252	0	-0.165106	0.140136	0.487118
ENSMUSG00000007872	Id3	273.2	0	0.0600619	0.173737	0.87072
ENSMUSG00000007877	Tcap	6.55697	0	0.748343	0.752918	0.573469
ENSMUSG00000007880	Arid1a	67.3055	0	0.629141	0.215834	0.0312622
ENSMUSG00000007888	Crlf1	10.972	0	0.586604	0.449971	0.4339
ENSMUSG00000007891	Ctsd	16.7513	0	0.367756	0.404098	0.612975
ENSMUSG00000007892	Rplp1	2395.69	0	-0.21517	0.189739	0.507812
ENSMUSG00000007908	Hmgcll1	13.7944	0	0.0846716	0.254225	0.876846
ENSMUSG00000007944	Ttc9b	251.942	0	-0.429945	0.155224	0.0435707
ENSMUSG00000007946	Phox2a	0.197911	0	-0.392116	4.5068	NA
ENSMUSG00000007950	Abhd8	175.812	0	-0.0349453	0.125296	0.898335
ENSMUSG00000007987	Ift22	123.612	0	-0.413557	0.112068	0.00380748
ENSMUSG00000007989	Fzd3	21.0382	0	-0.0102607	0.284341	0.988752
ENSMUSG00000008028	1700008O03Rik	2.77374	-1	-1.4977	0.511777	0.0304564
ENSMUSG00000008035	Mid1ip1	122.864	0	-0.367224	0.153053	0.0897147
ENSMUSG00000008036	Ap2s1	369.454	0	-0.230437	0.107019	0.137932
ENSMUSG00000008090	Fgfrl1	19.262	0	-0.280801	0.355962	0.668174
ENSMUSG00000008129	4930432K21Rik	1.95784	0	1.2803	0.646521	0.181865
ENSMUSG00000008136	Fhl2	61.1645	0	0.215739	0.224548	0.589227
ENSMUSG00000008140	Emc10	289.131	0	-0.472717	0.0973669	4.88108e-05
ENSMUSG00000008153	Clstn3	112.581	0	-0.081736	0.203501	0.84621
ENSMUSG00000008167	Fbxw9	31.5415	0	0.105844	0.265437	0.846873
ENSMUSG00000008193	Spib	0.220689	0	0.15185	5.04952	NA
ENSMUSG00000008200	Fnbp4	29.1099	0	0.747892	0.199506	0.00318521
ENSMUSG00000008206	Cers4	41.4754	0	0.186763	0.187712	0.573177
ENSMUSG00000008226	Scrn3	24.3512	0	-0.237843	0.209362	0.507171
ENSMUSG00000008301	Phax	239.331	0	-0.171993	0.0967035	0.24603
ENSMUSG00000008305	Tle1	46.3068	0	0.339929	0.188776	0.239064
ENSMUSG00000008307	1700109H08Rik	1.30605	0	0.735536	0.845086	NA
ENSMUSG00000008318	Relt	9.03287	0	0.696079	0.287524	0.0864797
ENSMUSG00000008333	Snrpb2	135.358	0	0.378097	0.119243	0.0166228
ENSMUSG00000008348	Ubc	961.258	0	-0.139343	0.126497	0.522501
ENSMUSG00000008373	Prpf31	94.202	0	-0.486611	0.104203	0.000108149
ENSMUSG00000008384	Sertad1	34.8233	0	-0.179623	0.258056	0.713926
ENSMUSG00000008393	Carhsp1	71.1435	0	0.611528	0.137176	0.000254211
ENSMUSG00000008398	Elk3	23.7752	0	0.000154983	0.32352	1
ENSMUSG00000008429	Herpud2	47.7897	0	0.216939	0.156183	0.396917
ENSMUSG00000008435	Rdh13	19.8009	0	-0.234459	0.248267	0.596218
ENSMUSG00000008438	Adam21	0.727532	0	-0.146812	1.11611	NA
ENSMUSG00000008450	Nutf2	25.2589	0	-0.448503	0.176344	0.0691707
ENSMUSG00000008461	Fut1	0.0716509	0	0	9.69539	NA
ENSMUSG00000008475	Arpc5	315.294	0	-0.0613325	0.142721	0.835244
ENSMUSG00000008482	Rnf151	0.0288301	0	-1.00689	9.69539	NA
ENSMUSG00000008489	Elavl2	87.7137	0	-0.0268154	0.171039	0.946301
ENSMUSG00000008496	Pou2f2	31.0109	0	0.395968	0.464842	0.639783
ENSMUSG00000008540	Mgst1	131.907	1	1.60319	0.18781	6.31387e-15
ENSMUSG00000008575	Nfib	157.639	0	-0.324746	0.249568	0.434836
ENSMUSG00000008590	Htr3b	0.10256	0	1.73805	9.68381	NA
ENSMUSG00000008601	Rab25	0.104463	0	0.0385459	9.62563	NA
ENSMUSG00000008604	Ubqln4	61.1206	0	-0.304678	0.152497	0.176833
ENSMUSG00000008658	Rbfox1	334.629	0	0.426885	0.145979	0.0306254
ENSMUSG00000008668	Rps18	805.813	0	0.136526	0.122417	0.516485
ENSMUSG00000008682	Rpl10	673.62	0	-0.245478	0.143852	0.270797
ENSMUSG00000008683	Rps15a	942.089	0	-0.228381	0.166372	0.404138
ENSMUSG00000008690	Ncaph2	78.2968	0	-0.160862	0.122581	0.430473
ENSMUSG00000008730	Hipk1	54.1566	0	0.685389	0.171934	0.00141857
ENSMUSG00000008734	Gprc5b	41.4768	0	0.349487	0.154206	0.113901
ENSMUSG00000008763	Man1a2	88.4459	0	0.0820646	0.17124	0.813066
ENSMUSG00000008813	Tppp2	0.0543545	0	-0.2871	9.69337	NA
ENSMUSG00000008822	Acyp1	81.7017	0	-0.398967	0.161117	0.0783591
ENSMUSG00000008843	Cldn13	0.0952915	0	-1.00689	9.69539	NA
ENSMUSG00000008845	Cd163	1.74244	1	2.465	0.753096	0.0127099
ENSMUSG00000008855	Hdac5	69.2076	0	-0.12382	0.137847	0.618193
ENSMUSG00000008859	Rala	174.648	0	-0.26289	0.121005	0.133501
ENSMUSG00000008892	Vdac3	324.693	0	-0.0988875	0.0735354	0.416043
ENSMUSG00000008932	Slc1a7	0.171911	0	-1.5689	5.61731	NA
ENSMUSG00000008958	Vps72	37.7203	0	0.0744804	0.151738	0.808131
ENSMUSG00000008976	Gabpa	13.9714	0	-0.262457	0.260557	0.567249
ENSMUSG00000008999	Bmp7	12.6676	0	0.174787	0.270746	0.736249
ENSMUSG00000009013	Dynll1	934.756	0	-0.717589	0.113613	2.81948e-08
ENSMUSG00000009030	Pdcl	30.9414	0	-0.645077	0.16212	0.00145278
ENSMUSG00000009035	Tmem184b	36.5754	0	0.249309	0.174296	0.37939
ENSMUSG00000009047	Gm5965	0.006803	0	0	9.69539	NA
ENSMUSG00000009070	Rsph14	0.671816	0	-0.301043	0.976079	NA
ENSMUSG00000009073	Nf2	33.9077	0	0.127023	0.153935	0.651762
ENSMUSG00000009075	Cabp7	80.7429	0	-0.0256272	0.186364	0.953326
ENSMUSG00000009076	Zmat5	17.1405	0	-0.141112	0.204902	0.716879
ENSMUSG00000009079	Ewsr1	128.671	0	-0.0346564	0.127575	0.900307
ENSMUSG00000009090	Ap1b1	108.807	0	0.44455	0.120812	0.00395719
ENSMUSG00000009092	Derl3	1.99575	0	0.667994	0.832057	0.662045
ENSMUSG00000009093	Gstt4	0.017622	0	0	9.69539	NA
ENSMUSG00000009097	Tbx1	2.06228	0	0.916659	0.709038	0.437918
ENSMUSG00000009108	Gnat2	0.487991	0	1.34588	1.64439	NA
ENSMUSG00000009112	Bcl2l13	20.9436	0	0.0221087	0.224209	0.967466
ENSMUSG00000009114	2610028H24Rik	0.092725	0	-0.0628049	9.69292	NA
ENSMUSG00000009115	Spatc1l	0.0123109	0	0	9.69539	NA
ENSMUSG00000009145	Dqx1	2.90528	0	-0.659373	0.508286	0.43634
ENSMUSG00000009185	Ccl8	4.66998	1	2.29453	0.613898	0.00329874
ENSMUSG00000009207	Lnpk	50.9219	0	-0.299194	0.166241	0.239288
ENSMUSG00000009210	Prr29	0.23084	0	0.0536225	3.43921	NA
ENSMUSG00000009214	Mymk	2.80938	0	1.29901	0.810187	0.310406
ENSMUSG00000009216	Fam163b	95.2027	0	0.284121	0.21241	0.418925
ENSMUSG00000009246	Trpm5	0.0133963	0	-0.0901163	9.69431	NA
ENSMUSG00000009248	Ascl2	5.38386	1	1.03851	0.366158	0.0374797
ENSMUSG00000009281	Rarres2	15.8968	0	-0.0889052	0.252669	0.868061
ENSMUSG00000009291	Pttg1ip	121.089	0	0.536661	0.117312	0.000161682
ENSMUSG00000009292	Trpm2	17.3578	0	-0.150945	0.306016	0.807048
ENSMUSG00000009293	Ube2g2	58.1933	0	0.827365	0.170042	4.64636e-05
ENSMUSG00000009350	Mpo	0.740931	0	2.1331	1.35472	NA
ENSMUSG00000009356	Lpo	3.8918	0	-0.842095	0.615506	0.405707
ENSMUSG00000009376	Met	5.49183	0	0.384484	0.476418	0.660143
ENSMUSG00000009378	Slc16a12	1.28066	0	0.364219	0.799754	NA
ENSMUSG00000009394	Syn2	461.106	0	0.0372532	0.131856	0.896527
ENSMUSG00000009406	Elk1	22.3364	1	1.12623	0.310104	0.00454413
ENSMUSG00000009418	Nav1	71.1901	0	0.281973	0.289921	0.583026
ENSMUSG00000009470	Tnpo1	38.7048	0	-0.00946372	0.18335	0.983706
ENSMUSG00000009471	Myod1	0.273978	0	-0.0913671	3.5187	NA
ENSMUSG00000009487	Otog	0.117221	0	2.39706	9.6736	NA
ENSMUSG00000009535	Rnmt	71.792	0	0.158232	0.122709	0.439638
ENSMUSG00000009545	Kcnq1	0.816439	0	0.290288	1.15799	NA
ENSMUSG00000009549	Srp14	550.487	0	-0.0934239	0.0988827	0.596118
ENSMUSG00000009551	6330409D20Rik	3.34673	0	0.0627462	0.416895	0.949115
ENSMUSG00000009555	Cdk9	53.6805	0	0.447142	0.171277	0.0602233
ENSMUSG00000009563	Tor2a	37.1218	0	0.0390114	0.182522	0.923932
ENSMUSG00000009566	Fpgs	8.45155	0	0.296776	0.329884	0.617529
ENSMUSG00000009569	Mrtfb	104.735	0	0.108841	0.192575	0.774472
ENSMUSG00000009575	Cbx5	260.61	0	-0.531577	0.13594	0.00185012
ENSMUSG00000009580	Odam	0.0165198	0	0	9.69539	NA
ENSMUSG00000009585	Apobec3	15.1868	0	-0.261353	0.381035	0.718024
ENSMUSG00000009588	St6galnac1	0.0428668	0	-0.0901163	9.69431	NA
ENSMUSG00000009596	Taf7l	0.426822	0	0.800848	1.79431	NA
ENSMUSG00000009614	Sardh	7.42566	0	-0.267545	0.331083	0.659666
ENSMUSG00000009621	Vav2	12.1916	0	0.23214	0.285225	0.656924
ENSMUSG00000009628	Tex15	1.28516	0	-0.02384	0.80941	NA
ENSMUSG00000009630	Ppp2cb	67.1087	0	0.0492426	0.171945	0.895036
ENSMUSG00000009633	G0s2	26.5271	0	-0.824278	0.197365	0.000734531
ENSMUSG00000009640	Dmap1	41.6821	0	0.137723	0.148442	0.60439
ENSMUSG00000009646	Pla2g12b	0.0379707	0	-1.0069	9.69539	NA
ENSMUSG00000009647	Mcu	57.1609	0	0.0973038	0.210915	0.820312
ENSMUSG00000009654	Oit3	0.477807	0	-0.480701	1.62268	NA
ENSMUSG00000009670	Tex11	1.24753	0	1.50966	1.01608	NA
ENSMUSG00000009681	Bcr	36.5907	0	0.370009	0.21518	0.265739
ENSMUSG00000009687	Fxyd5	33.2363	0	0.167256	0.201762	0.650312
ENSMUSG00000009731	Kcnd1	11.3025	0	0.0968516	0.320419	0.889238
ENSMUSG00000009733	Tfcp2	19.2745	0	0.499989	0.226075	0.125164
ENSMUSG00000009734	Pou6f2	4.66905	0	-0.288404	0.487612	0.762948
ENSMUSG00000009739	Pou6f1	27.9351	0	0.650645	0.230514	0.0386305
ENSMUSG00000009741	Ubp1	25.242	0	-0.0119616	0.261517	0.986201
ENSMUSG00000009772	Nuak2	6.66393	0	-0.367044	0.595384	0.751062
ENSMUSG00000009828	Ick	20.8093	0	0.0124735	0.218712	0.981975
ENSMUSG00000009863	Sdhb	702.65	0	-0.078632	0.0925683	0.640923
ENSMUSG00000009876	Cox4i2	0.894399	0	-0.257898	1.21631	NA
ENSMUSG00000009894	Snap47	1744.42	0	-0.0467243	0.121916	0.854027
ENSMUSG00000009900	Wnt3a	0.0227584	0	0	9.69539	NA
ENSMUSG00000009905	Kdsr	38.2014	0	0.547431	0.192739	0.037146
ENSMUSG00000009907	Vps4b	50.3407	0	-0.208255	0.154128	0.413212
ENSMUSG00000009927	Rps25	650.781	0	-0.0483758	0.145837	0.877465
ENSMUSG00000009941	Nxf2	0.135101	0	0.148449	7.48777	NA
ENSMUSG00000009995	Taz	40.011	0	0.0211308	0.170772	0.958435
ENSMUSG00000010021	Kif19a	0.503098	0	0.267623	1.4127	NA
ENSMUSG00000010025	Aldh3a2	38.4512	0	0.217692	0.160828	0.412104
ENSMUSG00000010044	Zmynd10	2.24131	0	0.221807	0.71706	0.887103
ENSMUSG00000010045	Tmem115	30.1022	0	-0.0152977	0.190328	0.973944
ENSMUSG00000010047	Hyal2	19.8966	0	-0.490836	0.244664	0.174894
ENSMUSG00000010048	Ifrd2	1.77126	0	-0.984287	0.754011	0.433036
ENSMUSG00000010051	Hyal1	8.62082	0	0.0607379	0.329166	0.934962
ENSMUSG00000010054	Tusc2	177.117	0	-0.197591	0.119941	0.292914
ENSMUSG00000010057	Nprl2	70.7876	0	-0.285247	0.141293	0.171539
ENSMUSG00000010064	Slc38a3	55.3037	0	-0.268417	0.15377	0.256918
ENSMUSG00000010066	Cacna2d2	13.9462	0	0.434108	0.293308	0.358551
ENSMUSG00000010067	Rassf1	1.07065	0	-0.0354558	1.00759	NA
ENSMUSG00000010080	Epn3	3.45795	0	-0.0396327	0.388902	0.966498
ENSMUSG00000010086	Rnf112	57.7356	0	0.314306	0.256871	0.467066
ENSMUSG00000010095	Slc3a2	646.64	0	0.66706	0.113292	3.12788e-07
ENSMUSG00000010097	Nxf1	399.574	0	-0.244559	0.0972842	0.0731041
ENSMUSG00000010110	Stx5a	60.9679	0	0.272431	0.123155	0.125042
ENSMUSG00000010122	Slc47a1	2.98396	0	-0.430675	0.588941	0.697352
ENSMUSG00000010136	Pifo	5.38828	0	0.132934	0.501772	0.902512
ENSMUSG00000010142	Tnfrsf13b	12.1044	0	0.408912	0.601501	0.72196
ENSMUSG00000010175	Prox1	24.4819	0	-0.174146	0.261982	0.72857
ENSMUSG00000010277	2610507B11Rik	61.8393	0	0.108434	0.181084	0.759267
ENSMUSG00000010290	AI597479	21.9437	0	-0.446565	0.181961	0.0817384
ENSMUSG00000010307	Tmem86a	58.8584	0	0.987187	0.229429	0.000460779
ENSMUSG00000010311	Optc	1.67619	0	-0.699632	0.619933	0.510152
ENSMUSG00000010342	Tex14	4.87175	0	0.564235	0.455785	0.460325
ENSMUSG00000010358	Ifi35	15.879	0	0.164064	0.279277	0.76467
ENSMUSG00000010362	Rdm1	17.16	0	-0.705274	0.210927	0.0103813
ENSMUSG00000010376	Nedd8	605.389	0	-0.406131	0.0777419	8.95705e-06
ENSMUSG00000010392	Gosr1	24.1145	0	0.295211	0.16743	0.250948
ENSMUSG00000010406	Mrpl52	206.817	0	-0.371106	0.125719	0.0285747
ENSMUSG00000010435	Spaca7	0.262068	0	-1.54741	2.87339	NA
ENSMUSG00000010453	Kansl3	34.3645	0	0.164613	0.163786	0.568564
ENSMUSG00000010461	Eya4	4.1262	0	0.675322	0.760583	0.623236
ENSMUSG00000010476	Ebf3	6.48256	1	1.23425	0.333855	0.00373105
ENSMUSG00000010492	Uckl1os	1.13235	0	0.57402	0.909549	NA
ENSMUSG00000010505	Myt1	4.29126	0	0.378517	0.470695	0.661411
ENSMUSG00000010517	Faf1	51.3567	0	0.0907407	0.145828	0.748375
ENSMUSG00000010538	Tsacc	2.54488	0	0.564259	0.597129	0.596118
ENSMUSG00000010554	Mettl16	23.4724	0	-0.963763	0.223047	0.000434052
ENSMUSG00000010592	Dazl	5.17063	0	-0.496552	0.81009	0.753015
ENSMUSG00000010601	Apol7a	0.179926	0	-0.0907069	4.74365	NA
ENSMUSG00000010607	Pigyl	159.723	0	-0.529188	0.117707	0.00021939
ENSMUSG00000010608	Rbm25	230.976	0	0.336471	0.154671	0.132843
ENSMUSG00000010609	Psen2	26.7375	0	-0.0847008	0.194934	0.833145
ENSMUSG00000010651	Acaa1b	25.5941	0	0.131506	0.192235	0.719267
ENSMUSG00000010660	Plcd1	10.8548	0	-0.475943	0.254781	0.217084
ENSMUSG00000010663	Fads1	450.52	0	-0.292183	0.184924	0.320284
ENSMUSG00000010721	Lmbr1	42.9357	0	0.176808	0.171649	0.557414
ENSMUSG00000010751	Tnfrsf22	2.53556	0	-0.311914	0.459265	0.722188
ENSMUSG00000010755	Cars	35.9637	0	-0.0180123	0.162401	0.96367
ENSMUSG00000010760	Phlda2	0.0663809	0	0	9.69539	NA
ENSMUSG00000010796	Asz1	0.0593756	0	0	9.69539	NA
ENSMUSG00000010797	Wnt2	7.34545	0	0.634867	0.874031	0.699609
ENSMUSG00000010803	Gabra1	201.964	0	0.237382	0.212594	0.51564
ENSMUSG00000010825	Grid2ip	0.208241	0	-0.0684219	4.51446	NA
ENSMUSG00000010830	Kdelr3	8.52705	0	-0.226628	0.53053	0.836166
ENSMUSG00000010841	Cfap97d1	0.313384	0	-0.323399	2.61178	NA
ENSMUSG00000010911	Apip	73.1438	0	-0.335301	0.159093	0.148277
ENSMUSG00000010914	Pdhx	74.5932	0	-0.0801327	0.116113	0.716253
ENSMUSG00000010936	Vac14	28.0584	0	0.396332	0.200957	0.184164
ENSMUSG00000011008	Mcoln2	0.23863	0	1.21328	3.75473	NA
ENSMUSG00000011034	Slc5a1	0.234781	0	-0.283408	2.79918	NA
ENSMUSG00000011052	ENSMUSG00000011052	0.0573028	0	0	9.69539	NA
ENSMUSG00000011096	Akt1s1	7.7497	0	-0.434714	0.346332	0.453301
ENSMUSG00000011114	Tbrg1	44.4012	0	-0.0929267	0.127737	0.699116
ENSMUSG00000011118	Panx3	0.0310911	0	0	9.69539	NA
ENSMUSG00000011148	Adssl1	51.104	0	0.185979	0.140689	0.426337
ENSMUSG00000011154	Cfap161	3.31103	0	0.606197	0.503183	0.475873
ENSMUSG00000011158	Brf1	38.3794	0	-0.0268904	0.156035	0.93982
ENSMUSG00000011171	Vipr2	2.05362	0	-0.772836	0.572849	0.414357
ENSMUSG00000011179	Odc1	33.721	0	0.243326	0.183077	0.422961
ENSMUSG00000011254	Thg1l	6.04582	0	-0.586687	0.427823	0.404637
ENSMUSG00000011256	Adam19	8.26067	-1	-1.43593	0.371947	0.00218833
ENSMUSG00000011257	Pabpc4	20.4691	0	-0.148793	0.253585	0.764937
ENSMUSG00000011263	Exoc3l2	1.13507	0	-2.32334	1.01171	NA
ENSMUSG00000011267	Zfp296	1.37945	0	-0.230754	1.08529	0.924294
ENSMUSG00000011305	Plin5	1.6573	0	1.60405	0.654575	0.0821632
ENSMUSG00000011306	Sugp1	87.2442	0	-0.0272564	0.16788	0.944499
ENSMUSG00000011349	Dmrtc2	0.0192189	0	0	9.69539	NA
ENSMUSG00000011350	Gm5893	0.0108781	0	0	9.69539	NA
ENSMUSG00000011382	Dhdh	0.0153658	0	0	9.69539	NA
ENSMUSG00000011427	Zfp790	4.71246	0	0.689642	0.546856	0.451242
ENSMUSG00000011463	Cpb1	0.556401	0	1.76933	1.28394	NA
ENSMUSG00000011486	Slc25a41	0.0860235	0	-1.00688	9.69539	NA
ENSMUSG00000011589	Fsd1	53.9705	0	-0.238629	0.151656	0.322264
ENSMUSG00000011632	Pinlyp	0.0935094	0	0.289951	9.69337	NA
ENSMUSG00000011658	Fuz	1.32792	0	-0.696583	0.987526	NA
ENSMUSG00000011751	Sptbn4	3.06193	0	0.284987	0.522098	0.783716
ENSMUSG00000011752	Pgam1	24.8386	0	-0.0316877	0.165829	0.931788
ENSMUSG00000011831	Evi5	88.152	0	0.0442977	0.15656	0.896333
ENSMUSG00000011832	Evi5l	36.6645	0	0.125348	0.156026	0.661806
ENSMUSG00000011837	Snapc2	41.3037	0	-0.123979	0.185374	0.72643
ENSMUSG00000011877	Git1	118.712	0	0.451734	0.165044	0.0466683
ENSMUSG00000011884	Gltp	150.066	0	-0.757893	0.137179	2.06919e-06
ENSMUSG00000011958	Bnip2	46.319	0	0.199261	0.190641	0.550937
ENSMUSG00000011960	Ccnt1	31.8249	0	0.340749	0.263244	0.43748
ENSMUSG00000012017	Scarf2	4.01452	0	0.543259	0.538096	0.566374
ENSMUSG00000012042	4930579F01Rik	0.0220465	0	-0.0901161	9.69431	NA
ENSMUSG00000012076	Brms1l	63.8478	0	-0.840992	0.136456	6.88421e-08
ENSMUSG00000012114	Med15	40.6005	0	0.271595	0.16805	0.304925
ENSMUSG00000012117	Dhdds	52.7312	0	0.0587365	0.137679	0.836318
ENSMUSG00000012123	Crybg2	1.10191	0	1.33082	1.06142	NA
ENSMUSG00000012126	Ubxn11	8.78903	0	-0.190271	0.342246	0.778605
ENSMUSG00000012187	Mogat1	1.82003	0	-0.951499	0.640551	0.356445
ENSMUSG00000012211	Tex22	0.0734739	0	0	9.69539	NA
ENSMUSG00000012282	Wnt8a	0.0282627	0	0	9.69539	NA
ENSMUSG00000012296	Tjap1	14.8663	0	-0.466876	0.244669	0.203976
ENSMUSG00000012350	Ehf	0.191748	0	-0.298863	5.00527	NA
ENSMUSG00000012396	Nanog	31.5924	0	-0.652744	0.225524	0.0327714
ENSMUSG00000012405	Rpl15	284.728	0	-0.18107	0.119401	0.344211
ENSMUSG00000012422	Tmem167	161.982	0	-0.289471	0.0977129	0.0278918
ENSMUSG00000012428	Steap4	2.17399	0	1.29164	0.913019	0.386352
ENSMUSG00000012429	Mplkip	36.3058	0	-0.244564	0.167683	0.36733
ENSMUSG00000012443	Kif11	4.06037	0	-3.22226	1.24921	0.0641889
ENSMUSG00000012483	Rpa3	39.7671	0	-0.773098	0.207796	0.00346234
ENSMUSG00000012519	Mlkl	0.610793	0	-1.18323	1.40194	NA
ENSMUSG00000012520	Phox2b	1.6252	0	0.326215	0.503016	0.734796
ENSMUSG00000012535	Tnpo3	55.0584	0	-0.394053	0.244923	0.307925
ENSMUSG00000012609	Ttll5	20.8465	0	-0.633534	0.169973	0.00339013
ENSMUSG00000012640	Zfp715	13.0173	0	0.0112669	0.29285	0.988366
ENSMUSG00000012705	Retn	2.07078	0	-0.599296	1.12763	0.7898
ENSMUSG00000012777	Acp4	0.0838404	0	0	9.69539	NA
ENSMUSG00000012819	Cdh23	2.42944	0	1.40131	0.75457	0.220628
ENSMUSG00000012848	Rps5	1689.8	0	-0.198328	0.123614	0.310135
ENSMUSG00000012889	Podnl1	0.415352	0	-0.664557	1.45852	NA
ENSMUSG00000013033	Adgrl1	123.285	0	0.546966	0.203612	0.0515051
ENSMUSG00000013076	Amotl1	21.7135	0	0.0397463	0.336118	0.961198
ENSMUSG00000013083	2200002J24Rik	0.0651316	0	-0.0901156	9.69431	NA
ENSMUSG00000013089	Etv5	31.8609	0	0.00821557	0.240236	0.989348
ENSMUSG00000013091	Tmem190	0.0854059	0	-0.287095	9.69337	NA
ENSMUSG00000013150	Gfod2	23.7288	0	0.0173907	0.18096	0.968219
ENSMUSG00000013155	Enkd1	9.61367	0	-0.585149	0.301451	0.193539
ENSMUSG00000013158	4933405L10Rik	0.424891	0	1.99817	1.72097	NA
ENSMUSG00000013160	Atp6v0d1	484.367	0	-0.0867713	0.084182	0.557234
ENSMUSG00000013236	Ptprs	245.454	0	0.205237	0.12954	0.318703
ENSMUSG00000013275	Slc41a1	43.273	0	0.480906	0.139763	0.00792097
ENSMUSG00000013338	Fer1l4	0.0397936	0	0	9.69539	NA
ENSMUSG00000013353	4931406B18Rik	0.120712	0	-0.0901163	9.69431	NA
ENSMUSG00000013367	Iglon5	1.96025	0	-0.395029	0.634214	0.748083
ENSMUSG00000013415	Igf2bp1	0.564322	0	-0.124257	1.58449	NA
ENSMUSG00000013418	B4galnt2	0.14819	0	-1.1844	7.81181	NA
ENSMUSG00000013419	Zfp651	23.4832	0	-0.0254233	0.247344	0.96623
ENSMUSG00000013465	Nelfb	78.577	0	0.0770245	0.113509	0.722451
ENSMUSG00000013483	Card14	0.144543	0	-0.500729	5.53173	NA
ENSMUSG00000013495	Tmem175	36.9365	0	0.167128	0.170644	0.580449
ENSMUSG00000013523	Bcas1	111.383	0	-0.546464	0.157809	0.00748245
ENSMUSG00000013539	Tango2	171.776	0	-0.428702	0.106748	0.00128829
ENSMUSG00000013562	4833413E03Rik	0.00856285	0	0	9.69539	NA
ENSMUSG00000013584	Aldh1a2	12.2508	0	-0.0856656	0.337202	0.907483
ENSMUSG00000013593	Ndufs2	432.484	0	-0.0709086	0.0639996	0.520266
ENSMUSG00000013611	Snx31	0.555391	0	-0.929106	1.53213	NA
ENSMUSG00000013622	Atraid	258.579	0	0.323972	0.102004	0.0164256
ENSMUSG00000013629	Cad	8.11573	0	-0.605232	0.357656	0.276182
ENSMUSG00000013643	Lypd8	0.29172	0	0.972981	3.48249	NA
ENSMUSG00000013646	Sh3bp5l	28.9801	0	-0.721306	0.180705	0.00139427
ENSMUSG00000013653	1810065E05Rik	0.00885196	0	0	9.69539	NA
ENSMUSG00000013662	Atad1	136.466	0	0.121634	0.100727	0.474669
ENSMUSG00000013663	Pten	151.457	0	0.157676	0.152784	0.556642
ENSMUSG00000013698	Pea15a	545.132	0	-0.823973	0.175075	9.21341e-05
ENSMUSG00000013701	Timm23	70.9787	0	-0.0597458	0.133152	0.826627
ENSMUSG00000013707	Tnfaip8l2	40.4139	0	-0.289571	0.326631	0.623989
ENSMUSG00000013736	Trnt1	67.4721	0	-0.180887	0.111918	0.30492
ENSMUSG00000013766	Ly6g6e	7.21046	0	0.0292388	0.507913	0.981975
ENSMUSG00000013787	Ehmt2	47.0777	0	0.262266	0.183753	0.380727
ENSMUSG00000013822	Elof1	116.541	0	-0.303885	0.125966	0.0876672
ENSMUSG00000013833	Med16	41.9901	0	0.241198	0.184224	0.431815
ENSMUSG00000013846	St3gal1	6.04102	0	-0.564806	0.430034	0.43015
ENSMUSG00000013858	Tmem259	48.2542	0	0.256276	0.16824	0.34141
ENSMUSG00000013878	Rnf170	22.2888	0	-0.0709892	0.188898	0.857346
ENSMUSG00000013921	Clip3	273.515	0	0.493795	0.110131	0.000230568
ENSMUSG00000013928	Thap8	0.399006	0	0.826911	2.44796	NA
ENSMUSG00000013936	Myl2	2.35425	0	0.290478	0.593888	0.808567
ENSMUSG00000013973	Dedd	0.745252	0	-0.0417313	1.23918	NA
ENSMUSG00000013974	Mcemp1	0.751868	0	-0.982899	1.12598	NA
ENSMUSG00000013997	Nit1	42.0475	0	-0.27229	0.153123	0.24603
ENSMUSG00000014030	Pax5	0.309565	0	2.09786	2.67037	NA
ENSMUSG00000014039	Prdm15	5.78422	0	-0.531742	0.468694	0.507754
ENSMUSG00000014074	Rnf168	42.6523	0	-0.17021	0.141516	0.476626
ENSMUSG00000014075	Tctex1d2	67.3179	0	-0.0243258	0.123603	0.929792
ENSMUSG00000014077	Chp1	108.273	0	0.0511114	0.139298	0.861136
ENSMUSG00000014158	Trpv4	4.51592	0	0.575254	0.479146	0.477325
ENSMUSG00000014164	Klhl3	4.27115	0	0.0147129	0.798808	0.994602
ENSMUSG00000014177	Tvp23b	65.8207	0	-0.207348	0.124079	0.283663
ENSMUSG00000014195	Dnajc7	100.237	0	0.0368674	0.148976	0.910227
ENSMUSG00000014198	Zfp385c	0.926935	0	-0.934374	0.971511	NA
ENSMUSG00000014226	Cacybp	426.959	0	-0.0916503	0.0886003	0.555373
ENSMUSG00000014232	Cluap1	46.437	0	-0.152045	0.148181	0.559083
ENSMUSG00000014243	Zswim7	50.6083	0	0.501973	0.139009	0.00482999
ENSMUSG00000014245	Pigl	6.92668	0	-0.0441164	0.349502	0.957514
ENSMUSG00000014294	Ndufa2	951.275	0	-0.169328	0.0970997	0.257457
ENSMUSG00000014301	Pam16	116.526	0	-0.263674	0.131472	0.175041
ENSMUSG00000014303	Glis2	5.58299	0	-0.0829007	0.382492	0.9226
ENSMUSG00000014313	Cox6c	2540.31	0	-0.278708	0.118037	0.0962814
ENSMUSG00000014329	Bicc1	7.55717	0	0.206469	0.317566	0.734043
ENSMUSG00000014349	Ube2z	63.8725	0	0.495567	0.180527	0.0458688
ENSMUSG00000014351	Gip	0.0207005	0	0	9.69539	NA
ENSMUSG00000014353	Tmem87b	49.6323	0	0.335875	0.162671	0.159517
ENSMUSG00000014355	Anapc1	32.3341	0	-0.0325532	0.204402	0.945786
ENSMUSG00000014361	Mertk	46.0892	1	1.15365	0.298797	0.00218714
ENSMUSG00000014402	Tsg101	255.526	0	0.0266971	0.0981657	0.900272
ENSMUSG00000014418	Hps5	83.2777	0	-0.309833	0.244011	0.448266
ENSMUSG00000014426	Map3k4	27.3577	0	0.0856564	0.173946	0.807398
ENSMUSG00000014444	Piezo1	1.32898	0	0.185965	1.22803	NA
ENSMUSG00000014453	Blk	0.0330215	0	0	9.69539	NA
ENSMUSG00000014470	Rnf166	50.111	0	0.0773384	0.186766	0.841179
ENSMUSG00000014496	Ankrd28	9.06245	0	0.160155	0.334347	0.813098
ENSMUSG00000014498	Ankrd52	3.26147	0	1.2325	0.611547	0.172228
ENSMUSG00000014503	Pkd2l2	1.17692	0	0.138815	0.809262	NA
ENSMUSG00000014504	Srp19	206.293	0	-0.00548743	0.0880454	0.980049
ENSMUSG00000014529	Tmbim7	0.0829413	0	0.289966	9.69337	NA
ENSMUSG00000014542	Clec4f	0.0107638	0	-1.0069	9.69539	NA
ENSMUSG00000014543	Klra17	0.028002	0	0.289951	9.69337	NA
ENSMUSG00000014547	Wdfy2	0.859259	0	0.787542	1.02229	NA
ENSMUSG00000014550	Rbsn	25.6927	0	0.511417	0.194548	0.058134
ENSMUSG00000014551	Mrps25	140.784	0	-0.671491	0.114609	3.67566e-07
ENSMUSG00000014554	Dguok	60.2457	0	-0.444897	0.130701	0.00870597
ENSMUSG00000014592	Camta1	330.877	0	0.24897	0.0884653	0.0394368
ENSMUSG00000014599	Csf1	26.4464	0	0.525893	0.361779	0.369749
ENSMUSG00000014601	Strip1	74.1844	0	-0.0278776	0.128476	0.9226
ENSMUSG00000014602	Kif1a	476.994	0	0.396328	0.129721	0.0222616
ENSMUSG00000014603	Alx3	1.08172	0	0	1.46302	NA
ENSMUSG00000014606	Slc25a11	439.702	0	-0.135659	0.0934557	0.370688
ENSMUSG00000014609	Chrne	0.0667409	0	0	9.69539	NA
ENSMUSG00000014633	Cmc2	63.1036	0	-0.37585	0.130617	0.0339869
ENSMUSG00000014668	Chfr	21.7539	0	-0.567793	0.207831	0.0471205
ENSMUSG00000014686	Ceacam16	0.0624358	0	-0.2871	9.69337	NA
ENSMUSG00000014704	Hoxa2	2.69817	0	0.726711	0.369726	0.186199
ENSMUSG00000014725	Adam28	0.0782467	0	0	9.69539	NA
ENSMUSG00000014747	Ankrd53	0.0292425	0	-0.0901163	9.69431	NA
ENSMUSG00000014748	Tex261	114.194	0	0.163675	0.118756	0.402121
ENSMUSG00000014763	Fam120b	42.3828	0	-0.268883	0.138508	0.193539
ENSMUSG00000014767	Tbp	33.9612	0	-0.21719	0.161559	0.416083
ENSMUSG00000014769	Psmb1	810.092	0	0.0602555	0.0844981	0.705886
ENSMUSG00000014773	Dll1	2.82399	0	1.29104	0.605461	0.142574
ENSMUSG00000014776	Nol3	22.4859	0	0.318452	0.194161	0.295958
ENSMUSG00000014778	Fhod1	3.70527	0	-0.133798	0.567589	0.915045
ENSMUSG00000014782	Plekhg4	0.558606	0	-0.691129	1.47628	NA
ENSMUSG00000014786	Slc9a5	10.433	0	0.0907559	0.303659	0.890563
ENSMUSG00000014791	Elmo3	1.34898	0	1.39255	0.906087	NA
ENSMUSG00000014813	Stc1	4.82512	0	-0.39572	0.439541	0.617052
ENSMUSG00000014837	4931428F04Rik	3.29799	0	0.0788189	0.43349	0.936279
ENSMUSG00000014846	Tppp3	268.377	0	0.340469	0.149737	0.112327
ENSMUSG00000014850	Msh3	14.0842	0	-0.227123	0.253616	0.619381
ENSMUSG00000014852	Adamts13	4.01418	0	-0.205458	0.909632	0.919039
ENSMUSG00000014856	Tmem208	123.768	0	-0.478727	0.133247	0.00509215
ENSMUSG00000014859	E2f4	26.4405	0	-0.129154	0.22607	0.77206
ENSMUSG00000014867	Surf4	87.5464	0	0.176074	0.117738	0.35296
ENSMUSG00000014873	Surf2	30.2195	0	0.394011	0.143648	0.046082
ENSMUSG00000014905	Dnajb9	100.082	0	0.227315	0.128815	0.250541
ENSMUSG00000014907	Naf1	11.2416	0	0.0775307	0.279936	0.898595
ENSMUSG00000014932	Yes1	9.3161	0	-0.235625	0.299298	0.669271
ENSMUSG00000014956	Ppp1cb	314.769	0	0.222368	0.0888491	0.0745114
ENSMUSG00000014959	Gorasp2	342.78	0	0.304338	0.11271	0.0501914
ENSMUSG00000014980	Tsen15	60.3029	0	-0.383901	0.155862	0.0803919
ENSMUSG00000015001	Oc90	0.0797112	0	-0.667167	9.69431	NA
ENSMUSG00000015002	Efr3a	111.771	0	-0.0971141	0.155211	0.747174
ENSMUSG00000015023	Ddx19a	17.0096	0	0.545555	0.223004	0.0827684
ENSMUSG00000015027	Galns	11.5719	0	0.998461	0.31831	0.0182536
ENSMUSG00000015053	Gata2	4.03027	0	1.01353	0.421424	0.0889146
ENSMUSG00000015083	C8g	2.87371	0	-0.085779	0.481636	0.937976
ENSMUSG00000015085	Entpd2	24.2822	0	-0.131538	0.204454	0.737394
ENSMUSG00000015087	Rabl6	124.801	0	-0.420308	0.11579	0.00456595
ENSMUSG00000015090	Ptgds	6347.69	0	0.696819	0.271669	0.0660377
ENSMUSG00000015092	Edf1	520.873	0	-0.20711	0.0789178	0.0586604
ENSMUSG00000015093	Clic3	1.37685	0	1.09059	0.939844	0.494689
ENSMUSG00000015094	Npdc1	331.935	0	-0.0112838	0.105602	0.965294
ENSMUSG00000015095	Fbxw5	103.335	0	0.0485943	0.124582	0.850609
ENSMUSG00000015112	Slc25a13	6.29139	0	0.31315	0.35684	0.628584
ENSMUSG00000015120	Ube2i	21.9956	0	0.343565	0.193531	0.247005
ENSMUSG00000015126	Tsr3	42.9078	0	0.0232892	0.155106	0.949267
ENSMUSG00000015127	Unkl	3.10201	0	-0.464099	0.542539	0.638605
ENSMUSG00000015133	Lrrk1	6.43457	0	0.232137	0.577629	0.846161
ENSMUSG00000015134	Aldh1a3	3.14537	0	-0.625261	0.740703	0.643386
ENSMUSG00000015143	Actn1	23.3665	-1	-1.03841	0.293825	0.00605526
ENSMUSG00000015149	Sirt2	474.748	0	0.209693	0.118549	0.249373
ENSMUSG00000015165	Hnrnpl	127.735	0	0.199811	0.113342	0.250948
ENSMUSG00000015176	Nolc1	65.9206	0	-0.141684	0.155944	0.613636
ENSMUSG00000015189	Casd1	47.5093	0	-0.0688448	0.166286	0.841189
ENSMUSG00000015202	Cnksr3	12.371	0	-0.0400319	0.331954	0.960074
ENSMUSG00000015214	Mtmr1	21.3293	0	0.792089	0.243445	0.0133456
ENSMUSG00000015217	Hmgb3	25.1736	0	0.106861	0.220882	0.810905
ENSMUSG00000015222	Map2	327.064	0	0.227279	0.127812	0.24603
ENSMUSG00000015224	Cyp2j9	49.2856	0	0.266308	0.140837	0.20961
ENSMUSG00000015242	Nipsnap3a	0.0168879	0	0	9.69539	NA
ENSMUSG00000015243	Abca1	32.4999	0	0.792418	0.311082	0.0686342
ENSMUSG00000015247	Nipsnap3b	53.7798	0	-0.437197	0.160913	0.0485673
ENSMUSG00000015289	Lage3	88.849	0	-0.292025	0.126809	0.106665
ENSMUSG00000015290	Ubl4a	134.808	0	-0.352699	0.0848554	0.000786589
ENSMUSG00000015291	Gdi1	576.46	0	0.0277001	0.113615	0.911698
ENSMUSG00000015305	Sash1	45.9036	0	0.453899	0.157243	0.0333281
ENSMUSG00000015312	Gadd45b	36.6057	1	1.53316	0.213041	1.16029e-10
ENSMUSG00000015314	Slamf6	4.58211	0	1.85858	0.910662	0.165402
ENSMUSG00000015316	Slamf1	0.981944	0	-0.596478	1.1315	NA
ENSMUSG00000015335	Zdhhc12	13.6057	0	-0.519987	0.240194	0.135223
ENSMUSG00000015337	Endog	15.6302	0	0.0530666	0.188426	0.896854
ENSMUSG00000015340	Cybb	4.34083	1	2.41482	0.723373	0.0105429
ENSMUSG00000015341	Golga7	94.2263	0	-0.480005	0.127221	0.00295306
ENSMUSG00000015342	Xk	9.26219	0	0.160122	0.314785	0.801214
ENSMUSG00000015354	Pcolce2	22.3895	0	0.420064	0.254814	0.292391
ENSMUSG00000015355	Cd48	19.1158	1	1.84576	0.461212	0.00134731
ENSMUSG00000015357	Clpx	56.1629	0	0.831507	0.134358	5.95098e-08
ENSMUSG00000015363	Trabd	17.6453	0	-0.338437	0.227075	0.355013
ENSMUSG00000015365	Mov10l1	0.127685	0	0	9.69539	NA
ENSMUSG00000015377	Dennd6b	32.5543	0	0.0678641	0.182645	0.858669
ENSMUSG00000015396	Cd83	89.0621	0	0.144247	0.123459	0.491478
ENSMUSG00000015401	Cltrn	0.832962	0	0.755336	1.2706	NA
ENSMUSG00000015405	Ace2	1.86562	0	-0.581583	0.609138	0.591846
ENSMUSG00000015437	Gzmb	0.0653602	0	-1.72611	9.69119	NA
ENSMUSG00000015441	Gzmf	0.00592345	0	0	9.69539	NA
ENSMUSG00000015451	C4a	20.5454	1	2.8741	0.26702	6.48555e-24
ENSMUSG00000015452	Ager	1.2551	0	2.77615	0.957285	NA
ENSMUSG00000015461	Atf6b	43.3685	0	-0.21979	0.2468	0.621967
ENSMUSG00000015467	Egfl8	2.91767	0	-0.231366	0.649151	0.866023
ENSMUSG00000015468	Notch4	15.0419	0	0.759378	0.244488	0.0196495
ENSMUSG00000015474	Ppt2	10.9982	0	0.662856	0.29267	0.114099
ENSMUSG00000015476	Prrt1	51.8094	0	-0.0339242	0.27331	0.958271
ENSMUSG00000015478	Rnf5	21.3689	0	-0.233636	0.175491	0.421866
ENSMUSG00000015484	Fam163a	7.21208	0	-0.528356	0.356907	0.35847
ENSMUSG00000015488	Cacfd1	55.6623	0	0.0588073	0.150798	0.850609
ENSMUSG00000015501	Hivep2	67.185	0	0.169037	0.233228	0.700323
ENSMUSG00000015519	2310057J18Rik	0.0170003	0	0	9.69539	NA
ENSMUSG00000015522	Arnt	12.1956	0	0.724623	0.388955	0.218447
ENSMUSG00000015533	Itga2	0.234106	0	0.235123	3.26853	NA
ENSMUSG00000015536	Mocs2	111.027	0	0.0910093	0.140139	0.734421
ENSMUSG00000015542	Nat9	12.1583	0	0.0668583	0.242382	0.899061
ENSMUSG00000015568	Lpl	57.7144	1	1.49215	0.324276	0.000144383
ENSMUSG00000015575	Atp6v0e	236.256	0	0.432396	0.134535	0.0148827
ENSMUSG00000015579	Nkx2-5	0.01175	0	0	9.69539	NA
ENSMUSG00000015597	Zfp318	51.2048	0	0.518388	0.205887	0.0725108
ENSMUSG00000015599	Ttbk1	8.91485	0	0.262205	0.368805	0.706965
ENSMUSG00000015605	Srf	24.7988	0	0.565811	0.300657	0.212694
ENSMUSG00000015619	Gata3	3.04255	0	0.336793	0.38869	0.633366
ENSMUSG00000015627	Gata5	0.0604889	0	0	9.69539	NA
ENSMUSG00000015647	Lama5	5.19029	0	-0.113338	0.557974	0.926819
ENSMUSG00000015652	Steap1	8.82181	0	1.16299	0.835889	0.395703
ENSMUSG00000015653	Steap2	17.4299	0	-0.0330947	0.202021	0.943971
ENSMUSG00000015656	Hspa8	1570.64	0	-0.388091	0.0907093	0.000505748
ENSMUSG00000015659	Serac1	4.9481	0	-0.471738	0.364662	0.437646
ENSMUSG00000015665	Awat1	0.00566658	0	0	9.69539	NA
ENSMUSG00000015668	Pdzd11	69.2604	0	-0.284177	0.12262	0.103837
ENSMUSG00000015671	Psma2	547.555	0	0.142595	0.0922823	0.332908
ENSMUSG00000015672	Mrpl32	102.02	0	0.0462596	0.109812	0.838074
ENSMUSG00000015697	Setdb1	18.9387	0	-0.271582	0.216415	0.453412
ENSMUSG00000015702	Anxa9	0.791015	0	0.674148	1.46576	NA
ENSMUSG00000015709	Arnt2	82.4298	0	0.522596	0.153224	0.00856326
ENSMUSG00000015711	Prune1	15.8992	0	0.0582299	0.238603	0.911605
ENSMUSG00000015714	Cers2	168.235	0	-0.345274	0.15879	0.133079
ENSMUSG00000015721	Nlrp5	0.070262	0	0	9.69539	NA
ENSMUSG00000015733	Capza2	590.372	0	0.088652	0.0869397	0.561577
ENSMUSG00000015745	Plekho1	60.5652	0	0.515752	0.203996	0.0712054
ENSMUSG00000015747	Vps45	29.0722	0	0.0283812	0.19312	0.950262
ENSMUSG00000015748	Prpf3	16.2599	0	-0.00911697	0.235684	0.988366
ENSMUSG00000015749	Anp32e	72.9298	0	0.235698	0.279976	0.644752
ENSMUSG00000015750	Aph1a	19.5403	0	0.508771	0.268716	0.20891
ENSMUSG00000015755	Tab2	40.5537	0	0.169902	0.193741	0.628793
ENSMUSG00000015757	Ppil4	60.4319	0	0.100935	0.155106	0.733846
ENSMUSG00000015759	Cnih1	238.733	0	-0.367064	0.104705	0.00659664
ENSMUSG00000015766	Eps8	22.9241	0	0.165605	0.200969	0.652195
ENSMUSG00000015776	Med22	73.9644	0	0.424001	0.127421	0.0108881
ENSMUSG00000015787	Abo	0.0509557	0	1.27571	9.69181	NA
ENSMUSG00000015790	Surf1	182.483	0	0.180102	0.0958179	0.213461
ENSMUSG00000015804	Med28	342.188	0	-0.407988	0.0997636	0.000989124
ENSMUSG00000015806	Qdpr	481.396	0	-0.970202	0.141711	1.14262e-09
ENSMUSG00000015812	Gnrh1	0.949532	0	0.0711006	1.33274	NA
ENSMUSG00000015829	Tnr	22.073	0	0.35641	0.292574	0.469545
ENSMUSG00000015837	Sqstm1	786.657	1	1.20837	0.104933	2.17146e-27
ENSMUSG00000015839	Nfe2l2	61.4139	0	-0.126107	0.291189	0.833734
ENSMUSG00000015843	Rxrg	21.3187	0	-0.071047	0.340241	0.925248
ENSMUSG00000015846	Rxra	18.766	0	0.423352	0.251897	0.28037
ENSMUSG00000015850	Adamtsl4	8.67075	0	-0.305401	0.259758	0.488132
ENSMUSG00000015852	Fcrls	306.668	0	-0.834747	0.321451	0.0619989
ENSMUSG00000015854	Cd5l	0.258684	0	-1.01235	5.55906	NA
ENSMUSG00000015869	Prpsap1	92.3056	0	-0.0141677	0.125223	0.962609
ENSMUSG00000015879	Fam184b	5.67553	0	0.0710464	0.437078	0.944499
ENSMUSG00000015880	Ncapg	1.93613	0	-2.58384	1.53827	0.280685
ENSMUSG00000015882	Lcorl	35.3704	0	-0.0127885	0.189034	0.978289
ENSMUSG00000015889	Lta4h	62.4784	0	-0.270102	0.119888	0.11648
ENSMUSG00000015890	Amdhd1	0.826832	0	0.961164	1.40309	NA
ENSMUSG00000015932	Dstn	186.107	0	0.0935495	0.103519	0.61543
ENSMUSG00000015937	Macroh2a1	159.683	0	-0.0537937	0.118977	0.825042
ENSMUSG00000015942	Gtf2ird2	13.4335	0	0.402497	0.241356	0.284744
ENSMUSG00000015943	Bola1	68.1604	0	-0.0966663	0.140855	0.717958
ENSMUSG00000015944	Castor2	52.1473	0	0.321003	0.217384	0.3603
ENSMUSG00000015947	Fcgr1	51.9561	0	0.55266	0.401666	0.403047
ENSMUSG00000015950	Ncf1	27.7295	1	1.15266	0.419742	0.0458071
ENSMUSG00000015957	Wnt11	1.22438	0	0.247198	0.736556	NA
ENSMUSG00000015961	Adss	91.4699	0	0.0148589	0.1127	0.955679
ENSMUSG00000015962	1700016C15Rik	0.106494	0	0.485085	9.69297	NA
ENSMUSG00000015966	Il17rb	2.66155	0	-0.657838	0.422415	0.328473
ENSMUSG00000015968	Cacna1d	19.9674	0	0.543796	0.35874	0.344432
ENSMUSG00000015970	Chdh	1.06126	0	-0.280546	1.06996	NA
ENSMUSG00000015971	Actr8	72.5978	0	0.370894	0.114503	0.0139335
ENSMUSG00000015980	Lrrc27	6.69578	0	-0.280063	0.266399	0.548159
ENSMUSG00000015981	Stk32c	8.43509	0	-0.376649	0.460678	0.655268
ENSMUSG00000015994	Fnta	186.19	0	-0.619216	0.107958	6.95437e-07
ENSMUSG00000016018	Mtrex	42.6397	0	-0.263821	0.144169	0.229433
ENSMUSG00000016024	Lbp	9.85213	0	1.24642	0.500215	0.0760055
ENSMUSG00000016028	Celsr1	2.23396	0	0.0165227	0.863796	0.994313
ENSMUSG00000016087	Fli1	38.0774	0	0.224835	0.339683	0.729069
ENSMUSG00000016128	Stard13	6.01646	0	0.598169	0.345664	0.262311
ENSMUSG00000016150	Tenm1	13.6315	0	0.324869	0.378182	0.636584
ENSMUSG00000016179	Camk1g	32.3707	0	0.278534	0.20183	0.401396
ENSMUSG00000016181	Utp25	9.85964	0	-0.0896355	0.315741	0.896069
ENSMUSG00000016194	Hsd11b1	64.163	0	-0.830201	0.171918	5.46227e-05
ENSMUSG00000016200	Syt14	9.35677	1	1.38321	0.390616	0.00592131
ENSMUSG00000016206	H2-M3	16.5903	1	1.3033	0.295736	0.00031027
ENSMUSG00000016239	Lonrf3	1.51144	0	0.626848	0.658127	0.592935
ENSMUSG00000016252	Atp5e	881.358	0	-0.550918	0.146451	0.00306955
ENSMUSG00000016253	Nelfcd	48.0724	0	0.135947	0.166443	0.655434
ENSMUSG00000016255	Tubb1	0.0135062	0	0	9.69539	NA
ENSMUSG00000016256	Ctsz	332.162	0	0.821421	0.148641	2.06069e-06
ENSMUSG00000016257	Prelid3b	124.289	0	-0.277146	0.102111	0.0488013
ENSMUSG00000016262	Sertad4	12.6834	0	0.497116	0.343346	0.372004
ENSMUSG00000016283	H2-M2	0.0276193	0	-0.0901161	9.69431	NA
ENSMUSG00000016308	Ube2a	141.726	0	-0.0648548	0.102299	0.742967
ENSMUSG00000016319	Slc25a5	944.151	0	-0.267666	0.101451	0.0570302
ENSMUSG00000016327	Atp1b4	0.0447342	0	0	9.69539	NA
ENSMUSG00000016344	Ppdpf	100.545	0	-0.576289	0.10704	4.20361e-06
ENSMUSG00000016346	Kcnq2	72.7377	0	0.61906	0.192345	0.014708
ENSMUSG00000016349	Eef1a2	92.5049	0	0.0595753	0.185342	0.88203
ENSMUSG00000016356	Col20a1	0.973319	0	0.0110322	1.03959	NA
ENSMUSG00000016382	Pls3	141.049	0	-0.109602	0.157303	0.713926
ENSMUSG00000016386	Mpped2	61.5013	0	0.0877576	0.164597	0.788997
ENSMUSG00000016409	Nkap	36.4863	0	0.127738	0.161482	0.667107
ENSMUSG00000016427	Ndufa1	784.649	0	-0.26248	0.099503	0.0570888
ENSMUSG00000016458	Wt1	0.735617	0	0.235868	1.34779	NA
ENSMUSG00000016477	E2f3	11.3353	0	-0.482586	0.372834	0.43748
ENSMUSG00000016481	Cr1l	39.4289	0	-0.00859025	0.156672	0.982668
ENSMUSG00000016487	Ppfibp1	18.1366	0	-0.452824	0.254267	0.245421
ENSMUSG00000016493	Cd46	4.06695	0	-0.407163	0.6786	0.758458
ENSMUSG00000016494	Cd34	89.0605	0	0.626399	0.21908	0.0354244
ENSMUSG00000016495	Plgrkt	52.2452	0	0.130156	0.152565	0.639518
ENSMUSG00000016496	Cd274	2.61794	0	0.449492	0.556398	0.659817
ENSMUSG00000016498	Pdcd1lg2	0.248736	0	-0.429027	8.12108	NA
ENSMUSG00000016503	Gtf3a	1.09625	0	-0.277646	0.894051	NA
ENSMUSG00000016510	Mtif3	19.3351	0	-0.193281	0.223039	0.633366
ENSMUSG00000016520	Lnx2	2.74645	0	-0.315355	0.684969	0.820828
ENSMUSG00000016524	Il19	0.670507	0	1.7941	2.24358	NA
ENSMUSG00000016526	Dyrk3	13.7558	0	0.116874	0.310642	0.857135
ENSMUSG00000016528	Mapkapk2	28.3058	0	0.401146	0.237545	0.277415
ENSMUSG00000016529	Il10	0.00698809	0	0	9.69539	NA
ENSMUSG00000016534	Lamp2	180.859	0	0.609097	0.108163	1.2087e-06
ENSMUSG00000016541	Atxn10	518.745	0	0.158979	0.077159	0.160761
ENSMUSG00000016552	Foxred2	7.37033	0	0.30925	0.313378	0.577319
ENSMUSG00000016554	Eif3d	129.004	0	-0.09872	0.110541	0.620661
ENSMUSG00000016559	H3f3b	560.146	0	0.550501	0.0908714	1.24231e-07
ENSMUSG00000016619	Nup50	32.0003	0	-0.145495	0.170344	0.639204
ENSMUSG00000016624	Phf21b	4.24024	0	-0.396889	0.496697	0.663844
ENSMUSG00000016637	Ift27	78.991	0	-0.358015	0.12501	0.0350545
ENSMUSG00000016664	Pacsin2	65.3892	0	0.163728	0.160802	0.562352
ENSMUSG00000016756	Cmah	0.273336	0	-0.247297	2.60894	NA
ENSMUSG00000016757	Ttll12	16.0725	0	0.131869	0.233393	0.774578
ENSMUSG00000016758	Bik	0.739935	0	1.27829	1.06706	NA
ENSMUSG00000016763	Scube1	22.6023	0	-0.186632	0.428839	0.832916
ENSMUSG00000016831	Tox4	74.933	0	-0.0761252	0.111844	0.72162
ENSMUSG00000016833	Mrps18c	240.431	0	0.0745252	0.0982574	0.683135
ENSMUSG00000016918	Sulf1	9.75293	0	0.28441	0.357247	0.664736
ENSMUSG00000016921	Srsf6	77.705	0	-0.209559	0.154841	0.412142
ENSMUSG00000016933	Plcg1	20.8622	0	0.504805	0.231604	0.131809
ENSMUSG00000016940	Kctd2	61.565	0	-0.161458	0.190115	0.640991
ENSMUSG00000016942	Tmprss6	0.656979	0	1.37306	1.37244	NA
ENSMUSG00000016946	Kctd5	44.4821	0	0.432484	0.165563	0.059992
ENSMUSG00000016982	Pom121l2	0.013138	0	0	9.69539	NA
ENSMUSG00000016984	Etaa1	13.9994	0	0.0490816	0.232917	0.924705
ENSMUSG00000016995	Matn4	2.08164	0	-0.255773	0.845458	0.889221
ENSMUSG00000016998	Svs4	0.0145957	0	0	9.69539	NA
ENSMUSG00000017000	Svs6	0.0215187	0	-1.00689	9.69539	NA
ENSMUSG00000017002	Slpi	0.801457	0	-1.68424	1.09272	NA
ENSMUSG00000017003	Svs3a	0.00813373	0	0	9.69539	NA
ENSMUSG00000017004	Svs5	0.11913	0	-1.00686	9.69539	NA
ENSMUSG00000017007	Rbpjl	1.00876	0	1.08791	1.062	NA
ENSMUSG00000017009	Sdc4	88.8265	1	1.18096	0.179542	6.01934e-09
ENSMUSG00000017049	Ccdc70	0.00728341	0	0	9.69539	NA
ENSMUSG00000017057	Il13ra1	13.724	0	0.53676	0.330434	0.301942
ENSMUSG00000017064	Prl5a1	0.0194474	0	0	9.69539	NA
ENSMUSG00000017119	Nbr1	57.6121	0	0.555068	0.159161	0.00697185
ENSMUSG00000017132	Cyth1	49.919	0	0.00492391	0.173512	0.991596
ENSMUSG00000017144	Rnd3	20.6752	0	-0.700327	0.251298	0.0419731
ENSMUSG00000017146	Brca1	3.63928	-1	-1.67657	0.594748	0.0389455
ENSMUSG00000017165	Gast	0.34856	0	0.372588	1.72331	NA
ENSMUSG00000017167	Cntnap1	49.9019	0	0.164559	0.232428	0.708587
ENSMUSG00000017176	Nt5c3b	48.495	0	-0.724407	0.139905	1.09202e-05
ENSMUSG00000017188	Coa3	682.042	0	-0.697915	0.127882	2.88755e-06
ENSMUSG00000017195	Zpbp2	0.471603	0	-1.4763	1.45762	NA
ENSMUSG00000017204	Gsdma	0.642437	0	0.463681	1.0624	NA
ENSMUSG00000017210	Med24	50.7626	0	0.337957	0.167246	0.170954
ENSMUSG00000017211	Gsdma2	0.25944	0	1.12632	2.55921	NA
ENSMUSG00000017221	Psmd3	106.967	0	0.397556	0.145936	0.0479142
ENSMUSG00000017264	Exosc10	36.9471	0	-0.0410564	0.162422	0.907925
ENSMUSG00000017286	Glod4	97.0406	0	-0.00553622	0.0943476	0.981847
ENSMUSG00000017288	Vps53	70.7476	0	0.139965	0.141796	0.577319
ENSMUSG00000017291	Taok1	192.131	0	0.269932	0.171509	0.322264
ENSMUSG00000017299	Dnttip1	70.59	0	0.144063	0.147907	0.582536
ENSMUSG00000017300	Tnnc2	0.074881	0	0	9.69539	NA
ENSMUSG00000017307	Acot8	6.60295	0	-0.594753	0.365843	0.301575
ENSMUSG00000017309	Cd300lg	0.465127	0	-0.973837	1.60079	NA
ENSMUSG00000017310	Spint4	0.0563016	0	0	9.69539	NA
ENSMUSG00000017311	Pyy	1.08894	0	-0.255148	1.0068	NA
ENSMUSG00000017314	Mpp2	17.1271	0	-0.190843	0.327551	0.766902
ENSMUSG00000017316	Ppy	0.0195457	0	0	9.69539	NA
ENSMUSG00000017344	Vtn	80.3361	0	-0.307016	0.179326	0.268621
ENSMUSG00000017376	Nlk	66.2093	0	-0.344638	0.161696	0.142664
ENSMUSG00000017386	Traf4	9.63632	0	-0.357321	0.473082	0.685071
ENSMUSG00000017390	Aldoc	1565.89	0	0.146488	0.132014	0.519328
ENSMUSG00000017400	Stac2	19.7411	0	0.302825	0.26819	0.509951
ENSMUSG00000017404	Rpl19	1249.47	0	-0.0487473	0.126378	0.852846
ENSMUSG00000017405	Nek8	3.32546	0	0.204633	0.500681	0.843187
ENSMUSG00000017412	Cacnb4	101.763	0	0.546681	0.185703	0.0291924
ENSMUSG00000017417	Plxdc1	18.9267	0	0.277654	0.346076	0.662187
ENSMUSG00000017418	Arl5b	14.0329	0	0.324511	0.31597	0.558811
ENSMUSG00000017421	Zfp207	158.536	0	-0.0371481	0.122598	0.889221
ENSMUSG00000017428	Psmd11	178.488	0	0.174604	0.10156	0.265796
ENSMUSG00000017446	C1qtnf1	0.901901	0	0.552869	1.00534	NA
ENSMUSG00000017453	Pipox	3.69883	0	-0.834017	0.479508	0.25859
ENSMUSG00000017466	Timp2	271.742	0	0.212462	0.156312	0.409569
ENSMUSG00000017485	Top2b	70.6039	0	-0.0494461	0.153734	0.881946
ENSMUSG00000017491	Rarb	15.5747	0	-0.79528	0.342396	0.103121
ENSMUSG00000017493	Igfbp4	100.339	0	-0.93407	0.219711	0.000557378
ENSMUSG00000017499	Cdc6	1.7968	0	-3.28091	1.22905	0.053369
ENSMUSG00000017548	Suz12	22.1865	0	0.440698	0.257312	0.268404
ENSMUSG00000017550	Atad5	5.73992	0	-0.126477	0.401743	0.88495
ENSMUSG00000017561	Crlf3	26.5522	0	0.0623142	0.184258	0.874766
ENSMUSG00000017588	Krt27	0.688369	0	0.460837	1.08444	NA
ENSMUSG00000017607	Tns4	5.10988	0	-0.612771	0.5213	0.488276
ENSMUSG00000017615	Tnfaip1	55.4511	0	-0.0205833	0.17234	0.960479
ENSMUSG00000017631	Abr	279.401	0	0.412182	0.168724	0.083352
ENSMUSG00000017639	Rab11fip4	85.1545	0	-0.17243	0.189694	0.613386
ENSMUSG00000017652	Cd40	1.53492	0	0.518609	0.625813	0.650354
ENSMUSG00000017664	Slc35c2	70.192	0	-0.0256405	0.129893	0.92977
ENSMUSG00000017667	Zfp334	12.7788	0	-0.0899293	0.285001	0.884542
ENSMUSG00000017670	Elmo2	132.767	0	-0.226042	0.119332	0.208577
ENSMUSG00000017677	Wsb1	55.788	0	0.332477	0.173508	0.201425
ENSMUSG00000017679	Ttpal	30.3277	0	0.335073	0.218836	0.338306
ENSMUSG00000017686	Rhot1	75.6168	0	-0.138404	0.116746	0.484304
ENSMUSG00000017688	Hnf4g	0.14076	0	0.150629	5.62487	NA
ENSMUSG00000017692	Rhbdl3	10.9524	0	0.119403	0.338563	0.867702
ENSMUSG00000017697	Ada	3.66551	1	1.92134	0.557088	0.00777456
ENSMUSG00000017707	Serinc3	826.495	0	0.667412	0.0873093	5.65607e-12
ENSMUSG00000017713	Tha1	10.0788	0	-0.191662	0.292592	0.732119
ENSMUSG00000017715	Pgs1	89.0774	0	-0.165996	0.133713	0.459235
ENSMUSG00000017716	Birc5	16.7686	-1	-2.64856	0.919607	0.0337642
ENSMUSG00000017720	Trp53tg5	0.00847485	0	0	9.69539	NA
ENSMUSG00000017721	Pigt	6.10681	0	0.587848	0.377676	0.328723
ENSMUSG00000017723	Wfdc2	4.3743	0	1.69787	0.94094	0.237916
ENSMUSG00000017724	Etv4	3.96586	0	-1.15915	0.62482	0.221365
ENSMUSG00000017733	Eppin	0.00453055	0	0	9.69539	NA
ENSMUSG00000017737	Mmp9	2.54259	0	-0.0654339	0.522459	0.957826
ENSMUSG00000017740	Slc12a5	192.149	0	0.328218	0.157518	0.154485
ENSMUSG00000017747	Ghdc	9.34238	0	-0.0782379	0.33582	0.915881
ENSMUSG00000017754	Pltp	5.35662	0	-0.733747	0.513942	0.380489
ENSMUSG00000017756	Slc12a7	16.5785	0	0.264648	0.265337	0.572196
ENSMUSG00000017760	Ctsa	246.137	0	0.213499	0.118485	0.238831
ENSMUSG00000017764	Zswim1	21.8298	0	0.0334795	0.197628	0.94127
ENSMUSG00000017765	Slc12a4	11.9354	0	-0.030069	0.3163	0.96872
ENSMUSG00000017767	Spata25	0.02441	0	0	9.69539	NA
ENSMUSG00000017774	Myo1c	6.61615	0	0.000461365	0.447101	1
ENSMUSG00000017776	Crk	83.2783	0	0.190415	0.114745	0.287599
ENSMUSG00000017778	Cox7c	1136.61	0	-0.119548	0.125733	0.593765
ENSMUSG00000017781	Pitpna	314.052	0	0.0383083	0.0942149	0.844037
ENSMUSG00000017801	Mlx	43.9588	0	-0.673967	0.162233	0.000791575
ENSMUSG00000017802	Retreg3	8.85987	0	0.162581	0.371755	0.832127
ENSMUSG00000017817	Jph2	0.507076	0	0.82283	1.34334	NA
ENSMUSG00000017830	Dhx58	5.48989	0	-0.0433316	0.471511	0.970198
ENSMUSG00000017831	Rab5a	32.9724	0	0.318768	0.189524	0.280093
ENSMUSG00000017832	Hspb9	0.063078	0	-1.71304	9.69139	NA
ENSMUSG00000017837	Nkiras2	18.1388	0	-0.189056	0.207195	0.611538
ENSMUSG00000017843	Ppp2r5c	210.12	0	0.111895	0.0944572	0.48455
ENSMUSG00000017858	Ift52	37.6962	0	0.0114318	0.153621	0.976018
ENSMUSG00000017861	Mybl2	0.507168	0	-2.5504	1.86756	NA
ENSMUSG00000017868	Sgk2	4.49839	-1	-1.56174	0.444925	0.00650911
ENSMUSG00000017897	Eya2	4.49711	0	0.728627	0.407878	0.243571
ENSMUSG00000017922	Prl3c1	0.0115427	0	0	9.69539	NA
ENSMUSG00000017929	B4galt5	15.2143	0	0.616719	0.308711	0.176881
ENSMUSG00000017943	Gdap1l1	90.6039	0	-0.0664049	0.141989	0.817466
ENSMUSG00000017950	Hnf4a	0.0215184	0	-0.0901163	9.69431	NA
ENSMUSG00000017969	Ptgis	4.3082	0	0.704838	0.40378	0.256918
ENSMUSG00000017978	Cadps2	43.7518	0	0.0876943	0.245713	0.865998
ENSMUSG00000017999	Ddx27	26.6388	0	0.572475	0.204912	0.0413608
ENSMUSG00000018001	Cyth3	31.015	0	0.0137337	0.192934	0.977146
ENSMUSG00000018008	Cyth4	47.8198	0	0.261338	0.40646	0.737419
ENSMUSG00000018012	Rac3	11.9193	0	-0.157744	0.471012	0.876128
ENSMUSG00000018040	Rrp7a	82.3639	0	-0.141638	0.133027	0.54146
ENSMUSG00000018042	Cyb5r3	200.826	0	0.379329	0.152837	0.0775375
ENSMUSG00000018068	Ints2	14.0294	0	-0.110716	0.320818	0.870942
ENSMUSG00000018076	Med13l	68.9045	0	0.719528	0.227397	0.0168809
ENSMUSG00000018102	H2bc4	260.045	0	-0.118156	0.153046	0.676814
ENSMUSG00000018126	Baiap2l2	2.32648	0	0.121708	1.04076	0.961428
ENSMUSG00000018143	Mafk	6.37465	1	2.37462	0.398589	2.13467e-07
ENSMUSG00000018160	Med1	36.2011	0	-0.038611	0.195125	0.929692
ENSMUSG00000018166	Erbb3	8.11013	0	-0.0709229	0.319113	0.920862
ENSMUSG00000018167	Stard3	49.2637	0	-0.176882	0.157403	0.512621
ENSMUSG00000018168	Ikzf3	1.16393	0	1.93605	0.861707	NA
ENSMUSG00000018169	Mfng	15.3898	0	-0.188192	0.374755	0.803608
ENSMUSG00000018171	Vmp1	998.27	0	-0.165174	0.091383	0.236997
ENSMUSG00000018189	Uchl5	124.589	0	-0.0380925	0.116841	0.880026
ENSMUSG00000018196	Glrx2	157.928	0	-0.450195	0.114529	0.00171812
ENSMUSG00000018199	Ro60	40.73	0	-0.197083	0.185886	0.543624
ENSMUSG00000018209	Stk4	29.2544	0	-0.0651303	0.19318	0.875078
ENSMUSG00000018211	Wfdc15b	0.0937732	0	0	9.69539	NA
ENSMUSG00000018217	Pmp22	248.197	0	-0.574004	0.189491	0.0236929
ENSMUSG00000018238	Gdf9	2.41813	0	-1.34943	0.670417	0.172863
ENSMUSG00000018239	Zcchc10	27.0744	0	0.0871202	0.171513	0.801254
ENSMUSG00000018259	Prl8a2	0.0155185	0	-0.0901163	9.69431	NA
ENSMUSG00000018263	Tbx5	0.135072	0	0	9.69539	NA
ENSMUSG00000018286	Psmb6	612.153	0	0.0533663	0.0882442	0.75638
ENSMUSG00000018287	Spag7	121.358	0	0.0587658	0.0986723	0.76125
ENSMUSG00000018293	Pfn1	112.552	0	-0.407559	0.139522	0.0308162
ENSMUSG00000018322	Tomm34	114.15	0	-0.72837	0.130129	1.43815e-06
ENSMUSG00000018326	Ywhab	844.84	0	0.157639	0.0918362	0.266816
ENSMUSG00000018334	Ksr1	17.6282	0	-0.00605851	0.350493	0.995167
ENSMUSG00000018339	Gpx3	67.9693	1	1.84682	0.258298	1.57279e-10
ENSMUSG00000018340	Anxa6	79.0731	0	-0.21629	0.118596	0.2316
ENSMUSG00000018341	Il12rb2	0.216844	0	0.163732	3.02614	NA
ENSMUSG00000018347	Zkscan6	16.078	0	0.110272	0.26542	0.840522
ENSMUSG00000018362	Kpna2	9.86518	0	-0.37773	0.359571	0.548592
ENSMUSG00000018363	Smurf2	18.8046	0	-0.342363	0.252927	0.412104
ENSMUSG00000018372	Cep95	6.79882	0	-0.783138	0.392389	0.177294
ENSMUSG00000018377	Vezf1	39.7986	0	-0.0619875	0.164624	0.857095
ENSMUSG00000018378	Cuedc1	15.0037	0	-0.146633	0.254327	0.769494
ENSMUSG00000018379	Srsf1	92.4332	0	0.122027	0.171276	0.706247
ENSMUSG00000018381	Abi3	1.37226	0	-0.674345	1.69714	0.847188
ENSMUSG00000018387	Shroom1	7.88633	-1	-1.54331	0.295519	8.97739e-06
ENSMUSG00000018395	Kif3a	152.901	0	-0.148422	0.142951	0.553803
ENSMUSG00000018398	Sept8	342.84	0	-0.430417	0.171698	0.0738925
ENSMUSG00000018401	Mtmr4	24.3364	0	0.226181	0.199439	0.507812
ENSMUSG00000018405	Mrm1	8.10113	0	-0.12465	0.373621	0.876747
ENSMUSG00000018411	Mapt	376.273	0	-0.211715	0.175576	0.475444
ENSMUSG00000018412	Kansl1	42.7722	0	0.211146	0.196456	0.536176
ENSMUSG00000018415	Gid4	50.0187	0	-0.1805	0.165604	0.528353
ENSMUSG00000018417	Myo1b	24.3335	0	-0.703014	0.244322	0.0339869
ENSMUSG00000018425	Dhx40	29.9219	0	0.311174	0.176383	0.250699
ENSMUSG00000018427	Ypel2	33.2972	0	-0.492857	0.247346	0.178312
ENSMUSG00000018428	Akap1	20.93	0	0.274463	0.248607	0.521617
ENSMUSG00000018433	Nol11	21.9572	0	-0.0357286	0.199133	0.937535
ENSMUSG00000018442	Derl2	67.5213	0	-0.492396	0.135997	0.00470149
ENSMUSG00000018446	C1qbp	208.256	0	0.321652	0.103064	0.0188578
ENSMUSG00000018449	Rpain	53.2942	0	-0.150724	0.149166	0.565968
ENSMUSG00000018451	6330403K07Rik	433.752	0	-0.0870956	0.13518	0.736878
ENSMUSG00000018459	Slc13a3	14.2757	0	0.18256	0.245913	0.691658
ENSMUSG00000018470	Kcnab3	22.5365	0	0.198647	0.223171	0.622194
ENSMUSG00000018474	Chd3	76.2513	0	0.240679	0.215331	0.515279
ENSMUSG00000018476	Kdm6b	35.4406	0	0.0816891	0.22245	0.861039
ENSMUSG00000018479	1700125H20Rik	0.826372	0	0.997036	1.2034	NA
ENSMUSG00000018481	Appbp2	119.842	0	0.222419	0.121306	0.228306
ENSMUSG00000018486	Wnt9b	0.259776	0	-0.615046	3.18039	NA
ENSMUSG00000018500	Adora2b	17.2111	0	0.55933	0.227293	0.0807683
ENSMUSG00000018501	Ncor1	232.796	0	0.0311847	0.147292	0.924313
ENSMUSG00000018507	Trpv2	23.5372	0	0.0971548	0.231362	0.83861
ENSMUSG00000018509	Cenpv	56.0765	0	-0.669754	0.194846	0.00800616
ENSMUSG00000018537	Pcgf2	25.973	0	0.067336	0.233099	0.894016
ENSMUSG00000018541	Cwc25	34.3981	0	0.196783	0.175961	0.51498
ENSMUSG00000018543	1700001P01Rik	0.158265	0	-1.28024	6.3072	NA
ENSMUSG00000018547	Pip4k2b	28.7259	0	0.164458	0.250982	0.732119
ENSMUSG00000018548	Trim37	153.036	0	-0.329938	0.128197	0.0649082
ENSMUSG00000018554	Ybx2	0.563804	0	1.23307	1.57196	NA
ENSMUSG00000018559	Ctdnep1	42.9885	0	0.351947	0.209871	0.28139
ENSMUSG00000018565	Elp5	149.471	0	-0.146101	0.0983808	0.356656
ENSMUSG00000018566	Slc2a4	3.08766	1	4.13102	0.720155	6.95437e-07
ENSMUSG00000018567	Gabarap	741.51	0	-0.093672	0.0941626	0.573177
ENSMUSG00000018569	Cldn7	0.0402579	0	-0.667167	9.69431	NA
ENSMUSG00000018570	2810408A11Rik	0.838285	0	-0.0772553	1.08053	NA
ENSMUSG00000018572	Phf23	62.1852	0	-0.0516142	0.13143	0.84882
ENSMUSG00000018574	Acadvl	1.63861	0	-0.483384	0.880656	0.782346
ENSMUSG00000018581	Dnah11	0.442508	0	-0.187704	1.68516	NA
ENSMUSG00000018583	G3bp1	116.975	0	-0.550272	0.140106	0.00173573
ENSMUSG00000018585	Atox1	375.687	0	-0.156643	0.137107	0.503748
ENSMUSG00000018589	Glra2	7.84817	0	0.134201	0.439136	0.888468
ENSMUSG00000018593	Sparc	1346.99	0	0.762488	0.126301	1.40067e-07
ENSMUSG00000018595	Glra4	0.158421	0	0.850283	6.28826	NA
ENSMUSG00000018599	Mief2	27.3214	0	0.15908	0.204535	0.674339
ENSMUSG00000018604	Tbx3	2.79756	0	-0.649476	0.617727	0.548159
ENSMUSG00000018620	Mmp20	0.00453453	0	0	9.69539	NA
ENSMUSG00000018623	Mmp7	0.0095221	0	0	9.69539	NA
ENSMUSG00000018634	Crhr1	13.9219	0	-0.652158	0.272142	0.0902456
ENSMUSG00000018648	Dusp14	80.352	0	0.252017	0.237553	0.543624
ENSMUSG00000018651	Tada2a	37.5631	0	0.185711	0.175661	0.545361
ENSMUSG00000018654	Ikzf1	14.2785	0	1.0827	0.466843	0.103651
ENSMUSG00000018656	Tcaf3	0.0175109	0	0	9.69539	NA
ENSMUSG00000018659	Pnpo	50.1891	0	0.117647	0.153089	0.678448
ENSMUSG00000018661	Cog1	17.1065	0	0.608815	0.226264	0.051012
ENSMUSG00000018666	Cbx1	63.1668	0	-0.68267	0.17014	0.00130164
ENSMUSG00000018669	Cdk5rap3	46.5156	0	0.404128	0.155208	0.0610737
ENSMUSG00000018672	Copz2	25.363	0	-0.0305042	0.195037	0.946437
ENSMUSG00000018677	Slc25a39	169.336	0	-0.346181	0.129308	0.0524665
ENSMUSG00000018678	Sp2	15.3154	0	0.425082	0.31993	0.423115
ENSMUSG00000018697	Aatf	17.6961	0	-0.192595	0.235816	0.655434
ENSMUSG00000018698	Lhx1	1.99234	0	0.470211	0.42493	0.520752
ENSMUSG00000018707	Dync1h1	157.496	0	0.254541	0.164691	0.332767
ENSMUSG00000018727	Cpsf4l	0.188444	0	0.567869	4.71111	NA
ENSMUSG00000018733	Pex12	11.8041	0	0.0391451	0.274001	0.951207
ENSMUSG00000018736	Ndel1	160.489	0	0.242351	0.108606	0.120731
ENSMUSG00000018740	Slc25a35	5.51554	0	-0.740858	0.413632	0.242023
ENSMUSG00000018750	Zbtb4	64.3277	0	0.341302	0.180462	0.209604
ENSMUSG00000018752	Tnfsfm13	18.4315	0	-0.10773	0.257411	0.839303
ENSMUSG00000018761	Mpdu1	61.7999	0	0.427893	0.177086	0.0871226
ENSMUSG00000018765	Fxr2	40.9074	0	0.387727	0.185944	0.154137
ENSMUSG00000018770	Atp5g3	1995.65	0	-0.219705	0.0870607	0.0718546
ENSMUSG00000018774	Cd68	153.191	1	1.19496	0.218711	2.80767e-06
ENSMUSG00000018776	Slc35g3	0.0727446	0	0.0849539	9.68885	NA
ENSMUSG00000018796	Acsl1	37.3871	0	-0.00961458	0.195068	0.984698
ENSMUSG00000018800	Abca5	28.5799	0	0.404254	0.201297	0.174297
ENSMUSG00000018809	Smyd4	22.724	0	0.518577	0.21103	0.0813108
ENSMUSG00000018819	Lsp1	19.2333	1	1.1834	0.325332	0.00447707
ENSMUSG00000018820	Zfyve27	46.2929	0	0.652504	0.151625	0.000460224
ENSMUSG00000018821	Avpi1	78.3796	0	0.193917	0.147403	0.428718
ENSMUSG00000018822	Sfrp5	6.74393	0	-0.692187	0.271522	0.0683415
ENSMUSG00000018830	Myh11	3.10853	0	-0.407689	0.561183	0.699563
ENSMUSG00000018841	Rad51d	18.1287	0	-0.157203	0.207138	0.683053
ENSMUSG00000018844	Fndc8	0.460938	0	0.413133	1.736	NA
ENSMUSG00000018845	Unc45b	1.95851	0	1.66461	0.667982	0.0759801
ENSMUSG00000018846	Pank3	26.8662	0	-0.303554	0.230695	0.42862
ENSMUSG00000018848	Rars	76.0415	0	-0.106967	0.119758	0.620626
ENSMUSG00000018849	Wwc1	32.1456	0	-0.523552	0.252865	0.158078
ENSMUSG00000018858	Mrpl58	155.886	0	-0.181442	0.0978031	0.221365
ENSMUSG00000018861	Fdxr	11.8031	0	0.329875	0.253596	0.434981
ENSMUSG00000018862	Otop3	0.149332	0	0.111626	5.47432	NA
ENSMUSG00000018865	Sult4a1	402.69	0	-0.216073	0.13089	0.291501
ENSMUSG00000018868	Pnpla5	0.00400422	0	0	9.69539	NA
ENSMUSG00000018882	Mrpl45	96.8401	0	-0.262133	0.0974386	0.0510267
ENSMUSG00000018893	Mb	0.949914	0	2.0963	1.18587	NA
ENSMUSG00000018899	Irf1	13.1891	1	1.57196	0.371362	0.000592763
ENSMUSG00000018900	Slc22a5	4.71386	0	0.163015	0.392295	0.840522
ENSMUSG00000018906	P4ha2	12.7339	0	0.0419936	0.244279	0.940052
ENSMUSG00000018907	Alox12e	0.523236	0	-0.517494	1.8008	NA
ENSMUSG00000018909	Arrb1	52.1913	0	0.500466	0.185539	0.0504525
ENSMUSG00000018916	Csf2	0.0524042	0	0	9.69539	NA
ENSMUSG00000018919	Tm4sf5	0.576764	0	-0.676096	1.27475	NA
ENSMUSG00000018920	Cxcl16	17.4653	1	1.11727	0.364025	0.0214611
ENSMUSG00000018921	Pelp1	14.3224	0	-0.0551552	0.35109	0.946247
ENSMUSG00000018923	Med11	23.6336	0	-0.842105	0.216619	0.00200309
ENSMUSG00000018924	Alox15	0.231271	0	0	5.3837	NA
ENSMUSG00000018925	Heatr9	0.135716	0	0.730429	9.14977	NA
ENSMUSG00000018927	Ccl6	55.7075	1	2.30194	0.297974	3.1458e-12
ENSMUSG00000018930	Ccl4	17.6195	0	1.04074	0.596872	0.25752
ENSMUSG00000018931	Natd1	16.7521	0	-0.777704	0.247796	0.0181575
ENSMUSG00000018932	Map2k3	19.8998	0	-0.175143	0.270536	0.735518
ENSMUSG00000018965	Ywhah	1527.66	0	-0.228106	0.109029	0.152345
ENSMUSG00000018973	Hoxb1	0.13799	0	0	8.12619	NA
ENSMUSG00000018974	Sart3	37.4415	0	0.219113	0.195386	0.513703
ENSMUSG00000018983	E2f2	1.73816	0	-0.820308	0.876373	0.600262
ENSMUSG00000018986	Slfn3	0.197862	0	-1.79266	3.61412	NA
ENSMUSG00000018995	Nars2	13.9977	0	-0.0815558	0.251428	0.880737
ENSMUSG00000018999	Slc35b4	39.2086	0	0.0559689	0.156511	0.865801
ENSMUSG00000019027	Dnah1	5.68223	0	0.409326	0.424172	0.586739
ENSMUSG00000019039	Dalrd3	23.4464	0	0.274683	0.214992	0.445042
ENSMUSG00000019054	Fis1	650.214	0	-0.072372	0.104098	0.71416
[truncated: 34,262 more rows]

## Sheet: GA Ctx 3 wk
EnsemblID	Genename	baseMean	significant	LFC	LFCse	Padj
ENSMUSG00000000001	Gnai3	48.3373	0	0.0548214	0.196888	0.898338
ENSMUSG00000000028	Cdc45	4.64556	0	-0.0255	0.642954	0.98803
ENSMUSG00000000031	H19	1.54582	0	-1.80384	0.827216	0.131702
ENSMUSG00000000037	Scml2	0.484802	0	-1.64583	1.89475	NA
ENSMUSG00000000049	Apoh	1.39845	0	0.376985	0.674855	0.777426
ENSMUSG00000000056	Narf	35.9626	0	-0.456164	0.176619	0.0637201
ENSMUSG00000000058	Cav2	51.6816	0	0.0349436	0.165099	0.924313
ENSMUSG00000000078	Klf6	58.0164	1	1.08643	0.197418	2.30661e-06
ENSMUSG00000000085	Scmh1	29.6009	0	-0.0153249	0.24097	0.979822
ENSMUSG00000000088	Cox5a	374.294	0	-0.251991	0.107634	0.0995977
ENSMUSG00000000093	Tbx2	1.22791	0	2.93854	1.15381	NA
ENSMUSG00000000094	Tbx4	0.194119	0	-0.0712347	3.85147	NA
ENSMUSG00000000120	Ngfr	1.05028	0	0.194412	0.763096	NA
ENSMUSG00000000125	Wnt3	13.8249	1	1.56913	0.240421	8.12983e-09
ENSMUSG00000000126	Wnt9a	5.16412	0	2.10666	0.883956	0.0925672
ENSMUSG00000000127	Fer	22.0215	0	-0.709553	0.221865	0.0154498
ENSMUSG00000000131	Xpo6	35.5326	1	1.00553	0.227417	0.000292991
ENSMUSG00000000134	Tfe3	37.5434	0	0.498991	0.194633	0.0661955
ENSMUSG00000000142	Axin2	9.53154	0	-0.548167	0.369961	0.357825
ENSMUSG00000000148	Brat1	17.8512	0	-0.486218	0.239313	0.168086
ENSMUSG00000000149	Gna12	101.601	0	-0.37038	0.147771	0.0739408
ENSMUSG00000000154	Slc22a18	2.89964	1	2.83857	0.681118	0.00075848
ENSMUSG00000000157	Itgb2l	0.0742469	0	0	9.69539	NA
ENSMUSG00000000159	Igsf5	1497.35	0	-0.614491	0.139496	0.000312478
ENSMUSG00000000167	Pih1d2	6.12985	0	-0.319933	0.397013	0.660587
ENSMUSG00000000168	Dlat	137.948	0	0.202213	0.111887	0.236997
ENSMUSG00000000171	Sdhd	286.729	0	-0.14644	0.0994326	0.361837
ENSMUSG00000000182	Fgf23	0.0226973	0	0	9.69539	NA
ENSMUSG00000000183	Fgf6	0.170648	0	0	5.60857	NA
ENSMUSG00000000184	Ccnd2	257.862	-1	-2.19506	0.540362	0.00108864
ENSMUSG00000000194	Gpr107	23.9058	0	0.0705895	0.198648	0.866745
ENSMUSG00000000197	Nalcn	42.5977	0	0.328516	0.197228	0.285456
ENSMUSG00000000202	Btbd17	47.5549	-1	-1.73435	0.297851	4.44634e-07
ENSMUSG00000000204	Slfn4	0.586153	0	-0.674827	1.65428	NA
ENSMUSG00000000214	Th	13.0309	0	0.310916	0.392316	0.666378
ENSMUSG00000000215	Ins2	0.513532	0	0.331701	1.72912	NA
ENSMUSG00000000216	Scnn1g	0.157278	0	-0.667433	6.31613	NA
ENSMUSG00000000223	Drp2	19.9018	0	-0.775068	0.225743	0.00808009
ENSMUSG00000000244	Tspan32	4.52242	0	1.6756	0.819051	0.164173
ENSMUSG00000000247	Lhx2	47.2051	0	-0.716751	0.288608	0.0772766
ENSMUSG00000000248	Clec2g	0.0424998	0	0	9.69539	NA
ENSMUSG00000000253	Gmpr	125.928	0	0.386025	0.122645	0.0177317
ENSMUSG00000000263	Glra1	19.0933	0	-0.0866349	0.228479	0.855901
ENSMUSG00000000266	Mid2	10.9865	0	0.585601	0.250817	0.100778
ENSMUSG00000000275	Trim25	10.4089	0	0.322907	0.273622	0.486499
ENSMUSG00000000276	Dgke	33.3182	0	0.576473	0.218179	0.0566752
ENSMUSG00000000278	Scpep1	38.6877	0	-0.327585	0.234645	0.393754
ENSMUSG00000000282	Mnt	14.0646	0	0.831342	0.308777	0.0508653
ENSMUSG00000000290	Itgb2	44.4471	1	2.01932	0.426421	8.22098e-05
ENSMUSG00000000295	Hddc2	74.8109	0	-0.0542775	0.140558	0.852573
ENSMUSG00000000296	Tpd52l1	127.847	0	0.203988	0.123081	0.288728
ENSMUSG00000000301	Pemt	7.83365	0	-0.0523592	0.302236	0.939431
ENSMUSG00000000303	Cdh1	2.12137	0	-0.119268	0.615958	0.931028
ENSMUSG00000000305	Cdh4	16.2051	0	-0.548386	0.488208	0.512816
ENSMUSG00000000308	Ckmt1	377.395	0	-0.393768	0.131268	0.0255125
ENSMUSG00000000317	Bcl6b	1.37809	-1	-2.92563	1.03518	0.0383036
ENSMUSG00000000318	Clec10a	1.75612	0	0.0642969	0.716982	0.970827
ENSMUSG00000000320	Alox12	0.530714	0	0.471293	1.64596	NA
ENSMUSG00000000325	Arvcf	18.5729	0	0.0197011	0.223095	0.971251
ENSMUSG00000000326	Comt	177.164	0	-0.420468	0.113002	0.0034596
ENSMUSG00000000339	Rtca	14.3896	0	0.500004	0.207469	0.0880876
ENSMUSG00000000340	Dbt	18.4173	0	-0.498056	0.208597	0.0916678
ENSMUSG00000000346	Dazap2	485.952	0	0.644329	0.0874484	3.79461e-11
ENSMUSG00000000355	Mcts1	198.985	0	-0.365453	0.123041	0.0274297
ENSMUSG00000000359	Rem1	0.823051	0	-1.49471	1.11702	NA
ENSMUSG00000000365	Rnf17	2.92325	0	-0.292366	0.48326	0.756227
ENSMUSG00000000374	Trappc10	45.9175	0	0.554709	0.198586	0.041382
ENSMUSG00000000378	Ccm2	79.7761	0	-0.115155	0.143765	0.662722
ENSMUSG00000000381	Wap	0.0580691	0	0	9.69539	NA
ENSMUSG00000000384	Tbrg4	19.7274	0	-0.0496426	0.191505	0.905089
ENSMUSG00000000385	Tmprss2	0.0327365	0	-1.0069	9.69539	NA
ENSMUSG00000000386	Mx1	1.37333	0	1.85429	1.17847	0.322264
ENSMUSG00000000392	Fap	2.48041	0	0.816973	0.875733	0.601865
ENSMUSG00000000394	Gcg	0.617061	0	-0.556429	1.51765	NA
ENSMUSG00000000399	Ndufa9	207.026	0	-0.010213	0.0943535	0.964588
ENSMUSG00000000402	Egfl6	5.71264	0	0.895862	0.357701	0.0741975
ENSMUSG00000000409	Lck	3.31699	0	-0.29775	0.553392	0.786818
ENSMUSG00000000411	Tssk3	0.13091	0	-0.621534	6.29306	NA
ENSMUSG00000000416	Cttnbp2	89.8876	0	-0.426934	0.218522	0.189918
ENSMUSG00000000420	Galnt1	47.8546	0	0.54315	0.199422	0.0479191
ENSMUSG00000000435	Myf5	0.103824	0	0.514245	9.69292	NA
ENSMUSG00000000439	Mkrn2	25.2952	0	0.11117	0.168982	0.731152
ENSMUSG00000000440	Pparg	2.38783	0	-0.223007	0.765901	0.893497
ENSMUSG00000000441	Raf1	17.5224	0	0.414671	0.247368	0.281574
ENSMUSG00000000486	Sept1	5.29555	0	-0.984755	0.509908	0.196579
ENSMUSG00000000489	Pdgfb	21.4552	0	-0.790922	0.533047	0.357126
ENSMUSG00000000530	Acvrl1	13.4473	0	-0.0318356	0.299835	0.965389
ENSMUSG00000000531	Grasp	21.6721	0	0.768798	0.361716	0.14382
ENSMUSG00000000532	Acvr1b	47.5882	0	0.551732	0.237514	0.103081
ENSMUSG00000000538	Tom1l2	87.1603	0	0.199506	0.167047	0.479928
ENSMUSG00000000544	Gpa33	0.0541918	0	0	9.69539	NA
ENSMUSG00000000552	Zfp385a	12	0	-0.087631	0.322223	0.900272
ENSMUSG00000000555	Itga5	1.14273	0	-0.591876	0.974827	NA
ENSMUSG00000000560	Gabra2	103.538	0	-0.478866	0.351871	0.408904
ENSMUSG00000000561	Wdr77	47.865	0	-0.44547	0.143731	0.0199686
ENSMUSG00000000562	Adora3	15.3217	0	-0.0765921	0.732572	0.965698
ENSMUSG00000000563	Atp5pb	1231.74	0	-0.197193	0.0816261	0.0871858
ENSMUSG00000000567	Sox9	82.1614	1	1.04319	0.175736	2.37799e-07
ENSMUSG00000000568	Hnrnpd	76.7613	0	0.190288	0.186099	0.560447
ENSMUSG00000000579	Dynlt1c	13.5452	0	-0.128392	0.345473	0.858669
ENSMUSG00000000581	C1d	196.185	0	0.0485017	0.130152	0.85826
ENSMUSG00000000594	Gm2a	185.963	0	0.172519	0.110998	0.329318
ENSMUSG00000000600	Krit1	61.1721	0	-0.208395	0.165989	0.453271
ENSMUSG00000000605	Clcn4	630.488	0	-0.0341648	0.1456	0.915293
ENSMUSG00000000617	Grm6	0.0120576	0	0	9.69539	NA
ENSMUSG00000000627	Sema4f	18.6596	0	0.226725	0.243677	0.603093
ENSMUSG00000000628	Hk2	36.5101	0	0.230527	0.314614	0.696782
ENSMUSG00000000631	Myo18a	78.7582	0	0.0631095	0.149852	0.8381
ENSMUSG00000000632	Sez6	515.11	0	-0.588013	0.158104	0.00347488
ENSMUSG00000000673	Haao	1.17641	0	1.62404	1.06742	NA
ENSMUSG00000000682	Cd52	75.6053	1	2.11312	0.321474	6.11437e-09
ENSMUSG00000000686	Abhd15	2.42731	1	2.36257	0.833553	0.0376384
ENSMUSG00000000690	Hoxb6	12.6728	0	0.104908	0.231526	0.824819
ENSMUSG00000000693	Loxl3	3.17609	0	1.32873	0.523109	0.0695745
ENSMUSG00000000701	Tcl1b5	0.00869686	0	0	9.69539	NA
ENSMUSG00000000706	Btn1a1	0.10781	0	-0.0628048	9.69292	NA
ENSMUSG00000000708	Kat2b	11.8888	0	0.662247	0.266221	0.0766938
ENSMUSG00000000711	Rab5b	34.8437	0	0.191199	0.178575	0.538245
ENSMUSG00000000724	Cryba1	0.332864	0	-1.63237	2.0563	NA
ENSMUSG00000000730	Dnmt3l	0.906162	0	-0.911566	0.912252	NA
ENSMUSG00000000731	Aire	0.197363	0	0.155368	4.05912	NA
ENSMUSG00000000732	Icosl	4.09327	0	1.60876	0.871479	0.224245
ENSMUSG00000000739	Sult5a1	2.78045	0	0.813461	0.784569	0.554603
ENSMUSG00000000743	Chmp1a	98.5972	0	0.453202	0.141622	0.0153881
ENSMUSG00000000751	Rpa1	61.9986	0	0.0352514	0.165663	0.924294
ENSMUSG00000000753	Serpinf1	50.9283	0	-0.106056	0.194876	0.784616
ENSMUSG00000000759	Tubgcp3	26.8918	0	0.0209973	0.178425	0.96142
ENSMUSG00000000766	Oprm1	1.14879	0	0.342131	0.809437	NA
ENSMUSG00000000776	Polr3d	26.8809	0	-0.411115	0.205472	0.176016
ENSMUSG00000000782	Tcf7	0.0486491	0	0	9.69539	NA
ENSMUSG00000000787	Ddx3x	104.534	0	0.672464	0.187473	0.00517855
ENSMUSG00000000791	Il12rb1	1.61649	0	1.52826	0.616023	0.0776666
ENSMUSG00000000792	Slc5a5	38.3597	0	-0.481184	0.321407	0.352199
ENSMUSG00000000794	Kcnn3	14.261	0	-0.0898468	0.221259	0.844371
ENSMUSG00000000804	Usp32	174.295	0	-0.182559	0.116563	0.324893
ENSMUSG00000000805	Car4	57.2722	0	-0.620711	0.177407	0.00671543
ENSMUSG00000000811	Txnrd3	7.11764	0	0.799169	0.338576	0.096383
ENSMUSG00000000817	Fasl	0.10103	0	-0.0629308	9.69292	NA
ENSMUSG00000000823	Zfp512b	2.88073	0	0.965996	0.769975	0.453562
ENSMUSG00000000826	Dnajc5	243.406	0	0.26922	0.12197	0.126273
ENSMUSG00000000827	Tpd52l2	172.331	0	0.109395	0.0905846	0.474669
ENSMUSG00000000838	Fmr1	51.0934	0	-0.125135	0.160885	0.674339
ENSMUSG00000000861	Bcl11a	114.418	0	0.26717	0.205674	0.435574
ENSMUSG00000000869	Il4	2.74022	0	-0.940667	0.709347	0.42441
ENSMUSG00000000876	Pxmp4	30.6989	0	-0.680004	0.189623	0.0051839
ENSMUSG00000000881	Dlg3	58.1629	0	0.0721569	0.216886	0.87695
ENSMUSG00000000884	Gnb1l	9.89717	0	-0.367178	0.275835	0.421948
ENSMUSG00000000889	Dbh	2.06314	0	-0.0164974	0.446317	0.988641
ENSMUSG00000000901	Mmp11	2.21545	0	-0.189154	0.610324	0.886912
ENSMUSG00000000902	Smarcb1	118.809	0	0.064538	0.107487	0.758366
ENSMUSG00000000903	Vpreb3	0.647973	0	1.6132	1.43541	NA
ENSMUSG00000000915	Hip1r	27.9034	0	0.142705	0.231725	0.751367
ENSMUSG00000000916	Nsun5	9.21411	0	0.297444	0.272003	0.526489
ENSMUSG00000000934	Top1mt	16.3087	0	-0.395432	0.210805	0.214534
ENSMUSG00000000938	Hoxa10	3.71895	0	0	3.42307	1
ENSMUSG00000000948	Gm38393	853.673	0	-0.173997	0.118813	0.364834
ENSMUSG00000000957	Mmp14	33.4736	0	0.0963106	0.247372	0.850874
ENSMUSG00000000958	Slc7a7	8.18454	0	0.116593	0.674765	0.9397
ENSMUSG00000000959	Oxa1l	76.3526	0	0.345612	0.116479	0.0275936
ENSMUSG00000000976	Heatr6	22.9393	0	-0.0457923	0.213387	0.923301
ENSMUSG00000000982	Ccl3	13.0061	1	2.91513	0.669499	0.000380716
ENSMUSG00000000983	Wfdc18	9.33743	-1	-1.96677	0.374413	7.84493e-06
ENSMUSG00000001016	Ilf2	112.043	0	-0.0475662	0.100544	0.814983
ENSMUSG00000001017	Chtop	114.737	0	0.209504	0.130152	0.307665
ENSMUSG00000001018	Snapin	117.733	0	0.048535	0.107553	0.82545
ENSMUSG00000001021	S100a3	2.14972	0	-1.03097	0.685856	0.34982
ENSMUSG00000001023	S100a5	7.33383	0	-0.721577	1.29298	0.777426
ENSMUSG00000001025	S100a6	196.691	1	1.49041	0.210192	2.3464e-10
ENSMUSG00000001027	Scn4a	0.0492041	0	0.147329	9.6937	NA
ENSMUSG00000001029	Icam2	4.64172	0	-0.630059	0.541565	0.493639
ENSMUSG00000001034	Mapk7	10.7401	0	-0.850563	0.34123	0.0759464
ENSMUSG00000001036	Epn2	73.1052	0	-0.320734	0.154553	0.156902
ENSMUSG00000001039	B9d1	34.3918	0	-0.00790118	0.189049	0.98733
ENSMUSG00000001052	Sec24b	29.27	0	0.216659	0.173883	0.457166
ENSMUSG00000001053	N4bp3	12.6722	0	-0.360265	0.244869	0.36242
ENSMUSG00000001054	Rmnd5b	69.6504	0	-0.00817241	0.151048	0.982791
ENSMUSG00000001056	Nhp2	263.198	0	-0.217688	0.166992	0.4339
ENSMUSG00000001062	Vps9d1	50.1807	0	0.280734	0.15652	0.241533
ENSMUSG00000001076	C1ql4	0.259998	0	1.92344	3.91981	NA
ENSMUSG00000001082	Mfsd10	21.4031	1	1.17818	0.270171	0.000372868
ENSMUSG00000001089	Luzp1	102.009	0	-0.389862	0.209552	0.219404
ENSMUSG00000001095	Slc13a2	0.111143	0	0	9.69539	NA
ENSMUSG00000001098	Kctd10	1.00823	0	-0.452482	0.848792	NA
ENSMUSG00000001100	Poldip2	252.793	0	0.158519	0.113771	0.395021
ENSMUSG00000001103	Sebox	1.61944	0	0.928397	1.11026	0.647048
ENSMUSG00000001105	Ift20	187.049	0	-0.0712398	0.0989856	0.703131
ENSMUSG00000001119	Col6a1	17.0535	0	-0.112544	0.397148	0.89609
ENSMUSG00000001120	Pcbp3	28.5688	0	0.276254	0.212465	0.43505
ENSMUSG00000001123	Lgals9	57.2578	0	0.898884	0.218703	0.00091946
ENSMUSG00000001127	Araf	279.278	0	0.0343026	0.126223	0.900272
ENSMUSG00000001128	Cfp	4.26856	0	0.370955	0.469188	0.667107
ENSMUSG00000001131	Timp1	14.6824	1	2.64049	0.428216	6.78555e-08
ENSMUSG00000001134	Uxt	20.8088	0	-0.160626	0.175129	0.609631
ENSMUSG00000001138	Cnnm3	19.6872	0	0.669197	0.265781	0.0725108
ENSMUSG00000001143	Lman2l	54.9603	0	-0.997527	0.199184	2.37543e-05
ENSMUSG00000001150	Mcm3ap	54.2199	0	-0.0721025	0.155599	0.819619
ENSMUSG00000001151	Pcnt	15.71	0	-0.011095	0.274492	0.98803
ENSMUSG00000001155	Ftcd	0.112514	0	0	9.69539	NA
ENSMUSG00000001156	Mxd1	32.3506	0	0.648147	0.249494	0.0618868
ENSMUSG00000001157	Gmcl1	46.5472	0	-0.400777	0.152216	0.0576617
ENSMUSG00000001158	Snrnp27	229.792	0	-0.111992	0.0875641	0.444744
ENSMUSG00000001166	Oas1c	1.93651	0	0.242272	0.523776	0.819915
ENSMUSG00000001168	Oas1h	0.0480613	0	0	9.69539	NA
ENSMUSG00000001173	Ocrl	24.4858	0	0.458261	0.234636	0.19009
ENSMUSG00000001175	Calm1	5247.73	0	-0.163033	0.0992973	0.295203
ENSMUSG00000001211	Agpat3	123.736	0	0.0111777	0.115751	0.968109
ENSMUSG00000001225	Slc26a3	1.48797	0	-1.32029	0.743634	0.246982
ENSMUSG00000001227	Sema6b	15.971	0	0.284723	0.367348	0.675519
ENSMUSG00000001228	Uhrf1	4.56236	0	-3.20888	1.23049	0.0605901
ENSMUSG00000001229	Dpp9	36.788	0	0.262983	0.181795	0.372588
ENSMUSG00000001240	Ramp2	190.872	0	0.3946	0.0983041	0.00129568
ENSMUSG00000001247	Lsr	1.99955	0	1.59706	0.713763	0.119641
ENSMUSG00000001248	Gramd1a	59.9448	0	0.370718	0.164517	0.116391
ENSMUSG00000001249	Hpn	0.825923	0	0.142187	1.31236	NA
ENSMUSG00000001260	Gabrg1	22.096	0	0.153104	0.216357	0.708654
ENSMUSG00000001270	Ckb	3622.1	0	-0.0971065	0.1365	0.706743
ENSMUSG00000001280	Sp1	13.5164	0	0.226023	0.279547	0.659618
ENSMUSG00000001281	Itgb7	1.61589	0	-0.0520073	0.740856	0.97724
ENSMUSG00000001285	Myg1	53.8759	0	-0.261837	0.120038	0.131611
ENSMUSG00000001288	Rarg	4.44058	0	-0.264469	0.477143	0.779439
ENSMUSG00000001289	Pfdn5	885.097	0	-0.233382	0.138857	0.28037
ENSMUSG00000001300	Efnb2	29.4294	0	-0.0130386	0.302877	0.986944
ENSMUSG00000001305	Rrp15	20.8338	0	-0.512745	0.2508	0.164484
ENSMUSG00000001313	Rnd2	172.307	0	-0.271027	0.151986	0.244614
ENSMUSG00000001323	Srr	49.689	0	0.0598078	0.180598	0.87778
ENSMUSG00000001333	Sync	0.150228	0	-1.75551	5.44183	NA
ENSMUSG00000001334	Fndc5	88.0228	0	-0.673101	0.132139	1.61405e-05
ENSMUSG00000001348	Acp5	0.789062	0	1.92551	1.22353	NA
ENSMUSG00000001349	Cnn1	2.32273	0	-2.04026	1.03189	0.182714
ENSMUSG00000001366	Fbxo9	163.284	0	-0.201775	0.10709	0.211991
ENSMUSG00000001376	Vps50	56.5794	0	0.398317	0.145858	0.0472156
ENSMUSG00000001380	Hars	133.976	0	0.219913	0.103566	0.144395
ENSMUSG00000001383	Zmat2	313.452	0	-0.129663	0.118365	0.525656
ENSMUSG00000001403	Ube2c	14.4574	-1	-5.19863	1.14199	0.000177162
ENSMUSG00000001415	Smg5	30.2382	0	0.326121	0.161549	0.171549
ENSMUSG00000001416	Cct3	245.223	0	-0.10775	0.0942327	0.5033
ENSMUSG00000001418	Glmp	71.7556	0	-0.11561	0.121329	0.592776
ENSMUSG00000001419	Mef2d	18.9495	0	-0.144765	0.299655	0.81118
ENSMUSG00000001420	Tmem79	0.543311	0	0.401313	1.23292	NA
ENSMUSG00000001424	Snd1	38.1168	0	-0.177089	0.196037	0.615562
ENSMUSG00000001435	Col18a1	5.46277	0	-0.458189	0.446966	0.559456
ENSMUSG00000001436	Slc19a1	22.2599	0	0.16307	0.19581	0.648486
ENSMUSG00000001440	Kpnb1	58.534	0	0.144034	0.187664	0.678983
ENSMUSG00000001441	Npepps	100.889	0	-0.109882	0.145872	0.68569
ENSMUSG00000001444	Tbx21	0.354299	0	-0.669768	2.59063	NA
ENSMUSG00000001445	Mrpl10	45.4283	0	-0.162082	0.127561	0.447851
ENSMUSG00000001467	Cyp51	96.4437	0	-0.790329	0.163273	5.20259e-05
ENSMUSG00000001473	Tubb6	26.6588	-1	-2.41092	0.845913	0.0361875
ENSMUSG00000001493	Meox1	1.62311	0	-0.232543	0.871996	0.902056
ENSMUSG00000001494	Sost	0.0709139	0	-1.00691	9.69539	NA
ENSMUSG00000001496	Nkx2-1	1.01917	0	-4.19368	1.24919	NA
ENSMUSG00000001497	Pax9	0.186404	0	-1.0141	5.04569	NA
ENSMUSG00000001504	Irx2	7.07371	0	0.146717	0.208729	0.710779
ENSMUSG00000001506	Col1a1	25.6965	-1	-1.86188	0.464648	0.00132326
ENSMUSG00000001507	Itga3	4.28923	0	0.0723183	0.449874	0.945111
ENSMUSG00000001508	Sgca	0.931132	0	-0.381346	0.854123	NA
ENSMUSG00000001510	Dlx3	0.065124	0	-1.00689	9.69539	NA
ENSMUSG00000001517	Foxm1	1.81619	-1	-3.62507	1.25793	0.0336171
ENSMUSG00000001518	Itfg2	26.6105	0	0.0826697	0.1647	0.803664
ENSMUSG00000001520	Nrip2	27.3306	0	-0.425663	0.168686	0.0718673
ENSMUSG00000001521	Tulp3	31.5275	0	-0.355612	0.200561	0.247577
ENSMUSG00000001524	Gtf2h4	33.0131	0	-0.391257	0.183447	0.142508
ENSMUSG00000001525	Tubb5	962.961	0	-0.324573	0.170435	0.205336
ENSMUSG00000001542	Ell2	25.5676	0	0.0952932	0.219188	0.833029
ENSMUSG00000001552	Jup	28.1692	0	0.383194	0.212554	0.238409
ENSMUSG00000001555	Fkbp10	10.4098	0	0.390698	0.308769	0.449797
ENSMUSG00000001558	Klhl10	0.5449	0	-0.249735	1.47957	NA
ENSMUSG00000001566	Mnx1	0.678234	0	-0.0776203	3.05635	NA
ENSMUSG00000001569	Nom1	23.1203	0	0.140166	0.248823	0.775191
ENSMUSG00000001576	Ergic1	100.766	0	-0.133434	0.139403	0.590766
ENSMUSG00000001583	Tnk1	0.086609	0	0	9.69539	NA
ENSMUSG00000001588	Acap1	0.745072	0	-0.226421	0.974908	NA
ENSMUSG00000001604	Tcea3	3.49567	0	0.18397	0.440661	0.839663
ENSMUSG00000001622	Csn3	0.0522774	0	-0.0901163	9.69431	NA
ENSMUSG00000001627	Ifrd1	80.4519	0	0.941417	0.147739	2.05567e-08
ENSMUSG00000001630	Stk38l	22.2164	0	0.19118	0.195305	0.580474
ENSMUSG00000001632	Brpf1	21.4295	0	0.141137	0.236889	0.761105
ENSMUSG00000001642	Akr1b3	31.8268	0	-0.217786	0.165266	0.42786
ENSMUSG00000001655	Hoxc13	0.298364	0	0	9.69539	NA
ENSMUSG00000001656	Hoxc11	0.298887	0	0	9.69539	NA
ENSMUSG00000001663	Gstt1	28.4122	0	-0.460782	0.19118	0.0880708
ENSMUSG00000001666	Ddt	155.819	0	-0.331963	0.0978435	0.00900078
ENSMUSG00000001670	Tat	0.0526442	0	0.33241	9.69328	NA
ENSMUSG00000001672	Marveld3	0.441884	0	-0.431524	1.68669	NA
ENSMUSG00000001674	Ddx18	28.8172	0	-0.0640236	0.184749	0.870437
ENSMUSG00000001687	Ubl3	367.984	0	-0.160537	0.102937	0.327466
ENSMUSG00000001700	Gramd3	32.8467	0	-0.736208	0.214727	0.00820023
ENSMUSG00000001707	Eef1e1	116.164	0	-0.398744	0.110777	0.0049928
ENSMUSG00000001729	Akt1	110.815	0	0.152098	0.136199	0.515587
ENSMUSG00000001739	Cldn15	0.248187	0	-0.975176	3.09741	NA
ENSMUSG00000001741	Il16	22.516	0	0.60927	0.389524	0.325842
ENSMUSG00000001750	Tcirg1	21.309	0	0.332946	0.24214	0.403426
ENSMUSG00000001751	Naglu	24.4185	0	0.917243	0.339044	0.0496156
ENSMUSG00000001755	Coasy	49.2603	0	0.197712	0.134382	0.36242
ENSMUSG00000001761	Smo	11.1789	0	0.24974	0.318869	0.671359
ENSMUSG00000001763	Tspan33	22.6185	0	0.0165436	0.289716	0.981975
ENSMUSG00000001767	Crnkl1	46.7511	0	-0.384402	0.1653	0.102564
ENSMUSG00000001768	Rin2	36.9358	1	1.51013	0.2011	1.48645e-11
ENSMUSG00000001773	Folh1	10.5993	0	-0.532281	0.241361	0.126729
ENSMUSG00000001774	Chordc1	81.0975	-1	-1.11488	0.148	1.27608e-11
ENSMUSG00000001783	Rtcb	158.237	0	0.181648	0.115386	0.322264
ENSMUSG00000001785	Pwp1	33.8836	0	-0.28224	0.183796	0.336786
ENSMUSG00000001786	Fbxo7	64.0142	0	0.138471	0.1212	0.503748
ENSMUSG00000001794	Capns1	208.134	0	0.145798	0.104913	0.396563
ENSMUSG00000001802	Lrp3	17.8784	0	0.484511	0.259155	0.216637
ENSMUSG00000001804	Dsg4	0.00813373	0	0	9.69539	NA
ENSMUSG00000001815	Evx2	0.310594	0	-1.27546	3.03459	NA
ENSMUSG00000001819	Hoxd13	0.072291	0	0.289956	9.69337	NA
ENSMUSG00000001823	Hoxd12	0.0442656	0	0.147329	9.6937	NA
ENSMUSG00000001827	Folr1	20.735	0	0.95825	0.798236	0.477368
ENSMUSG00000001829	Clpb	92.4909	0	-0.0527805	0.140259	0.857135
ENSMUSG00000001833	Sept7	715.973	0	-0.279351	0.0857165	0.0131499
ENSMUSG00000001844	Zdhhc4	54.7912	0	0.416571	0.142586	0.0307901
ENSMUSG00000001847	Rac1	125.526	0	0.0130418	0.0976699	0.955256
ENSMUSG00000001855	Nup214	20.3448	0	0.242411	0.206996	0.490334
ENSMUSG00000001864	Aif1l	15.158	-1	-1.18218	0.32526	0.00450332
ENSMUSG00000001865	Cpa3	0.150665	0	0.688257	7.03411	NA
ENSMUSG00000001870	Ltbp1	10.069	0	-0.516368	0.339226	0.341718
ENSMUSG00000001891	Ugp2	155.937	0	-0.167303	0.094192	0.246814
ENSMUSG00000001901	Kcnh6	0.718867	0	-0.141278	0.972943	NA
ENSMUSG00000001909	Trmt1	60.2744	0	0.233215	0.124156	0.213878
ENSMUSG00000001910	Nacc1	13.8476	0	0.00889159	0.296864	0.9911
ENSMUSG00000001911	Nfix	292.117	0	-0.0907698	0.169403	0.787758
ENSMUSG00000001918	Slc1a5	7.80253	1	2.88127	0.442663	9.08004e-09
ENSMUSG00000001924	Uba1	275.763	0	0.179727	0.0829373	0.134902
ENSMUSG00000001930	Vwf	7.23193	1	1.90325	0.448151	0.00056505
ENSMUSG00000001942	Siae	15.2165	0	-0.0931838	0.24699	0.856907
ENSMUSG00000001943	Vsig2	1.9954	0	1.34773	1.08938	0.460493
ENSMUSG00000001946	Esam	26.7085	0	0.484563	0.216718	0.119808
ENSMUSG00000001948	Spa17	17.5181	0	0.100313	0.214876	0.817715
ENSMUSG00000001962	Fam50a	54.8601	0	0.301271	0.149749	0.173157
ENSMUSG00000001964	Emd	117.653	0	-0.1405	0.112668	0.456599
ENSMUSG00000001983	Taco1	5.83327	0	-0.458044	0.320556	0.379989
ENSMUSG00000001985	Grik3	129.002	0	0.497081	0.176555	0.0393382
ENSMUSG00000001986	Gria3	103.812	0	-0.104982	0.229193	0.822198
ENSMUSG00000001988	Npas1	12.374	0	-0.272342	0.310105	0.628268
ENSMUSG00000001995	Sipa1l2	31.1209	0	0.11574	0.176999	0.732569
ENSMUSG00000001998	Ap4e1	3.4045	0	0.486388	0.587766	0.650796
ENSMUSG00000001999	Blvra	73.5502	0	-0.203203	0.106871	0.206156
ENSMUSG00000002006	Pdzd4	15.769	0	0.64156	0.344571	0.218896
ENSMUSG00000002007	Srpk3	3.69655	0	-0.180756	0.561703	0.8819
ENSMUSG00000002010	Idh3g	303.343	0	-0.0118509	0.0673138	0.938391
ENSMUSG00000002012	Pnck	155.904	0	-0.150737	0.165533	0.612639
ENSMUSG00000002014	Ssr4	288.585	0	0.120389	0.102899	0.490795
ENSMUSG00000002015	Bcap31	256.756	0	-0.388241	0.0999379	0.00201957
ENSMUSG00000002017	Fam98a	25.8896	0	-0.0532324	0.184888	0.894352
ENSMUSG00000002020	Ltbp2	0.350354	0	-0.920236	2.04851	NA
ENSMUSG00000002028	Kmt2a	58.7189	0	0.247874	0.220868	0.513387
ENSMUSG00000002031	Ift46	64.9654	0	-0.242074	0.120111	0.172228
ENSMUSG00000002032	Tmem25	31.046	0	-0.203352	0.164367	0.460493
ENSMUSG00000002033	Cd3g	2.95969	0	-0.578854	0.409615	0.387074
ENSMUSG00000002043	Trappc6a	35.6634	0	0.322938	0.173956	0.220871
ENSMUSG00000002052	Supt6	66.7414	0	0.312879	0.160547	0.191615
ENSMUSG00000002055	Spag5	13.5832	0	-0.983679	0.266084	0.00373105
ENSMUSG00000002057	Foxn1	0.0352826	0	0	9.69539	NA
ENSMUSG00000002058	Unc119	34.9542	0	0.280331	0.174579	0.30944
ENSMUSG00000002059	Rab34	40.1826	0	-0.0998837	0.168346	0.762068
ENSMUSG00000002064	Sdf2	160.242	0	-0.154418	0.103727	0.355373
ENSMUSG00000002068	Ccne1	24.52	0	-0.267965	0.193383	0.398278
ENSMUSG00000002076	Hsf2bp	1.05312	0	1.09263	0.914685	NA
ENSMUSG00000002083	Bbc3	11.2707	0	0.774569	0.337483	0.108194
ENSMUSG00000002100	Mybpc3	0.728019	0	-1.74737	1.58149	NA
ENSMUSG00000002102	Psmc3	373.332	0	0.0189885	0.0582674	0.880026
ENSMUSG00000002103	Acp2	57.0929	0	0.242347	0.15091	0.3094
ENSMUSG00000002104	Rapsn	6.06407	1	1.24039	0.437902	0.0377358
ENSMUSG00000002105	Slc39a13	26.0679	0	-0.219611	0.197715	0.518895
ENSMUSG00000002107	Celf2	377.842	0	0.201671	0.1958	0.557414
ENSMUSG00000002108	Nr1h3	4.70909	0	0.51227	0.433134	0.485481
ENSMUSG00000002109	Ddb2	0.689922	0	-1.28317	1.0892	NA
ENSMUSG00000002111	Spi1	31.7213	1	2.16127	0.467343	0.000131473
ENSMUSG00000002129	Sf3a1	57.2128	0	-0.0209609	0.147225	0.951355
ENSMUSG00000002147	Stat6	8.9481	0	0.803269	0.524075	0.33756
ENSMUSG00000002190	Clgn	16.9079	0	-0.128874	0.269284	0.813203
ENSMUSG00000002204	Napsa	1.53764	0	-0.218371	0.683536	0.882912
ENSMUSG00000002205	Vrk3	46.6474	0	0.0977614	0.151378	0.736211
ENSMUSG00000002210	Smg9	23.9617	0	0.0210156	0.210392	0.967271
ENSMUSG00000002221	Paxip1	21.8966	0	0.0378015	0.211771	0.937839
ENSMUSG00000002222	Rmnd5a	27.4629	0	0.349215	0.213301	0.296882
ENSMUSG00000002227	Mov10	3.89787	0	-0.0780185	0.58281	0.955145
ENSMUSG00000002228	Ppm1j	1.3322	0	-0.398321	0.751707	NA
ENSMUSG00000002233	Rhoc	51.0509	0	0.209634	0.309919	0.72297
ENSMUSG00000002240	Prr27	0.00813373	0	0	9.69539	NA
ENSMUSG00000002249	Tead3	1.37216	0	2.2299	0.997252	0.119808
ENSMUSG00000002250	Ppard	15.0693	0	0.413406	0.3559	0.494467
ENSMUSG00000002257	Def6	5.7666	0	-0.329867	0.469784	0.710852
ENSMUSG00000002265	Peg3	168.495	0	0.354378	0.172603	0.162424
ENSMUSG00000002266	Zim1	2.22147	0	1.13966	0.673593	0.276318
ENSMUSG00000002274	Metrn	13.4058	0	-1.14202	0.464254	0.0809181
ENSMUSG00000002279	Lmf1	34.3635	0	-0.022621	0.151866	0.949664
ENSMUSG00000002280	Ciao3	31.7764	0	-0.468957	0.169023	0.0431931
ENSMUSG00000002289	Angptl4	12.4198	1	1.55928	0.457089	0.00854853
ENSMUSG00000002297	Dbf4	3.89825	0	-1.51362	0.734244	0.160421
ENSMUSG00000002307	Daxx	36.5397	0	0.12446	0.174531	0.705886
ENSMUSG00000002308	Cd320	58.3023	0	-0.239857	0.12326	0.192384
ENSMUSG00000002319	Ipo4	99.2054	0	0.28468	0.0973861	0.0306852
ENSMUSG00000002320	Tm9sf1	3.45494	0	-0.510659	0.46893	0.528653
ENSMUSG00000002324	Rec8	3.87244	0	-0.166729	0.394565	0.837732
ENSMUSG00000002325	Irf9	22.7713	0	0.397457	0.296487	0.417899
ENSMUSG00000002326	Gmpr2	28.7073	0	-0.342684	0.181548	0.21078
ENSMUSG00000002329	Mdp1	87.8278	0	0.177669	0.128945	0.402244
ENSMUSG00000002332	Dhrs1	197.921	1	1.05409	0.24362	0.000425814
ENSMUSG00000002341	Ncan	115.389	0	-0.307369	0.210537	0.366902
ENSMUSG00000002342	Tmem161a	21.7404	0	0.0385248	0.196766	0.929933
ENSMUSG00000002343	Armc6	40.5269	0	-0.221199	0.184716	0.478348
ENSMUSG00000002345	Borcs8	79.497	0	-0.208013	0.134779	0.333548
ENSMUSG00000002346	Slc25a42	9.49375	0	0.0938879	0.346516	0.900581
ENSMUSG00000002365	Snx9	6.36069	0	0.796478	0.418205	0.205336
ENSMUSG00000002372	Ranbp3	90.1927	0	0.074791	0.11421	0.732127
ENSMUSG00000002379	Ndufa11	806.004	0	-0.23983	0.111339	0.137718
ENSMUSG00000002384	Bmp8b	0.0905725	0	0	9.69539	NA
ENSMUSG00000002393	Nr2f6	19.8742	0	0.442165	0.250378	0.25023
ENSMUSG00000002395	Use1	239.239	0	0.0525669	0.110434	0.814561
ENSMUSG00000002396	Ocel1	17.4971	0	0.437022	0.455118	0.589519
ENSMUSG00000002409	Dyrk1b	4.34836	0	-0.0681131	0.52029	0.9558
ENSMUSG00000002413	Braf	103.775	0	0.378425	0.176948	0.141176
ENSMUSG00000002416	Ndufb2	395.621	0	-0.354312	0.124554	0.0367238
ENSMUSG00000002428	Hltf	32.0621	0	-0.496454	0.227456	0.131462
ENSMUSG00000002455	Prpf6	66.104	0	-0.252627	0.129737	0.191994
ENSMUSG00000002458	Rgs19	78.4003	0	-0.290496	0.155815	0.217989
ENSMUSG00000002459	Rgs20	18.5419	0	0.686422	0.291184	0.0968786
ENSMUSG00000002475	Abhd3	81.1442	0	0.0255086	0.147542	0.939672
ENSMUSG00000002477	Snrpd1	162.801	0	-0.0670186	0.125757	0.788997
ENSMUSG00000002486	Tchp	11.0041	0	-0.189319	0.262793	0.702774
ENSMUSG00000002489	Tiam1	31.042	0	-0.0234236	0.283691	0.973254
ENSMUSG00000002496	Tsc2	31.7863	0	0.280006	0.20004	0.392727
ENSMUSG00000002500	Rpl3l	1.1669	0	1.04752	0.724296	NA
ENSMUSG00000002504	Slc9a3r2	80.9997	0	-0.0821818	0.133065	0.750417
ENSMUSG00000002524	Puf60	256.679	0	-0.179009	0.0886832	0.171561
ENSMUSG00000002546	Golga2	50.2948	0	0.372069	0.155357	0.090447
ENSMUSG00000002550	Uck1	25.6017	0	-0.0156334	0.193601	0.973944
ENSMUSG00000002565	Scin	0.365477	0	-0.920534	2.05762	NA
ENSMUSG00000002578	Ikzf4	8.70307	0	-0.0700018	0.44142	0.945917
ENSMUSG00000002580	Mien1	297.331	0	-0.477348	0.12108	0.00165232
ENSMUSG00000002588	Pon1	0.530187	0	-0.391162	1.85957	NA
ENSMUSG00000002602	Axl	36.7517	0	0.396137	0.211402	0.21515
ENSMUSG00000002603	Tgfb1	7.03782	0	-0.419332	0.702789	0.76068
ENSMUSG00000002608	Ccdc97	40.4919	0	0.0716687	0.185061	0.852037
ENSMUSG00000002617	Zfp40	10.6436	0	-0.389118	0.330007	0.486762
ENSMUSG00000002625	Akap8l	49.1409	0	0.378701	0.16767	0.115351
ENSMUSG00000002633	Shh	1.47244	0	-1.58834	0.671306	0.0955674
ENSMUSG00000002635	Pdcd2l	49.3088	0	0.00444351	0.139512	0.99043
ENSMUSG00000002658	Gtf2f1	95.0481	0	0.00284824	0.114655	0.992163
ENSMUSG00000002660	Clpp	205.714	0	-0.0520597	0.091963	0.774045
ENSMUSG00000002661	Alkbh7	79.6204	0	-0.276219	0.119462	0.104823
ENSMUSG00000002664	Pspn	0.0118944	0	0	9.69539	NA
ENSMUSG00000002668	Dennd1c	2.54907	0	0.0188214	0.816616	0.992793
ENSMUSG00000002679	Med6	45.1488	0	-0.0605661	0.158657	0.854626
ENSMUSG00000002688	Prkd1	11.2819	0	0.7424	0.291825	0.06913
ENSMUSG00000002699	Lcp2	23.9767	0	0.178207	0.361985	0.807407
ENSMUSG00000002718	Cse1l	46.5795	0	-0.046186	0.16894	0.899711
ENSMUSG00000002728	Naa20	107.687	0	-0.0421786	0.128202	0.878891
ENSMUSG00000002731	Prkra	46.8765	0	-0.0773061	0.124662	0.749441
ENSMUSG00000002732	Fkbp7	17.8649	0	0.48452	0.233118	0.156011
ENSMUSG00000002733	Plekha3	34.6961	0	0.0456299	0.205299	0.920862
ENSMUSG00000002741	Ykt6	77.2966	0	-0.110755	0.138847	0.664023
ENSMUSG00000002748	Baz1b	62.101	0	-0.389938	0.215423	0.236156
ENSMUSG00000002769	Gnmt	2.63175	0	1.03393	0.498064	0.156814
ENSMUSG00000002771	Grin2d	7.54948	0	-0.894739	0.329307	0.0485673
ENSMUSG00000002778	Kdelr1	87.7857	0	0.163834	0.139786	0.489955
ENSMUSG00000002781	Tmem143	8.99145	0	0.408953	0.305873	0.41899
ENSMUSG00000002791	Pdxk-ps	0.225459	0	0.790231	3.29909	NA
ENSMUSG00000002797	Ggct	62.7267	0	-0.413004	0.131039	0.0175191
ENSMUSG00000002799	Jag2	7.44294	0	-0.176628	0.393579	0.826627
ENSMUSG00000002803	Btbd6	48.972	0	0.237553	0.156942	0.345097
ENSMUSG00000002804	Nudt14	32.1459	0	-0.123293	0.160942	0.679564
ENSMUSG00000002808	Epdr1	197.212	0	0.0662919	0.112842	0.76467
ENSMUSG00000002812	Flii	29.7644	0	-0.060933	0.161647	0.856907
ENSMUSG00000002814	Top3a	3.23132	0	-0.0804369	0.531312	0.9488
ENSMUSG00000002820	Atg4d	8.46169	0	0.0636207	0.331541	0.931543
ENSMUSG00000002825	Qtrt1	23.2979	0	-0.364349	0.215572	0.277056
ENSMUSG00000002831	Plin4	4.1802	1	7.28368	1.02872	2.50401e-10
ENSMUSG00000002833	Hdgfl2	50.4686	0	0.223181	0.161325	0.399621
ENSMUSG00000002835	Chaf1a	1.45238	0	-0.897435	0.819559	0.525842
ENSMUSG00000002844	Adprh	542.106	0	-0.0561083	0.0790441	0.707588
ENSMUSG00000002845	Tmem39a	9.76661	0	0.133295	0.293027	0.823733
ENSMUSG00000002846	Timmdc1	19.3659	0	-0.641902	0.215845	0.0272533
ENSMUSG00000002847	Pla1a	2.42288	0	1.60548	0.621013	0.063509
ENSMUSG00000002870	Mcm2	9.1843	0	-1.73557	0.65357	0.0550182
ENSMUSG00000002871	Tpra1	35.0242	0	-0.266359	0.162595	0.29638
ENSMUSG00000002881	Nab1	26.462	0	0.211644	0.191392	0.521011
ENSMUSG00000002885	Adgre5	7.63368	0	-0.0114944	0.321585	0.988865
ENSMUSG00000002897	Il17ra	13.0964	0	0.582654	0.316332	0.225479
ENSMUSG00000002900	Lamb1	13.2056	0	-0.52596	0.35315	0.35519
ENSMUSG00000002908	Kcnn1	10.4608	0	-0.402111	0.330738	0.470733
ENSMUSG00000002910	Arrdc2	15.1477	1	1.87783	0.314712	2.03612e-07
ENSMUSG00000002930	Ppp1r17	1.94768	0	-0.742945	0.825348	0.617122
ENSMUSG00000002944	Cd36	3.29572	0	-1.51661	0.697018	0.132728
ENSMUSG00000002948	Map2k7	45.5597	0	0.394633	0.139384	0.037875
ENSMUSG00000002949	Timm44	88.2196	0	0.0221973	0.120977	0.935431
ENSMUSG00000002957	Ap2a2	133.622	0	0.498403	0.137759	0.00472546
ENSMUSG00000002963	Pnkp	21.2303	0	0.025391	0.199733	0.957158
ENSMUSG00000002968	Med25	59.9884	0	0.287989	0.148386	0.193591
ENSMUSG00000002980	Bcam	5.32901	0	-0.00827396	0.432208	0.994313
ENSMUSG00000002981	Clptm1	157.83	0	0.0573168	0.114995	0.804758
ENSMUSG00000002983	Relb	14.8139	0	0.416287	0.275332	0.345671
ENSMUSG00000002984	Tomm40	102.969	0	-0.104382	0.123251	0.641951
ENSMUSG00000002985	Apoe	8046.79	1	1.08979	0.131143	3.69687e-14
ENSMUSG00000002992	Apoc2	2.55679	1	3.82305	1.05876	0.00482999
ENSMUSG00000002996	Hbp1	11.3546	0	0.99057	0.240634	0.000900056
ENSMUSG00000002997	Prkar2b	60.5487	0	0.0327984	0.198826	0.9434
ENSMUSG00000003031	Cdkn1b	44.6483	0	-0.124137	0.163735	0.683288
ENSMUSG00000003032	Klf4	4.61496	0	0.81207	0.447858	0.235071
ENSMUSG00000003033	Ap1m1	112.332	0	-0.0643171	0.122291	0.792791
ENSMUSG00000003037	Rab8a	61.2242	0	0.271108	0.158948	0.271075
ENSMUSG00000003038	Hmgn2	114.632	0	-0.887841	0.206403	0.000461651
ENSMUSG00000003039	Fam32a	176.08	0	-0.0492463	0.154262	0.882939
ENSMUSG00000003051	Elf3	0.244299	0	0.0633069	2.39133	NA
ENSMUSG00000003053	Cyp2c29	0.0558689	0	0	9.69539	NA
ENSMUSG00000003062	Stard3nl	173.74	0	-0.238234	0.0999266	0.0923921
ENSMUSG00000003068	Stk11	34.1527	0	0.625369	0.180205	0.00731532
ENSMUSG00000003070	Efna2	8.77214	0	-0.705507	0.339074	0.155322
ENSMUSG00000003072	Atp5d	1669.56	0	-0.371386	0.0983533	0.00292421
ENSMUSG00000003099	Ppp5c	116.872	0	0.107812	0.102031	0.545659
ENSMUSG00000003119	Cdk12	18.379	0	0.0650009	0.257129	0.907925
ENSMUSG00000003123	Lipe	8.99771	0	0.865604	0.420638	0.161455
ENSMUSG00000003131	Pafah1b2	218.015	0	-0.0503214	0.0682338	0.694016
ENSMUSG00000003134	Tbc1d8	10.6282	0	-0.343116	0.34837	0.578208
ENSMUSG00000003135	Cnot11	28.2701	0	-0.0164067	0.208694	0.974611
ENSMUSG00000003153	Slc2a3	71.3736	0	0.370986	0.157222	0.0964615
ENSMUSG00000003154	Foxj2	20.1814	0	0.56638	0.255959	0.124901
ENSMUSG00000003161	Sri	303.935	0	-0.447586	0.0856233	8.84981e-06
ENSMUSG00000003184	Irf3	27.7167	0	-0.126899	0.193615	0.732119
ENSMUSG00000003190	Bcl2l12	2.23822	0	-1.05544	0.621347	0.273601
ENSMUSG00000003198	Zfp959	6.58582	0	-0.577166	0.352239	0.296239
ENSMUSG00000003199	Mpnd	85.3771	0	0.171888	0.130934	0.430402
ENSMUSG00000003200	Sh3gl1	53.9357	0	0.0303735	0.146215	0.925576
ENSMUSG00000003206	Ebi3	6.35941	0	0.572455	0.564445	0.564163
ENSMUSG00000003208	Yju2	10.9051	0	-0.0757071	0.28304	0.901837
ENSMUSG00000003226	Ranbp2	33.8483	0	0.356879	0.229697	0.329575
ENSMUSG00000003227	Edar	0.19864	0	-0.0910078	4.04221	NA
ENSMUSG00000003228	Grk5	4.03709	0	0.278499	0.502822	0.779616
ENSMUSG00000003233	Dvl3	5.66522	0	0.192498	0.37537	0.799635
ENSMUSG00000003234	Abcf3	48.6275	0	0.0561724	0.144553	0.85137
ENSMUSG00000003235	Eif2b5	51.7139	0	-0.172316	0.164628	0.550439
ENSMUSG00000003269	Cyth2	91.2688	0	0.141108	0.149416	0.596218
ENSMUSG00000003271	Sult2b1	11.2846	0	-0.101498	0.359678	0.89665
ENSMUSG00000003273	Car11	128.896	0	-0.171786	0.148692	0.497262
ENSMUSG00000003279	Dlgap1	375.859	0	0.337564	0.214078	0.321514
ENSMUSG00000003282	Plag1	4.29081	0	0.894397	0.706774	0.449797
ENSMUSG00000003283	Hck	21.1586	1	1.68395	0.538988	0.0187376
ENSMUSG00000003299	Mrpl4	103.98	0	-0.0726059	0.10313	0.710433
ENSMUSG00000003308	Keap1	33.1162	0	0.342154	0.18625	0.227091
ENSMUSG00000003309	Ap1m2	0.58408	0	-0.10935	1.40087	NA
ENSMUSG00000003316	Glg1	119.935	0	0.261115	0.178976	0.367261
ENSMUSG00000003341	Atp8b3	0.79731	0	-0.725235	0.913653	NA
ENSMUSG00000003344	Btbd2	66.3713	0	0.254643	0.156032	0.298935
ENSMUSG00000003345	Csnk1g2	90.1288	0	0.0183035	0.167498	0.964182
ENSMUSG00000003346	Abhd17a	248.566	0	0.112803	0.129926	0.632642
ENSMUSG00000003348	Mob3a	0.638532	0	-1.20375	1.49816	NA
ENSMUSG00000003352	Cacnb3	120.523	0	0.0201618	0.175972	0.962091
ENSMUSG00000003354	Ccdc65	13.9138	0	-0.677737	0.272085	0.0761127
ENSMUSG00000003355	Fkbp11	7.86531	0	-0.714538	0.358221	0.177618
ENSMUSG00000003360	Ddx23	29.4263	0	-0.00644225	0.232921	0.991596
ENSMUSG00000003363	Pld3	453.916	0	0.231278	0.127088	0.232943
ENSMUSG00000003378	Grik5	79.4377	0	0.611575	0.208794	0.0302605
ENSMUSG00000003379	Cd79a	0.457112	0	0.395285	1.52635	NA
ENSMUSG00000003380	Rabac1	474.875	0	0.185182	0.11933	0.330311
ENSMUSG00000003382	Etv3	20.6602	0	0.779516	0.257413	0.0237519
ENSMUSG00000003402	Prkcsh	63.3029	0	-0.156482	0.141583	0.521089
ENSMUSG00000003410	Elavl3	114.38	0	-0.0149135	0.194092	0.974968
ENSMUSG00000003411	Rab3b	122.898	0	-0.139464	0.209501	0.728108
ENSMUSG00000003418	St8sia6	7.68551	0	-0.0493607	0.353846	0.952277
ENSMUSG00000003420	Fcgrt	86.4884	0	0.128109	0.13533	0.595703
ENSMUSG00000003421	Nosip	89.0528	0	0.315871	0.108045	0.03067
ENSMUSG00000003423	Pih1d1	65.1208	0	-0.412986	0.153351	0.0507982
ENSMUSG00000003429	Rps11	719.289	0	-0.141152	0.117847	0.478269
ENSMUSG00000003435	Supt5	33.2346	0	0.0518049	0.204249	0.907613
ENSMUSG00000003436	Dll3	10.0345	0	-0.784604	0.290861	0.0504525
ENSMUSG00000003437	Paf1	69.9393	0	0.0976781	0.121611	0.661827
ENSMUSG00000003438	Timm50	132.074	0	-0.348485	0.118235	0.028949
ENSMUSG00000003444	Med29	14.7733	0	-0.965786	0.222889	0.000415878
ENSMUSG00000003452	Bicd1	63.6068	0	-0.131962	0.154825	0.639704
ENSMUSG00000003458	Ncstn	10.5622	0	0.198679	0.326611	0.754678
ENSMUSG00000003464	Pex19	108.413	0	-0.0772046	0.0961222	0.661827
ENSMUSG00000003469	Phyhip	51.3777	0	0.174183	0.21334	0.655434
ENSMUSG00000003476	Crhr2	1.31944	0	0.923681	1.06622	NA
ENSMUSG00000003477	Inmt	1.78001	0	1.12297	0.795902	0.388039
ENSMUSG00000003484	Cyp4f18	3.04922	1	3.12783	0.884559	0.00602122
ENSMUSG00000003500	Impdh1	30.09	0	0.0192276	0.234965	0.973481
ENSMUSG00000003518	Dusp3	111.971	0	0.125535	0.157274	0.664023
ENSMUSG00000003526	Prodh	38.517	1	1.22378	0.203812	1.65482e-07
ENSMUSG00000003527	Ess2	37.3694	0	0.138946	0.160782	0.634452
ENSMUSG00000003528	Slc25a1	84.5464	0	-0.20934	0.128291	0.298961
ENSMUSG00000003531	Dgcr6	105.433	0	-0.091583	0.146724	0.747512
ENSMUSG00000003534	Ddr1	38.6803	0	0.242089	0.223847	0.532192
ENSMUSG00000003541	Ier3	12.5969	0	0.431976	0.437163	0.576736
ENSMUSG00000003545	Fosb	3.94868	0	-0.161622	0.729976	0.92089
ENSMUSG00000003546	Klc4	19.0594	0	-0.299443	0.231598	0.437918
ENSMUSG00000003549	Ercc1	39.6367	0	0.201229	0.159725	0.451628
ENSMUSG00000003555	Cyp17a1	0.0264793	0	0	9.69539	NA
ENSMUSG00000003559	As3mt	30.2112	0	-0.584711	0.189312	0.020505
ENSMUSG00000003573	Homer3	34.0543	0	-0.54156	0.225425	0.0893046
ENSMUSG00000003575	Crtc1	32.9749	0	0.109333	0.261258	0.839303
ENSMUSG00000003581	Rnf215	31.3091	0	-0.19944	0.193457	0.557175
ENSMUSG00000003585	Sec14l2	21.9713	0	-0.378816	0.303914	0.456915
ENSMUSG00000003604	Aven	20.5072	0	-0.934367	0.235145	0.00148094
ENSMUSG00000003617	Cp	28.2279	0	0.371039	0.523043	0.707769
ENSMUSG00000003623	Crot	54.8932	0	-0.176952	0.175382	0.5664
ENSMUSG00000003644	Rps6ka1	46.4341	0	0.236055	0.232662	0.564163
ENSMUSG00000003657	Calb2	133.187	0	0.0428771	0.243583	0.938391
ENSMUSG00000003660	Snrnp200	59.2473	0	0.193925	0.139985	0.398482
ENSMUSG00000003662	Ciao1	62.8674	0	-0.232299	0.129627	0.241848
ENSMUSG00000003665	Has1	1.17695	0	-1.09492	1.03079	NA
ENSMUSG00000003680	Taf6l	57.4793	0	-0.0771957	0.148858	0.796491
ENSMUSG00000003721	Insig2	76.7816	0	-0.25936	0.162915	0.315535
ENSMUSG00000003731	Kpna6	31.4653	0	0.0935703	0.203359	0.821012
ENSMUSG00000003746	Man1a	60.7803	0	-0.157389	0.15265	0.557175
ENSMUSG00000003752	Itpkc	0.268307	0	-0.19397	2.44447	NA
ENSMUSG00000003762	Coq8b	7.41431	0	0.330203	0.360273	0.609642
ENSMUSG00000003778	Brd8	65.8708	0	-0.146049	0.158515	0.607743
ENSMUSG00000003779	Kif20a	0.815696	0	1.26663	1.27448	NA
ENSMUSG00000003808	Farsa	41.2543	0	0.228047	0.180181	0.449797
ENSMUSG00000003809	Gcdh	28.6946	0	0.376478	0.180923	0.155322
ENSMUSG00000003810	Mast2	20.3271	0	0.115805	0.235881	0.808123
ENSMUSG00000003812	Dnase2a	24.6165	0	0.563836	0.280052	0.172847
ENSMUSG00000003813	Rad23a	8.24381	0	-0.887064	0.338421	0.0589888
ENSMUSG00000003814	Calr	265.018	0	-0.522008	0.122416	0.000531706
ENSMUSG00000003824	Syce2	21.0867	0	0.123392	0.301438	0.84302
ENSMUSG00000003847	Nfat5	35.9612	0	0.727	0.240756	0.0242501
ENSMUSG00000003848	Nob1	38.9427	0	-0.0451088	0.164045	0.89918
ENSMUSG00000003849	Nqo1	13.7692	1	1.3517	0.239988	1.2087e-06
ENSMUSG00000003863	Ppfia3	40.9627	0	-0.170831	0.192963	0.624276
ENSMUSG00000003865	Gys1	15.978	0	-0.621887	0.253652	0.0820262
ENSMUSG00000003868	Ruvbl2	19.3053	0	-0.494021	0.355937	0.397314
ENSMUSG00000003872	Lin7b	75.8302	-1	-1.0309	0.18307	1.2087e-06
ENSMUSG00000003873	Bax	35.8281	0	0.0959155	0.293001	0.879632
ENSMUSG00000003882	Il7r	3.26758	0	-2.0034	1.10917	0.237253
ENSMUSG00000003923	Tfam	50.1653	0	0.109415	0.130207	0.645444
ENSMUSG00000003929	Zfp81	13.2291	0	0.644012	0.309455	0.155316
ENSMUSG00000003934	Efnb3	97.461	0	-0.0986363	0.175985	0.77662
ENSMUSG00000003948	Mmd	240.635	0	0.0894035	0.148012	0.756729
ENSMUSG00000003949	Hlf	71.9537	0	0.300691	0.229305	0.430796
ENSMUSG00000003955	Fam162a	264.279	0	-0.327038	0.0985022	0.0111204
ENSMUSG00000003970	Rpl8	1046.84	0	-0.139231	0.105023	0.424575
ENSMUSG00000003974	Grm3	26.3851	0	-0.299038	0.270005	0.52034
ENSMUSG00000003992	Ssbp2	153.286	0	0.117085	0.137272	0.639551
ENSMUSG00000004018	Fancl	13.5916	0	-0.0593226	0.255715	0.916198
ENSMUSG00000004031	Brinp2	28.9028	0	0.410089	0.254575	0.307227
ENSMUSG00000004032	Gstm5	574.166	0	-0.0271859	0.119746	0.918515
ENSMUSG00000004035	Gstm7	44.1093	0	-0.695455	0.173206	0.00129116
ENSMUSG00000004038	Gstm3	12.2567	1	1.42513	0.335263	0.000558003
ENSMUSG00000004040	Stat3	40.1611	0	0.710759	0.200711	0.00592131
ENSMUSG00000004043	Stat5a	2.43037	0	0.0550885	0.650484	0.972815
ENSMUSG00000004044	Cavin1	31.8507	0	-0.0846979	0.443064	0.931788
ENSMUSG00000004054	Map3k11	21.3782	0	0.708951	0.204724	0.00748245
ENSMUSG00000004056	Akt2	32.9889	0	0.0215831	0.20113	0.965056
ENSMUSG00000004069	Dnaja3	77.6284	0	-0.00340385	0.118527	0.991563
ENSMUSG00000004070	Hmox2	83.8608	0	-0.266314	0.120711	0.126511
ENSMUSG00000004071	Cdip1	341.161	0	-0.136187	0.117932	0.497442
ENSMUSG00000004085	Map3k20	10.3669	0	-0.0883249	0.370878	0.913924
ENSMUSG00000004096	Cwc15	269.468	0	0.133692	0.0760563	0.252902
ENSMUSG00000004098	Col5a3	3.02708	0	1.33147	0.613615	0.134203
ENSMUSG00000004099	Dnmt1	28.2421	0	-0.632954	0.235932	0.0518239
ENSMUSG00000004100	Ppan	20.866	0	0.156084	0.215405	0.700394
ENSMUSG00000004105	Angptl2	4.33727	0	0.125352	0.455846	0.89918
ENSMUSG00000004110	Cacna1e	61.4635	0	-0.205505	0.296529	0.714886
ENSMUSG00000004113	Cacna1b	30.5684	0	0.557621	0.319861	0.257522
ENSMUSG00000004127	Trmt10a	12.0812	0	-0.216498	0.238605	0.614037
ENSMUSG00000004151	Etv1	111.475	0	-0.685221	0.174617	0.00175859
ENSMUSG00000004187	Kifc2	170.453	0	0.392213	0.151761	0.0635478
ENSMUSG00000004207	Psap	680.056	0	0.675407	0.135209	2.52626e-05
ENSMUSG00000004221	Ikbkg	18.9851	0	-0.143699	0.21169	0.722351
ENSMUSG00000004231	Pax2	0.608036	0	0.204257	1.67964	NA
ENSMUSG00000004233	Wars2	6.35017	0	-0.386782	0.345648	0.514788
ENSMUSG00000004263	Atn1	0.077654	0	0	9.69539	NA
ENSMUSG00000004264	Phb2	117.167	0	-0.0761246	0.149758	0.801214
ENSMUSG00000004266	Ptpn6	27.4095	1	1.48532	0.391759	0.00278277
ENSMUSG00000004267	Eno2	466.632	0	0.144155	0.153464	0.599308
ENSMUSG00000004268	Emg1	98.8886	0	-0.279526	0.119421	0.0996619
ENSMUSG00000004270	Lpcat3	36.8175	0	-0.0552218	0.207362	0.902056
ENSMUSG00000004285	Atp6v1f	571.175	0	-0.167009	0.118611	0.389343
ENSMUSG00000004296	Il12b	0.0971725	0	-0.0901163	9.69431	NA
ENSMUSG00000004317	Clcn5	14.0051	0	0.473174	0.250798	0.211084
ENSMUSG00000004319	Clcn3	159.892	0	0.187464	0.14077	0.421636
ENSMUSG00000004328	Hif3a	1.95829	1	3.87126	1.02269	0.00283334
ENSMUSG00000004341	Gpx6	0.679018	0	0.275683	1.61215	NA
ENSMUSG00000004344	Gpx5	0.078533	0	0	9.69539	NA
ENSMUSG00000004347	Pde1c	9.64179	0	0.361135	0.276545	0.432776
ENSMUSG00000004356	Utp20	12.6141	0	-0.0175634	0.266415	0.97914
ENSMUSG00000004359	Spic	0.0801945	0	0.514122	9.69292	NA
ENSMUSG00000004360	9330159F19Rik	41.2774	0	0.525549	0.224743	0.100172
ENSMUSG00000004364	Cul3	98.6811	0	0.162159	0.119376	0.409931
ENSMUSG00000004366	Sst	233.923	0	-0.506295	0.167353	0.023895
ENSMUSG00000004371	Il11	0.311108	0	-0.889381	2.36933	NA
ENSMUSG00000004383	Large1	68.8357	0	0.221647	0.196051	0.509301
ENSMUSG00000004393	Ddx56	72.1112	0	-0.0431471	0.113694	0.855866
ENSMUSG00000004394	Tmed4	158.54	0	0.0120837	0.0952982	0.957286
ENSMUSG00000004415	Col26a1	2.81404	0	0.455445	0.702375	0.734796
ENSMUSG00000004446	Bid	23.0079	0	0.962115	0.229032	0.000668128
ENSMUSG00000004451	Ralb	45.8766	0	0.0607367	0.162788	0.858144
ENSMUSG00000004455	Ppp1cc	53.1981	0	-0.00379086	0.174816	0.993309
ENSMUSG00000004460	Dnajb11	124.881	0	-0.195223	0.116156	0.28037
ENSMUSG00000004462	Tbccd1	16.0343	0	-0.0458367	0.22289	0.926244
ENSMUSG00000004473	Clec11a	12.2169	0	0.194502	0.310305	0.746631
ENSMUSG00000004500	Zfp324	5.222	0	-0.877779	0.463396	0.208577
ENSMUSG00000004508	Gab2	10.9341	1	1.37963	0.280536	3.63922e-05
ENSMUSG00000004530	Coro1c	45.646	0	0.100543	0.149965	0.725606
ENSMUSG00000004535	Tax1bp1	261.132	0	-0.176301	0.104502	0.27795
ENSMUSG00000004540	Psg17	0.0405474	0	0.289956	9.69337	NA
ENSMUSG00000004542	Psg19	0.0207005	0	0	9.69539	NA
ENSMUSG00000004552	Ctse	0.904725	0	3.8359	1.26522	NA
ENSMUSG00000004558	Ndrg2	755.493	0	0.20079	0.132011	0.342103
ENSMUSG00000004561	Mettl17	23.2132	0	-0.279659	0.201026	0.395731
ENSMUSG00000004562	Arhgef40	17.9176	0	0.304829	0.22803	0.41899
ENSMUSG00000004565	Pnpla6	23.1891	0	0.238678	0.192775	0.46024
ENSMUSG00000004567	Mcoln1	59.6693	0	0.0935867	0.163821	0.77206
ENSMUSG00000004568	Arhgef18	20.2176	0	0.0109999	0.196588	0.982145
ENSMUSG00000004591	Pkn2	33.0424	0	0.120169	0.181864	0.729928
ENSMUSG00000004609	Cd33	27.9485	1	1.001	0.355418	0.0392374
ENSMUSG00000004610	Etfb	188.469	0	-0.561307	0.129844	0.000431292
ENSMUSG00000004612	Nkg7	0.476806	0	2.09111	1.60917	NA
ENSMUSG00000004626	Stxbp2	28.7488	0	0.462468	0.231466	0.176833
ENSMUSG00000004630	Pcp2	5.16412	0	-0.836472	0.943765	0.624035
ENSMUSG00000004631	Sgce	90.6197	0	-0.626268	0.177789	0.00627359
ENSMUSG00000004633	Chn2	52.0348	0	-0.816997	0.179245	0.000173059
ENSMUSG00000004637	Wwox	35.289	0	0.442989	0.159928	0.0435707
ENSMUSG00000004642	Slbp	34.3278	0	0.0336403	0.168763	0.928649
ENSMUSG00000004651	Tyr	0.136691	0	-0.0901917	8.16303	NA
ENSMUSG00000004654	Ghrhr	0.0664214	0	0	9.69539	NA
ENSMUSG00000004655	Aqp1	1.30837	0	2.04904	1.23352	NA
ENSMUSG00000004661	Arid3b	4.76323	0	-0.513771	0.501852	0.560032
ENSMUSG00000004665	Cnn2	22.3042	-1	-2.2461	0.606131	0.00363562
ENSMUSG00000004667	Polr2e	175.947	0	-0.0799208	0.108812	0.695814
ENSMUSG00000004668	Abca13	0.176541	0	2.60094	5.51963	NA
ENSMUSG00000004677	Myo9b	13.8302	0	-0.1826	0.262077	0.713926
ENSMUSG00000004698	Hdac9	46.185	0	-0.200735	0.174416	0.499803
ENSMUSG00000004707	Ly9	3.18602	0	1.08925	1.49654	0.698998
ENSMUSG00000004709	Cd244a	0.583583	0	1.26095	2.8457	NA
ENSMUSG00000004730	Adgre1	43.7517	0	0.981172	0.343557	0.0356611
ENSMUSG00000004748	Mtfp1	125.986	0	-0.140823	0.153765	0.609916
ENSMUSG00000004768	Rab23	21.8113	0	0.0435402	0.188105	0.916445
ENSMUSG00000004771	Rab11a	305.264	0	-0.188453	0.0859272	0.129008
ENSMUSG00000004788	Eif2b2	167.495	0	0.300346	0.120366	0.0756126
ENSMUSG00000004789	Dlst	90.1939	0	0.00811042	0.112619	0.976801
ENSMUSG00000004791	Pgf	17.5632	0	-0.247767	0.231362	0.538245
ENSMUSG00000004798	Ulk2	56.069	0	0.296424	0.1754	0.277102
ENSMUSG00000004814	Ccl24	5.83461	0	0.982506	0.774838	0.44878
ENSMUSG00000004815	Dgkq	0.484663	0	0.320182	1.77341	NA
ENSMUSG00000004837	Grap	11.8604	0	0.0293732	0.298317	0.967466
ENSMUSG00000004842	Pou1f1	0.125682	0	0	9.69539	NA
ENSMUSG00000004843	Chmp2b	121.939	0	0.217611	0.104725	0.156166
ENSMUSG00000004846	Plod3	48.3466	0	-0.41576	0.181088	0.108037
ENSMUSG00000004849	Ap1s1	408.139	0	-0.480153	0.124582	0.00223934
ENSMUSG00000004864	Mapk13	1.76502	0	-0.860696	0.482666	0.244614
ENSMUSG00000004865	Srpk1	62.059	0	-0.275031	0.17281	0.315739
ENSMUSG00000004872	Pax3	0.895679	0	0.38302	0.809642	NA
ENSMUSG00000004880	Lbr	14.3447	0	0.377736	0.271159	0.395091
ENSMUSG00000004885	Crabp2	8.45808	0	-0.757173	0.502875	0.348656
ENSMUSG00000004891	Nes	13.7536	0	-1.77831	0.882632	0.172401
ENSMUSG00000004892	Bcan	154.676	0	0.0489168	0.110914	0.830074
ENSMUSG00000004894	Hapln2	34.0638	0	-0.12201	0.193159	0.743755
ENSMUSG00000004895	Prcc	16.933	0	0.0612633	0.236665	0.905349
ENSMUSG00000004896	Rrnad1	15.033	0	0.361131	0.27769	0.435003
ENSMUSG00000004897	Hdgf	234.242	0	0.101209	0.0954294	0.543624
ENSMUSG00000004902	Slc25a18	103.372	0	0.576374	0.148722	0.00208801
ENSMUSG00000004929	Thop1	28.6482	0	-0.452902	0.187345	0.0869776
ENSMUSG00000004931	Apba3	15.3877	0	0.022527	0.233968	0.968163
ENSMUSG00000004933	Matk	192.968	0	0.0134058	0.15012	0.970827
ENSMUSG00000004934	Pias4	30.2168	0	-0.465413	0.195423	0.0926877
ENSMUSG00000004936	Map2k1	247.688	0	0.100925	0.123125	0.654191
ENSMUSG00000004937	Sgta	161.178	0	0.134658	0.10727	0.453301
ENSMUSG00000004939	Nmrk2	0.312883	0	0.281692	2.49404	NA
ENSMUSG00000004945	Tmem242	125.425	0	-0.151536	0.12617	0.477301
ENSMUSG00000004947	Dtx2	9.79157	1	1.09654	0.301035	0.00441408
ENSMUSG00000004948	Zp3	0.457861	0	-0.396232	1.65549	NA
ENSMUSG00000004951	Hspb1	85.7867	1	3.94813	0.303218	1.65509e-34
ENSMUSG00000004952	Rasa4	10.9564	0	0.923969	0.34404	0.0515883
ENSMUSG00000004961	Syt5	188.18	0	0.0114949	0.169639	0.978289
ENSMUSG00000004980	Hnrnpa2b1	406.32	0	-0.467781	0.154396	0.0236649
ENSMUSG00000004988	Fxyd4	0.844835	0	-2.17554	1.22872	NA
ENSMUSG00000004994	Ccdc130	26.5503	0	-0.0273328	0.205226	0.955376
ENSMUSG00000004996	Mri1	18.0555	0	0.159322	0.236157	0.72389
ENSMUSG00000005034	Prkacb	273.722	0	0.282404	0.139675	0.170712
ENSMUSG00000005043	Sgsh	5.2068	0	-0.546639	0.409641	0.420391
ENSMUSG00000005045	Chd5	72.3527	0	0.278035	0.231511	0.477301
ENSMUSG00000005054	Cstb	224.299	0	0.321153	0.130052	0.0793322
ENSMUSG00000005057	Sh2b2	7.45217	1	1.55954	0.372491	0.000704724
ENSMUSG00000005069	Pex5	27.9338	0	0.335231	0.206329	0.301908
ENSMUSG00000005078	Jkamp	132.808	0	-0.287535	0.106043	0.0490274
ENSMUSG00000005087	Cd44	14.5951	0	0.147838	0.465041	0.883663
ENSMUSG00000005089	Slc1a2	1206.75	0	0.505728	0.182543	0.0435356
ENSMUSG00000005102	Eif2ak4	18.3964	0	0.378283	0.242038	0.326196
ENSMUSG00000005103	Wdr1	205.272	0	0.00226	0.112778	0.993805
ENSMUSG00000005107	Slc2a9	1.06719	0	0.627539	1.3312	NA
ENSMUSG00000005124	Ccn4	2.59565	0	-2.34832	0.960727	0.0831131
ENSMUSG00000005125	Ndrg1	72.5625	0	0.0748652	0.186102	0.846161
ENSMUSG00000005131	4930550C14Rik	1.03288	0	-0.534624	0.79006	NA
ENSMUSG00000005142	Man2b1	131.351	0	0.609195	0.155458	0.00179451
ENSMUSG00000005148	Klf5	9.52018	0	-0.274293	0.480281	0.772067
ENSMUSG00000005150	Wdr83	24.2741	0	0.00509532	0.198098	0.992105
ENSMUSG00000005161	Prdx2	631.302	0	-0.358302	0.106793	0.0100487
ENSMUSG00000005198	Polr2a	31.1686	0	0.737454	0.2253	0.0127099
ENSMUSG00000005202	Shbg	0.143943	0	1.16185	7.19866	NA
ENSMUSG00000005204	Senp3	39.0262	0	0.211231	0.149819	0.388394
ENSMUSG00000005220	Corin	0.218444	0	1.27109	4.51321	NA
ENSMUSG00000005225	Plekha8	7.37192	0	0.513754	0.370417	0.39771
ENSMUSG00000005232	G6pc2	0.0287844	0	0.289946	9.69337	NA
ENSMUSG00000005233	Spc25	11.6039	-1	-2.40842	0.878167	0.046109
ENSMUSG00000005237	Dnah2	1.77724	0	0.489637	0.717873	0.7206
ENSMUSG00000005251	Ripk4	0.685843	0	1.32113	1.06819	NA
ENSMUSG00000005262	Ufd1	93.669	0	0.529004	0.116604	0.000187185
ENSMUSG00000005267	Zfp287	10.8021	0	0.358708	0.292576	0.4654
ENSMUSG00000005268	Prlr	7.73319	0	0.247658	0.516469	0.813066
ENSMUSG00000005299	Letm1	114.017	0	0.164342	0.10254	0.310656
ENSMUSG00000005312	Ubqln1	170.064	0	0.253933	0.0964983	0.0577785
ENSMUSG00000005320	Fgfr4	0.0857436	0	-1.0069	9.69539	NA
ENSMUSG00000005338	Cadm3	8.2248	0	0.339322	0.380256	0.620829
ENSMUSG00000005354	Txn2	195.386	0	-0.390093	0.095208	0.000960441
ENSMUSG00000005355	Casp14	0.00410119	0	0	9.69539	NA
ENSMUSG00000005357	Slc1a6	4.39092	0	0.422622	0.444334	0.593709
ENSMUSG00000005360	Slc1a3	620.59	0	0.166925	0.213917	0.672881
ENSMUSG00000005362	Crbn	86.5364	0	-0.11807	0.144487	0.655423
ENSMUSG00000005364	Il5ra	0.0325884	0	0	9.69539	NA
ENSMUSG00000005370	Msh6	13.7882	0	0.245401	0.249317	0.578446
ENSMUSG00000005371	Fbxo11	62.0509	0	0.405422	0.169501	0.090852
ENSMUSG00000005373	Mlxipl	9.00994	1	2.76705	0.955876	0.0327497
ENSMUSG00000005374	Tbl2	26.9002	0	-0.487587	0.183571	0.0549854
ENSMUSG00000005378	Bud23	44.6879	0	-0.130238	0.14742	0.625376
ENSMUSG00000005397	Nid1	10.1874	0	-0.251032	0.336024	0.689234
ENSMUSG00000005410	Mcm5	9.71287	-1	-2.05584	0.675685	0.0229744
ENSMUSG00000005413	Hmox1	3.23249	0	-0.285183	0.947676	0.889851
ENSMUSG00000005417	Mprip	123.428	0	0.185608	0.122905	0.346448
ENSMUSG00000005442	Cic	27.4635	0	0.577151	0.266145	0.134482
ENSMUSG00000005447	Pafah1b3	29.7697	0	0.0356515	0.219598	0.944499
ENSMUSG00000005465	Il27ra	0.517104	0	-0.120405	1.38465	NA
ENSMUSG00000005469	Prkaca	178.387	0	0.180707	0.11282	0.310872
ENSMUSG00000005470	Asf1b	5.79284	0	-1.01497	0.760937	0.420648
ENSMUSG00000005474	Myl10	0.0173323	0	-1.00689	9.69539	NA
ENSMUSG00000005481	Ddx39	38.1042	0	-0.570704	0.239615	0.0926694
ENSMUSG00000005483	Dnajb1	80.5885	0	-0.129692	0.165021	0.669858
ENSMUSG00000005493	Msh4	0.114923	0	0.147331	9.6937	NA
ENSMUSG00000005501	Usp40	17.116	0	-0.326658	0.338147	0.586232
ENSMUSG00000005503	Evx1	0.662457	0	0.77007	1.17594	NA
ENSMUSG00000005505	Kbtbd4	1.14873	0	-0.793123	0.902642	NA
ENSMUSG00000005506	Celf1	132.681	0	0.35648	0.189605	0.213305
ENSMUSG00000005510	Ndufs3	355.362	0	0.156757	0.0876669	0.243025
ENSMUSG00000005514	Por	75.3352	0	0.360799	0.107768	0.01027
ENSMUSG00000005533	Igf1r	52.3379	0	0.703738	0.20792	0.00919772
ENSMUSG00000005534	Insr	20.7634	0	0.532615	0.264637	0.172909
ENSMUSG00000005540	Fcer2a	0.195439	0	0.339343	5.39057	NA
ENSMUSG00000005547	Cyp2a5	0.936353	0	0.337162	1.66929	NA
ENSMUSG00000005553	Atp4a	0.924877	0	-1.532	0.978577	NA
ENSMUSG00000005566	Trim28	127.739	0	0.273035	0.108962	0.0740316
ENSMUSG00000005575	Ube2m	70.5004	0	-0.265999	0.171937	0.332108
ENSMUSG00000005580	Adcy9	130.809	0	0.121163	0.102846	0.487118
ENSMUSG00000005583	Mef2c	419.939	0	0.201669	0.228417	0.625692
ENSMUSG00000005609	Ctr9	56.3401	0	-0.282878	0.140522	0.172857
ENSMUSG00000005610	Eif4g2	309.682	0	-0.247216	0.103966	0.0934281
ENSMUSG00000005611	Mrvi1	1.9731	0	0.00437817	0.706888	0.999174
ENSMUSG00000005615	Pcyt1a	30.1529	0	-0.0542995	0.177465	0.888389
ENSMUSG00000005621	Zfp592	12.3814	0	0.0698398	0.307325	0.918409
ENSMUSG00000005625	Psmd4	322.845	0	0.114984	0.0872847	0.427959
ENSMUSG00000005628	Tmod4	0.935998	0	0.896038	1.231	NA
ENSMUSG00000005640	Insrr	0.196322	0	0.264958	3.64306	NA
ENSMUSG00000005649	Cabp5	0.0567315	0	0	9.69539	NA
ENSMUSG00000005656	Snx6	156.222	0	-0.354137	0.117899	0.0252463
ENSMUSG00000005667	Mthfd2	33.9273	0	-0.591527	0.246849	0.0902456
ENSMUSG00000005672	Kit	24.6379	0	0.613839	0.268511	0.109757
ENSMUSG00000005674	Tomm40l	1.49239	0	-0.394276	0.706376	0.777426
ENSMUSG00000005677	Nr1i3	0.00809158	0	0	9.69539	NA
ENSMUSG00000005681	Apoa2	3.56772	0	0.091286	0.434725	0.92495
ENSMUSG00000005682	Pan2	10.4057	0	0.664523	0.314929	0.147647
ENSMUSG00000005683	Cs	242.768	0	-0.140656	0.136522	0.557414
ENSMUSG00000005686	Ampd3	19.2142	1	1.48184	0.256541	5.725e-07
ENSMUSG00000005687	Bcas2	222.788	0	-0.0450663	0.0869107	0.796491
ENSMUSG00000005696	Sh2d1a	0.385015	0	0.659787	1.94524	NA
ENSMUSG00000005698	Ctcf	64.6936	0	-0.0422213	0.181865	0.916198
ENSMUSG00000005699	Pard6a	69.5231	0	-0.0334785	0.149104	0.919764
ENSMUSG00000005705	Agrp	104.668	0	0.188287	0.156812	0.477325
ENSMUSG00000005716	Pvalb	270.139	0	-0.379732	0.205933	0.224838
ENSMUSG00000005718	Tfap4	3.35771	0	0.706048	0.475161	0.356312
ENSMUSG00000005732	Ranbp1	369.925	0	-0.222231	0.11732	0.208577
ENSMUSG00000005763	Cd247	0.287225	0	-1.61832	2.38543	NA
ENSMUSG00000005774	Rfx5	3.89717	0	-0.286914	0.405546	0.708749
ENSMUSG00000005779	Psmb4	523.657	0	0.218363	0.0758502	0.033879
ENSMUSG00000005800	Mmp8	0.828194	0	2.43474	1.34634	NA
ENSMUSG00000005802	Slc30a4	25.9079	0	0.64708	0.256533	0.0719724
ENSMUSG00000005803	Sqor	23.1348	0	0.539871	0.214173	0.0721667
ENSMUSG00000005804	Bloc1s6	48.1835	0	0.0382934	0.146692	0.904507
ENSMUSG00000005813	Metap1	52.788	0	-0.106411	0.124521	0.638935
ENSMUSG00000005823	Gpr108	52.6834	0	0.127407	0.133067	0.59068
ENSMUSG00000005824	Tnfsf14	0.0381585	0	0.289946	9.69337	NA
ENSMUSG00000005836	Gata6	0.307245	0	-0.185646	2.29599	NA
ENSMUSG00000005846	Rsl1d1	88.0658	0	0.314665	0.127026	0.0782108
ENSMUSG00000005864	Cnga2	0.285564	0	0.837741	4.41871	NA
ENSMUSG00000005871	Apc	141.941	0	-0.0600028	0.159183	0.856907
ENSMUSG00000005873	Reep5	1660.32	0	-0.0293062	0.10783	0.900272
ENSMUSG00000005881	Ergic3	230.91	0	-0.126793	0.0926587	0.4057
ENSMUSG00000005882	Uqcc1	57.1528	0	-0.0722629	0.110326	0.732119
ENSMUSG00000005883	Spo11	0.29542	0	0.615383	2.139	NA
ENSMUSG00000005886	Ncoa2	41.3781	0	0.379793	0.222831	0.271461
ENSMUSG00000005892	Trh	6.97336	0	0.712347	0.373718	0.204794
ENSMUSG00000005893	Nr2c2	25.7882	0	0.395655	0.260749	0.343764
ENSMUSG00000005897	Nr2c1	7.5919	0	0.106078	0.361386	0.892741
ENSMUSG00000005899	Smpd4	23.2195	0	0.313992	0.22903	0.404762
ENSMUSG00000005907	Pex1	14.0202	0	-0.137959	0.255105	0.785945
ENSMUSG00000005917	Otx1	4.30594	0	-1.7857	0.688086	0.0621856
ENSMUSG00000005936	Kctd20	35.7	0	-0.0165083	0.16376	0.966851
ENSMUSG00000005947	Itgae	2.00606	0	-0.662904	0.596593	0.518725
ENSMUSG00000005949	Ctns	13.9612	0	0.117886	0.292483	0.845908
ENSMUSG00000005950	P2rx5	2.17439	0	-0.961647	0.572687	0.280762
ENSMUSG00000005951	Shpk	2.51105	0	0.494193	0.668763	0.693249
ENSMUSG00000005952	Trpv1	0.0799535	0	0.289961	9.69337	NA
ENSMUSG00000005958	Ephb3	7.72531	0	-0.755943	0.393649	0.200091
ENSMUSG00000005968	Tuft1	3.14929	0	0.438043	0.432797	0.565175
ENSMUSG00000005973	Rcn1	23.3028	-1	-1.24042	0.444802	0.0418091
ENSMUSG00000005980	Dnase1	0.682778	0	-0.314889	1.15762	NA
ENSMUSG00000005981	Trap1	68.5126	0	-0.0290425	0.111046	0.904277
ENSMUSG00000005982	Naa60	11.8066	0	-0.032993	0.283497	0.961436
ENSMUSG00000005983	1700037C18Rik	8.13675	0	0.147562	0.325203	0.824357
ENSMUSG00000005986	Ankrd13d	54.3484	0	-0.111238	0.165603	0.724813
ENSMUSG00000005994	Tyrp1	0.28167	0	-1.43444	2.88998	NA
ENSMUSG00000006005	Tpr	197.811	0	-0.570095	0.212429	0.0517444
ENSMUSG00000006007	Pdc	0.116139	0	-0.0901159	9.69431	NA
ENSMUSG00000006010	Odr4	74.1203	0	-0.0458969	0.130857	0.86866
ENSMUSG00000006014	Prg4	8.55524	1	1.31659	0.39823	0.0116158
ENSMUSG00000006019	Dhx34	6.43498	0	0.110737	0.37784	0.892953
ENSMUSG00000006021	Kptn	25.7283	0	-0.437842	0.186316	0.0980021
ENSMUSG00000006024	Napa	480.246	0	0.084376	0.112252	0.68687
ENSMUSG00000006050	Sra1	218.579	0	-0.191506	0.0865161	0.124744
ENSMUSG00000006056	Calcoco2	0.135186	0	-1.02486	5.6805	NA
ENSMUSG00000006057	Atp5g1	638.831	0	-0.275547	0.0953003	0.0329727
ENSMUSG00000006058	Snf8	139.791	0	-0.0870237	0.140402	0.749484
ENSMUSG00000006095	Tbcb	275.102	0	-0.167579	0.10371	0.30507
ENSMUSG00000006127	Inpp5k	47.1884	0	0.670659	0.171486	0.00184956
ENSMUSG00000006134	Crkl	2.72242	0	0.410752	0.577311	0.706743
ENSMUSG00000006143	Upk3bl	0.914228	0	1.80836	1.04346	NA
ENSMUSG00000006154	Eps8l1	3.96694	0	0.0126223	0.603562	0.99361
ENSMUSG00000006169	Clint1	45.6492	0	0.0474241	0.176243	0.90108
ENSMUSG00000006179	Prss16	0.602869	0	-1.6804	1.56563	NA
ENSMUSG00000006191	Cdkal1	20.8894	0	-0.0633424	0.200875	0.884669
ENSMUSG00000006200	Rhox6	0.0189344	0	0.289946	9.69337	NA
ENSMUSG00000006204	Cdcp3	0.110629	0	0	9.69539	NA
ENSMUSG00000006205	Htra1	305.622	0	0.661577	0.122808	4.15565e-06
ENSMUSG00000006215	Zbtb17	18.417	0	0.368136	0.254899	0.373653
ENSMUSG00000006216	Clcnkb	0.0840294	0	0.514244	9.69292	NA
ENSMUSG00000006218	Fam131c	0.801316	0	-1.01428	1.03582	NA
ENSMUSG00000006219	Fblim1	3.43968	0	1.04833	0.669033	0.324689
ENSMUSG00000006221	Hspb7	0.16312	0	1.15032	6.17244	NA
ENSMUSG00000006235	Epor	5.46262	0	-0.0825292	0.638736	0.956394
ENSMUSG00000006241	Ccdc159	5.12464	0	-0.935508	0.400838	0.100894
ENSMUSG00000006262	Mob1b	23.4978	0	0.496953	0.222311	0.11984
ENSMUSG00000006269	Atp6v1b1	0.0615869	0	1.1546	9.69195	NA
ENSMUSG00000006270	Vax1	0.629421	0	-1.72801	1.58343	NA
ENSMUSG00000006273	Atp6v1b2	659.317	0	0.14958	0.121845	0.464906
ENSMUSG00000006276	Eps15l1	31.384	0	0.196966	0.189712	0.553803
ENSMUSG00000006281	Tep1	6.44777	0	1.03453	0.437852	0.096022
ENSMUSG00000006288	Ttc5	28.4992	-1	-1.18993	0.212043	1.34239e-06
ENSMUSG00000006289	Osgep	58.9627	0	-0.657871	0.139335	8.64357e-05
ENSMUSG00000006299	Aamp	162.453	0	0.0687961	0.0978277	0.710779
ENSMUSG00000006301	Tmbim1	54.7174	0	0.168277	0.197689	0.640109
ENSMUSG00000006304	Arpc2	802.397	0	0.0547847	0.0938426	0.766309
ENSMUSG00000006307	Kmt2b	39.0387	0	0.458903	0.235352	0.191235
ENSMUSG00000006310	Zbtb32	0.518137	0	-0.519389	1.61206	NA
ENSMUSG00000006311	Etv2	0.0135683	0	0	9.69539	NA
ENSMUSG00000006313	Upk1a	0.816897	0	3.85974	1.33164	NA
ENSMUSG00000006315	Tmem147	341.428	0	-0.127947	0.0875794	0.366411
ENSMUSG00000006333	Rps9	1075	0	-0.039292	0.115973	0.874276
ENSMUSG00000006335	Tfpt	14.7412	0	-0.186637	0.309708	0.75726
ENSMUSG00000006342	Susd2	14.4026	0	-0.451713	0.258229	0.255548
ENSMUSG00000006344	Ggt5	7.55219	0	1.44945	0.560786	0.0635469
ENSMUSG00000006345	Ggt1	1.52515	0	-0.31191	0.655486	0.814585
ENSMUSG00000006356	Crip2	210.376	0	0.084738	0.120581	0.71085
ENSMUSG00000006360	Crip1	43.0768	0	0.33778	0.238456	0.385556
ENSMUSG00000006362	Cbfa2t3	30.3012	0	0.392878	0.354979	0.520752
ENSMUSG00000006369	Fbln1	12.7871	0	0.266355	0.285544	0.601897
ENSMUSG00000006373	Pgrmc1	373.778	0	0.279263	0.135189	0.159456
ENSMUSG00000006378	Gcat	28.2831	0	0.178695	0.165744	0.534121
ENSMUSG00000006386	Tek	5.73668	0	0.400662	0.37028	0.531875
ENSMUSG00000006389	Mpl	0.301756	0	-0.670132	2.44881	NA
ENSMUSG00000006390	Elovl1	96.6182	0	-0.618784	0.145316	0.000542415
ENSMUSG00000006392	Med8	84.5147	0	0.085595	0.111503	0.678977
ENSMUSG00000006395	Hyi	55.4626	0	0.891537	0.152238	3.72164e-07
ENSMUSG00000006398	Cdc20	7.61892	-1	-3.09365	1.04169	0.0274297
ENSMUSG00000006403	Adamts4	15.5943	-1	-1.4682	0.309252	7.82904e-05
ENSMUSG00000006411	Nectin4	11.3614	1	1.22078	0.425179	0.0344541
ENSMUSG00000006412	Pfdn2	205.394	0	-0.0794486	0.169439	0.817106
ENSMUSG00000006418	Rnf114	110.087	0	0.134105	0.119288	0.512499
ENSMUSG00000006423	C330007P06Rik	37.2042	0	-0.0428	0.179187	0.913764
ENSMUSG00000006435	Neurl1a	85.8299	0	0.100315	0.192927	0.796185
ENSMUSG00000006442	Srm	86.6634	0	-0.339297	0.157888	0.138829
ENSMUSG00000006445	Epha2	3.46765	0	-1.32293	0.568194	0.101854
ENSMUSG00000006457	Actn3	1.94464	0	0.212859	0.552822	0.853226
ENSMUSG00000006462	A530013C23Rik	0.681291	0	1.60993	1.50709	NA
ENSMUSG00000006463	Zdhhc24	20.9708	0	0.0259973	0.206716	0.957617
ENSMUSG00000006464	Bbs1	10.566	0	0.108379	0.371113	0.893248
ENSMUSG00000006469	Slc34a3	1.06232	0	-3.3683	1.06062	NA
ENSMUSG00000006471	Ndor1	13.2919	0	-0.160751	0.258058	0.748083
ENSMUSG00000006476	Nsmf	291.549	0	0.141784	0.145079	0.58122
ENSMUSG00000006488	Prl7a1	0.0122641	0	0	9.69539	NA
ENSMUSG00000006494	Pdk1	28.7614	0	0.545915	0.22127	0.0797085
ENSMUSG00000006498	Ptbp1	2.04119	0	0.681394	0.738166	0.606727
ENSMUSG00000006517	Mvd	15.5861	0	-0.804069	0.277397	0.0324664
ENSMUSG00000006519	Cyba	105.428	1	1.62471	0.235679	8.46474e-10
ENSMUSG00000006522	Itih3	47.5089	0	-0.293475	0.191843	0.338981
ENSMUSG00000006526	Stimate	24.6698	0	0.252241	0.188504	0.418743
ENSMUSG00000006527	Sfmbt1	18.5668	0	0.0989731	0.226894	0.832622
ENSMUSG00000006529	Itih1	0.0062282	0	0	9.69539	NA
ENSMUSG00000006538	Ihh	0.186169	0	0	4.39102	NA
ENSMUSG00000006542	Prkag3	0.15491	0	-1.93642	5.82454	NA
ENSMUSG00000006546	Cryba2	1.95663	0	0.416025	0.472569	0.627022
ENSMUSG00000006567	Atp7b	2.19703	0	0.204212	0.567179	0.864718
ENSMUSG00000006570	Defb2	0.293395	0	0	3.26225	NA
ENSMUSG00000006574	Slc4a1	0.635702	0	-1.41292	1.99044	NA
ENSMUSG00000006575	Rundc3a	227.213	0	-0.0429793	0.124095	0.870501
ENSMUSG00000006576	Slc4a3	49.876	0	-0.110388	0.169188	0.733152
ENSMUSG00000006586	Runx1t1	39.1835	0	-0.0588299	0.243941	0.912843
ENSMUSG00000006587	Snai3	0.221842	0	0	3.86198	NA
ENSMUSG00000006589	Aprt	161.964	0	0.016024	0.129525	0.958435
ENSMUSG00000006599	Gtf2h1	37.2268	0	0.16694	0.21562	0.67573
ENSMUSG00000006611	Hfe	27.7753	1	1.27335	0.240348	6.36058e-06
ENSMUSG00000006641	Slc5a6	39.0301	0	0.102664	0.204243	0.803222
ENSMUSG00000006642	Tcf23	0.220345	0	-0.142961	3.90503	NA
ENSMUSG00000006649	Nphs1	4.19598	0	0.149236	0.578198	0.905722
ENSMUSG00000006651	Aplp1	1241.68	0	-0.411743	0.100416	0.000950514
ENSMUSG00000006673	Qrich1	66.0115	0	0.410841	0.130581	0.0177785
ENSMUSG00000006675	P4htm	97.8851	0	0.173303	0.126775	0.406104
ENSMUSG00000006676	Usp19	44.926	0	0.543507	0.156023	0.00702518
ENSMUSG00000006678	Pola1	6.96015	0	-0.96823	0.495256	0.189592
ENSMUSG00000006699	Cdc42	691.862	0	0.0777462	0.0837139	0.603832
ENSMUSG00000006705	Pknox1	12.7452	0	-0.355128	0.295211	0.476579
ENSMUSG00000006711	D130043K22Rik	10.0417	0	0.0486393	0.385865	0.957545
ENSMUSG00000006715	Gmnn	18.3753	0	-0.296371	0.311337	0.593241
ENSMUSG00000006717	Acot13	428.278	0	-0.307742	0.121136	0.0695191
ENSMUSG00000006720	Zfp184	3.24421	0	0.278606	0.572067	0.809426
ENSMUSG00000006724	Cyp27b1	0.109737	0	-0.0901319	9.30588	NA
ENSMUSG00000006728	Cdk4	80.5858	0	-0.578942	0.29393	0.184893
ENSMUSG00000006731	B4galnt1	7.23249	0	0.184827	0.413275	0.827139
ENSMUSG00000006732	Mettl1	15.2615	0	-0.0439854	0.237228	0.934695
ENSMUSG00000006736	Tspan31	5.9267	0	-0.471658	0.3233	0.367261
ENSMUSG00000006740	Kif5b	358.353	0	-0.268025	0.122423	0.130017
ENSMUSG00000006763	Saal1	18.2217	0	-0.975832	0.22036	0.000285324
ENSMUSG00000006764	Tph2	12.9289	0	-0.943883	0.372067	0.0700518
ENSMUSG00000006777	Krt23	0.297791	0	1.25316	2.3994	NA
ENSMUSG00000006782	Cnp	591.814	0	-0.619738	0.169846	0.00434791
ENSMUSG00000006784	Ttc25	2.76183	0	-0.184179	0.573713	0.882265
ENSMUSG00000006800	Sulf2	73.9693	0	0.358008	0.14921	0.0897147
ENSMUSG00000006818	Sod2	262.661	0	-0.189814	0.0739016	0.0655426
ENSMUSG00000006850	Tmco6	5.9176	-1	-1.09993	0.361837	0.023105
ENSMUSG00000006906	Stambp	72.9363	0	-0.0221979	0.126162	0.938391
ENSMUSG00000006920	Ezh1	36.9905	0	-0.00460734	0.160519	0.991563
ENSMUSG00000006930	Hap1	87.9329	0	0.328177	0.228935	0.378125
ENSMUSG00000006931	P3h4	27.3589	0	-0.66313	0.156494	0.000585326
ENSMUSG00000006932	Ctnnb1	27.3479	0	0.0744989	0.196487	0.855901
ENSMUSG00000006941	Eif1b	521.088	0	-0.148264	0.0963519	0.33546
ENSMUSG00000006948	Klk4	0.0129538	0	-0.667167	9.69431	NA
ENSMUSG00000006958	Chrd	12.3036	0	0.044072	0.492298	0.970827
ENSMUSG00000006998	Psmd2	224.92	0	0.128129	0.0846229	0.344908
ENSMUSG00000007021	Syngr3	237.092	0	-0.0621776	0.141864	0.831558
ENSMUSG00000007029	Vars	26.3095	0	0.299506	0.230319	0.435016
ENSMUSG00000007030	Vwa7	1.49181	0	-0.147314	0.617524	0.91391
ENSMUSG00000007033	Hspa1l	0.32961	0	2.10928	2.71674	NA
ENSMUSG00000007034	Slc44a4	0.915764	0	0.718257	1.32387	NA
ENSMUSG00000007035	Msh5	1.73075	0	0.149726	0.666712	0.919764
ENSMUSG00000007036	Abhd16a	113.122	0	-0.0541857	0.122133	0.828566
ENSMUSG00000007038	Neu1	62.151	0	0.322571	0.146747	0.128078
ENSMUSG00000007039	Ddah2	64.9325	0	-0.41622	0.299119	0.395703
ENSMUSG00000007041	Clic1	74.3135	0	0.248478	0.376755	0.730548
ENSMUSG00000007050	Lsm2	41.1577	0	-0.578899	0.210982	0.0459692
ENSMUSG00000007080	Pole	2.33828	0	0.78802	0.752989	0.550439
ENSMUSG00000007097	Atp1a2	601.052	0	0.0940821	0.139719	0.724133
ENSMUSG00000007107	Atp1a4	0.777517	0	-0.485665	1.1179	NA
ENSMUSG00000007122	Casq1	4.88412	0	0.286019	0.461245	0.749441
ENSMUSG00000007207	Stx1a	100.788	0	-0.174932	0.222832	0.670231
ENSMUSG00000007209	Ceacam9	0.650789	0	0.242889	1.06542	NA
ENSMUSG00000007279	Scube2	0.863178	0	1.37451	1.19614	NA
ENSMUSG00000007338	Mrpl49	73.2269	0	-0.465087	0.106285	0.00035271
ENSMUSG00000007379	Dennd2c	1.71292	0	-1.40182	0.932419	0.349776
ENSMUSG00000007411	Mark3	147.857	0	0.269455	0.121249	0.122439
ENSMUSG00000007415	Gatad1	116.564	0	-0.209957	0.118975	0.250541
ENSMUSG00000007457	2310003L06Rik	0.116916	0	0	9.69539	NA
ENSMUSG00000007458	M6pr	155.722	0	0.0727941	0.107277	0.722451
ENSMUSG00000007476	Lrrc8a	148.533	1	1.24026	0.158192	1.45244e-12
ENSMUSG00000007480	Mc5r	0.148407	0	0.698346	8.64411	NA
ENSMUSG00000007564	Ppp2r1a	475.82	0	-0.00821412	0.0896662	0.970224
ENSMUSG00000007570	Fance	19.5089	0	-0.326932	0.200561	0.299665
ENSMUSG00000007589	Tinf2	19.4274	0	0.0619482	0.251802	0.910734
ENSMUSG00000007591	Tssk4	0.390022	0	-1.16067	1.79371	NA
ENSMUSG00000007594	Hapln4	77.9931	0	0.105308	0.173944	0.755893
ENSMUSG00000007603	Dus3l	47.2332	0	0.396314	0.145627	0.0481157
ENSMUSG00000007610	Gtpbp3	9.531	0	-0.274056	0.285355	0.589432
ENSMUSG00000007613	Tgfbr1	85.1813	0	0.36474	0.247103	0.360662
ENSMUSG00000007617	Homer1	82.3605	0	0.0974296	0.260377	0.857808
ENSMUSG00000007646	Rad51c	4.39358	0	-0.0968252	0.418637	0.916545
ENSMUSG00000007653	Gabrb2	6.29439	0	0.0374239	0.492335	0.975339
ENSMUSG00000007655	Cav1	24.8361	-1	-1.07351	0.277437	0.00212925
ENSMUSG00000007656	Arpp19	565.218	0	-0.0104876	0.120599	0.971911
ENSMUSG00000007659	Bcl2l1	175.053	0	0.956867	0.122616	1.8083e-12
ENSMUSG00000007670	Khsrp	29.6625	0	0.523827	0.270062	0.193992
ENSMUSG00000007682	Dio2	16.3671	0	0.229511	0.305806	0.687454
ENSMUSG00000007721	Ccdc124	266.182	0	-0.477769	0.0951644	2.28052e-05
ENSMUSG00000007739	Cct4	253.259	0	-0.217768	0.0995553	0.13028
ENSMUSG00000007777	0610009B22Rik	109.019	0	-0.253113	0.133597	0.208521
ENSMUSG00000007783	Cpt1c	78.984	0	-0.140987	0.156051	0.615562
ENSMUSG00000007805	Twist2	2.53547	0	-0.634582	0.766674	0.650742
ENSMUSG00000007812	Zfp655	34.8441	0	0.178372	0.147142	0.472299
ENSMUSG00000007815	Rhoa	132.212	0	0.15975	0.129671	0.46253
ENSMUSG00000007817	Zmiz1	62.4346	0	0.71875	0.176081	0.00101298
ENSMUSG00000007827	Ankrd26	48.707	0	-0.737102	0.196549	0.00317512
ENSMUSG00000007833	Aldh16a1	9.64243	0	0.427973	0.287562	0.355456
ENSMUSG00000007836	Hnrnpa0	136.517	0	0.410359	0.171382	0.0905482
ENSMUSG00000007837	Prrg2	14.315	0	0.350834	0.235823	0.355677
ENSMUSG00000007850	Hnrnph1	133.094	0	-0.260242	0.205174	0.448594
ENSMUSG00000007867	Ift43	42.3252	0	-0.165106	0.140136	0.487118
ENSMUSG00000007872	Id3	273.2	0	0.0600619	0.173737	0.87072
ENSMUSG00000007877	Tcap	6.55697	0	0.748343	0.752918	0.573469
ENSMUSG00000007880	Arid1a	67.3055	0	0.629141	0.215834	0.0312622
ENSMUSG00000007888	Crlf1	10.972	0	0.586604	0.449971	0.4339
ENSMUSG00000007891	Ctsd	16.7513	0	0.367756	0.404098	0.612975
ENSMUSG00000007892	Rplp1	2395.69	0	-0.21517	0.189739	0.507812
ENSMUSG00000007908	Hmgcll1	13.7944	0	0.0846716	0.254225	0.876846
ENSMUSG00000007944	Ttc9b	251.942	0	-0.429945	0.155224	0.0435707
ENSMUSG00000007946	Phox2a	0.197911	0	-0.392116	4.5068	NA
ENSMUSG00000007950	Abhd8	175.812	0	-0.0349453	0.125296	0.898335
ENSMUSG00000007987	Ift22	123.612	0	-0.413557	0.112068	0.00380748
ENSMUSG00000007989	Fzd3	21.0382	0	-0.0102607	0.284341	0.988752
ENSMUSG00000008028	1700008O03Rik	2.77374	-1	-1.4977	0.511777	0.0304564
ENSMUSG00000008035	Mid1ip1	122.864	0	-0.367224	0.153053	0.0897147
ENSMUSG00000008036	Ap2s1	369.454	0	-0.230437	0.107019	0.137932
ENSMUSG00000008090	Fgfrl1	19.262	0	-0.280801	0.355962	0.668174
ENSMUSG00000008129	4930432K21Rik	1.95784	0	1.2803	0.646521	0.181865
ENSMUSG00000008136	Fhl2	61.1645	0	0.215739	0.224548	0.589227
ENSMUSG00000008140	Emc10	289.131	0	-0.472717	0.0973669	4.88108e-05
ENSMUSG00000008153	Clstn3	112.581	0	-0.081736	0.203501	0.84621
ENSMUSG00000008167	Fbxw9	31.5415	0	0.105844	0.265437	0.846873
ENSMUSG00000008193	Spib	0.220689	0	0.15185	5.04952	NA
ENSMUSG00000008200	Fnbp4	29.1099	0	0.747892	0.199506	0.00318521
ENSMUSG00000008206	Cers4	41.4754	0	0.186763	0.187712	0.573177
ENSMUSG00000008226	Scrn3	24.3512	0	-0.237843	0.209362	0.507171
ENSMUSG00000008301	Phax	239.331	0	-0.171993	0.0967035	0.24603
ENSMUSG00000008305	Tle1	46.3068	0	0.339929	0.188776	0.239064
ENSMUSG00000008307	1700109H08Rik	1.30605	0	0.735536	0.845086	NA
ENSMUSG00000008318	Relt	9.03287	0	0.696079	0.287524	0.0864797
ENSMUSG00000008333	Snrpb2	135.358	0	0.378097	0.119243	0.0166228
ENSMUSG00000008348	Ubc	961.258	0	-0.139343	0.126497	0.522501
ENSMUSG00000008373	Prpf31	94.202	0	-0.486611	0.104203	0.000108149
ENSMUSG00000008384	Sertad1	34.8233	0	-0.179623	0.258056	0.713926
ENSMUSG00000008393	Carhsp1	71.1435	0	0.611528	0.137176	0.000254211
ENSMUSG00000008398	Elk3	23.7752	0	0.000154983	0.32352	1
ENSMUSG00000008429	Herpud2	47.7897	0	0.216939	0.156183	0.396917
ENSMUSG00000008435	Rdh13	19.8009	0	-0.234459	0.248267	0.596218
ENSMUSG00000008438	Adam21	0.727532	0	-0.146812	1.11611	NA
ENSMUSG00000008450	Nutf2	25.2589	0	-0.448503	0.176344	0.0691707
ENSMUSG00000008461	Fut1	0.0716509	0	0	9.69539	NA
ENSMUSG00000008475	Arpc5	315.294	0	-0.0613325	0.142721	0.835244
ENSMUSG00000008482	Rnf151	0.0288301	0	-1.00689	9.69539	NA
ENSMUSG00000008489	Elavl2	87.7137	0	-0.0268154	0.171039	0.946301
ENSMUSG00000008496	Pou2f2	31.0109	0	0.395968	0.464842	0.639783
ENSMUSG00000008540	Mgst1	131.907	1	1.60319	0.18781	6.31387e-15
ENSMUSG00000008575	Nfib	157.639	0	-0.324746	0.249568	0.434836
ENSMUSG00000008590	Htr3b	0.10256	0	1.73805	9.68381	NA
ENSMUSG00000008601	Rab25	0.104463	0	0.0385459	9.62563	NA
ENSMUSG00000008604	Ubqln4	61.1206	0	-0.304678	0.152497	0.176833
ENSMUSG00000008658	Rbfox1	334.629	0	0.426885	0.145979	0.0306254
ENSMUSG00000008668	Rps18	805.813	0	0.136526	0.122417	0.516485
ENSMUSG00000008682	Rpl10	673.62	0	-0.245478	0.143852	0.270797
ENSMUSG00000008683	Rps15a	942.089	0	-0.228381	0.166372	0.404138
ENSMUSG00000008690	Ncaph2	78.2968	0	-0.160862	0.122581	0.430473
ENSMUSG00000008730	Hipk1	54.1566	0	0.685389	0.171934	0.00141857
ENSMUSG00000008734	Gprc5b	41.4768	0	0.349487	0.154206	0.113901
ENSMUSG00000008763	Man1a2	88.4459	0	0.0820646	0.17124	0.813066
ENSMUSG00000008813	Tppp2	0.0543545	0	-0.2871	9.69337	NA
ENSMUSG00000008822	Acyp1	81.7017	0	-0.398967	0.161117	0.0783591
ENSMUSG00000008843	Cldn13	0.0952915	0	-1.00689	9.69539	NA
ENSMUSG00000008845	Cd163	1.74244	1	2.465	0.753096	0.0127099
ENSMUSG00000008855	Hdac5	69.2076	0	-0.12382	0.137847	0.618193
ENSMUSG00000008859	Rala	174.648	0	-0.26289	0.121005	0.133501
ENSMUSG00000008892	Vdac3	324.693	0	-0.0988875	0.0735354	0.416043
ENSMUSG00000008932	Slc1a7	0.171911	0	-1.5689	5.61731	NA
ENSMUSG00000008958	Vps72	37.7203	0	0.0744804	0.151738	0.808131
ENSMUSG00000008976	Gabpa	13.9714	0	-0.262457	0.260557	0.567249
ENSMUSG00000008999	Bmp7	12.6676	0	0.174787	0.270746	0.736249
ENSMUSG00000009013	Dynll1	934.756	0	-0.717589	0.113613	2.81948e-08
ENSMUSG00000009030	Pdcl	30.9414	0	-0.645077	0.16212	0.00145278
ENSMUSG00000009035	Tmem184b	36.5754	0	0.249309	0.174296	0.37939
ENSMUSG00000009047	Gm5965	0.006803	0	0	9.69539	NA
ENSMUSG00000009070	Rsph14	0.671816	0	-0.301043	0.976079	NA
ENSMUSG00000009073	Nf2	33.9077	0	0.127023	0.153935	0.651762
ENSMUSG00000009075	Cabp7	80.7429	0	-0.0256272	0.186364	0.953326
ENSMUSG00000009076	Zmat5	17.1405	0	-0.141112	0.204902	0.716879
ENSMUSG00000009079	Ewsr1	128.671	0	-0.0346564	0.127575	0.900307
ENSMUSG00000009090	Ap1b1	108.807	0	0.44455	0.120812	0.00395719
ENSMUSG00000009092	Derl3	1.99575	0	0.667994	0.832057	0.662045
ENSMUSG00000009093	Gstt4	0.017622	0	0	9.69539	NA
ENSMUSG00000009097	Tbx1	2.06228	0	0.916659	0.709038	0.437918
ENSMUSG00000009108	Gnat2	0.487991	0	1.34588	1.64439	NA
ENSMUSG00000009112	Bcl2l13	20.9436	0	0.0221087	0.224209	0.967466
ENSMUSG00000009114	2610028H24Rik	0.092725	0	-0.0628049	9.69292	NA
ENSMUSG00000009115	Spatc1l	0.0123109	0	0	9.69539	NA
ENSMUSG00000009145	Dqx1	2.90528	0	-0.659373	0.508286	0.43634
ENSMUSG00000009185	Ccl8	4.66998	1	2.29453	0.613898	0.00329874
ENSMUSG00000009207	Lnpk	50.9219	0	-0.299194	0.166241	0.239288
ENSMUSG00000009210	Prr29	0.23084	0	0.0536225	3.43921	NA
ENSMUSG00000009214	Mymk	2.80938	0	1.29901	0.810187	0.310406
ENSMUSG00000009216	Fam163b	95.2027	0	0.284121	0.21241	0.418925
ENSMUSG00000009246	Trpm5	0.0133963	0	-0.0901163	9.69431	NA
ENSMUSG00000009248	Ascl2	5.38386	1	1.03851	0.366158	0.0374797
ENSMUSG00000009281	Rarres2	15.8968	0	-0.0889052	0.252669	0.868061
ENSMUSG00000009291	Pttg1ip	121.089	0	0.536661	0.117312	0.000161682
ENSMUSG00000009292	Trpm2	17.3578	0	-0.150945	0.306016	0.807048
ENSMUSG00000009293	Ube2g2	58.1933	0	0.827365	0.170042	4.64636e-05
ENSMUSG00000009350	Mpo	0.740931	0	2.1331	1.35472	NA
ENSMUSG00000009356	Lpo	3.8918	0	-0.842095	0.615506	0.405707
ENSMUSG00000009376	Met	5.49183	0	0.384484	0.476418	0.660143
ENSMUSG00000009378	Slc16a12	1.28066	0	0.364219	0.799754	NA
ENSMUSG00000009394	Syn2	461.106	0	0.0372532	0.131856	0.896527
ENSMUSG00000009406	Elk1	22.3364	1	1.12623	0.310104	0.00454413
ENSMUSG00000009418	Nav1	71.1901	0	0.281973	0.289921	0.583026
ENSMUSG00000009470	Tnpo1	38.7048	0	-0.00946372	0.18335	0.983706
ENSMUSG00000009471	Myod1	0.273978	0	-0.0913671	3.5187	NA
ENSMUSG00000009487	Otog	0.117221	0	2.39706	9.6736	NA
ENSMUSG00000009535	Rnmt	71.792	0	0.158232	0.122709	0.439638
ENSMUSG00000009545	Kcnq1	0.816439	0	0.290288	1.15799	NA
ENSMUSG00000009549	Srp14	550.487	0	-0.0934239	0.0988827	0.596118
ENSMUSG00000009551	6330409D20Rik	3.34673	0	0.0627462	0.416895	0.949115
ENSMUSG00000009555	Cdk9	53.6805	0	0.447142	0.171277	0.0602233
ENSMUSG00000009563	Tor2a	37.1218	0	0.0390114	0.182522	0.923932
ENSMUSG00000009566	Fpgs	8.45155	0	0.296776	0.329884	0.617529
ENSMUSG00000009569	Mrtfb	104.735	0	0.108841	0.192575	0.774472
ENSMUSG00000009575	Cbx5	260.61	0	-0.531577	0.13594	0.00185012
ENSMUSG00000009580	Odam	0.0165198	0	0	9.69539	NA
ENSMUSG00000009585	Apobec3	15.1868	0	-0.261353	0.381035	0.718024
ENSMUSG00000009588	St6galnac1	0.0428668	0	-0.0901163	9.69431	NA
ENSMUSG00000009596	Taf7l	0.426822	0	0.800848	1.79431	NA
ENSMUSG00000009614	Sardh	7.42566	0	-0.267545	0.331083	0.659666
ENSMUSG00000009621	Vav2	12.1916	0	0.23214	0.285225	0.656924
ENSMUSG00000009628	Tex15	1.28516	0	-0.02384	0.80941	NA
ENSMUSG00000009630	Ppp2cb	67.1087	0	0.0492426	0.171945	0.895036
ENSMUSG00000009633	G0s2	26.5271	0	-0.824278	0.197365	0.000734531
ENSMUSG00000009640	Dmap1	41.6821	0	0.137723	0.148442	0.60439
ENSMUSG00000009646	Pla2g12b	0.0379707	0	-1.0069	9.69539	NA
ENSMUSG00000009647	Mcu	57.1609	0	0.0973038	0.210915	0.820312
ENSMUSG00000009654	Oit3	0.477807	0	-0.480701	1.62268	NA
ENSMUSG00000009670	Tex11	1.24753	0	1.50966	1.01608	NA
ENSMUSG00000009681	Bcr	36.5907	0	0.370009	0.21518	0.265739
ENSMUSG00000009687	Fxyd5	33.2363	0	0.167256	0.201762	0.650312
ENSMUSG00000009731	Kcnd1	11.3025	0	0.0968516	0.320419	0.889238
ENSMUSG00000009733	Tfcp2	19.2745	0	0.499989	0.226075	0.125164
ENSMUSG00000009734	Pou6f2	4.66905	0	-0.288404	0.487612	0.762948
ENSMUSG00000009739	Pou6f1	27.9351	0	0.650645	0.230514	0.0386305
ENSMUSG00000009741	Ubp1	25.242	0	-0.0119616	0.261517	0.986201
ENSMUSG00000009772	Nuak2	6.66393	0	-0.367044	0.595384	0.751062
ENSMUSG00000009828	Ick	20.8093	0	0.0124735	0.218712	0.981975
ENSMUSG00000009863	Sdhb	702.65	0	-0.078632	0.0925683	0.640923
ENSMUSG00000009876	Cox4i2	0.894399	0	-0.257898	1.21631	NA
ENSMUSG00000009894	Snap47	1744.42	0	-0.0467243	0.121916	0.854027
ENSMUSG00000009900	Wnt3a	0.0227584	0	0	9.69539	NA
ENSMUSG00000009905	Kdsr	38.2014	0	0.547431	0.192739	0.037146
ENSMUSG00000009907	Vps4b	50.3407	0	-0.208255	0.154128	0.413212
ENSMUSG00000009927	Rps25	650.781	0	-0.0483758	0.145837	0.877465
ENSMUSG00000009941	Nxf2	0.135101	0	0.148449	7.48777	NA
ENSMUSG00000009995	Taz	40.011	0	0.0211308	0.170772	0.958435
ENSMUSG00000010021	Kif19a	0.503098	0	0.267623	1.4127	NA
ENSMUSG00000010025	Aldh3a2	38.4512	0	0.217692	0.160828	0.412104
ENSMUSG00000010044	Zmynd10	2.24131	0	0.221807	0.71706	0.887103
ENSMUSG00000010045	Tmem115	30.1022	0	-0.0152977	0.190328	0.973944
ENSMUSG00000010047	Hyal2	19.8966	0	-0.490836	0.244664	0.174894
ENSMUSG00000010048	Ifrd2	1.77126	0	-0.984287	0.754011	0.433036
ENSMUSG00000010051	Hyal1	8.62082	0	0.0607379	0.329166	0.934962
ENSMUSG00000010054	Tusc2	177.117	0	-0.197591	0.119941	0.292914
ENSMUSG00000010057	Nprl2	70.7876	0	-0.285247	0.141293	0.171539
ENSMUSG00000010064	Slc38a3	55.3037	0	-0.268417	0.15377	0.256918
ENSMUSG00000010066	Cacna2d2	13.9462	0	0.434108	0.293308	0.358551
ENSMUSG00000010067	Rassf1	1.07065	0	-0.0354558	1.00759	NA
ENSMUSG00000010080	Epn3	3.45795	0	-0.0396327	0.388902	0.966498
ENSMUSG00000010086	Rnf112	57.7356	0	0.314306	0.256871	0.467066
ENSMUSG00000010095	Slc3a2	646.64	0	0.66706	0.113292	3.12788e-07
ENSMUSG00000010097	Nxf1	399.574	0	-0.244559	0.0972842	0.0731041
ENSMUSG00000010110	Stx5a	60.9679	0	0.272431	0.123155	0.125042
ENSMUSG00000010122	Slc47a1	2.98396	0	-0.430675	0.588941	0.697352
ENSMUSG00000010136	Pifo	5.38828	0	0.132934	0.501772	0.902512
ENSMUSG00000010142	Tnfrsf13b	12.1044	0	0.408912	0.601501	0.72196
ENSMUSG00000010175	Prox1	24.4819	0	-0.174146	0.261982	0.72857
ENSMUSG00000010277	2610507B11Rik	61.8393	0	0.108434	0.181084	0.759267
ENSMUSG00000010290	AI597479	21.9437	0	-0.446565	0.181961	0.0817384
ENSMUSG00000010307	Tmem86a	58.8584	0	0.987187	0.229429	0.000460779
ENSMUSG00000010311	Optc	1.67619	0	-0.699632	0.619933	0.510152
ENSMUSG00000010342	Tex14	4.87175	0	0.564235	0.455785	0.460325
ENSMUSG00000010358	Ifi35	15.879	0	0.164064	0.279277	0.76467
ENSMUSG00000010362	Rdm1	17.16	0	-0.705274	0.210927	0.0103813
ENSMUSG00000010376	Nedd8	605.389	0	-0.406131	0.0777419	8.95705e-06
ENSMUSG00000010392	Gosr1	24.1145	0	0.295211	0.16743	0.250948
ENSMUSG00000010406	Mrpl52	206.817	0	-0.371106	0.125719	0.0285747
ENSMUSG00000010435	Spaca7	0.262068	0	-1.54741	2.87339	NA
ENSMUSG00000010453	Kansl3	34.3645	0	0.164613	0.163786	0.568564
ENSMUSG00000010461	Eya4	4.1262	0	0.675322	0.760583	0.623236
ENSMUSG00000010476	Ebf3	6.48256	1	1.23425	0.333855	0.00373105
ENSMUSG00000010492	Uckl1os	1.13235	0	0.57402	0.909549	NA
ENSMUSG00000010505	Myt1	4.29126	0	0.378517	0.470695	0.661411
ENSMUSG00000010517	Faf1	51.3567	0	0.0907407	0.145828	0.748375
ENSMUSG00000010538	Tsacc	2.54488	0	0.564259	0.597129	0.596118
ENSMUSG00000010554	Mettl16	23.4724	0	-0.963763	0.223047	0.000434052
ENSMUSG00000010592	Dazl	5.17063	0	-0.496552	0.81009	0.753015
ENSMUSG00000010601	Apol7a	0.179926	0	-0.0907069	4.74365	NA
ENSMUSG00000010607	Pigyl	159.723	0	-0.529188	0.117707	0.00021939
ENSMUSG00000010608	Rbm25	230.976	0	0.336471	0.154671	0.132843
ENSMUSG00000010609	Psen2	26.7375	0	-0.0847008	0.194934	0.833145
ENSMUSG00000010651	Acaa1b	25.5941	0	0.131506	0.192235	0.719267
ENSMUSG00000010660	Plcd1	10.8548	0	-0.475943	0.254781	0.217084
ENSMUSG00000010663	Fads1	450.52	0	-0.292183	0.184924	0.320284
ENSMUSG00000010721	Lmbr1	42.9357	0	0.176808	0.171649	0.557414
ENSMUSG00000010751	Tnfrsf22	2.53556	0	-0.311914	0.459265	0.722188
ENSMUSG00000010755	Cars	35.9637	0	-0.0180123	0.162401	0.96367
ENSMUSG00000010760	Phlda2	0.0663809	0	0	9.69539	NA
ENSMUSG00000010796	Asz1	0.0593756	0	0	9.69539	NA
ENSMUSG00000010797	Wnt2	7.34545	0	0.634867	0.874031	0.699609
ENSMUSG00000010803	Gabra1	201.964	0	0.237382	0.212594	0.51564
ENSMUSG00000010825	Grid2ip	0.208241	0	-0.0684219	4.51446	NA
ENSMUSG00000010830	Kdelr3	8.52705	0	-0.226628	0.53053	0.836166
ENSMUSG00000010841	Cfap97d1	0.313384	0	-0.323399	2.61178	NA
ENSMUSG00000010911	Apip	73.1438	0	-0.335301	0.159093	0.148277
ENSMUSG00000010914	Pdhx	74.5932	0	-0.0801327	0.116113	0.716253
ENSMUSG00000010936	Vac14	28.0584	0	0.396332	0.200957	0.184164
ENSMUSG00000011008	Mcoln2	0.23863	0	1.21328	3.75473	NA
ENSMUSG00000011034	Slc5a1	0.234781	0	-0.283408	2.79918	NA
ENSMUSG00000011052	ENSMUSG00000011052	0.0573028	0	0	9.69539	NA
ENSMUSG00000011096	Akt1s1	7.7497	0	-0.434714	0.346332	0.453301
ENSMUSG00000011114	Tbrg1	44.4012	0	-0.0929267	0.127737	0.699116
ENSMUSG00000011118	Panx3	0.0310911	0	0	9.69539	NA
ENSMUSG00000011148	Adssl1	51.104	0	0.185979	0.140689	0.426337
ENSMUSG00000011154	Cfap161	3.31103	0	0.606197	0.503183	0.475873
ENSMUSG00000011158	Brf1	38.3794	0	-0.0268904	0.156035	0.93982
ENSMUSG00000011171	Vipr2	2.05362	0	-0.772836	0.572849	0.414357
ENSMUSG00000011179	Odc1	33.721	0	0.243326	0.183077	0.422961
ENSMUSG00000011254	Thg1l	6.04582	0	-0.586687	0.427823	0.404637
ENSMUSG00000011256	Adam19	8.26067	-1	-1.43593	0.371947	0.00218833
ENSMUSG00000011257	Pabpc4	20.4691	0	-0.148793	0.253585	0.764937
ENSMUSG00000011263	Exoc3l2	1.13507	0	-2.32334	1.01171	NA
ENSMUSG00000011267	Zfp296	1.37945	0	-0.230754	1.08529	0.924294
ENSMUSG00000011305	Plin5	1.6573	0	1.60405	0.654575	0.0821632
ENSMUSG00000011306	Sugp1	87.2442	0	-0.0272564	0.16788	0.944499
ENSMUSG00000011349	Dmrtc2	0.0192189	0	0	9.69539	NA
ENSMUSG00000011350	Gm5893	0.0108781	0	0	9.69539	NA
ENSMUSG00000011382	Dhdh	0.0153658	0	0	9.69539	NA
ENSMUSG00000011427	Zfp790	4.71246	0	0.689642	0.546856	0.451242
ENSMUSG00000011463	Cpb1	0.556401	0	1.76933	1.28394	NA
ENSMUSG00000011486	Slc25a41	0.0860235	0	-1.00688	9.69539	NA
ENSMUSG00000011589	Fsd1	53.9705	0	-0.238629	0.151656	0.322264
ENSMUSG00000011632	Pinlyp	0.0935094	0	0.289951	9.69337	NA
ENSMUSG00000011658	Fuz	1.32792	0	-0.696583	0.987526	NA
ENSMUSG00000011751	Sptbn4	3.06193	0	0.284987	0.522098	0.783716
ENSMUSG00000011752	Pgam1	24.8386	0	-0.0316877	0.165829	0.931788
ENSMUSG00000011831	Evi5	88.152	0	0.0442977	0.15656	0.896333
ENSMUSG00000011832	Evi5l	36.6645	0	0.125348	0.156026	0.661806
ENSMUSG00000011837	Snapc2	41.3037	0	-0.123979	0.185374	0.72643
ENSMUSG00000011877	Git1	118.712	0	0.451734	0.165044	0.0466683
ENSMUSG00000011884	Gltp	150.066	0	-0.757893	0.137179	2.06919e-06
ENSMUSG00000011958	Bnip2	46.319	0	0.199261	0.190641	0.550937
ENSMUSG00000011960	Ccnt1	31.8249	0	0.340749	0.263244	0.43748
ENSMUSG00000012017	Scarf2	4.01452	0	0.543259	0.538096	0.566374
ENSMUSG00000012042	4930579F01Rik	0.0220465	0	-0.0901161	9.69431	NA
ENSMUSG00000012076	Brms1l	63.8478	0	-0.840992	0.136456	6.88421e-08
ENSMUSG00000012114	Med15	40.6005	0	0.271595	0.16805	0.304925
ENSMUSG00000012117	Dhdds	52.7312	0	0.0587365	0.137679	0.836318
ENSMUSG00000012123	Crybg2	1.10191	0	1.33082	1.06142	NA
ENSMUSG00000012126	Ubxn11	8.78903	0	-0.190271	0.342246	0.778605
ENSMUSG00000012187	Mogat1	1.82003	0	-0.951499	0.640551	0.356445
ENSMUSG00000012211	Tex22	0.0734739	0	0	9.69539	NA
ENSMUSG00000012282	Wnt8a	0.0282627	0	0	9.69539	NA
ENSMUSG00000012296	Tjap1	14.8663	0	-0.466876	0.244669	0.203976
ENSMUSG00000012350	Ehf	0.191748	0	-0.298863	5.00527	NA
ENSMUSG00000012396	Nanog	31.5924	0	-0.652744	0.225524	0.0327714
ENSMUSG00000012405	Rpl15	284.728	0	-0.18107	0.119401	0.344211
ENSMUSG00000012422	Tmem167	161.982	0	-0.289471	0.0977129	0.0278918
ENSMUSG00000012428	Steap4	2.17399	0	1.29164	0.913019	0.386352
ENSMUSG00000012429	Mplkip	36.3058	0	-0.244564	0.167683	0.36733
ENSMUSG00000012443	Kif11	4.06037	0	-3.22226	1.24921	0.0641889
ENSMUSG00000012483	Rpa3	39.7671	0	-0.773098	0.207796	0.00346234
ENSMUSG00000012519	Mlkl	0.610793	0	-1.18323	1.40194	NA
ENSMUSG00000012520	Phox2b	1.6252	0	0.326215	0.503016	0.734796
ENSMUSG00000012535	Tnpo3	55.0584	0	-0.394053	0.244923	0.307925
ENSMUSG00000012609	Ttll5	20.8465	0	-0.633534	0.169973	0.00339013
ENSMUSG00000012640	Zfp715	13.0173	0	0.0112669	0.29285	0.988366
ENSMUSG00000012705	Retn	2.07078	0	-0.599296	1.12763	0.7898
ENSMUSG00000012777	Acp4	0.0838404	0	0	9.69539	NA
ENSMUSG00000012819	Cdh23	2.42944	0	1.40131	0.75457	0.220628
ENSMUSG00000012848	Rps5	1689.8	0	-0.198328	0.123614	0.310135
ENSMUSG00000012889	Podnl1	0.415352	0	-0.664557	1.45852	NA
ENSMUSG00000013033	Adgrl1	123.285	0	0.546966	0.203612	0.0515051
ENSMUSG00000013076	Amotl1	21.7135	0	0.0397463	0.336118	0.961198
ENSMUSG00000013083	2200002J24Rik	0.0651316	0	-0.0901156	9.69431	NA
ENSMUSG00000013089	Etv5	31.8609	0	0.00821557	0.240236	0.989348
ENSMUSG00000013091	Tmem190	0.0854059	0	-0.287095	9.69337	NA
ENSMUSG00000013150	Gfod2	23.7288	0	0.0173907	0.18096	0.968219
ENSMUSG00000013155	Enkd1	9.61367	0	-0.585149	0.301451	0.193539
ENSMUSG00000013158	4933405L10Rik	0.424891	0	1.99817	1.72097	NA
ENSMUSG00000013160	Atp6v0d1	484.367	0	-0.0867713	0.084182	0.557234
ENSMUSG00000013236	Ptprs	245.454	0	0.205237	0.12954	0.318703
ENSMUSG00000013275	Slc41a1	43.273	0	0.480906	0.139763	0.00792097
ENSMUSG00000013338	Fer1l4	0.0397936	0	0	9.69539	NA
ENSMUSG00000013353	4931406B18Rik	0.120712	0	-0.0901163	9.69431	NA
ENSMUSG00000013367	Iglon5	1.96025	0	-0.395029	0.634214	0.748083
ENSMUSG00000013415	Igf2bp1	0.564322	0	-0.124257	1.58449	NA
ENSMUSG00000013418	B4galnt2	0.14819	0	-1.1844	7.81181	NA
ENSMUSG00000013419	Zfp651	23.4832	0	-0.0254233	0.247344	0.96623
ENSMUSG00000013465	Nelfb	78.577	0	0.0770245	0.113509	0.722451
ENSMUSG00000013483	Card14	0.144543	0	-0.500729	5.53173	NA
ENSMUSG00000013495	Tmem175	36.9365	0	0.167128	0.170644	0.580449
ENSMUSG00000013523	Bcas1	111.383	0	-0.546464	0.157809	0.00748245
ENSMUSG00000013539	Tango2	171.776	0	-0.428702	0.106748	0.00128829
ENSMUSG00000013562	4833413E03Rik	0.00856285	0	0	9.69539	NA
ENSMUSG00000013584	Aldh1a2	12.2508	0	-0.0856656	0.337202	0.907483
ENSMUSG00000013593	Ndufs2	432.484	0	-0.0709086	0.0639996	0.520266
ENSMUSG00000013611	Snx31	0.555391	0	-0.929106	1.53213	NA
ENSMUSG00000013622	Atraid	258.579	0	0.323972	0.102004	0.0164256
ENSMUSG00000013629	Cad	8.11573	0	-0.605232	0.357656	0.276182
ENSMUSG00000013643	Lypd8	0.29172	0	0.972981	3.48249	NA
ENSMUSG00000013646	Sh3bp5l	28.9801	0	-0.721306	0.180705	0.00139427
ENSMUSG00000013653	1810065E05Rik	0.00885196	0	0	9.69539	NA
ENSMUSG00000013662	Atad1	136.466	0	0.121634	0.100727	0.474669
ENSMUSG00000013663	Pten	151.457	0	0.157676	0.152784	0.556642
ENSMUSG00000013698	Pea15a	545.132	0	-0.823973	0.175075	9.21341e-05
ENSMUSG00000013701	Timm23	70.9787	0	-0.0597458	0.133152	0.826627
ENSMUSG00000013707	Tnfaip8l2	40.4139	0	-0.289571	0.326631	0.623989
ENSMUSG00000013736	Trnt1	67.4721	0	-0.180887	0.111918	0.30492
ENSMUSG00000013766	Ly6g6e	7.21046	0	0.0292388	0.507913	0.981975
ENSMUSG00000013787	Ehmt2	47.0777	0	0.262266	0.183753	0.380727
ENSMUSG00000013822	Elof1	116.541	0	-0.303885	0.125966	0.0876672
ENSMUSG00000013833	Med16	41.9901	0	0.241198	0.184224	0.431815
ENSMUSG00000013846	St3gal1	6.04102	0	-0.564806	0.430034	0.43015
ENSMUSG00000013858	Tmem259	48.2542	0	0.256276	0.16824	0.34141
ENSMUSG00000013878	Rnf170	22.2888	0	-0.0709892	0.188898	0.857346
ENSMUSG00000013921	Clip3	273.515	0	0.493795	0.110131	0.000230568
ENSMUSG00000013928	Thap8	0.399006	0	0.826911	2.44796	NA
ENSMUSG00000013936	Myl2	2.35425	0	0.290478	0.593888	0.808567
ENSMUSG00000013973	Dedd	0.745252	0	-0.0417313	1.23918	NA
ENSMUSG00000013974	Mcemp1	0.751868	0	-0.982899	1.12598	NA
ENSMUSG00000013997	Nit1	42.0475	0	-0.27229	0.153123	0.24603
ENSMUSG00000014030	Pax5	0.309565	0	2.09786	2.67037	NA
ENSMUSG00000014039	Prdm15	5.78422	0	-0.531742	0.468694	0.507754
ENSMUSG00000014074	Rnf168	42.6523	0	-0.17021	0.141516	0.476626
ENSMUSG00000014075	Tctex1d2	67.3179	0	-0.0243258	0.123603	0.929792
ENSMUSG00000014077	Chp1	108.273	0	0.0511114	0.139298	0.861136
ENSMUSG00000014158	Trpv4	4.51592	0	0.575254	0.479146	0.477325
ENSMUSG00000014164	Klhl3	4.27115	0	0.0147129	0.798808	0.994602
ENSMUSG00000014177	Tvp23b	65.8207	0	-0.207348	0.124079	0.283663
ENSMUSG00000014195	Dnajc7	100.237	0	0.0368674	0.148976	0.910227
ENSMUSG00000014198	Zfp385c	0.926935	0	-0.934374	0.971511	NA
ENSMUSG00000014226	Cacybp	426.959	0	-0.0916503	0.0886003	0.555373
ENSMUSG00000014232	Cluap1	46.437	0	-0.152045	0.148181	0.559083
ENSMUSG00000014243	Zswim7	50.6083	0	0.501973	0.139009	0.00482999
ENSMUSG00000014245	Pigl	6.92668	0	-0.0441164	0.349502	0.957514
ENSMUSG00000014294	Ndufa2	951.275	0	-0.169328	0.0970997	0.257457
ENSMUSG00000014301	Pam16	116.526	0	-0.263674	0.131472	0.175041
ENSMUSG00000014303	Glis2	5.58299	0	-0.0829007	0.382492	0.9226
ENSMUSG00000014313	Cox6c	2540.31	0	-0.278708	0.118037	0.0962814
ENSMUSG00000014329	Bicc1	7.55717	0	0.206469	0.317566	0.734043
ENSMUSG00000014349	Ube2z	63.8725	0	0.495567	0.180527	0.0458688
ENSMUSG00000014351	Gip	0.0207005	0	0	9.69539	NA
ENSMUSG00000014353	Tmem87b	49.6323	0	0.335875	0.162671	0.159517
ENSMUSG00000014355	Anapc1	32.3341	0	-0.0325532	0.204402	0.945786
ENSMUSG00000014361	Mertk	46.0892	1	1.15365	0.298797	0.00218714
ENSMUSG00000014402	Tsg101	255.526	0	0.0266971	0.0981657	0.900272
ENSMUSG00000014418	Hps5	83.2777	0	-0.309833	0.244011	0.448266
ENSMUSG00000014426	Map3k4	27.3577	0	0.0856564	0.173946	0.807398
ENSMUSG00000014444	Piezo1	1.32898	0	0.185965	1.22803	NA
ENSMUSG00000014453	Blk	0.0330215	0	0	9.69539	NA
ENSMUSG00000014470	Rnf166	50.111	0	0.0773384	0.186766	0.841179
ENSMUSG00000014496	Ankrd28	9.06245	0	0.160155	0.334347	0.813098
ENSMUSG00000014498	Ankrd52	3.26147	0	1.2325	0.611547	0.172228
ENSMUSG00000014503	Pkd2l2	1.17692	0	0.138815	0.809262	NA
ENSMUSG00000014504	Srp19	206.293	0	-0.00548743	0.0880454	0.980049
ENSMUSG00000014529	Tmbim7	0.0829413	0	0.289966	9.69337	NA
ENSMUSG00000014542	Clec4f	0.0107638	0	-1.0069	9.69539	NA
ENSMUSG00000014543	Klra17	0.028002	0	0.289951	9.69337	NA
ENSMUSG00000014547	Wdfy2	0.859259	0	0.787542	1.02229	NA
ENSMUSG00000014550	Rbsn	25.6927	0	0.511417	0.194548	0.058134
ENSMUSG00000014551	Mrps25	140.784	0	-0.671491	0.114609	3.67566e-07
ENSMUSG00000014554	Dguok	60.2457	0	-0.444897	0.130701	0.00870597
ENSMUSG00000014592	Camta1	330.877	0	0.24897	0.0884653	0.0394368
ENSMUSG00000014599	Csf1	26.4464	0	0.525893	0.361779	0.369749
ENSMUSG00000014601	Strip1	74.1844	0	-0.0278776	0.128476	0.9226
ENSMUSG00000014602	Kif1a	476.994	0	0.396328	0.129721	0.0222616
ENSMUSG00000014603	Alx3	1.08172	0	0	1.46302	NA
ENSMUSG00000014606	Slc25a11	439.702	0	-0.135659	0.0934557	0.370688
ENSMUSG00000014609	Chrne	0.0667409	0	0	9.69539	NA
ENSMUSG00000014633	Cmc2	63.1036	0	-0.37585	0.130617	0.0339869
ENSMUSG00000014668	Chfr	21.7539	0	-0.567793	0.207831	0.0471205
ENSMUSG00000014686	Ceacam16	0.0624358	0	-0.2871	9.69337	NA
ENSMUSG00000014704	Hoxa2	2.69817	0	0.726711	0.369726	0.186199
ENSMUSG00000014725	Adam28	0.0782467	0	0	9.69539	NA
ENSMUSG00000014747	Ankrd53	0.0292425	0	-0.0901163	9.69431	NA
ENSMUSG00000014748	Tex261	114.194	0	0.163675	0.118756	0.402121
ENSMUSG00000014763	Fam120b	42.3828	0	-0.268883	0.138508	0.193539
ENSMUSG00000014767	Tbp	33.9612	0	-0.21719	0.161559	0.416083
ENSMUSG00000014769	Psmb1	810.092	0	0.0602555	0.0844981	0.705886
ENSMUSG00000014773	Dll1	2.82399	0	1.29104	0.605461	0.142574
ENSMUSG00000014776	Nol3	22.4859	0	0.318452	0.194161	0.295958
ENSMUSG00000014778	Fhod1	3.70527	0	-0.133798	0.567589	0.915045
ENSMUSG00000014782	Plekhg4	0.558606	0	-0.691129	1.47628	NA
ENSMUSG00000014786	Slc9a5	10.433	0	0.0907559	0.303659	0.890563
ENSMUSG00000014791	Elmo3	1.34898	0	1.39255	0.906087	NA
ENSMUSG00000014813	Stc1	4.82512	0	-0.39572	0.439541	0.617052
ENSMUSG00000014837	4931428F04Rik	3.29799	0	0.0788189	0.43349	0.936279
ENSMUSG00000014846	Tppp3	268.377	0	0.340469	0.149737	0.112327
ENSMUSG00000014850	Msh3	14.0842	0	-0.227123	0.253616	0.619381
ENSMUSG00000014852	Adamts13	4.01418	0	-0.205458	0.909632	0.919039
ENSMUSG00000014856	Tmem208	123.768	0	-0.478727	0.133247	0.00509215
ENSMUSG00000014859	E2f4	26.4405	0	-0.129154	0.22607	0.77206
ENSMUSG00000014867	Surf4	87.5464	0	0.176074	0.117738	0.35296
ENSMUSG00000014873	Surf2	30.2195	0	0.394011	0.143648	0.046082
ENSMUSG00000014905	Dnajb9	100.082	0	0.227315	0.128815	0.250541
ENSMUSG00000014907	Naf1	11.2416	0	0.0775307	0.279936	0.898595
ENSMUSG00000014932	Yes1	9.3161	0	-0.235625	0.299298	0.669271
ENSMUSG00000014956	Ppp1cb	314.769	0	0.222368	0.0888491	0.0745114
ENSMUSG00000014959	Gorasp2	342.78	0	0.304338	0.11271	0.0501914
ENSMUSG00000014980	Tsen15	60.3029	0	-0.383901	0.155862	0.0803919
ENSMUSG00000015001	Oc90	0.0797112	0	-0.667167	9.69431	NA
ENSMUSG00000015002	Efr3a	111.771	0	-0.0971141	0.155211	0.747174
ENSMUSG00000015023	Ddx19a	17.0096	0	0.545555	0.223004	0.0827684
ENSMUSG00000015027	Galns	11.5719	0	0.998461	0.31831	0.0182536
ENSMUSG00000015053	Gata2	4.03027	0	1.01353	0.421424	0.0889146
ENSMUSG00000015083	C8g	2.87371	0	-0.085779	0.481636	0.937976
ENSMUSG00000015085	Entpd2	24.2822	0	-0.131538	0.204454	0.737394
ENSMUSG00000015087	Rabl6	124.801	0	-0.420308	0.11579	0.00456595
ENSMUSG00000015090	Ptgds	6347.69	0	0.696819	0.271669	0.0660377
ENSMUSG00000015092	Edf1	520.873	0	-0.20711	0.0789178	0.0586604
ENSMUSG00000015093	Clic3	1.37685	0	1.09059	0.939844	0.494689
ENSMUSG00000015094	Npdc1	331.935	0	-0.0112838	0.105602	0.965294
ENSMUSG00000015095	Fbxw5	103.335	0	0.0485943	0.124582	0.850609
ENSMUSG00000015112	Slc25a13	6.29139	0	0.31315	0.35684	0.628584
ENSMUSG00000015120	Ube2i	21.9956	0	0.343565	0.193531	0.247005
ENSMUSG00000015126	Tsr3	42.9078	0	0.0232892	0.155106	0.949267
ENSMUSG00000015127	Unkl	3.10201	0	-0.464099	0.542539	0.638605
ENSMUSG00000015133	Lrrk1	6.43457	0	0.232137	0.577629	0.846161
ENSMUSG00000015134	Aldh1a3	3.14537	0	-0.625261	0.740703	0.643386
ENSMUSG00000015143	Actn1	23.3665	-1	-1.03841	0.293825	0.00605526
ENSMUSG00000015149	Sirt2	474.748	0	0.209693	0.118549	0.249373
ENSMUSG00000015165	Hnrnpl	127.735	0	0.199811	0.113342	0.250948
ENSMUSG00000015176	Nolc1	65.9206	0	-0.141684	0.155944	0.613636
ENSMUSG00000015189	Casd1	47.5093	0	-0.0688448	0.166286	0.841189
ENSMUSG00000015202	Cnksr3	12.371	0	-0.0400319	0.331954	0.960074
ENSMUSG00000015214	Mtmr1	21.3293	0	0.792089	0.243445	0.0133456
ENSMUSG00000015217	Hmgb3	25.1736	0	0.106861	0.220882	0.810905
ENSMUSG00000015222	Map2	327.064	0	0.227279	0.127812	0.24603
ENSMUSG00000015224	Cyp2j9	49.2856	0	0.266308	0.140837	0.20961
ENSMUSG00000015242	Nipsnap3a	0.0168879	0	0	9.69539	NA
ENSMUSG00000015243	Abca1	32.4999	0	0.792418	0.311082	0.0686342
ENSMUSG00000015247	Nipsnap3b	53.7798	0	-0.437197	0.160913	0.0485673
ENSMUSG00000015289	Lage3	88.849	0	-0.292025	0.126809	0.106665
ENSMUSG00000015290	Ubl4a	134.808	0	-0.352699	0.0848554	0.000786589
ENSMUSG00000015291	Gdi1	576.46	0	0.0277001	0.113615	0.911698
ENSMUSG00000015305	Sash1	45.9036	0	0.453899	0.157243	0.0333281
ENSMUSG00000015312	Gadd45b	36.6057	1	1.53316	0.213041	1.16029e-10
ENSMUSG00000015314	Slamf6	4.58211	0	1.85858	0.910662	0.165402
ENSMUSG00000015316	Slamf1	0.981944	0	-0.596478	1.1315	NA
ENSMUSG00000015335	Zdhhc12	13.6057	0	-0.519987	0.240194	0.135223
ENSMUSG00000015337	Endog	15.6302	0	0.0530666	0.188426	0.896854
ENSMUSG00000015340	Cybb	4.34083	1	2.41482	0.723373	0.0105429
ENSMUSG00000015341	Golga7	94.2263	0	-0.480005	0.127221	0.00295306
ENSMUSG00000015342	Xk	9.26219	0	0.160122	0.314785	0.801214
ENSMUSG00000015354	Pcolce2	22.3895	0	0.420064	0.254814	0.292391
ENSMUSG00000015355	Cd48	19.1158	1	1.84576	0.461212	0.00134731
ENSMUSG00000015357	Clpx	56.1629	0	0.831507	0.134358	5.95098e-08
ENSMUSG00000015363	Trabd	17.6453	0	-0.338437	0.227075	0.355013
ENSMUSG00000015365	Mov10l1	0.127685	0	0	9.69539	NA
ENSMUSG00000015377	Dennd6b	32.5543	0	0.0678641	0.182645	0.858669
ENSMUSG00000015396	Cd83	89.0621	0	0.144247	0.123459	0.491478
ENSMUSG00000015401	Cltrn	0.832962	0	0.755336	1.2706	NA
ENSMUSG00000015405	Ace2	1.86562	0	-0.581583	0.609138	0.591846
ENSMUSG00000015437	Gzmb	0.0653602	0	-1.72611	9.69119	NA
ENSMUSG00000015441	Gzmf	0.00592345	0	0	9.69539	NA
ENSMUSG00000015451	C4a	20.5454	1	2.8741	0.26702	6.48555e-24
ENSMUSG00000015452	Ager	1.2551	0	2.77615	0.957285	NA
ENSMUSG00000015461	Atf6b	43.3685	0	-0.21979	0.2468	0.621967
ENSMUSG00000015467	Egfl8	2.91767	0	-0.231366	0.649151	0.866023
ENSMUSG00000015468	Notch4	15.0419	0	0.759378	0.244488	0.0196495
ENSMUSG00000015474	Ppt2	10.9982	0	0.662856	0.29267	0.114099
ENSMUSG00000015476	Prrt1	51.8094	0	-0.0339242	0.27331	0.958271
ENSMUSG00000015478	Rnf5	21.3689	0	-0.233636	0.175491	0.421866
ENSMUSG00000015484	Fam163a	7.21208	0	-0.528356	0.356907	0.35847
ENSMUSG00000015488	Cacfd1	55.6623	0	0.0588073	0.150798	0.850609
ENSMUSG00000015501	Hivep2	67.185	0	0.169037	0.233228	0.700323
ENSMUSG00000015519	2310057J18Rik	0.0170003	0	0	9.69539	NA
ENSMUSG00000015522	Arnt	12.1956	0	0.724623	0.388955	0.218447
ENSMUSG00000015533	Itga2	0.234106	0	0.235123	3.26853	NA
ENSMUSG00000015536	Mocs2	111.027	0	0.0910093	0.140139	0.734421
ENSMUSG00000015542	Nat9	12.1583	0	0.0668583	0.242382	0.899061
ENSMUSG00000015568	Lpl	57.7144	1	1.49215	0.324276	0.000144383
ENSMUSG00000015575	Atp6v0e	236.256	0	0.432396	0.134535	0.0148827
ENSMUSG00000015579	Nkx2-5	0.01175	0	0	9.69539	NA
ENSMUSG00000015597	Zfp318	51.2048	0	0.518388	0.205887	0.0725108
ENSMUSG00000015599	Ttbk1	8.91485	0	0.262205	0.368805	0.706965
ENSMUSG00000015605	Srf	24.7988	0	0.565811	0.300657	0.212694
ENSMUSG00000015619	Gata3	3.04255	0	0.336793	0.38869	0.633366
ENSMUSG00000015627	Gata5	0.0604889	0	0	9.69539	NA
ENSMUSG00000015647	Lama5	5.19029	0	-0.113338	0.557974	0.926819
ENSMUSG00000015652	Steap1	8.82181	0	1.16299	0.835889	0.395703
ENSMUSG00000015653	Steap2	17.4299	0	-0.0330947	0.202021	0.943971
ENSMUSG00000015656	Hspa8	1570.64	0	-0.388091	0.0907093	0.000505748
ENSMUSG00000015659	Serac1	4.9481	0	-0.471738	0.364662	0.437646
ENSMUSG00000015665	Awat1	0.00566658	0	0	9.69539	NA
ENSMUSG00000015668	Pdzd11	69.2604	0	-0.284177	0.12262	0.103837
ENSMUSG00000015671	Psma2	547.555	0	0.142595	0.0922823	0.332908
ENSMUSG00000015672	Mrpl32	102.02	0	0.0462596	0.109812	0.838074
ENSMUSG00000015697	Setdb1	18.9387	0	-0.271582	0.216415	0.453412
ENSMUSG00000015702	Anxa9	0.791015	0	0.674148	1.46576	NA
ENSMUSG00000015709	Arnt2	82.4298	0	0.522596	0.153224	0.00856326
ENSMUSG00000015711	Prune1	15.8992	0	0.0582299	0.238603	0.911605
ENSMUSG00000015714	Cers2	168.235	0	-0.345274	0.15879	0.133079
ENSMUSG00000015721	Nlrp5	0.070262	0	0	9.69539	NA
ENSMUSG00000015733	Capza2	590.372	0	0.088652	0.0869397	0.561577
ENSMUSG00000015745	Plekho1	60.5652	0	0.515752	0.203996	0.0712054
ENSMUSG00000015747	Vps45	29.0722	0	0.0283812	0.19312	0.950262
ENSMUSG00000015748	Prpf3	16.2599	0	-0.00911697	0.235684	0.988366
ENSMUSG00000015749	Anp32e	72.9298	0	0.235698	0.279976	0.644752
ENSMUSG00000015750	Aph1a	19.5403	0	0.508771	0.268716	0.20891
ENSMUSG00000015755	Tab2	40.5537	0	0.169902	0.193741	0.628793
ENSMUSG00000015757	Ppil4	60.4319	0	0.100935	0.155106	0.733846
ENSMUSG00000015759	Cnih1	238.733	0	-0.367064	0.104705	0.00659664
ENSMUSG00000015766	Eps8	22.9241	0	0.165605	0.200969	0.652195
ENSMUSG00000015776	Med22	73.9644	0	0.424001	0.127421	0.0108881
ENSMUSG00000015787	Abo	0.0509557	0	1.27571	9.69181	NA
ENSMUSG00000015790	Surf1	182.483	0	0.180102	0.0958179	0.213461
ENSMUSG00000015804	Med28	342.188	0	-0.407988	0.0997636	0.000989124
ENSMUSG00000015806	Qdpr	481.396	0	-0.970202	0.141711	1.14262e-09
ENSMUSG00000015812	Gnrh1	0.949532	0	0.0711006	1.33274	NA
ENSMUSG00000015829	Tnr	22.073	0	0.35641	0.292574	0.469545
ENSMUSG00000015837	Sqstm1	786.657	1	1.20837	0.104933	2.17146e-27
ENSMUSG00000015839	Nfe2l2	61.4139	0	-0.126107	0.291189	0.833734
ENSMUSG00000015843	Rxrg	21.3187	0	-0.071047	0.340241	0.925248
ENSMUSG00000015846	Rxra	18.766	0	0.423352	0.251897	0.28037
ENSMUSG00000015850	Adamtsl4	8.67075	0	-0.305401	0.259758	0.488132
ENSMUSG00000015852	Fcrls	306.668	0	-0.834747	0.321451	0.0619989
ENSMUSG00000015854	Cd5l	0.258684	0	-1.01235	5.55906	NA
ENSMUSG00000015869	Prpsap1	92.3056	0	-0.0141677	0.125223	0.962609
ENSMUSG00000015879	Fam184b	5.67553	0	0.0710464	0.437078	0.944499
ENSMUSG00000015880	Ncapg	1.93613	0	-2.58384	1.53827	0.280685
ENSMUSG00000015882	Lcorl	35.3704	0	-0.0127885	0.189034	0.978289
ENSMUSG00000015889	Lta4h	62.4784	0	-0.270102	0.119888	0.11648
ENSMUSG00000015890	Amdhd1	0.826832	0	0.961164	1.40309	NA
ENSMUSG00000015932	Dstn	186.107	0	0.0935495	0.103519	0.61543
ENSMUSG00000015937	Macroh2a1	159.683	0	-0.0537937	0.118977	0.825042
ENSMUSG00000015942	Gtf2ird2	13.4335	0	0.402497	0.241356	0.284744
ENSMUSG00000015943	Bola1	68.1604	0	-0.0966663	0.140855	0.717958
ENSMUSG00000015944	Castor2	52.1473	0	0.321003	0.217384	0.3603
ENSMUSG00000015947	Fcgr1	51.9561	0	0.55266	0.401666	0.403047
ENSMUSG00000015950	Ncf1	27.7295	1	1.15266	0.419742	0.0458071
ENSMUSG00000015957	Wnt11	1.22438	0	0.247198	0.736556	NA
ENSMUSG00000015961	Adss	91.4699	0	0.0148589	0.1127	0.955679
ENSMUSG00000015962	1700016C15Rik	0.106494	0	0.485085	9.69297	NA
ENSMUSG00000015966	Il17rb	2.66155	0	-0.657838	0.422415	0.328473
ENSMUSG00000015968	Cacna1d	19.9674	0	0.543796	0.35874	0.344432
ENSMUSG00000015970	Chdh	1.06126	0	-0.280546	1.06996	NA
ENSMUSG00000015971	Actr8	72.5978	0	0.370894	0.114503	0.0139335
ENSMUSG00000015980	Lrrc27	6.69578	0	-0.280063	0.266399	0.548159
ENSMUSG00000015981	Stk32c	8.43509	0	-0.376649	0.460678	0.655268
ENSMUSG00000015994	Fnta	186.19	0	-0.619216	0.107958	6.95437e-07
ENSMUSG00000016018	Mtrex	42.6397	0	-0.263821	0.144169	0.229433
ENSMUSG00000016024	Lbp	9.85213	0	1.24642	0.500215	0.0760055
ENSMUSG00000016028	Celsr1	2.23396	0	0.0165227	0.863796	0.994313
ENSMUSG00000016087	Fli1	38.0774	0	0.224835	0.339683	0.729069
ENSMUSG00000016128	Stard13	6.01646	0	0.598169	0.345664	0.262311
ENSMUSG00000016150	Tenm1	13.6315	0	0.324869	0.378182	0.636584
ENSMUSG00000016179	Camk1g	32.3707	0	0.278534	0.20183	0.401396
ENSMUSG00000016181	Utp25	9.85964	0	-0.0896355	0.315741	0.896069
ENSMUSG00000016194	Hsd11b1	64.163	0	-0.830201	0.171918	5.46227e-05
ENSMUSG00000016200	Syt14	9.35677	1	1.38321	0.390616	0.00592131
ENSMUSG00000016206	H2-M3	16.5903	1	1.3033	0.295736	0.00031027
ENSMUSG00000016239	Lonrf3	1.51144	0	0.626848	0.658127	0.592935
ENSMUSG00000016252	Atp5e	881.358	0	-0.550918	0.146451	0.00306955
ENSMUSG00000016253	Nelfcd	48.0724	0	0.135947	0.166443	0.655434
ENSMUSG00000016255	Tubb1	0.0135062	0	0	9.69539	NA
ENSMUSG00000016256	Ctsz	332.162	0	0.821421	0.148641	2.06069e-06
ENSMUSG00000016257	Prelid3b	124.289	0	-0.277146	0.102111	0.0488013
ENSMUSG00000016262	Sertad4	12.6834	0	0.497116	0.343346	0.372004
ENSMUSG00000016283	H2-M2	0.0276193	0	-0.0901161	9.69431	NA
ENSMUSG00000016308	Ube2a	141.726	0	-0.0648548	0.102299	0.742967
ENSMUSG00000016319	Slc25a5	944.151	0	-0.267666	0.101451	0.0570302
ENSMUSG00000016327	Atp1b4	0.0447342	0	0	9.69539	NA
ENSMUSG00000016344	Ppdpf	100.545	0	-0.576289	0.10704	4.20361e-06
ENSMUSG00000016346	Kcnq2	72.7377	0	0.61906	0.192345	0.014708
ENSMUSG00000016349	Eef1a2	92.5049	0	0.0595753	0.185342	0.88203
ENSMUSG00000016356	Col20a1	0.973319	0	0.0110322	1.03959	NA
ENSMUSG00000016382	Pls3	141.049	0	-0.109602	0.157303	0.713926
ENSMUSG00000016386	Mpped2	61.5013	0	0.0877576	0.164597	0.788997
ENSMUSG00000016409	Nkap	36.4863	0	0.127738	0.161482	0.667107
ENSMUSG00000016427	Ndufa1	784.649	0	-0.26248	0.099503	0.0570888
ENSMUSG00000016458	Wt1	0.735617	0	0.235868	1.34779	NA
ENSMUSG00000016477	E2f3	11.3353	0	-0.482586	0.372834	0.43748
ENSMUSG00000016481	Cr1l	39.4289	0	-0.00859025	0.156672	0.982668
ENSMUSG00000016487	Ppfibp1	18.1366	0	-0.452824	0.254267	0.245421
ENSMUSG00000016493	Cd46	4.06695	0	-0.407163	0.6786	0.758458
ENSMUSG00000016494	Cd34	89.0605	0	0.626399	0.21908	0.0354244
ENSMUSG00000016495	Plgrkt	52.2452	0	0.130156	0.152565	0.639518
ENSMUSG00000016496	Cd274	2.61794	0	0.449492	0.556398	0.659817
ENSMUSG00000016498	Pdcd1lg2	0.248736	0	-0.429027	8.12108	NA
ENSMUSG00000016503	Gtf3a	1.09625	0	-0.277646	0.894051	NA
ENSMUSG00000016510	Mtif3	19.3351	0	-0.193281	0.223039	0.633366
ENSMUSG00000016520	Lnx2	2.74645	0	-0.315355	0.684969	0.820828
ENSMUSG00000016524	Il19	0.670507	0	1.7941	2.24358	NA
ENSMUSG00000016526	Dyrk3	13.7558	0	0.116874	0.310642	0.857135
ENSMUSG00000016528	Mapkapk2	28.3058	0	0.401146	0.237545	0.277415
ENSMUSG00000016529	Il10	0.00698809	0	0	9.69539	NA
ENSMUSG00000016534	Lamp2	180.859	0	0.609097	0.108163	1.2087e-06
ENSMUSG00000016541	Atxn10	518.745	0	0.158979	0.077159	0.160761
ENSMUSG00000016552	Foxred2	7.37033	0	0.30925	0.313378	0.577319
ENSMUSG00000016554	Eif3d	129.004	0	-0.09872	0.110541	0.620661
ENSMUSG00000016559	H3f3b	560.146	0	0.550501	0.0908714	1.24231e-07
ENSMUSG00000016619	Nup50	32.0003	0	-0.145495	0.170344	0.639204
ENSMUSG00000016624	Phf21b	4.24024	0	-0.396889	0.496697	0.663844
ENSMUSG00000016637	Ift27	78.991	0	-0.358015	0.12501	0.0350545
ENSMUSG00000016664	Pacsin2	65.3892	0	0.163728	0.160802	0.562352
ENSMUSG00000016756	Cmah	0.273336	0	-0.247297	2.60894	NA
ENSMUSG00000016757	Ttll12	16.0725	0	0.131869	0.233393	0.774578
ENSMUSG00000016758	Bik	0.739935	0	1.27829	1.06706	NA
ENSMUSG00000016763	Scube1	22.6023	0	-0.186632	0.428839	0.832916
ENSMUSG00000016831	Tox4	74.933	0	-0.0761252	0.111844	0.72162
ENSMUSG00000016833	Mrps18c	240.431	0	0.0745252	0.0982574	0.683135
ENSMUSG00000016918	Sulf1	9.75293	0	0.28441	0.357247	0.664736
ENSMUSG00000016921	Srsf6	77.705	0	-0.209559	0.154841	0.412142
ENSMUSG00000016933	Plcg1	20.8622	0	0.504805	0.231604	0.131809
ENSMUSG00000016940	Kctd2	61.565	0	-0.161458	0.190115	0.640991
ENSMUSG00000016942	Tmprss6	0.656979	0	1.37306	1.37244	NA
ENSMUSG00000016946	Kctd5	44.4821	0	0.432484	0.165563	0.059992
ENSMUSG00000016982	Pom121l2	0.013138	0	0	9.69539	NA
ENSMUSG00000016984	Etaa1	13.9994	0	0.0490816	0.232917	0.924705
ENSMUSG00000016995	Matn4	2.08164	0	-0.255773	0.845458	0.889221
ENSMUSG00000016998	Svs4	0.0145957	0	0	9.69539	NA
ENSMUSG00000017000	Svs6	0.0215187	0	-1.00689	9.69539	NA
ENSMUSG00000017002	Slpi	0.801457	0	-1.68424	1.09272	NA
ENSMUSG00000017003	Svs3a	0.00813373	0	0	9.69539	NA
ENSMUSG00000017004	Svs5	0.11913	0	-1.00686	9.69539	NA
ENSMUSG00000017007	Rbpjl	1.00876	0	1.08791	1.062	NA
ENSMUSG00000017009	Sdc4	88.8265	1	1.18096	0.179542	6.01934e-09
ENSMUSG00000017049	Ccdc70	0.00728341	0	0	9.69539	NA
ENSMUSG00000017057	Il13ra1	13.724	0	0.53676	0.330434	0.301942
ENSMUSG00000017064	Prl5a1	0.0194474	0	0	9.69539	NA
ENSMUSG00000017119	Nbr1	57.6121	0	0.555068	0.159161	0.00697185
ENSMUSG00000017132	Cyth1	49.919	0	0.00492391	0.173512	0.991596
ENSMUSG00000017144	Rnd3	20.6752	0	-0.700327	0.251298	0.0419731
ENSMUSG00000017146	Brca1	3.63928	-1	-1.67657	0.594748	0.0389455
ENSMUSG00000017165	Gast	0.34856	0	0.372588	1.72331	NA
ENSMUSG00000017167	Cntnap1	49.9019	0	0.164559	0.232428	0.708587
ENSMUSG00000017176	Nt5c3b	48.495	0	-0.724407	0.139905	1.09202e-05
ENSMUSG00000017188	Coa3	682.042	0	-0.697915	0.127882	2.88755e-06
ENSMUSG00000017195	Zpbp2	0.471603	0	-1.4763	1.45762	NA
ENSMUSG00000017204	Gsdma	0.642437	0	0.463681	1.0624	NA
ENSMUSG00000017210	Med24	50.7626	0	0.337957	0.167246	0.170954
ENSMUSG00000017211	Gsdma2	0.25944	0	1.12632	2.55921	NA
ENSMUSG00000017221	Psmd3	106.967	0	0.397556	0.145936	0.0479142
ENSMUSG00000017264	Exosc10	36.9471	0	-0.0410564	0.162422	0.907925
ENSMUSG00000017286	Glod4	97.0406	0	-0.00553622	0.0943476	0.981847
ENSMUSG00000017288	Vps53	70.7476	0	0.139965	0.141796	0.577319
ENSMUSG00000017291	Taok1	192.131	0	0.269932	0.171509	0.322264
ENSMUSG00000017299	Dnttip1	70.59	0	0.144063	0.147907	0.582536
ENSMUSG00000017300	Tnnc2	0.074881	0	0	9.69539	NA
ENSMUSG00000017307	Acot8	6.60295	0	-0.594753	0.365843	0.301575
ENSMUSG00000017309	Cd300lg	0.465127	0	-0.973837	1.60079	NA
ENSMUSG00000017310	Spint4	0.0563016	0	0	9.69539	NA
ENSMUSG00000017311	Pyy	1.08894	0	-0.255148	1.0068	NA
ENSMUSG00000017314	Mpp2	17.1271	0	-0.190843	0.327551	0.766902
ENSMUSG00000017316	Ppy	0.0195457	0	0	9.69539	NA
ENSMUSG00000017344	Vtn	80.3361	0	-0.307016	0.179326	0.268621
ENSMUSG00000017376	Nlk	66.2093	0	-0.344638	0.161696	0.142664
ENSMUSG00000017386	Traf4	9.63632	0	-0.357321	0.473082	0.685071
ENSMUSG00000017390	Aldoc	1565.89	0	0.146488	0.132014	0.519328
ENSMUSG00000017400	Stac2	19.7411	0	0.302825	0.26819	0.509951
ENSMUSG00000017404	Rpl19	1249.47	0	-0.0487473	0.126378	0.852846
ENSMUSG00000017405	Nek8	3.32546	0	0.204633	0.500681	0.843187
ENSMUSG00000017412	Cacnb4	101.763	0	0.546681	0.185703	0.0291924
ENSMUSG00000017417	Plxdc1	18.9267	0	0.277654	0.346076	0.662187
ENSMUSG00000017418	Arl5b	14.0329	0	0.324511	0.31597	0.558811
ENSMUSG00000017421	Zfp207	158.536	0	-0.0371481	0.122598	0.889221
ENSMUSG00000017428	Psmd11	178.488	0	0.174604	0.10156	0.265796
ENSMUSG00000017446	C1qtnf1	0.901901	0	0.552869	1.00534	NA
ENSMUSG00000017453	Pipox	3.69883	0	-0.834017	0.479508	0.25859
ENSMUSG00000017466	Timp2	271.742	0	0.212462	0.156312	0.409569
ENSMUSG00000017485	Top2b	70.6039	0	-0.0494461	0.153734	0.881946
ENSMUSG00000017491	Rarb	15.5747	0	-0.79528	0.342396	0.103121
ENSMUSG00000017493	Igfbp4	100.339	0	-0.93407	0.219711	0.000557378
ENSMUSG00000017499	Cdc6	1.7968	0	-3.28091	1.22905	0.053369
ENSMUSG00000017548	Suz12	22.1865	0	0.440698	0.257312	0.268404
ENSMUSG00000017550	Atad5	5.73992	0	-0.126477	0.401743	0.88495
ENSMUSG00000017561	Crlf3	26.5522	0	0.0623142	0.184258	0.874766
ENSMUSG00000017588	Krt27	0.688369	0	0.460837	1.08444	NA
ENSMUSG00000017607	Tns4	5.10988	0	-0.612771	0.5213	0.488276
ENSMUSG00000017615	Tnfaip1	55.4511	0	-0.0205833	0.17234	0.960479
ENSMUSG00000017631	Abr	279.401	0	0.412182	0.168724	0.083352
ENSMUSG00000017639	Rab11fip4	85.1545	0	-0.17243	0.189694	0.613386
ENSMUSG00000017652	Cd40	1.53492	0	0.518609	0.625813	0.650354
ENSMUSG00000017664	Slc35c2	70.192	0	-0.0256405	0.129893	0.92977
ENSMUSG00000017667	Zfp334	12.7788	0	-0.0899293	0.285001	0.884542
ENSMUSG00000017670	Elmo2	132.767	0	-0.226042	0.119332	0.208577
ENSMUSG00000017677	Wsb1	55.788	0	0.332477	0.173508	0.201425
ENSMUSG00000017679	Ttpal	30.3277	0	0.335073	0.218836	0.338306
ENSMUSG00000017686	Rhot1	75.6168	0	-0.138404	0.116746	0.484304
ENSMUSG00000017688	Hnf4g	0.14076	0	0.150629	5.62487	NA
ENSMUSG00000017692	Rhbdl3	10.9524	0	0.119403	0.338563	0.867702
ENSMUSG00000017697	Ada	3.66551	1	1.92134	0.557088	0.00777456
ENSMUSG00000017707	Serinc3	826.495	0	0.667412	0.0873093	5.65607e-12
ENSMUSG00000017713	Tha1	10.0788	0	-0.191662	0.292592	0.732119
ENSMUSG00000017715	Pgs1	89.0774	0	-0.165996	0.133713	0.459235
ENSMUSG00000017716	Birc5	16.7686	-1	-2.64856	0.919607	0.0337642
ENSMUSG00000017720	Trp53tg5	0.00847485	0	0	9.69539	NA
ENSMUSG00000017721	Pigt	6.10681	0	0.587848	0.377676	0.328723
ENSMUSG00000017723	Wfdc2	4.3743	0	1.69787	0.94094	0.237916
ENSMUSG00000017724	Etv4	3.96586	0	-1.15915	0.62482	0.221365
ENSMUSG00000017733	Eppin	0.00453055	0	0	9.69539	NA
ENSMUSG00000017737	Mmp9	2.54259	0	-0.0654339	0.522459	0.957826
ENSMUSG00000017740	Slc12a5	192.149	0	0.328218	0.157518	0.154485
ENSMUSG00000017747	Ghdc	9.34238	0	-0.0782379	0.33582	0.915881
ENSMUSG00000017754	Pltp	5.35662	0	-0.733747	0.513942	0.380489
ENSMUSG00000017756	Slc12a7	16.5785	0	0.264648	0.265337	0.572196
ENSMUSG00000017760	Ctsa	246.137	0	0.213499	0.118485	0.238831
ENSMUSG00000017764	Zswim1	21.8298	0	0.0334795	0.197628	0.94127
ENSMUSG00000017765	Slc12a4	11.9354	0	-0.030069	0.3163	0.96872
ENSMUSG00000017767	Spata25	0.02441	0	0	9.69539	NA
ENSMUSG00000017774	Myo1c	6.61615	0	0.000461365	0.447101	1
ENSMUSG00000017776	Crk	83.2783	0	0.190415	0.114745	0.287599
ENSMUSG00000017778	Cox7c	1136.61	0	-0.119548	0.125733	0.593765
ENSMUSG00000017781	Pitpna	314.052	0	0.0383083	0.0942149	0.844037
ENSMUSG00000017801	Mlx	43.9588	0	-0.673967	0.162233	0.000791575
ENSMUSG00000017802	Retreg3	8.85987	0	0.162581	0.371755	0.832127
ENSMUSG00000017817	Jph2	0.507076	0	0.82283	1.34334	NA
ENSMUSG00000017830	Dhx58	5.48989	0	-0.0433316	0.471511	0.970198
ENSMUSG00000017831	Rab5a	32.9724	0	0.318768	0.189524	0.280093
ENSMUSG00000017832	Hspb9	0.063078	0	-1.71304	9.69139	NA
ENSMUSG00000017837	Nkiras2	18.1388	0	-0.189056	0.207195	0.611538
ENSMUSG00000017843	Ppp2r5c	210.12	0	0.111895	0.0944572	0.48455
ENSMUSG00000017858	Ift52	37.6962	0	0.0114318	0.153621	0.976018
ENSMUSG00000017861	Mybl2	0.507168	0	-2.5504	1.86756	NA
ENSMUSG00000017868	Sgk2	4.49839	-1	-1.56174	0.444925	0.00650911
ENSMUSG00000017897	Eya2	4.49711	0	0.728627	0.407878	0.243571
ENSMUSG00000017922	Prl3c1	0.0115427	0	0	9.69539	NA
ENSMUSG00000017929	B4galt5	15.2143	0	0.616719	0.308711	0.176881
ENSMUSG00000017943	Gdap1l1	90.6039	0	-0.0664049	0.141989	0.817466
ENSMUSG00000017950	Hnf4a	0.0215184	0	-0.0901163	9.69431	NA
ENSMUSG00000017969	Ptgis	4.3082	0	0.704838	0.40378	0.256918
ENSMUSG00000017978	Cadps2	43.7518	0	0.0876943	0.245713	0.865998
ENSMUSG00000017999	Ddx27	26.6388	0	0.572475	0.204912	0.0413608
ENSMUSG00000018001	Cyth3	31.015	0	0.0137337	0.192934	0.977146
ENSMUSG00000018008	Cyth4	47.8198	0	0.261338	0.40646	0.737419
ENSMUSG00000018012	Rac3	11.9193	0	-0.157744	0.471012	0.876128
ENSMUSG00000018040	Rrp7a	82.3639	0	-0.141638	0.133027	0.54146
ENSMUSG00000018042	Cyb5r3	200.826	0	0.379329	0.152837	0.0775375
ENSMUSG00000018068	Ints2	14.0294	0	-0.110716	0.320818	0.870942
ENSMUSG00000018076	Med13l	68.9045	0	0.719528	0.227397	0.0168809
ENSMUSG00000018102	H2bc4	260.045	0	-0.118156	0.153046	0.676814
ENSMUSG00000018126	Baiap2l2	2.32648	0	0.121708	1.04076	0.961428
ENSMUSG00000018143	Mafk	6.37465	1	2.37462	0.398589	2.13467e-07
ENSMUSG00000018160	Med1	36.2011	0	-0.038611	0.195125	0.929692
ENSMUSG00000018166	Erbb3	8.11013	0	-0.0709229	0.319113	0.920862
ENSMUSG00000018167	Stard3	49.2637	0	-0.176882	0.157403	0.512621
ENSMUSG00000018168	Ikzf3	1.16393	0	1.93605	0.861707	NA
ENSMUSG00000018169	Mfng	15.3898	0	-0.188192	0.374755	0.803608
ENSMUSG00000018171	Vmp1	998.27	0	-0.165174	0.091383	0.236997
ENSMUSG00000018189	Uchl5	124.589	0	-0.0380925	0.116841	0.880026
ENSMUSG00000018196	Glrx2	157.928	0	-0.450195	0.114529	0.00171812
ENSMUSG00000018199	Ro60	40.73	0	-0.197083	0.185886	0.543624
ENSMUSG00000018209	Stk4	29.2544	0	-0.0651303	0.19318	0.875078
ENSMUSG00000018211	Wfdc15b	0.0937732	0	0	9.69539	NA
ENSMUSG00000018217	Pmp22	248.197	0	-0.574004	0.189491	0.0236929
ENSMUSG00000018238	Gdf9	2.41813	0	-1.34943	0.670417	0.172863
ENSMUSG00000018239	Zcchc10	27.0744	0	0.0871202	0.171513	0.801254
ENSMUSG00000018259	Prl8a2	0.0155185	0	-0.0901163	9.69431	NA
ENSMUSG00000018263	Tbx5	0.135072	0	0	9.69539	NA
ENSMUSG00000018286	Psmb6	612.153	0	0.0533663	0.0882442	0.75638
ENSMUSG00000018287	Spag7	121.358	0	0.0587658	0.0986723	0.76125
ENSMUSG00000018293	Pfn1	112.552	0	-0.407559	0.139522	0.0308162
ENSMUSG00000018322	Tomm34	114.15	0	-0.72837	0.130129	1.43815e-06
ENSMUSG00000018326	Ywhab	844.84	0	0.157639	0.0918362	0.266816
ENSMUSG00000018334	Ksr1	17.6282	0	-0.00605851	0.350493	0.995167
ENSMUSG00000018339	Gpx3	67.9693	1	1.84682	0.258298	1.57279e-10
ENSMUSG00000018340	Anxa6	79.0731	0	-0.21629	0.118596	0.2316
ENSMUSG00000018341	Il12rb2	0.216844	0	0.163732	3.02614	NA
ENSMUSG00000018347	Zkscan6	16.078	0	0.110272	0.26542	0.840522
ENSMUSG00000018362	Kpna2	9.86518	0	-0.37773	0.359571	0.548592
ENSMUSG00000018363	Smurf2	18.8046	0	-0.342363	0.252927	0.412104
ENSMUSG00000018372	Cep95	6.79882	0	-0.783138	0.392389	0.177294
ENSMUSG00000018377	Vezf1	39.7986	0	-0.0619875	0.164624	0.857095
ENSMUSG00000018378	Cuedc1	15.0037	0	-0.146633	0.254327	0.769494
ENSMUSG00000018379	Srsf1	92.4332	0	0.122027	0.171276	0.706247
ENSMUSG00000018381	Abi3	1.37226	0	-0.674345	1.69714	0.847188
ENSMUSG00000018387	Shroom1	7.88633	-1	-1.54331	0.295519	8.97739e-06
ENSMUSG00000018395	Kif3a	152.901	0	-0.148422	0.142951	0.553803
ENSMUSG00000018398	Sept8	342.84	0	-0.430417	0.171698	0.0738925
ENSMUSG00000018401	Mtmr4	24.3364	0	0.226181	0.199439	0.507812
ENSMUSG00000018405	Mrm1	8.10113	0	-0.12465	0.373621	0.876747
ENSMUSG00000018411	Mapt	376.273	0	-0.211715	0.175576	0.475444
ENSMUSG00000018412	Kansl1	42.7722	0	0.211146	0.196456	0.536176
ENSMUSG00000018415	Gid4	50.0187	0	-0.1805	0.165604	0.528353
ENSMUSG00000018417	Myo1b	24.3335	0	-0.703014	0.244322	0.0339869
ENSMUSG00000018425	Dhx40	29.9219	0	0.311174	0.176383	0.250699
ENSMUSG00000018427	Ypel2	33.2972	0	-0.492857	0.247346	0.178312
ENSMUSG00000018428	Akap1	20.93	0	0.274463	0.248607	0.521617
ENSMUSG00000018433	Nol11	21.9572	0	-0.0357286	0.199133	0.937535
ENSMUSG00000018442	Derl2	67.5213	0	-0.492396	0.135997	0.00470149
ENSMUSG00000018446	C1qbp	208.256	0	0.321652	0.103064	0.0188578
ENSMUSG00000018449	Rpain	53.2942	0	-0.150724	0.149166	0.565968
ENSMUSG00000018451	6330403K07Rik	433.752	0	-0.0870956	0.13518	0.736878
ENSMUSG00000018459	Slc13a3	14.2757	0	0.18256	0.245913	0.691658
ENSMUSG00000018470	Kcnab3	22.5365	0	0.198647	0.223171	0.622194
ENSMUSG00000018474	Chd3	76.2513	0	0.240679	0.215331	0.515279
ENSMUSG00000018476	Kdm6b	35.4406	0	0.0816891	0.22245	0.861039
ENSMUSG00000018479	1700125H20Rik	0.826372	0	0.997036	1.2034	NA
ENSMUSG00000018481	Appbp2	119.842	0	0.222419	0.121306	0.228306
ENSMUSG00000018486	Wnt9b	0.259776	0	-0.615046	3.18039	NA
ENSMUSG00000018500	Adora2b	17.2111	0	0.55933	0.227293	0.0807683
ENSMUSG00000018501	Ncor1	232.796	0	0.0311847	0.147292	0.924313
ENSMUSG00000018507	Trpv2	23.5372	0	0.0971548	0.231362	0.83861
ENSMUSG00000018509	Cenpv	56.0765	0	-0.669754	0.194846	0.00800616
ENSMUSG00000018537	Pcgf2	25.973	0	0.067336	0.233099	0.894016
ENSMUSG00000018541	Cwc25	34.3981	0	0.196783	0.175961	0.51498
ENSMUSG00000018543	1700001P01Rik	0.158265	0	-1.28024	6.3072	NA
ENSMUSG00000018547	Pip4k2b	28.7259	0	0.164458	0.250982	0.732119
ENSMUSG00000018548	Trim37	153.036	0	-0.329938	0.128197	0.0649082
ENSMUSG00000018554	Ybx2	0.563804	0	1.23307	1.57196	NA
ENSMUSG00000018559	Ctdnep1	42.9885	0	0.351947	0.209871	0.28139
ENSMUSG00000018565	Elp5	149.471	0	-0.146101	0.0983808	0.356656
ENSMUSG00000018566	Slc2a4	3.08766	1	4.13102	0.720155	6.95437e-07
ENSMUSG00000018567	Gabarap	741.51	0	-0.093672	0.0941626	0.573177
ENSMUSG00000018569	Cldn7	0.0402579	0	-0.667167	9.69431	NA
ENSMUSG00000018570	2810408A11Rik	0.838285	0	-0.0772553	1.08053	NA
ENSMUSG00000018572	Phf23	62.1852	0	-0.0516142	0.13143	0.84882
ENSMUSG00000018574	Acadvl	1.63861	0	-0.483384	0.880656	0.782346
ENSMUSG00000018581	Dnah11	0.442508	0	-0.187704	1.68516	NA
ENSMUSG00000018583	G3bp1	116.975	0	-0.550272	0.140106	0.00173573
ENSMUSG00000018585	Atox1	375.687	0	-0.156643	0.137107	0.503748
ENSMUSG00000018589	Glra2	7.84817	0	0.134201	0.439136	0.888468
ENSMUSG00000018593	Sparc	1346.99	0	0.762488	0.126301	1.40067e-07
ENSMUSG00000018595	Glra4	0.158421	0	0.850283	6.28826	NA
ENSMUSG00000018599	Mief2	27.3214	0	0.15908	0.204535	0.674339
ENSMUSG00000018604	Tbx3	2.79756	0	-0.649476	0.617727	0.548159
ENSMUSG00000018620	Mmp20	0.00453453	0	0	9.69539	NA
ENSMUSG00000018623	Mmp7	0.0095221	0	0	9.69539	NA
ENSMUSG00000018634	Crhr1	13.9219	0	-0.652158	0.272142	0.0902456
ENSMUSG00000018648	Dusp14	80.352	0	0.252017	0.237553	0.543624
ENSMUSG00000018651	Tada2a	37.5631	0	0.185711	0.175661	0.545361
ENSMUSG00000018654	Ikzf1	14.2785	0	1.0827	0.466843	0.103651
ENSMUSG00000018656	Tcaf3	0.0175109	0	0	9.69539	NA
ENSMUSG00000018659	Pnpo	50.1891	0	0.117647	0.153089	0.678448
ENSMUSG00000018661	Cog1	17.1065	0	0.608815	0.226264	0.051012
ENSMUSG00000018666	Cbx1	63.1668	0	-0.68267	0.17014	0.00130164
ENSMUSG00000018669	Cdk5rap3	46.5156	0	0.404128	0.155208	0.0610737
ENSMUSG00000018672	Copz2	25.363	0	-0.0305042	0.195037	0.946437
ENSMUSG00000018677	Slc25a39	169.336	0	-0.346181	0.129308	0.0524665
ENSMUSG00000018678	Sp2	15.3154	0	0.425082	0.31993	0.423115
ENSMUSG00000018697	Aatf	17.6961	0	-0.192595	0.235816	0.655434
ENSMUSG00000018698	Lhx1	1.99234	0	0.470211	0.42493	0.520752
ENSMUSG00000018707	Dync1h1	157.496	0	0.254541	0.164691	0.332767
ENSMUSG00000018727	Cpsf4l	0.188444	0	0.567869	4.71111	NA
ENSMUSG00000018733	Pex12	11.8041	0	0.0391451	0.274001	0.951207
ENSMUSG00000018736	Ndel1	160.489	0	0.242351	0.108606	0.120731
ENSMUSG00000018740	Slc25a35	5.51554	0	-0.740858	0.413632	0.242023
ENSMUSG00000018750	Zbtb4	64.3277	0	0.341302	0.180462	0.209604
ENSMUSG00000018752	Tnfsfm13	18.4315	0	-0.10773	0.257411	0.839303
ENSMUSG00000018761	Mpdu1	61.7999	0	0.427893	0.177086	0.0871226
ENSMUSG00000018765	Fxr2	40.9074	0	0.387727	0.185944	0.154137
ENSMUSG00000018770	Atp5g3	1995.65	0	-0.219705	0.0870607	0.0718546
ENSMUSG00000018774	Cd68	153.191	1	1.19496	0.218711	2.80767e-06
ENSMUSG00000018776	Slc35g3	0.0727446	0	0.0849539	9.68885	NA
ENSMUSG00000018796	Acsl1	37.3871	0	-0.00961458	0.195068	0.984698
ENSMUSG00000018800	Abca5	28.5799	0	0.404254	0.201297	0.174297
ENSMUSG00000018809	Smyd4	22.724	0	0.518577	0.21103	0.0813108
ENSMUSG00000018819	Lsp1	19.2333	1	1.1834	0.325332	0.00447707
ENSMUSG00000018820	Zfyve27	46.2929	0	0.652504	0.151625	0.000460224
ENSMUSG00000018821	Avpi1	78.3796	0	0.193917	0.147403	0.428718
ENSMUSG00000018822	Sfrp5	6.74393	0	-0.692187	0.271522	0.0683415
ENSMUSG00000018830	Myh11	3.10853	0	-0.407689	0.561183	0.699563
ENSMUSG00000018841	Rad51d	18.1287	0	-0.157203	0.207138	0.683053
ENSMUSG00000018844	Fndc8	0.460938	0	0.413133	1.736	NA
ENSMUSG00000018845	Unc45b	1.95851	0	1.66461	0.667982	0.0759801
ENSMUSG00000018846	Pank3	26.8662	0	-0.303554	0.230695	0.42862
ENSMUSG00000018848	Rars	76.0415	0	-0.106967	0.119758	0.620626
ENSMUSG00000018849	Wwc1	32.1456	0	-0.523552	0.252865	0.158078
ENSMUSG00000018858	Mrpl58	155.886	0	-0.181442	0.0978031	0.221365
ENSMUSG00000018861	Fdxr	11.8031	0	0.329875	0.253596	0.434981
ENSMUSG00000018862	Otop3	0.149332	0	0.111626	5.47432	NA
ENSMUSG00000018865	Sult4a1	402.69	0	-0.216073	0.13089	0.291501
ENSMUSG00000018868	Pnpla5	0.00400422	0	0	9.69539	NA
ENSMUSG00000018882	Mrpl45	96.8401	0	-0.262133	0.0974386	0.0510267
ENSMUSG00000018893	Mb	0.949914	0	2.0963	1.18587	NA
ENSMUSG00000018899	Irf1	13.1891	1	1.57196	0.371362	0.000592763
ENSMUSG00000018900	Slc22a5	4.71386	0	0.163015	0.392295	0.840522
ENSMUSG00000018906	P4ha2	12.7339	0	0.0419936	0.244279	0.940052
ENSMUSG00000018907	Alox12e	0.523236	0	-0.517494	1.8008	NA
ENSMUSG00000018909	Arrb1	52.1913	0	0.500466	0.185539	0.0504525
ENSMUSG00000018916	Csf2	0.0524042	0	0	9.69539	NA
ENSMUSG00000018919	Tm4sf5	0.576764	0	-0.676096	1.27475	NA
ENSMUSG00000018920	Cxcl16	17.4653	1	1.11727	0.364025	0.0214611
ENSMUSG00000018921	Pelp1	14.3224	0	-0.0551552	0.35109	0.946247
ENSMUSG00000018923	Med11	23.6336	0	-0.842105	0.216619	0.00200309
ENSMUSG00000018924	Alox15	0.231271	0	0	5.3837	NA
ENSMUSG00000018925	Heatr9	0.135716	0	0.730429	9.14977	NA
ENSMUSG00000018927	Ccl6	55.7075	1	2.30194	0.297974	3.1458e-12
ENSMUSG00000018930	Ccl4	17.6195	0	1.04074	0.596872	0.25752
ENSMUSG00000018931	Natd1	16.7521	0	-0.777704	0.247796	0.0181575
ENSMUSG00000018932	Map2k3	19.8998	0	-0.175143	0.270536	0.735518
ENSMUSG00000018965	Ywhah	1527.66	0	-0.228106	0.109029	0.152345
ENSMUSG00000018973	Hoxb1	0.13799	0	0	8.12619	NA
ENSMUSG00000018974	Sart3	37.4415	0	0.219113	0.195386	0.513703
ENSMUSG00000018983	E2f2	1.73816	0	-0.820308	0.876373	0.600262
ENSMUSG00000018986	Slfn3	0.197862	0	-1.79266	3.61412	NA
ENSMUSG00000018995	Nars2	13.9977	0	-0.0815558	0.251428	0.880737
ENSMUSG00000018999	Slc35b4	39.2086	0	0.0559689	0.156511	0.865801
ENSMUSG00000019027	Dnah1	5.68223	0	0.409326	0.424172	0.586739
ENSMUSG00000019039	Dalrd3	23.4464	0	0.274683	0.214992	0.445042
ENSMUSG00000019054	Fis1	650.214	0	-0.072372	0.104098	0.71416
[truncated: 34,262 more rows]

## Sheet: GA Ctx end
EnsemblID	Genename	baseMean	significant	LFC	LFCse	Padj
ENSMUSG00000000001	Gnai3	48.3373	0	0.417723	0.203212	0.158803
ENSMUSG00000000028	Cdc45	4.64556	0	0.957929	0.656075	0.362606
ENSMUSG00000000031	H19	1.54582	0	0.360041	0.847065	0.84156
ENSMUSG00000000037	Scml2	0.484802	0	0.698631	1.86235	NA
ENSMUSG00000000049	Apoh	1.39845	0	-0.314252	0.809796	0.857338
ENSMUSG00000000056	Narf	35.9626	0	-0.297192	0.191301	0.32456
ENSMUSG00000000058	Cav2	51.6816	0	0.113576	0.167372	0.724734
ENSMUSG00000000078	Klf6	58.0164	0	0.692759	0.18701	0.00308602
ENSMUSG00000000085	Scmh1	29.6009	0	0.337575	0.236143	0.375836
ENSMUSG00000000088	Cox5a	374.294	0	-0.521226	0.112769	0.000107192
ENSMUSG00000000093	Tbx2	1.22791	0	-1.40364	1.29229	0.533811
ENSMUSG00000000094	Tbx4	0.194119	0	0.0835038	3.86734	NA
ENSMUSG00000000120	Ngfr	1.05028	0	-0.232671	1.01458	NA
ENSMUSG00000000125	Wnt3	13.8249	1	1.16462	0.405121	0.0311665
ENSMUSG00000000126	Wnt9a	5.16412	-1	-1.24968	0.360137	0.00613773
ENSMUSG00000000127	Fer	22.0215	0	-0.430557	0.233174	0.220778
ENSMUSG00000000131	Xpo6	35.5326	0	0.662492	0.22086	0.0228185
ENSMUSG00000000134	Tfe3	37.5434	0	0.631972	0.19188	0.0103825
ENSMUSG00000000142	Axin2	9.53154	0	-0.428313	0.339504	0.44955
ENSMUSG00000000148	Brat1	17.8512	0	-0.513878	0.265392	0.192961
ENSMUSG00000000149	Gna12	101.601	0	-0.0264258	0.174084	0.94987
ENSMUSG00000000154	Slc22a18	2.89964	1	3.23861	0.797925	0.000943224
ENSMUSG00000000157	Itgb2l	0.0742469	0	0	9.69892	NA
ENSMUSG00000000159	Igsf5	1497.35	-1	-1.51629	0.138958	6.66846e-25
ENSMUSG00000000167	Pih1d2	6.12985	0	0.699122	0.430907	0.298822
ENSMUSG00000000168	Dlat	137.948	0	0.438546	0.121731	0.00420986
ENSMUSG00000000171	Sdhd	286.729	0	0.0022077	0.102987	0.993665
ENSMUSG00000000182	Fgf23	0.0226973	0	0	9.69892	NA
ENSMUSG00000000183	Fgf6	0.170648	0	-0.493566	5.6147	NA
ENSMUSG00000000184	Ccnd2	257.862	0	0.267578	0.535754	0.811133
ENSMUSG00000000194	Gpr107	23.9058	0	0.314377	0.215884	0.364299
ENSMUSG00000000197	Nalcn	42.5977	0	-0.320639	0.193724	0.286357
ENSMUSG00000000202	Btbd17	47.5549	-1	-1.02245	0.296633	0.0065904
ENSMUSG00000000204	Slfn4	0.586153	0	1.00618	1.59936	NA
ENSMUSG00000000214	Th	13.0309	0	0.927539	0.50656	0.225658
ENSMUSG00000000215	Ins2	0.513532	0	0.660581	1.80927	NA
ENSMUSG00000000216	Scnn1g	0.157278	0	0.0835027	6.32327	NA
ENSMUSG00000000223	Drp2	19.9018	-1	-1.03884	0.225117	0.000110411
ENSMUSG00000000244	Tspan32	4.52242	0	1.2605	0.776323	0.29828
ENSMUSG00000000247	Lhx2	47.2051	0	-0.391896	0.201576	0.190629
ENSMUSG00000000248	Clec2g	0.0424998	0	0	9.69892	NA
ENSMUSG00000000253	Gmpr	125.928	0	-0.21153	0.132197	0.307322
ENSMUSG00000000263	Glra1	19.0933	0	-1.3356	0.829078	0.30331
ENSMUSG00000000266	Mid2	10.9865	0	-0.27241	0.280674	0.589511
ENSMUSG00000000275	Trim25	10.4089	0	0.334552	0.296817	0.514277
ENSMUSG00000000276	Dgke	33.3182	0	-0.137839	0.205755	0.728621
ENSMUSG00000000278	Scpep1	38.6877	0	0.603933	0.267157	0.111786
ENSMUSG00000000282	Mnt	14.0646	0	0.0107586	0.272729	0.988358
ENSMUSG00000000290	Itgb2	44.4471	1	2.40889	0.435289	1.57335e-06
ENSMUSG00000000295	Hddc2	74.8109	0	0.00983343	0.151814	0.982102
ENSMUSG00000000296	Tpd52l1	127.847	0	-0.461336	0.123759	0.00286385
ENSMUSG00000000301	Pemt	7.83365	0	0.17805	0.342473	0.80221
ENSMUSG00000000303	Cdh1	2.12137	0	0.304734	0.707186	0.838677
ENSMUSG00000000305	Cdh4	16.2051	0	0.366896	0.464444	0.673752
ENSMUSG00000000308	Ckmt1	377.395	0	-0.934268	0.139219	2.11355e-09
ENSMUSG00000000317	Bcl6b	1.37809	0	-1.63625	0.841757	0.190667
ENSMUSG00000000318	Clec10a	1.75612	0	0.941609	0.74949	0.451729
ENSMUSG00000000320	Alox12	0.530714	0	-1.96427	1.60957	NA
ENSMUSG00000000325	Arvcf	18.5729	0	-0.245879	0.239169	0.562137
ENSMUSG00000000326	Comt	177.164	0	-0.159641	0.114762	0.392079
ENSMUSG00000000339	Rtca	14.3896	0	0.194428	0.249794	0.678039
ENSMUSG00000000340	Dbt	18.4173	0	-0.0191992	0.245712	0.9777
ENSMUSG00000000346	Dazap2	485.952	0	0.646139	0.0903217	1.11294e-10
ENSMUSG00000000355	Mcts1	198.985	0	-0.696395	0.125573	1.47997e-06
ENSMUSG00000000359	Rem1	0.823051	0	-1.75842	1.22572	NA
ENSMUSG00000000365	Rnf17	2.92325	0	-0.943463	0.529388	0.242109
ENSMUSG00000000374	Trappc10	45.9175	0	0.482816	0.204647	0.0934138
ENSMUSG00000000378	Ccm2	79.7761	0	-0.406431	0.142215	0.0321866
ENSMUSG00000000381	Wap	0.0580691	0	0.0835005	9.69892	NA
ENSMUSG00000000384	Tbrg4	19.7274	0	-0.145592	0.206789	0.713227
ENSMUSG00000000385	Tmprss2	0.0327365	0	-1.0706	9.69892	NA
ENSMUSG00000000386	Mx1	1.37333	1	4.41847	1.15011	0.00199627
ENSMUSG00000000392	Fap	2.48041	-1	-2.56892	0.714573	0.00430244
ENSMUSG00000000394	Gcg	0.617061	0	0.0835042	1.93327	NA
ENSMUSG00000000399	Ndufa9	207.026	0	0.0246462	0.101672	0.915093
ENSMUSG00000000402	Egfl6	5.71264	0	-0.140442	0.622362	0.922583
ENSMUSG00000000409	Lck	3.31699	0	0.470802	0.514245	0.61727
ENSMUSG00000000411	Tssk3	0.13091	0	0.660569	6.3061	NA
ENSMUSG00000000416	Cttnbp2	89.8876	0	-0.212079	0.198838	0.543763
ENSMUSG00000000420	Galnt1	47.8546	0	0.584016	0.222624	0.0548943
ENSMUSG00000000435	Myf5	0.103824	0	0.0835005	9.69892	NA
ENSMUSG00000000439	Mkrn2	25.2952	0	-0.0160958	0.189231	0.975326
ENSMUSG00000000440	Pparg	2.38783	0	-1.16384	0.568444	0.161249
ENSMUSG00000000441	Raf1	17.5224	0	0.090836	0.248497	0.863601
ENSMUSG00000000486	Sept1	5.29555	0	-0.69166	0.605624	0.505871
ENSMUSG00000000489	Pdgfb	21.4552	0	-0.240833	0.381481	0.747822
ENSMUSG00000000530	Acvrl1	13.4473	0	-0.326463	0.315718	0.559573
ENSMUSG00000000531	Grasp	21.6721	0	0.091193	0.25154	0.864572
ENSMUSG00000000532	Acvr1b	47.5882	0	0.149529	0.203793	0.699466
ENSMUSG00000000538	Tom1l2	87.1603	0	-0.171937	0.169317	0.567463
ENSMUSG00000000544	Gpa33	0.0541918	0	0.0835005	9.69892	NA
ENSMUSG00000000552	Zfp385a	12	0	0.476969	0.400297	0.48139
ENSMUSG00000000555	Itga5	1.14273	0	0.731151	1.11169	0.733789
ENSMUSG00000000560	Gabra2	103.538	0	-0.19745	0.344435	0.777026
ENSMUSG00000000561	Wdr77	47.865	0	-0.0283334	0.158124	0.939217
ENSMUSG00000000562	Adora3	15.3217	0	0.859646	0.563457	0.336218
ENSMUSG00000000563	Atp5pb	1231.74	0	-0.394242	0.082799	6.14724e-05
ENSMUSG00000000567	Sox9	82.1614	1	1.0604	0.193819	2.17344e-06
ENSMUSG00000000568	Hnrnpd	76.7613	0	0.113422	0.185303	0.756843
ENSMUSG00000000579	Dynlt1c	13.5452	0	0.0428557	0.368002	0.963006
ENSMUSG00000000581	C1d	196.185	0	0.0124768	0.13428	0.972176
ENSMUSG00000000594	Gm2a	185.963	0	0.346173	0.132454	0.0560314
ENSMUSG00000000600	Krit1	61.1721	0	0.156758	0.166882	0.60467
ENSMUSG00000000605	Clcn4	630.488	0	-0.33512	0.144977	0.101736
ENSMUSG00000000617	Grm6	0.0120576	0	0	9.69892	NA
ENSMUSG00000000627	Sema4f	18.6596	0	-0.484178	0.235377	0.158562
ENSMUSG00000000628	Hk2	36.5101	1	1.31034	0.352266	0.00293667
ENSMUSG00000000631	Myo18a	78.7582	0	0.118048	0.152437	0.67966
ENSMUSG00000000632	Sez6	515.11	0	-0.939596	0.15799	1.7419e-07
ENSMUSG00000000673	Haao	1.17641	0	1.38067	1.26369	0.530058
ENSMUSG00000000682	Cd52	75.6053	1	2.83877	0.31512	7.70605e-17
ENSMUSG00000000686	Abhd15	2.42731	0	1.64738	1.08315	0.337761
ENSMUSG00000000690	Hoxb6	12.6728	0	-0.905866	1.11309	0.664061
ENSMUSG00000000693	Loxl3	3.17609	0	0.292167	0.555776	0.79915
ENSMUSG00000000701	Tcl1b5	0.00869686	0	0	9.69892	NA
ENSMUSG00000000706	Btn1a1	0.10781	0	0	9.69892	NA
ENSMUSG00000000708	Kat2b	11.8888	0	0.0547896	0.385127	0.953423
ENSMUSG00000000711	Rab5b	34.8437	0	-0.13626	0.198271	0.721066
ENSMUSG00000000724	Cryba1	0.332864	0	0.0835042	2.13964	NA
ENSMUSG00000000730	Dnmt3l	0.906162	0	1.84924	1.15834	NA
ENSMUSG00000000731	Aire	0.197363	0	0.626082	4.05521	NA
ENSMUSG00000000732	Icosl	4.09327	0	1.64014	0.987499	0.284356
ENSMUSG00000000739	Sult5a1	2.78045	0	2.04138	1.06271	0.197751
ENSMUSG00000000743	Chmp1a	98.5972	0	0.257162	0.138318	0.216664
ENSMUSG00000000751	Rpa1	61.9986	0	0.290082	0.177056	0.292785
ENSMUSG00000000753	Serpinf1	50.9283	0	-0.266359	0.232999	0.505327
ENSMUSG00000000759	Tubgcp3	26.8918	0	0.379026	0.184105	0.15808
ENSMUSG00000000766	Oprm1	1.14879	0	-0.758993	1.11146	0.722822
ENSMUSG00000000776	Polr3d	26.8809	0	-0.346928	0.209545	0.286209
ENSMUSG00000000782	Tcf7	0.0486491	0	0	9.69892	NA
ENSMUSG00000000787	Ddx3x	104.534	0	0.587892	0.187406	0.016094
ENSMUSG00000000791	Il12rb1	1.61649	0	-0.472241	0.896595	0.798862
ENSMUSG00000000792	Slc5a5	38.3597	0	-0.166385	0.309355	0.793663
ENSMUSG00000000794	Kcnn3	14.261	0	-0.010253	0.225355	0.986797
ENSMUSG00000000804	Usp32	174.295	0	-0.244785	0.117496	0.151568
ENSMUSG00000000805	Car4	57.2722	0	-0.169205	0.169468	0.575876
ENSMUSG00000000811	Txnrd3	7.11764	0	0.202198	0.419706	0.817962
ENSMUSG00000000817	Fasl	0.10103	0	0.0835005	9.69892	NA
ENSMUSG00000000823	Zfp512b	2.88073	0	0.497723	0.66665	0.693594
ENSMUSG00000000826	Dnajc5	243.406	0	-0.0582925	0.121674	0.819008
ENSMUSG00000000827	Tpd52l2	172.331	0	0.332336	0.0966383	0.00674259
ENSMUSG00000000838	Fmr1	51.0934	0	-0.427789	0.156395	0.04278
ENSMUSG00000000861	Bcl11a	114.418	0	-0.156528	0.165415	0.601027
ENSMUSG00000000869	Il4	2.74022	0	0.112748	0.59081	0.935141
ENSMUSG00000000876	Pxmp4	30.6989	0	-0.421577	0.217226	0.19163
ENSMUSG00000000881	Dlg3	58.1629	0	-0.266815	0.17267	0.327601
ENSMUSG00000000884	Gnb1l	9.89717	0	0.314361	0.316192	0.578076
ENSMUSG00000000889	Dbh	2.06314	0	-0.881785	1.15422	0.685062
ENSMUSG00000000901	Mmp11	2.21545	0	0.0922829	0.746666	0.960068
ENSMUSG00000000902	Smarcb1	118.809	0	0.206179	0.111578	0.220393
ENSMUSG00000000903	Vpreb3	0.647973	0	1.28502	1.60262	NA
ENSMUSG00000000915	Hip1r	27.9034	0	-0.482995	0.238968	0.168162
ENSMUSG00000000916	Nsun5	9.21411	0	0.143797	0.349805	0.847528
ENSMUSG00000000934	Top1mt	16.3087	0	-0.318511	0.245851	0.434644
ENSMUSG00000000938	Hoxa10	3.71895	0	0	3.43326	1
ENSMUSG00000000948	Gm38393	853.673	0	-0.455684	0.119381	0.00216292
ENSMUSG00000000957	Mmp14	33.4736	0	0.398384	0.264439	0.343261
ENSMUSG00000000958	Slc7a7	8.18454	0	1.48566	0.785512	0.206956
ENSMUSG00000000959	Oxa1l	76.3526	0	-0.0619375	0.126366	0.814676
ENSMUSG00000000976	Heatr6	22.9393	0	0.403528	0.245876	0.291734
ENSMUSG00000000982	Ccl3	13.0061	1	2.7275	0.589622	0.000105745
ENSMUSG00000000983	Wfdc18	9.33743	-1	-1.53685	0.406252	0.00239459
ENSMUSG00000001016	Ilf2	112.043	0	-0.0630212	0.102787	0.75615
ENSMUSG00000001017	Chtop	114.737	0	-0.0283031	0.128626	0.924155
ENSMUSG00000001018	Snapin	117.733	0	0.375354	0.123207	0.0202739
ENSMUSG00000001021	S100a3	2.14972	0	1.58	0.633689	0.0718722
ENSMUSG00000001023	S100a5	7.33383	0	1.94931	1.27774	0.336218
ENSMUSG00000001025	S100a6	196.691	1	2.42272	0.21298	4.65449e-27
ENSMUSG00000001027	Scn4a	0.0492041	0	0	9.69892	NA
ENSMUSG00000001029	Icam2	4.64172	0	-0.840982	0.612295	0.399419
ENSMUSG00000001034	Mapk7	10.7401	0	-0.908728	0.385095	0.0933178
ENSMUSG00000001036	Epn2	73.1052	0	0.0938181	0.156365	0.76328
ENSMUSG00000001039	B9d1	34.3918	0	0.0276569	0.195397	0.953702
ENSMUSG00000001052	Sec24b	29.27	0	0.130227	0.206221	0.747771
ENSMUSG00000001053	N4bp3	12.6722	0	-0.627175	0.300464	0.1506
ENSMUSG00000001054	Rmnd5b	69.6504	0	-0.18452	0.144292	0.441933
ENSMUSG00000001056	Nhp2	263.198	0	-0.385904	0.164156	0.0948203
ENSMUSG00000001062	Vps9d1	50.1807	0	0.047318	0.155664	0.889388
ENSMUSG00000001076	C1ql4	0.259998	0	0.0835037	3.98509	NA
ENSMUSG00000001082	Mfsd10	21.4031	0	0.391245	0.251112	0.323196
ENSMUSG00000001089	Luzp1	102.009	0	-0.242884	0.221913	0.529343
ENSMUSG00000001095	Slc13a2	0.111143	0	0	9.69892	NA
ENSMUSG00000001098	Kctd10	1.00823	0	0.0848937	1.044	NA
ENSMUSG00000001100	Poldip2	252.793	0	0.0693505	0.116213	0.764783
ENSMUSG00000001103	Sebox	1.61944	0	1.36829	1.01312	0.409559
ENSMUSG00000001105	Ift20	187.049	0	-0.313985	0.100742	0.0169217
ENSMUSG00000001119	Col6a1	17.0535	0	0.994263	0.346821	0.0316835
ENSMUSG00000001120	Pcbp3	28.5688	0	0.58798	0.233685	0.068806
ENSMUSG00000001123	Lgals9	57.2578	1	2.08839	0.246555	7.05907e-15
ENSMUSG00000001127	Araf	279.278	0	0.158414	0.129159	0.465229
ENSMUSG00000001128	Cfp	4.26856	0	1.3444	0.539505	0.0720495
ENSMUSG00000001131	Timp1	14.6824	1	3.70664	0.484703	3.50818e-12
ENSMUSG00000001134	Uxt	20.8088	0	0.0202287	0.204287	0.970066
ENSMUSG00000001138	Cnnm3	19.6872	0	0.212011	0.276381	0.6835
ENSMUSG00000001143	Lman2l	54.9603	0	-0.319825	0.196675	0.297385
ENSMUSG00000001150	Mcm3ap	54.2199	0	0.0996336	0.159535	0.750558
ENSMUSG00000001151	Pcnt	15.71	0	0.349517	0.282904	0.460931
ENSMUSG00000001155	Ftcd	0.112514	0	-0.504359	9.6986	NA
ENSMUSG00000001156	Mxd1	32.3506	0	-0.210297	0.22852	0.614823
ENSMUSG00000001157	Gmcl1	46.5472	0	-0.441988	0.161819	0.0432003
ENSMUSG00000001158	Snrnp27	229.792	0	-0.126416	0.0887156	0.377783
ENSMUSG00000001166	Oas1c	1.93651	0	1.03092	0.700523	0.357578
ENSMUSG00000001168	Oas1h	0.0480613	0	0.660551	9.69892	NA
ENSMUSG00000001173	Ocrl	24.4858	0	-0.0758403	0.23071	0.878476
ENSMUSG00000001175	Calm1	5247.73	0	-0.581409	0.0990943	2.75324e-07
ENSMUSG00000001211	Agpat3	123.736	0	0.0949479	0.125588	0.688459
ENSMUSG00000001225	Slc26a3	1.48797	0	-0.268076	0.833845	0.881899
ENSMUSG00000001227	Sema6b	15.971	0	0.163388	0.309512	0.79821
ENSMUSG00000001228	Uhrf1	4.56236	0	0.642578	1.08782	0.767696
ENSMUSG00000001229	Dpp9	36.788	0	-0.238742	0.185887	0.439896
ENSMUSG00000001240	Ramp2	190.872	0	-0.00637017	0.103619	0.982102
ENSMUSG00000001247	Lsr	1.99955	0	0.240081	0.620454	0.857618
ENSMUSG00000001248	Gramd1a	59.9448	0	0.220222	0.16198	0.405676
ENSMUSG00000001249	Hpn	0.825923	0	0.660582	1.57462	NA
ENSMUSG00000001260	Gabrg1	22.096	0	0.471184	0.243654	0.193726
ENSMUSG00000001270	Ckb	3622.1	0	-0.0207243	0.136808	0.950061
ENSMUSG00000001280	Sp1	13.5164	0	0.462977	0.331562	0.390023
ENSMUSG00000001281	Itgb7	1.61589	0	0.340811	0.974161	0.869285
ENSMUSG00000001285	Myg1	53.8759	0	-0.163455	0.141138	0.498257
ENSMUSG00000001288	Rarg	4.44058	0	0.324292	0.483673	0.728389
ENSMUSG00000001289	Pfdn5	885.097	0	-0.122182	0.139035	0.634177
ENSMUSG00000001300	Efnb2	29.4294	0	-0.0420021	0.241154	0.94113
ENSMUSG00000001305	Rrp15	20.8338	0	0.261791	0.263971	0.579495
ENSMUSG00000001313	Rnd2	172.307	0	-0.251762	0.165476	0.337606
ENSMUSG00000001323	Srr	49.689	0	-0.0209652	0.149701	0.954139
ENSMUSG00000001333	Sync	0.150228	0	-1.07064	5.47329	NA
ENSMUSG00000001334	Fndc5	88.0228	0	-0.611683	0.158316	0.001845
ENSMUSG00000001348	Acp5	0.789062	0	0.680511	1.17933	NA
ENSMUSG00000001349	Cnn1	2.32273	0	0.530649	1.03268	0.804281
ENSMUSG00000001366	Fbxo9	163.284	0	-0.816689	0.125445	7.0223e-09
ENSMUSG00000001376	Vps50	56.5794	0	0.0635142	0.137438	0.82643
ENSMUSG00000001380	Hars	133.976	0	0.195604	0.1071	0.227196
ENSMUSG00000001383	Zmat2	313.452	0	-0.0515206	0.117199	0.834676
ENSMUSG00000001403	Ube2c	14.4574	0	0.679815	0.969898	0.714484
ENSMUSG00000001415	Smg5	30.2382	0	-0.0740925	0.169986	0.836285
ENSMUSG00000001416	Cct3	245.223	0	-0.0426051	0.0986591	0.838377
ENSMUSG00000001418	Glmp	71.7556	0	0.475864	0.152391	0.0166624
ENSMUSG00000001419	Mef2d	18.9495	0	-0.51371	0.246471	0.151487
ENSMUSG00000001420	Tmem79	0.543311	0	-0.923599	1.37196	NA
ENSMUSG00000001424	Snd1	38.1168	0	0.389084	0.194952	0.175455
ENSMUSG00000001435	Col18a1	5.46277	0	1.51377	0.654441	0.101567
ENSMUSG00000001436	Slc19a1	22.2599	0	0.430934	0.257857	0.280783
ENSMUSG00000001440	Kpnb1	58.534	0	-0.0881266	0.191723	0.827744
ENSMUSG00000001441	Npepps	100.889	0	-0.415463	0.148136	0.0362741
ENSMUSG00000001444	Tbx21	0.354299	0	0.0835041	2.60962	NA
ENSMUSG00000001445	Mrpl10	45.4283	0	0.24969	0.148654	0.277649
ENSMUSG00000001467	Cyp51	96.4437	0	-0.621047	0.183487	0.00793967
ENSMUSG00000001473	Tubb6	26.6588	0	1.25074	0.840175	0.350831
ENSMUSG00000001493	Meox1	1.62311	0	2.79322	1.097	0.0646466
ENSMUSG00000001494	Sost	0.0709139	0	-1.0706	9.69892	NA
ENSMUSG00000001496	Nkx2-1	1.01917	0	-1.80489	1.09866	NA
ENSMUSG00000001497	Pax9	0.186404	0	0.691903	5.03655	NA
ENSMUSG00000001504	Irx2	7.07371	0	0.46206	1.16962	0.85452
ENSMUSG00000001506	Col1a1	25.6965	-1	-1.58064	0.516276	0.0195204
ENSMUSG00000001507	Itga3	4.28923	1	2.29576	0.805609	0.0327161
ENSMUSG00000001508	Sgca	0.931132	0	0.787476	1.24386	NA
ENSMUSG00000001510	Dlx3	0.065124	0	-2.08624	9.69413	NA
ENSMUSG00000001517	Foxm1	1.81619	0	0.601373	1.10776	0.791375
ENSMUSG00000001518	Itfg2	26.6105	0	0.158764	0.218194	0.702737
ENSMUSG00000001520	Nrip2	27.3306	0	0.425489	0.251409	0.27311
ENSMUSG00000001521	Tulp3	31.5275	0	0.318053	0.231689	0.399744
ENSMUSG00000001524	Gtf2h4	33.0131	0	-0.367558	0.195601	0.210757
ENSMUSG00000001525	Tubb5	962.961	0	-0.51685	0.170687	0.021222
ENSMUSG00000001542	Ell2	25.5676	0	-0.287094	0.232181	0.460397
ENSMUSG00000001552	Jup	28.1692	0	0.319071	0.239068	0.416587
ENSMUSG00000001555	Fkbp10	10.4098	0	0.893764	0.331945	0.0472579
ENSMUSG00000001558	Klhl10	0.5449	0	-0.984971	1.42406	NA
ENSMUSG00000001566	Mnx1	0.678234	0	0	3.07707	NA
ENSMUSG00000001569	Nom1	23.1203	0	0.184827	0.263159	0.713649
ENSMUSG00000001576	Ergic1	100.766	0	0.541279	0.141204	0.00204633
ENSMUSG00000001583	Tnk1	0.086609	0	0	9.69892	NA
ENSMUSG00000001588	Acap1	0.745072	0	1.46233	1.21053	NA
ENSMUSG00000001604	Tcea3	3.49567	0	0.395323	0.728735	0.791497
ENSMUSG00000001622	Csn3	0.0522774	0	0.0835005	9.69892	NA
ENSMUSG00000001627	Ifrd1	80.4519	0	0.788358	0.144626	2.41333e-06
ENSMUSG00000001630	Stk38l	22.2164	0	0.244441	0.220238	0.522537
ENSMUSG00000001632	Brpf1	21.4295	0	0.366593	0.246757	0.352157
ENSMUSG00000001642	Akr1b3	31.8268	0	0.0348437	0.180461	0.9344
ENSMUSG00000001655	Hoxc13	0.298364	0	0.0835005	9.69892	NA
ENSMUSG00000001656	Hoxc11	0.298887	0	0	9.69892	NA
ENSMUSG00000001663	Gstt1	28.4122	0	-0.0545146	0.208343	0.907432
ENSMUSG00000001666	Ddt	155.819	0	-0.466072	0.114625	0.000919274
ENSMUSG00000001670	Tat	0.0526442	0	0	9.69892	NA
ENSMUSG00000001672	Marveld3	0.441884	0	0.940493	1.67016	NA
ENSMUSG00000001674	Ddx18	28.8172	0	-0.468908	0.198087	0.0919209
ENSMUSG00000001687	Ubl3	367.984	0	-0.318368	0.107506	0.025296
ENSMUSG00000001700	Gramd3	32.8467	0	-0.445819	0.242734	0.223871
ENSMUSG00000001707	Eef1e1	116.164	0	-0.240826	0.117452	0.160376
ENSMUSG00000001729	Akt1	110.815	0	-0.0782762	0.141131	0.786976
ENSMUSG00000001739	Cldn15	0.248187	0	0	3.12284	NA
ENSMUSG00000001741	Il16	22.516	0	0.647938	0.489084	0.420989
ENSMUSG00000001750	Tcirg1	21.309	1	1.3173	0.331744	0.00128551
ENSMUSG00000001751	Naglu	24.4185	1	1.18514	0.333063	0.00478969
ENSMUSG00000001755	Coasy	49.2603	0	0.243021	0.152838	0.31103
ENSMUSG00000001761	Smo	11.1789	0	0.705402	0.398421	0.245957
ENSMUSG00000001763	Tspan33	22.6185	0	-0.239845	0.299038	0.66899
ENSMUSG00000001767	Crnkl1	46.7511	0	-0.353733	0.165562	0.138459
ENSMUSG00000001768	Rin2	36.9358	1	1.08152	0.221155	3.4783e-05
ENSMUSG00000001773	Folh1	10.5993	0	0.0764521	0.397037	0.934507
ENSMUSG00000001774	Chordc1	81.0975	-1	-1.05461	0.161223	5.82984e-09
ENSMUSG00000001783	Rtcb	158.237	0	0.0298884	0.117979	0.910657
ENSMUSG00000001785	Pwp1	33.8836	0	0.0190266	0.19733	0.970801
ENSMUSG00000001786	Fbxo7	64.0142	0	-0.246363	0.147445	0.280835
ENSMUSG00000001794	Capns1	208.134	0	0.248077	0.112402	0.123061
ENSMUSG00000001802	Lrp3	17.8784	0	-0.370832	0.261655	0.381284
ENSMUSG00000001804	Dsg4	0.00813373	0	0	9.69892	NA
ENSMUSG00000001815	Evx2	0.310594	0	0	3.18685	NA
ENSMUSG00000001819	Hoxd13	0.072291	0	-1.0706	9.69892	NA
ENSMUSG00000001823	Hoxd12	0.0442656	0	0	9.69892	NA
ENSMUSG00000001827	Folr1	20.735	0	-1.02813	0.798334	0.438312
ENSMUSG00000001829	Clpb	92.4909	0	-0.119277	0.142638	0.654292
ENSMUSG00000001833	Sept7	715.973	0	-0.351616	0.0861878	0.000876985
ENSMUSG00000001844	Zdhhc4	54.7912	0	0.647632	0.162903	0.00126769
ENSMUSG00000001847	Rac1	125.526	0	0.121834	0.106654	0.505702
ENSMUSG00000001855	Nup214	20.3448	0	0.261016	0.231343	0.513893
ENSMUSG00000001864	Aif1l	15.158	0	-0.324953	0.381191	0.646501
ENSMUSG00000001865	Cpa3	0.150665	0	-1.07063	7.04289	NA
ENSMUSG00000001870	Ltbp1	10.069	0	-0.0540587	0.325266	0.944193
ENSMUSG00000001891	Ugp2	155.937	0	-0.395656	0.1022	0.00179904
ENSMUSG00000001901	Kcnh6	0.718867	0	1.05161	1.17703	NA
ENSMUSG00000001909	Trmt1	60.2744	0	0.355298	0.137452	0.0595947
ENSMUSG00000001910	Nacc1	13.8476	0	0.0779814	0.301023	0.908546
ENSMUSG00000001911	Nfix	292.117	0	-0.22407	0.164402	0.404561
ENSMUSG00000001918	Slc1a5	7.80253	1	2.19245	0.414169	5.20676e-06
ENSMUSG00000001924	Uba1	275.763	0	-0.0418176	0.084015	0.811751
ENSMUSG00000001930	Vwf	7.23193	1	1.7918	0.508384	0.00527557
ENSMUSG00000001942	Siae	15.2165	0	-0.788598	0.28364	0.0384713
ENSMUSG00000001943	Vsig2	1.9954	0	-0.798545	0.649619	0.46402
ENSMUSG00000001946	Esam	26.7085	0	0.100882	0.220468	0.828485
ENSMUSG00000001948	Spa17	17.5181	0	0.261139	0.252128	0.558457
ENSMUSG00000001962	Fam50a	54.8601	0	0.516244	0.163738	0.0154329
ENSMUSG00000001964	Emd	117.653	0	-0.260315	0.117564	0.121645
ENSMUSG00000001983	Taco1	5.83327	0	-0.598236	0.411501	0.3652
ENSMUSG00000001985	Grik3	129.002	0	0.817994	0.174089	7.99804e-05
ENSMUSG00000001986	Gria3	103.812	0	-0.559724	0.208546	0.0481759
ENSMUSG00000001988	Npas1	12.374	0	-0.391348	0.322649	0.471651
ENSMUSG00000001995	Sipa1l2	31.1209	0	0.391458	0.230654	0.271716
ENSMUSG00000001998	Ap4e1	3.4045	0	-0.150978	0.645181	0.918855
ENSMUSG00000001999	Blvra	73.5502	0	-0.534592	0.12733	0.000564076
ENSMUSG00000002006	Pdzd4	15.769	0	-0.374061	0.258471	0.367994
ENSMUSG00000002007	Srpk3	3.69655	0	-0.488802	0.573185	0.646329
ENSMUSG00000002010	Idh3g	303.343	0	-0.0892073	0.0729983	0.467473
ENSMUSG00000002012	Pnck	155.904	0	-0.0346311	0.166336	0.928622
ENSMUSG00000002014	Ssr4	288.585	0	0.115151	0.10449	0.525402
ENSMUSG00000002015	Bcap31	256.756	0	-0.350492	0.10831	0.012283
ENSMUSG00000002017	Fam98a	25.8896	0	0.32751	0.222125	0.356503
ENSMUSG00000002020	Ltbp2	0.350354	0	0.0835042	2.08928	NA
ENSMUSG00000002028	Kmt2a	58.7189	0	0.152792	0.214547	0.709642
ENSMUSG00000002031	Ift46	64.9654	0	-0.194754	0.132575	0.358501
ENSMUSG00000002032	Tmem25	31.046	0	-0.652484	0.198773	0.0107334
ENSMUSG00000002033	Cd3g	2.95969	0	-0.417388	0.481956	0.639802
ENSMUSG00000002043	Trappc6a	35.6634	0	0.228566	0.193315	0.486041
ENSMUSG00000002052	Supt6	66.7414	0	0.688436	0.156326	0.000259219
ENSMUSG00000002055	Spag5	13.5832	0	0.748713	0.374818	0.174915
ENSMUSG00000002057	Foxn1	0.0352826	0	0.0835005	9.69892	NA
ENSMUSG00000002058	Unc119	34.9542	0	-0.351099	0.197804	0.244761
ENSMUSG00000002059	Rab34	40.1826	0	0.681962	0.187513	0.00378025
ENSMUSG00000002064	Sdf2	160.242	0	-0.00475931	0.108352	0.987386
ENSMUSG00000002068	Ccne1	24.52	0	-0.545515	0.209323	0.0569176
ENSMUSG00000002076	Hsf2bp	1.05312	0	0.820443	1.00472	NA
ENSMUSG00000002083	Bbc3	11.2707	1	1.30526	0.320202	0.000887638
ENSMUSG00000002100	Mybpc3	0.728019	0	-1.50546	1.63801	NA
ENSMUSG00000002102	Psmc3	373.332	0	0.00356219	0.0608351	0.98265
ENSMUSG00000002103	Acp2	57.0929	0	0.166167	0.159989	0.556805
ENSMUSG00000002104	Rapsn	6.06407	0	0.142684	0.504778	0.897809
ENSMUSG00000002105	Slc39a13	26.0679	0	0.265326	0.235476	0.514331
ENSMUSG00000002107	Celf2	377.842	0	0.194668	0.187556	0.557267
ENSMUSG00000002108	Nr1h3	4.70909	0	0.493692	0.488869	0.569813
ENSMUSG00000002109	Ddb2	0.689922	0	0.0884922	1.12807	NA
ENSMUSG00000002111	Spi1	31.7213	1	1.95208	0.391253	2.20974e-05
ENSMUSG00000002129	Sf3a1	57.2128	0	0.193759	0.156157	0.458273
ENSMUSG00000002147	Stat6	8.9481	0	0.721108	0.456347	0.314833
ENSMUSG00000002190	Clgn	16.9079	0	-0.337997	0.364635	0.611171
ENSMUSG00000002204	Napsa	1.53764	0	1.28161	1.02602	0.454507
ENSMUSG00000002205	Vrk3	46.6474	0	0.158195	0.168783	0.606046
ENSMUSG00000002210	Smg9	23.9617	0	0.0659933	0.241168	0.902282
ENSMUSG00000002221	Paxip1	21.8966	0	-0.268612	0.199222	0.410364
ENSMUSG00000002222	Rmnd5a	27.4629	0	0.0411002	0.223104	0.937129
ENSMUSG00000002227	Mov10	3.89787	0	1.03385	0.618801	0.280835
ENSMUSG00000002228	Ppm1j	1.3322	0	2.97614	1.15434	0.0604386
ENSMUSG00000002233	Rhoc	51.0509	1	1.10145	0.316449	0.00596956
ENSMUSG00000002240	Prr27	0.00813373	0	0	9.69892	NA
ENSMUSG00000002249	Tead3	1.37216	0	1.6514	1.13646	0.365471
ENSMUSG00000002250	Ppard	15.0693	0	-0.241358	0.384399	0.749103
ENSMUSG00000002257	Def6	5.7666	0	-0.11229	0.593621	0.935775
ENSMUSG00000002265	Peg3	168.495	0	-0.00973877	0.178001	0.983487
ENSMUSG00000002266	Zim1	2.22147	0	2.58756	1.11213	0.0990941
ENSMUSG00000002274	Metrn	13.4058	0	0.170675	0.489049	0.86944
ENSMUSG00000002279	Lmf1	34.3635	0	-0.280972	0.201647	0.391201
ENSMUSG00000002280	Ciao3	31.7764	0	-0.12826	0.184067	0.716611
ENSMUSG00000002289	Angptl4	12.4198	1	1.75885	0.470456	0.00276917
ENSMUSG00000002297	Dbf4	3.89825	0	1.07892	0.72226	0.348582
ENSMUSG00000002307	Daxx	36.5397	0	0.0606766	0.181323	0.876077
ENSMUSG00000002308	Cd320	58.3023	0	-0.298858	0.135733	0.124178
ENSMUSG00000002319	Ipo4	99.2054	0	0.281173	0.112248	0.0703618
ENSMUSG00000002320	Tm9sf1	3.45494	0	-0.000700605	0.597482	1
ENSMUSG00000002324	Rec8	3.87244	0	-0.0595348	0.628829	0.971649
ENSMUSG00000002325	Irf9	22.7713	1	1.74008	0.32655	4.41574e-06
ENSMUSG00000002326	Gmpr2	28.7073	0	0.0362201	0.208013	0.94113
ENSMUSG00000002329	Mdp1	87.8278	0	0.330892	0.133299	0.0734962
ENSMUSG00000002332	Dhrs1	197.921	1	1.86836	0.246945	6.28983e-12
ENSMUSG00000002341	Ncan	115.389	0	-0.13232	0.188165	0.713278
ENSMUSG00000002342	Tmem161a	21.7404	0	0.217278	0.213243	0.565867
ENSMUSG00000002343	Armc6	40.5269	0	-0.544318	0.185921	0.0275519
ENSMUSG00000002345	Borcs8	79.497	0	-0.0988245	0.135515	0.702045
ENSMUSG00000002346	Slc25a42	9.49375	0	-0.298263	0.344134	0.639473
ENSMUSG00000002365	Snx9	6.36069	0	-0.0145784	0.472505	0.991022
ENSMUSG00000002372	Ranbp3	90.1927	0	-0.0057587	0.118291	0.985801
ENSMUSG00000002379	Ndufa11	806.004	0	-0.321422	0.112808	0.0327347
ENSMUSG00000002384	Bmp8b	0.0905725	0	-1.0706	9.69892	NA
ENSMUSG00000002393	Nr2f6	19.8742	0	0.120258	0.270288	0.83296
ENSMUSG00000002395	Use1	239.239	0	0.0984942	0.113242	0.638102
ENSMUSG00000002396	Ocel1	17.4971	0	-0.733651	0.433113	0.272566
ENSMUSG00000002409	Dyrk1b	4.34836	0	0.069257	0.472702	0.952091
ENSMUSG00000002413	Braf	103.775	0	0.171556	0.169867	0.569813
ENSMUSG00000002416	Ndufb2	395.621	0	-0.557643	0.126943	0.000269836
ENSMUSG00000002428	Hltf	32.0621	0	-0.432338	0.227882	0.204868
ENSMUSG00000002455	Prpf6	66.104	0	-0.0336218	0.133221	0.911194
ENSMUSG00000002458	Rgs19	78.4003	0	-0.295474	0.152913	0.19422
ENSMUSG00000002459	Rgs20	18.5419	0	-0.717571	0.227026	0.0151238
ENSMUSG00000002475	Abhd3	81.1442	0	-0.622234	0.167677	0.00302672
ENSMUSG00000002477	Snrpd1	162.801	0	-0.0302898	0.128038	0.917681
ENSMUSG00000002486	Tchp	11.0041	0	0.185859	0.342073	0.79134
ENSMUSG00000002489	Tiam1	31.042	0	0.355142	0.223735	0.311858
ENSMUSG00000002496	Tsc2	31.7863	0	-0.167404	0.198734	0.651754
ENSMUSG00000002500	Rpl3l	1.1669	0	-0.811236	1.07193	0.688035
ENSMUSG00000002504	Slc9a3r2	80.9997	0	-0.200313	0.157885	0.446358
ENSMUSG00000002524	Puf60	256.679	0	-0.0186381	0.09378	0.932768
ENSMUSG00000002546	Golga2	50.2948	0	0.309113	0.16113	0.198469
ENSMUSG00000002550	Uck1	25.6017	0	0.316567	0.214196	0.354952
ENSMUSG00000002565	Scin	0.365477	0	-1.07065	2.09814	NA
ENSMUSG00000002578	Ikzf4	8.70307	0	0.378582	0.358201	0.54828
ENSMUSG00000002580	Mien1	297.331	0	-0.917844	0.121744	7.59177e-12
ENSMUSG00000002588	Pon1	0.530187	0	-0.493573	1.96052	NA
ENSMUSG00000002602	Axl	36.7517	1	1.4558	0.244265	1.63962e-07
ENSMUSG00000002603	Tgfb1	7.03782	0	0.355222	0.82842	0.839732
ENSMUSG00000002608	Ccdc97	40.4919	0	0.0373602	0.186965	0.932465
ENSMUSG00000002617	Zfp40	10.6436	0	-0.527116	0.303596	0.257836
ENSMUSG00000002625	Akap8l	49.1409	0	0.157294	0.1617	0.588394
ENSMUSG00000002633	Shh	1.47244	0	-2.46165	1.11877	0.124528
ENSMUSG00000002635	Pdcd2l	49.3088	0	-0.110162	0.147323	0.692852
ENSMUSG00000002658	Gtf2f1	95.0481	0	0.262614	0.118731	0.122128
ENSMUSG00000002660	Clpp	205.714	0	0.0359882	0.0967173	0.862706
ENSMUSG00000002661	Alkbh7	79.6204	0	-0.729324	0.134281	2.68105e-06
ENSMUSG00000002664	Pspn	0.0118944	0	0	9.69892	NA
ENSMUSG00000002668	Dennd1c	2.54907	0	0.791591	1.18389	0.729232
ENSMUSG00000002679	Med6	45.1488	0	-0.00513853	0.156504	0.990229
ENSMUSG00000002688	Prkd1	11.2819	0	0.479364	0.356608	0.412108
ENSMUSG00000002699	Lcp2	23.9767	1	1.52072	0.391121	0.00170482
ENSMUSG00000002718	Cse1l	46.5795	0	-0.224036	0.172951	0.434672
ENSMUSG00000002728	Naa20	107.687	0	-0.239366	0.134042	0.240828
ENSMUSG00000002731	Prkra	46.8765	0	-0.0241336	0.153217	0.947279
ENSMUSG00000002732	Fkbp7	17.8649	0	0.960345	0.285041	0.00831632
ENSMUSG00000002733	Plekha3	34.6961	0	-0.276727	0.218752	0.448105
ENSMUSG00000002741	Ykt6	77.2966	0	-0.0924357	0.132195	0.715402
ENSMUSG00000002748	Baz1b	62.101	0	0.143021	0.21719	0.733384
ENSMUSG00000002769	Gnmt	2.63175	1	2.39265	0.852208	0.0361042
ENSMUSG00000002771	Grin2d	7.54948	0	0.0486655	0.383052	0.958484
ENSMUSG00000002778	Kdelr1	87.7857	0	0.234102	0.142625	0.291657
ENSMUSG00000002781	Tmem143	8.99145	0	0.348966	0.353463	0.581212
ENSMUSG00000002791	Pdxk-ps	0.225459	0	-0.502652	3.32276	NA
ENSMUSG00000002797	Ggct	62.7267	0	-0.410896	0.149119	0.0407887
ENSMUSG00000002799	Jag2	7.44294	0	0.0315767	0.42613	0.978967
ENSMUSG00000002803	Btbd6	48.972	0	0.0551956	0.157327	0.869065
[truncated: 35,797 more rows]

## Sheet: GA Hip 3 wk
EnsemblID	Genename	baseMean	significant	LFC	LFCse	Padj
[truncated: 36,261 more rows]

[truncated: 7 more sheets: GA Hip end, GA Sc end, GA Microglia end, PR Ctx affect, PR Ctx asymp, PR Hip affect, PR Hip asymp]
