# Supplementary material for: Congenic expression of poly-GA but not poly-PR in mice triggers selective neuron loss and interferon responses found in C9orf72 ALS
Source: Acta Neuropathol. 2020 Jun 19;140(2):121–42. doi: 10.1007/s00401-020-02176-0 (PMC7360660; doi:10.1007/s00401-020-02176-0)
Supplement: Supplementary file 3 — Supplementary file3 (XLSX 573 kb) [file 401_2020_2176_MOESM3_ESM.xlsx]

## Sheet: Legend
Table S3
Full Gene ontology enrichment analysis for differential expressed genes from GA-Nes and PR-Nes samples in brainstem, neocortex, hippocampus and spinal cord at 3 weeks or at end stage. Up- and down-regulated genes were analyzed separately. Selected data is shown in Fig. 5b.

## Sheet: Fig. 5b
	Cluster	region	sig	ID	Description	GeneRatio	BgRatio	pvalue	p.adjust	qvalue	geneID	Count
1	GA_bst_3.down	GA_bst_3	down	GO:0042551	neuron maturation	2/5	57/23174	5.91584e-05	0.00922872	0.00280224	Myoc/Cdkn1c	2
2	GA_bst_3.down	GA_bst_3	down	GO:0048015	phosphatidylinositol-mediated signaling	2/5	157/23174	0.000450009	0.0220581	0.00669781	Myoc/Car8	2
3	GA_bst_3.down	GA_bst_3	down	GO:0048017	inositol lipid-mediated signaling	2/5	160/23174	0.000467306	0.0220581	0.00669781	Myoc/Car8	2
4	GA_bst_3.down	GA_bst_3	down	GO:0071695	anatomical structure maturation	2/5	177/23174	0.000571387	0.0220581	0.00669781	Myoc/Cdkn1c	2
5	GA_bst_3.down	GA_bst_3	down	GO:0048469	cell maturation	2/5	197/23174	0.000706991	0.0220581	0.00669781	Myoc/Cdkn1c	2
6	GA_bst_3.down	GA_bst_3	down	GO:0021700	developmental maturation	2/5	303/23174	0.00166015	0.0369221	0.0112112	Myoc/Cdkn1c	2
7	GA_bst_3.down	GA_bst_3	down	GO:0051901	positive regulation of mitochondrial depolarization	1/5	11/23174	0.0023713	0.0369221	0.0112112	Myoc	1
8	GA_bst_3.down	GA_bst_3	down	GO:0045161	neuronal ion channel clustering	1/5	12/23174	0.00258665	0.0369221	0.0112112	Myoc	1
9	GA_bst_3.down	GA_bst_3	down	GO:0032926	negative regulation of activin receptor signaling pathway	1/5	13/23174	0.00280196	0.0369221	0.0112112	Igsf1	1
10	GA_bst_3.down	GA_bst_3	down	GO:1904181	positive regulation of membrane depolarization	1/5	13/23174	0.00280196	0.0369221	0.0112112	Myoc	1
11	GA_bst_3.down	GA_bst_3	down	GO:0007096	regulation of exit from mitosis	1/5	17/23174	0.00366284	0.0369221	0.0112112	Cdkn1c	1
12	GA_bst_3.down	GA_bst_3	down	GO:0051900	regulation of mitochondrial depolarization	1/5	21/23174	0.00452313	0.0369221	0.0112112	Myoc	1
13	GA_bst_3.down	GA_bst_3	down	GO:0043501	skeletal muscle adaptation	1/5	23/23174	0.00495304	0.0369221	0.0112112	Myoc	1
14	GA_bst_3.down	GA_bst_3	down	GO:0051882	mitochondrial depolarization	1/5	24/23174	0.00516795	0.0369221	0.0112112	Myoc	1
15	GA_bst_3.down	GA_bst_3	down	GO:0030325	adrenal gland development	1/5	25/23174	0.00538281	0.0369221	0.0112112	Cdkn1c	1
16	GA_bst_3.down	GA_bst_3	down	GO:0035024	negative regulation of Rho protein signal transduction	1/5	25/23174	0.00538281	0.0369221	0.0112112	Myoc	1
17	GA_bst_3.down	GA_bst_3	down	GO:0051894	positive regulation of focal adhesion assembly	1/5	25/23174	0.00538281	0.0369221	0.0112112	Myoc	1
18	GA_bst_3.down	GA_bst_3	down	GO:0051497	negative regulation of stress fiber assembly	1/5	26/23174	0.00559764	0.0369221	0.0112112	Myoc	1
19	GA_bst_3.down	GA_bst_3	down	GO:0060065	uterus development	1/5	26/23174	0.00559764	0.0369221	0.0112112	Cdkn1c	1
20	GA_bst_3.down	GA_bst_3	down	GO:0032925	regulation of activin receptor signaling pathway	1/5	27/23174	0.00581244	0.0369221	0.0112112	Igsf1	1
21	GA_bst_3.down	GA_bst_3	down	GO:0010458	exit from mitosis	1/5	28/23174	0.00602719	0.0369221	0.0112112	Cdkn1c	1
22	GA_bst_3.down	GA_bst_3	down	GO:2000272	negative regulation of signaling receptor activity	1/5	28/23174	0.00602719	0.0369221	0.0112112	Igsf1	1
23	GA_bst_3.down	GA_bst_3	down	GO:0022011	myelination in peripheral nervous system	1/5	30/23174	0.00645659	0.0369221	0.0112112	Myoc	1
24	GA_bst_3.down	GA_bst_3	down	GO:0032292	peripheral nervous system axon ensheathment	1/5	30/23174	0.00645659	0.0369221	0.0112112	Myoc	1
25	GA_bst_3.down	GA_bst_3	down	GO:0070306	lens fiber cell differentiation	1/5	30/23174	0.00645659	0.0369221	0.0112112	Cdkn1c	1
26	GA_bst_3.down	GA_bst_3	down	GO:0032232	negative regulation of actin filament bundle assembly	1/5	31/23174	0.00667123	0.0369221	0.0112112	Myoc	1
27	GA_bst_3.down	GA_bst_3	down	GO:1903393	positive regulation of adherens junction organization	1/5	31/23174	0.00667123	0.0369221	0.0112112	Myoc	1
28	GA_bst_3.down	GA_bst_3	down	GO:0060669	embryonic placenta morphogenesis	1/5	32/23174	0.00688584	0.0369221	0.0112112	Cdkn1c	1
29	GA_bst_3.down	GA_bst_3	down	GO:0014044	Schwann cell development	1/5	33/23174	0.00710041	0.0369221	0.0112112	Myoc	1
30	GA_bst_3.down	GA_bst_3	down	GO:1901890	positive regulation of cell junction assembly	1/5	33/23174	0.00710041	0.0369221	0.0112112	Myoc	1
31	GA_bst_3.down	GA_bst_3	down	GO:0045745	positive regulation of G protein-coupled receptor signaling pathway	1/5	36/23174	0.0077439	0.0374983	0.0113861	Klk6	1
32	GA_bst_3.down	GA_bst_3	down	GO:0071514	genetic imprinting	1/5	37/23174	0.00795832	0.0374983	0.0113861	Cdkn1c	1
33	GA_bst_3.down	GA_bst_3	down	GO:1900026	positive regulation of substrate adhesion-dependent cell spreading	1/5	37/23174	0.00795832	0.0374983	0.0113861	Myoc	1
34	GA_bst_3.down	GA_bst_3	down	GO:0001953	negative regulation of cell-matrix adhesion	1/5	38/23174	0.0081727	0.0374983	0.0113861	Myoc	1
35	GA_bst_3.down	GA_bst_3	down	GO:0014037	Schwann cell differentiation	1/5	40/23174	0.00860136	0.0383375	0.0116409	Myoc	1
36	GA_bst_3.down	GA_bst_3	down	GO:0032924	activin receptor signaling pathway	1/5	43/23174	0.00924407	0.0400576	0.0121632	Igsf1	1
37	GA_bst_3.down	GA_bst_3	down	GO:0003254	regulation of membrane depolarization	1/5	45/23174	0.00967235	0.0407807	0.0123828	Myoc	1
38	GA_bst_3.down	GA_bst_3	down	GO:0014888	striated muscle adaptation	1/5	49/23174	0.0105285	0.0424284	0.0128831	Myoc	1
39	GA_bst_3.down	GA_bst_3	down	GO:0001954	positive regulation of cell-matrix adhesion	1/5	52/23174	0.0111702	0.0424284	0.0128831	Myoc	1
40	GA_bst_3.down	GA_bst_3	down	GO:1900024	regulation of substrate adhesion-dependent cell spreading	1/5	52/23174	0.0111702	0.0424284	0.0128831	Myoc	1
41	GA_bst_3.down	GA_bst_3	down	GO:0051496	positive regulation of stress fiber assembly	1/5	54/23174	0.0115978	0.0424284	0.0128831	Myoc	1
42	GA_bst_3.down	GA_bst_3	down	GO:0035567	non-canonical Wnt signaling pathway	1/5	55/23174	0.0118116	0.0424284	0.0128831	Myoc	1
43	GA_bst_3.down	GA_bst_3	down	GO:0046580	negative regulation of Ras protein signal transduction	1/5	55/23174	0.0118116	0.0424284	0.0128831	Myoc	1
44	GA_bst_3.down	GA_bst_3	down	GO:0051893	regulation of focal adhesion assembly	1/5	57/23174	0.012239	0.0424284	0.0128831	Myoc	1
45	GA_bst_3.down	GA_bst_3	down	GO:0090109	regulation of cell-substrate junction assembly	1/5	57/23174	0.012239	0.0424284	0.0128831	Myoc	1
46	GA_bst_3.down	GA_bst_3	down	GO:0010812	negative regulation of cell-substrate adhesion	1/5	61/23174	0.0130933	0.0434587	0.013196	Myoc	1
47	GA_bst_3.down	GA_bst_3	down	GO:0051058	negative regulation of small GTPase mediated signal transduction	1/5	61/23174	0.0130933	0.0434587	0.013196	Myoc	1
48	GA_bst_3.down	GA_bst_3	down	GO:1903391	regulation of adherens junction organization	1/5	63/23174	0.0135203	0.0437236	0.0132764	Myoc	1
49	GA_bst_3.down	GA_bst_3	down	GO:0032233	positive regulation of actin filament bundle assembly	1/5	64/23174	0.0137337	0.0437236	0.0132764	Myoc	1
50	GA_bst_3.down	GA_bst_3	down	GO:0014068	positive regulation of phosphatidylinositol 3-kinase signaling	1/5	71/23174	0.0152266	0.0473266	0.0143704	Myoc	1
51	GA_bst_3.down	GA_bst_3	down	GO:0007422	peripheral nervous system development	1/5	73/23174	0.0156528	0.0473266	0.0143704	Myoc	1
52	GA_bst_3.down	GA_bst_3	down	GO:0007045	cell-substrate adherens junction assembly	1/5	75/23174	0.0160789	0.0473266	0.0143704	Myoc	1
53	GA_bst_3.down	GA_bst_3	down	GO:0048041	focal adhesion assembly	1/5	75/23174	0.0160789	0.0473266	0.0143704	Myoc	1
54	GA_bst_3.down	GA_bst_3	down	GO:0051881	regulation of mitochondrial membrane potential	1/5	79/23174	0.0169306	0.0481406	0.0146176	Myoc	1
55	GA_bst_3.down	GA_bst_3	down	GO:0051899	membrane depolarization	1/5	82/23174	0.017569	0.0481406	0.0146176	Myoc	1
56	GA_bst_3.down	GA_bst_3	down	GO:1901888	regulation of cell junction assembly	1/5	83/23174	0.0177817	0.0481406	0.0146176	Myoc	1
57	GA_bst_3.down	GA_bst_3	down	GO:0034333	adherens junction assembly	1/5	84/23174	0.0179944	0.0481406	0.0146176	Myoc	1
58	GA_bst_3.down	GA_bst_3	down	GO:0002088	lens development in camera-type eye	1/5	85/23174	0.018207	0.0481406	0.0146176	Cdkn1c	1
59	GA_bst_3.down	GA_bst_3	down	GO:0007044	cell-substrate junction assembly	1/5	85/23174	0.018207	0.0481406	0.0146176	Myoc	1
60	GA_bst_3.down	GA_bst_3	down	GO:0051492	regulation of stress fiber assembly	1/5	89/23174	0.0190573	0.0495489	0.0150452	Myoc	1
61	GA_bst_3.up	GA_bst_3	up	GO:0006749	glutathione metabolic process	3/15	59/23174	6.97861e-06	0.00316829	0.00184382	Gstm1/Gstm3/Gsta3	3
62	GA_bst_3.up	GA_bst_3	up	GO:0006805	xenobiotic metabolic process	3/15	112/23174	4.79291e-05	0.00756641	0.00440336	Gstm1/Gstm3/Gsta3	3
63	GA_bst_3.up	GA_bst_3	up	GO:0009636	response to toxic substance	4/15	343/23174	5.65821e-05	0.00756641	0.00440336	Nqo1/Gsta3/Lcn2/Ephx1	4
64	GA_bst_3.up	GA_bst_3	up	GO:0042178	xenobiotic catabolic process	2/15	20/23174	7.38016e-05	0.00756641	0.00440336	Gstm1/Gstm3	2
65	GA_bst_3.up	GA_bst_3	up	GO:0035690	cellular response to drug	4/15	379/23174	8.33306e-05	0.00756641	0.00440336	Nqo1/Gstm1/Gstm3/Lcn2	4
66	GA_bst_3.up	GA_bst_3	up	GO:0071466	cellular response to xenobiotic stimulus	3/15	157/23174	0.000130744	0.00989294	0.00575731	Gstm1/Gstm3/Gsta3	3
67	GA_bst_3.up	GA_bst_3	up	GO:0006575	cellular modified amino acid metabolic process	3/15	172/23174	0.0001712	0.0111036	0.00646184	Gstm1/Gstm3/Gsta3	3
68	GA_bst_3.up	GA_bst_3	up	GO:0009410	response to xenobiotic stimulus	3/15	231/23174	0.000407132	0.0231048	0.0134461	Gstm1/Gstm3/Gsta3	3
69	GA_bst_3.up	GA_bst_3	up	GO:0006790	sulfur compound metabolic process	3/15	270/23174	0.000641531	0.0323617	0.0188333	Gstm1/Gstm3/Gsta3	3
70	GA_bst_3.up	GA_bst_3	up	GO:0019748	secondary metabolic process	2/15	65/23174	0.000794454	0.0360682	0.0209903	Gsta3/Cited1	2
71	GA_bst_3.up	GA_bst_3	up	GO:0051235	maintenance of location	3/15	320/23174	0.00104925	0.0433054	0.0252021	C3/Lcn2/Cxcl10	3
72	GA_bst_end.down	GA_bst_end	down	GO:0007059	chromosome segregation	19/193	313/23174	1.84723e-11	2.38334e-08	2.13225e-08	Spc25/Cdc20/Brca1/Birc5/Top2a/Xrcc3/Cenpf/Knstrn/Ect2/Cdca8/Plk1/Mki67/Smc4/Nup37/Slf2/Ccdc155/Ccnb1/Cenpe/Gen1	19
73	GA_bst_end.down	GA_bst_end	down	GO:0044772	mitotic cell cycle phase transition	20/193	355/23174	2.04403e-11	2.38334e-08	2.13225e-08	Ccnd2/Ube2c/Foxm1/Brca1/Birc5/Cdk1/Xrcc3/Cenpf/Ccna2/Nasp/Plk1/Ccnb2/Dtl/Ccnb1/Clspn/Gjc2/Cenpe/Gen1/Ccnd1/Ccnf	20
74	GA_bst_end.down	GA_bst_end	down	GO:0044770	cell cycle phase transition	20/193	393/23174	1.25387e-10	9.74674e-08	8.71988e-08	Ccnd2/Ube2c/Foxm1/Brca1/Birc5/Cdk1/Xrcc3/Cenpf/Ccna2/Nasp/Plk1/Ccnb2/Dtl/Ccnb1/Clspn/Gjc2/Cenpe/Gen1/Ccnd1/Ccnf	20
75	GA_bst_end.down	GA_bst_end	down	GO:0000086	G2/M transition of mitotic cell cycle	11/193	110/23174	2.09044e-09	1.21872e-06	1.09033e-06	Foxm1/Brca1/Birc5/Cdk1/Cenpf/Ccna2/Plk1/Dtl/Ccnb1/Clspn/Ccnd1	11
76	GA_bst_end.down	GA_bst_end	down	GO:0098813	nuclear chromosome segregation	15/193	254/23174	3.88437e-09	1.81167e-06	1.6208e-06	Cdc20/Birc5/Top2a/Xrcc3/Cenpf/Knstrn/Ect2/Cdca8/Plk1/Smc4/Slf2/Ccdc155/Ccnb1/Cenpe/Gen1	15
77	GA_bst_end.down	GA_bst_end	down	GO:1901990	regulation of mitotic cell cycle phase transition	15/193	258/23174	4.80191e-09	1.86634e-06	1.66972e-06	Ccnd2/Ube2c/Brca1/Birc5/Cdk1/Xrcc3/Cenpf/Plk1/Dtl/Ccnb1/Clspn/Gjc2/Cenpe/Gen1/Ccnd1	15
78	GA_bst_end.down	GA_bst_end	down	GO:0007346	regulation of mitotic cell cycle	20/193	492/23174	6.07158e-09	2.0227e-06	1.8096e-06	Ccnd2/Ube2c/Brca1/Birc5/Cdk1/Top2a/Foxg1/Xrcc3/Cenpf/Tpx2/Plk1/Mki67/Slf2/Dtl/Ccnb1/Clspn/Gjc2/Cenpe/Gen1/Ccnd1	20
79	GA_bst_end.down	GA_bst_end	down	GO:1901988	negative regulation of cell cycle phase transition	12/193	158/23174	9.01708e-09	2.44346e-06	2.18603e-06	Brca1/Birc5/Cdk1/Xrcc3/Plk1/Dtl/Ccnb1/Clspn/Gjc2/Cenpe/Gen1/Ccnd1	12
80	GA_bst_end.down	GA_bst_end	down	GO:0044839	cell cycle G2/M phase transition	11/193	127/23174	9.64688e-09	2.44346e-06	2.18603e-06	Foxm1/Brca1/Birc5/Cdk1/Cenpf/Ccna2/Plk1/Dtl/Ccnb1/Clspn/Ccnd1	11
81	GA_bst_end.down	GA_bst_end	down	GO:0007093	mitotic cell cycle checkpoint	11/193	128/23174	1.0478e-08	2.44346e-06	2.18603e-06	Brca1/Birc5/Cdk1/Top2a/Xrcc3/Plk1/Ccnb1/Clspn/Cenpe/Gen1/Ccnd1	11
82	GA_bst_end.down	GA_bst_end	down	GO:0051983	regulation of chromosome segregation	10/193	102/23174	1.39363e-08	2.9545e-06	2.64324e-06	Birc5/Xrcc3/Knstrn/Ect2/Plk1/Mki67/Slf2/Ccnb1/Cenpe/Gen1	10
83	GA_bst_end.down	GA_bst_end	down	GO:1901987	regulation of cell cycle phase transition	15/193	289/23174	2.20124e-08	4.27774e-06	3.82706e-06	Ccnd2/Ube2c/Brca1/Birc5/Cdk1/Xrcc3/Cenpf/Plk1/Dtl/Ccnb1/Clspn/Gjc2/Cenpe/Gen1/Ccnd1	15
84	GA_bst_end.down	GA_bst_end	down	GO:0000075	cell cycle checkpoint	12/193	174/23174	2.66082e-08	4.77311e-06	4.27024e-06	Brca1/Birc5/Cdk1/Top2a/Xrcc3/Plk1/Dtl/Ccnb1/Clspn/Cenpe/Gen1/Ccnd1	12
85	GA_bst_end.down	GA_bst_end	down	GO:1901991	negative regulation of mitotic cell cycle phase transition	11/193	141/23174	2.88269e-08	4.80174e-06	4.29586e-06	Brca1/Birc5/Cdk1/Xrcc3/Plk1/Ccnb1/Clspn/Gjc2/Cenpe/Gen1/Ccnd1	11
86	GA_bst_end.down	GA_bst_end	down	GO:0000819	sister chromatid segregation	12/193	178/23174	3.4259e-08	4.92003e-06	4.40169e-06	Cdc20/Birc5/Top2a/Xrcc3/Knstrn/Cdca8/Plk1/Smc4/Slf2/Ccnb1/Cenpe/Gen1	12
87	GA_bst_end.down	GA_bst_end	down	GO:0140014	mitotic nuclear division	14/193	256/23174	3.43692e-08	4.92003e-06	4.40169e-06	Ube2c/Cdc20/Birc5/Xrcc3/Knstrn/Tpx2/Cdca8/Plk1/Mki67/Smc4/Slf2/Ccnb1/Cenpe/Gen1	14
88	GA_bst_end.down	GA_bst_end	down	GO:0000070	mitotic sister chromatid segregation	11/193	144/23174	3.58664e-08	4.92003e-06	4.40169e-06	Cdc20/Birc5/Xrcc3/Knstrn/Cdca8/Plk1/Smc4/Slf2/Ccnb1/Cenpe/Gen1	11
89	GA_bst_end.down	GA_bst_end	down	GO:0010948	negative regulation of cell cycle process	13/193	225/23174	5.66329e-08	7.3371e-06	6.56412e-06	Brca1/Birc5/Cdk1/Xrcc3/Plk1/Dtl/Ccnb1/Clspn/Gjc2/Cenpe/Gen1/Ccnd1/Ccnf	13
90	GA_bst_end.down	GA_bst_end	down	GO:1902850	microtubule cytoskeleton organization involved in mitosis	10/193	130/23174	1.42517e-07	1.74921e-05	1.56492e-05	Spc25/Cdc20/Birc5/Tpx2/Cenpa/Plk1/Ccnb1/Cenpe/Insc/Eml1	10
91	GA_bst_end.down	GA_bst_end	down	GO:0045931	positive regulation of mitotic cell cycle	11/193	166/23174	1.54174e-07	1.79766e-05	1.60827e-05	Ccnd2/Ube2c/Birc5/Cdk1/Xrcc3/Slf2/Dtl/Ccnb1/Cenpe/Gen1/Ccnd1	11
92	GA_bst_end.down	GA_bst_end	down	GO:0090068	positive regulation of cell cycle process	13/193	248/23174	1.7568e-07	1.95088e-05	1.74535e-05	Ccnd2/Ube2c/Brca1/Birc5/Cdk1/Xrcc3/Ect2/Slf2/Dtl/Ccnb1/Cenpe/Gen1/Ccnd1	13
93	GA_bst_end.down	GA_bst_end	down	GO:0045787	positive regulation of cell cycle	15/193	347/23174	2.39197e-07	2.53549e-05	2.26837e-05	Ccnd2/Ube2c/Brca1/Birc5/Nr2e1/Cdk1/Foxg1/Xrcc3/Ect2/Slf2/Dtl/Ccnb1/Cenpe/Gen1/Ccnd1	15
94	GA_bst_end.down	GA_bst_end	down	GO:0000280	nuclear division	16/193	403/23174	2.95441e-07	2.99551e-05	2.67993e-05	Ube2c/Cdc20/Birc5/Top2a/Xrcc3/Knstrn/Tpx2/Cdca8/Plk1/Mki67/Smc4/Slf2/Ccdc155/Ccnb1/Cenpe/Gen1	16
95	GA_bst_end.down	GA_bst_end	down	GO:1901992	positive regulation of mitotic cell cycle phase transition	8/193	83/23174	4.62947e-07	4.4983e-05	4.02439e-05	Ccnd2/Ube2c/Birc5/Cdk1/Dtl/Ccnb1/Cenpe/Ccnd1	8
96	GA_bst_end.down	GA_bst_end	down	GO:0007094	mitotic spindle assembly checkpoint	6/193	37/23174	5.78908e-07	4.82148e-05	4.31352e-05	Birc5/Xrcc3/Plk1/Ccnb1/Cenpe/Gen1	6
97	GA_bst_end.down	GA_bst_end	down	GO:0031577	spindle checkpoint	6/193	37/23174	5.78908e-07	4.82148e-05	4.31352e-05	Birc5/Xrcc3/Plk1/Ccnb1/Cenpe/Gen1	6
98	GA_bst_end.down	GA_bst_end	down	GO:0071173	spindle assembly checkpoint	6/193	37/23174	5.78908e-07	4.82148e-05	4.31352e-05	Birc5/Xrcc3/Plk1/Ccnb1/Cenpe/Gen1	6
99	GA_bst_end.down	GA_bst_end	down	GO:0071174	mitotic spindle checkpoint	6/193	37/23174	5.78908e-07	4.82148e-05	4.31352e-05	Birc5/Xrcc3/Plk1/Ccnb1/Cenpe/Gen1	6
100	GA_bst_end.down	GA_bst_end	down	GO:0045930	negative regulation of mitotic cell cycle	12/193	232/23174	6.09594e-07	4.90198e-05	4.38554e-05	Brca1/Birc5/Cdk1/Top2a/Xrcc3/Plk1/Ccnb1/Clspn/Gjc2/Cenpe/Gen1/Ccnd1	12
101	GA_bst_end.down	GA_bst_end	down	GO:0045841	negative regulation of mitotic metaphase/anaphase transition	6/193	39/23174	8.01281e-07	6.22863e-05	5.57242e-05	Birc5/Xrcc3/Plk1/Ccnb1/Cenpe/Gen1	6
102	GA_bst_end.down	GA_bst_end	down	GO:2000816	negative regulation of mitotic sister chromatid separation	6/193	40/23174	9.36186e-07	7.04253e-05	6.30058e-05	Birc5/Xrcc3/Plk1/Ccnb1/Cenpe/Gen1	6
103	GA_bst_end.down	GA_bst_end	down	GO:1902100	negative regulation of metaphase/anaphase transition of cell cycle	6/193	41/23174	1.08912e-06	7.93694e-05	7.10075e-05	Birc5/Xrcc3/Plk1/Ccnb1/Cenpe/Gen1	6
104	GA_bst_end.down	GA_bst_end	down	GO:1902749	regulation of cell cycle G2/M phase transition	8/193	94/23174	1.20846e-06	8.1842e-05	7.32197e-05	Brca1/Cdk1/Cenpf/Plk1/Dtl/Ccnb1/Clspn/Ccnd1	8
105	GA_bst_end.down	GA_bst_end	down	GO:0045786	negative regulation of cell cycle	16/193	449/23174	1.23099e-06	8.1842e-05	7.32197e-05	Foxm1/Brca1/Birc5/Cdk1/Top2a/Xrcc3/Plk1/Dtl/Cdkn3/Ccnb1/Clspn/Gjc2/Cenpe/Gen1/Ccnd1/Ccnf	16
106	GA_bst_end.down	GA_bst_end	down	GO:1905819	negative regulation of chromosome separation	6/193	42/23174	1.26188e-06	8.1842e-05	7.32197e-05	Birc5/Xrcc3/Plk1/Ccnb1/Cenpe/Gen1	6
107	GA_bst_end.down	GA_bst_end	down	GO:0048285	organelle fission	16/193	450/23174	1.26715e-06	8.1842e-05	7.32197e-05	Ube2c/Cdc20/Birc5/Top2a/Xrcc3/Knstrn/Tpx2/Cdca8/Plk1/Mki67/Smc4/Slf2/Ccdc155/Ccnb1/Cenpe/Gen1	16
108	GA_bst_end.down	GA_bst_end	down	GO:0007051	spindle organization	10/193	165/23174	1.29852e-06	8.1842e-05	7.32197e-05	Spc25/Cdc20/Birc5/Knstrn/Tpx2/Plk1/Ccdc155/Ccnb1/Cenpe/Eml1	10
109	GA_bst_end.down	GA_bst_end	down	GO:1901989	positive regulation of cell cycle phase transition	8/193	96/23174	1.41928e-06	8.49083e-05	7.59629e-05	Ccnd2/Ube2c/Birc5/Cdk1/Dtl/Ccnb1/Cenpe/Ccnd1	8
110	GA_bst_end.down	GA_bst_end	down	GO:0033047	regulation of mitotic sister chromatid segregation	7/193	67/23174	1.42086e-06	8.49083e-05	7.59629e-05	Birc5/Xrcc3/Plk1/Slf2/Ccnb1/Cenpe/Gen1	7
111	GA_bst_end.down	GA_bst_end	down	GO:0033048	negative regulation of mitotic sister chromatid segregation	6/193	43/23174	1.4564e-06	8.49083e-05	7.59629e-05	Birc5/Xrcc3/Plk1/Ccnb1/Cenpe/Gen1	6
112	GA_bst_end.down	GA_bst_end	down	GO:0033046	negative regulation of sister chromatid segregation	6/193	45/23174	1.91908e-06	0.000109154	9.7654e-05	Birc5/Xrcc3/Plk1/Ccnb1/Cenpe/Gen1	6
113	GA_bst_end.down	GA_bst_end	down	GO:0000079	regulation of cyclin-dependent protein serine/threonine kinase activity	7/193	71/23174	2.1127e-06	0.000117305	0.000104947	Ccnd2/Ccna2/Plk1/Ccnb2/Ccnb1/Ccnd1/Ccnf	7
114	GA_bst_end.down	GA_bst_end	down	GO:0051988	regulation of attachment of spindle microtubules to kinetochore	4/193	12/23174	2.19094e-06	0.000118821	0.000106302	Knstrn/Ect2/Ccnb1/Cenpe	4
115	GA_bst_end.down	GA_bst_end	down	GO:0007052	mitotic spindle organization	8/193	105/23174	2.7999e-06	0.00014676	0.000131299	Spc25/Cdc20/Birc5/Tpx2/Plk1/Ccnb1/Cenpe/Eml1	8
116	GA_bst_end.down	GA_bst_end	down	GO:0051985	negative regulation of chromosome segregation	6/193	48/23174	2.832e-06	0.00014676	0.000131299	Birc5/Xrcc3/Plk1/Ccnb1/Cenpe/Gen1	6
117	GA_bst_end.down	GA_bst_end	down	GO:1904029	regulation of cyclin-dependent protein kinase activity	7/193	75/23174	3.06593e-06	0.000155429	0.000139054	Ccnd2/Ccna2/Plk1/Ccnb2/Ccnb1/Ccnd1/Ccnf	7
118	GA_bst_end.down	GA_bst_end	down	GO:0010389	regulation of G2/M transition of mitotic cell cycle	7/193	78/23174	3.99596e-06	0.000197779	0.000176943	Brca1/Cdk1/Cenpf/Dtl/Ccnb1/Clspn/Ccnd1	7
119	GA_bst_end.down	GA_bst_end	down	GO:0030071	regulation of mitotic metaphase/anaphase transition	6/193	51/23174	4.07093e-06	0.000197779	0.000176943	Birc5/Xrcc3/Plk1/Ccnb1/Cenpe/Gen1	6
120	GA_bst_end.down	GA_bst_end	down	GO:0033045	regulation of sister chromatid segregation	7/193	81/23174	5.14996e-06	0.000245096	0.000219274	Birc5/Xrcc3/Plk1/Slf2/Ccnb1/Cenpe/Gen1	7
121	GA_bst_end.down	GA_bst_end	down	GO:0051783	regulation of nuclear division	10/193	194/23174	5.55426e-06	0.000256447	0.000229429	Ube2c/Cdc20/Birc5/Xrcc3/Plk1/Mki67/Slf2/Ccnb1/Cenpe/Gen1	10
122	GA_bst_end.down	GA_bst_end	down	GO:0045839	negative regulation of mitotic nuclear division	6/193	54/23174	5.71836e-06	0.000256447	0.000229429	Birc5/Xrcc3/Plk1/Ccnb1/Cenpe/Gen1	6
123	GA_bst_end.down	GA_bst_end	down	GO:1902099	regulation of metaphase/anaphase transition of cell cycle	6/193	54/23174	5.71836e-06	0.000256447	0.000229429	Birc5/Xrcc3/Plk1/Ccnb1/Cenpe/Gen1	6
124	GA_bst_end.down	GA_bst_end	down	GO:0007091	metaphase/anaphase transition of mitotic cell cycle	6/193	55/23174	6.3744e-06	0.000275575	0.000246542	Birc5/Xrcc3/Plk1/Ccnb1/Cenpe/Gen1	6
125	GA_bst_end.down	GA_bst_end	down	GO:0031572	G2 DNA damage checkpoint	5/193	32/23174	6.38123e-06	0.000275575	0.000246542	Brca1/Cdk1/Plk1/Dtl/Clspn	5
126	GA_bst_end.down	GA_bst_end	down	GO:0010965	regulation of mitotic sister chromatid separation	6/193	56/23174	7.09021e-06	0.000300625	0.000268953	Birc5/Xrcc3/Plk1/Ccnb1/Cenpe/Gen1	6
127	GA_bst_end.down	GA_bst_end	down	GO:0044784	metaphase/anaphase transition of cell cycle	6/193	58/23174	8.71752e-06	0.000363022	0.000324777	Birc5/Xrcc3/Plk1/Ccnb1/Cenpe/Gen1	6
128	GA_bst_end.down	GA_bst_end	down	GO:0007088	regulation of mitotic nuclear division	9/193	162/23174	9.03154e-06	0.000369501	0.000330573	Ube2c/Birc5/Xrcc3/Plk1/Mki67/Slf2/Ccnb1/Cenpe/Gen1	9
129	GA_bst_end.down	GA_bst_end	down	GO:0051306	mitotic sister chromatid separation	6/193	60/23174	1.06349e-05	0.000427595	0.000382547	Birc5/Xrcc3/Plk1/Ccnb1/Cenpe/Gen1	6
130	GA_bst_end.down	GA_bst_end	down	GO:0051304	chromosome separation	7/193	92/23174	1.20127e-05	0.000474805	0.000424783	Birc5/Top2a/Xrcc3/Plk1/Ccnb1/Cenpe/Gen1	7
131	GA_bst_end.down	GA_bst_end	down	GO:1905818	regulation of chromosome separation	6/193	62/23174	1.28798e-05	0.000500596	0.000447857	Birc5/Xrcc3/Plk1/Ccnb1/Cenpe/Gen1	6
132	GA_bst_end.down	GA_bst_end	down	GO:0051784	negative regulation of nuclear division	6/193	66/23174	1.85183e-05	0.000707945	0.00063336	Birc5/Xrcc3/Plk1/Ccnb1/Cenpe/Gen1	6
133	GA_bst_end.down	GA_bst_end	down	GO:0061351	neural precursor cell proliferation	9/193	183/23174	2.3914e-05	0.000885885	0.000792554	Nr2e1/Fabp7/Foxg1/Lims2/Cip2a/Gjc2/Emx2/Eml1/Ccr5	9
134	GA_bst_end.down	GA_bst_end	down	GO:0000281	mitotic cytokinesis	6/193	69/23174	2.39326e-05	0.000885885	0.000792554	Birc5/Cep55/Ect2/Cenpa/Plk1/Ckap2	6
135	GA_bst_end.down	GA_bst_end	down	GO:2001251	negative regulation of chromosome organization	8/193	144/23174	2.86681e-05	0.0010446	0.000934544	Brca1/Birc5/Top2a/Xrcc3/Plk1/Ccnb1/Cenpe/Gen1	8
136	GA_bst_end.down	GA_bst_end	down	GO:0051303	establishment of chromosome localization	6/193	75/23174	3.85718e-05	0.00138384	0.00123805	Birc5/Cenpf/Cdca8/Ccdc155/Ccnb1/Cenpe	6
137	GA_bst_end.down	GA_bst_end	down	GO:0031570	DNA integrity checkpoint	7/193	111/23174	4.07753e-05	0.00144073	0.00128894	Brca1/Cdk1/Top2a/Plk1/Dtl/Clspn/Ccnd1	7
138	GA_bst_end.down	GA_bst_end	down	GO:0050000	chromosome localization	6/193	76/23174	4.15905e-05	0.0014476	0.00129509	Birc5/Cenpf/Cdca8/Ccdc155/Ccnb1/Cenpe	6
139	GA_bst_end.down	GA_bst_end	down	GO:0050673	epithelial cell proliferation	13/193	424/23174	5.99761e-05	0.00205683	0.00184013	Ccnd2/Cav1/Birc5/Fabp7/Lims2/Mki67/Fgl1/Apln/Aplnr/Serpinb1a/Nkx2-9/Ccnd1/Gkn3	13
140	GA_bst_end.down	GA_bst_end	down	GO:0010971	positive regulation of G2/M transition of mitotic cell cycle	4/193	27/23174	7.04381e-05	0.0023806	0.0021298	Cdk1/Dtl/Ccnb1/Ccnd1	4
141	GA_bst_end.down	GA_bst_end	down	GO:1902750	negative regulation of cell cycle G2/M phase transition	5/193	52/23174	7.19641e-05	0.00239743	0.00214485	Brca1/Cdk1/Plk1/Dtl/Clspn	5
142	GA_bst_end.down	GA_bst_end	down	GO:0034508	centromere complex assembly	4/193	28/23174	8.16445e-05	0.00268162	0.0023991	Nasp/Cenpa/Cenpi/Cenpe	4
143	GA_bst_end.down	GA_bst_end	down	GO:0008608	attachment of spindle microtubules to kinetochore	4/193	30/23174	0.000107865	0.00344577	0.00308274	Knstrn/Ect2/Ccnb1/Cenpe	4
144	GA_bst_end.down	GA_bst_end	down	GO:1902751	positive regulation of cell cycle G2/M phase transition	4/193	30/23174	0.000107865	0.00344577	0.00308274	Cdk1/Dtl/Ccnb1/Ccnd1	4
145	GA_bst_end.down	GA_bst_end	down	GO:0061640	cytoskeleton-dependent cytokinesis	6/193	92/23174	0.000121515	0.00382938	0.00342594	Birc5/Cep55/Ect2/Cenpa/Plk1/Ckap2	6
146	GA_bst_end.down	GA_bst_end	down	GO:0010639	negative regulation of organelle organization	12/193	399/23174	0.00013826	0.00429895	0.00384604	Brca1/Birc5/Top2a/Xrcc3/Myoc/Plk1/Ckap2/Map6d1/Ccnb1/Cenpe/Gen1/Ccnf	12
147	GA_bst_end.down	GA_bst_end	down	GO:0006281	DNA repair	13/193	464/23174	0.000147405	0.00452301	0.0040465	Foxm1/Mcm5/Ttc5/Brca1/Xrcc3/Fancg/Smc4/Slf2/Nudt1/Dtl/Ccdc155/Clspn/Gen1	13
148	GA_bst_end.down	GA_bst_end	down	GO:0072425	signal transduction involved in G2 DNA damage checkpoint	3/193	13/23174	0.000152956	0.00463237	0.00414434	Brca1/Plk1/Dtl	3
149	GA_bst_end.down	GA_bst_end	down	GO:0090231	regulation of spindle checkpoint	3/193	14/23174	0.000193478	0.00563989	0.00504571	Xrcc3/Ccnb1/Gen1	3
150	GA_bst_end.down	GA_bst_end	down	GO:0090266	regulation of mitotic cell cycle spindle assembly checkpoint	3/193	14/23174	0.000193478	0.00563989	0.00504571	Xrcc3/Ccnb1/Gen1	3
151	GA_bst_end.down	GA_bst_end	down	GO:1903504	regulation of mitotic spindle checkpoint	3/193	14/23174	0.000193478	0.00563989	0.00504571	Xrcc3/Ccnb1/Gen1	3
152	GA_bst_end.down	GA_bst_end	down	GO:0000077	DNA damage checkpoint	6/193	101/23174	0.000203023	0.00584506	0.00522926	Brca1/Cdk1/Plk1/Dtl/Clspn/Ccnd1	6
153	GA_bst_end.down	GA_bst_end	down	GO:0070507	regulation of microtubule cytoskeleton organization	8/193	197/23174	0.000255449	0.00726473	0.00649936	Cav1/Xrcc3/Tpx2/Plk1/Ckap2/Map6d1/Gen1/Ccnf	8
154	GA_bst_end.down	GA_bst_end	down	GO:2000177	regulation of neural precursor cell proliferation	6/193	113/23174	0.000372764	0.0104733	0.00936992	Nr2e1/Foxg1/Lims2/Cip2a/Gjc2/Ccr5	6
155	GA_bst_end.down	GA_bst_end	down	GO:0042063	gliogenesis	10/193	321/23174	0.000378502	0.0105078	0.00940079	Nr2e1/Itgb4/Foxg1/Mettl3/Il33/Myoc/Plp1/Fa2h/Dlx1/Gjc2	10
156	GA_bst_end.down	GA_bst_end	down	GO:0042552	myelination	7/193	159/23174	0.000383004	0.0105078	0.00940079	Itgb4/Myoc/Plp1/Pllp/Ugt8a/Fa2h/Gal3st1	7
157	GA_bst_end.down	GA_bst_end	down	GO:0046467	membrane lipid biosynthetic process	6/193	114/23174	0.000390785	0.0105966	0.00948025	Elovl7/Ugt8a/Fa2h/Sptssb/Pigz/Gal3st1	6
158	GA_bst_end.down	GA_bst_end	down	GO:0007272	ensheathment of neurons	7/193	162/23174	0.000428605	0.011358	0.0101614	Itgb4/Myoc/Plp1/Pllp/Ugt8a/Fa2h/Gal3st1	7
159	GA_bst_end.down	GA_bst_end	down	GO:0008366	axon ensheathment	7/193	162/23174	0.000428605	0.011358	0.0101614	Itgb4/Myoc/Plp1/Pllp/Ugt8a/Fa2h/Gal3st1	7
160	GA_bst_end.down	GA_bst_end	down	GO:0051383	kinetochore organization	3/193	20/23174	0.000584042	0.0153032	0.013691	Cenpa/Smc4/Cenpe	3
161	GA_bst_end.down	GA_bst_end	down	GO:0030261	chromosome condensation	4/193	47/23174	0.000628677	0.0162897	0.0145735	Cdk1/Top2a/Smc4/Ccnb1	4
162	GA_bst_end.down	GA_bst_end	down	GO:0051653	spindle localization	4/193	48/23174	0.000681401	0.0174618	0.0156222	Cenpa/Plk1/Ccdc155/Insc	4
163	GA_bst_end.down	GA_bst_end	down	GO:0032886	regulation of microtubule-based process	8/193	232/23174	0.000755373	0.0191471	0.0171299	Cav1/Xrcc3/Tpx2/Plk1/Ckap2/Map6d1/Gen1/Ccnf	8
164	GA_bst_end.down	GA_bst_end	down	GO:0033044	regulation of chromosome organization	10/193	354/23174	0.000806663	0.0202273	0.0180963	Brca1/Birc5/Top2a/Xrcc3/Plk1/Mki67/Slf2/Ccnb1/Cenpe/Gen1	10
165	GA_bst_end.down	GA_bst_end	down	GO:0042770	signal transduction in response to DNA damage	5/193	90/23174	0.000943041	0.0233954	0.0209306	Foxm1/Brca1/Plk1/Dtl/Hic1	5
166	GA_bst_end.down	GA_bst_end	down	GO:0072574	hepatocyte proliferation	3/193	26/23174	0.00128398	0.0307413	0.0275026	Lims2/Mki67/Fgl1	3
167	GA_bst_end.down	GA_bst_end	down	GO:0072575	epithelial cell proliferation involved in liver morphogenesis	3/193	26/23174	0.00128398	0.0307413	0.0275026	Lims2/Mki67/Fgl1	3
168	GA_bst_end.down	GA_bst_end	down	GO:0009247	glycolipid biosynthetic process	4/193	57/23174	0.00130505	0.0307413	0.0275026	Ugt8a/Fa2h/Pigz/Gal3st1	4
169	GA_bst_end.down	GA_bst_end	down	GO:0051310	metaphase plate congression	4/193	57/23174	0.00130505	0.0307413	0.0275026	Cenpf/Cdca8/Ccnb1/Cenpe	4
170	GA_bst_end.down	GA_bst_end	down	GO:0090307	mitotic spindle assembly	4/193	57/23174	0.00130505	0.0307413	0.0275026	Cdc20/Birc5/Tpx2/Plk1	4
171	GA_bst_end.down	GA_bst_end	down	GO:0051984	positive regulation of chromosome segregation	3/193	28/23174	0.00159816	0.0365383	0.0326888	Slf2/Ccnb1/Cenpe	3
172	GA_bst_end.down	GA_bst_end	down	GO:0072576	liver morphogenesis	3/193	28/23174	0.00159816	0.0365383	0.0326888	Lims2/Mki67/Fgl1	3
173	GA_bst_end.down	GA_bst_end	down	GO:2000178	negative regulation of neural precursor cell proliferation	3/193	28/23174	0.00159816	0.0365383	0.0326888	Nr2e1/Lims2/Ccr5	3
174	GA_bst_end.down	GA_bst_end	down	GO:0051225	spindle assembly	5/193	102/23174	0.00164957	0.0373476	0.0334129	Cdc20/Birc5/Tpx2/Plk1/Ccdc155	5
175	GA_bst_end.down	GA_bst_end	down	GO:0045840	positive regulation of mitotic nuclear division	4/193	61/23174	0.00168016	0.0376745	0.0337053	Ube2c/Birc5/Slf2/Cenpe	4
176	GA_bst_end.down	GA_bst_end	down	GO:0072395	signal transduction involved in cell cycle checkpoint	3/193	29/23174	0.0017717	0.0386132	0.0345452	Brca1/Plk1/Dtl	3
177	GA_bst_end.down	GA_bst_end	down	GO:0072401	signal transduction involved in DNA integrity checkpoint	3/193	29/23174	0.0017717	0.0386132	0.0345452	Brca1/Plk1/Dtl	3
178	GA_bst_end.down	GA_bst_end	down	GO:0072422	signal transduction involved in DNA damage checkpoint	3/193	29/23174	0.0017717	0.0386132	0.0345452	Brca1/Plk1/Dtl	3
179	GA_bst_end.down	GA_bst_end	down	GO:0009314	response to radiation	10/193	394/23174	0.00179372	0.038731	0.0346505	Ccnd2/Brca1/Pbk/Mettl3/Ect2/Fancg/Reep6/Dtl/Hrh1/Ccnd1	10
180	GA_bst_end.down	GA_bst_end	down	GO:0000910	cytokinesis	6/193	153/23174	0.00181086	0.0387423	0.0346607	Birc5/Cep55/Ect2/Cenpa/Plk1/Ckap2	6
181	GA_bst_end.down	GA_bst_end	down	GO:0000132	establishment of mitotic spindle orientation	3/193	30/23174	0.00195657	0.0407387	0.0364467	Cenpa/Plk1/Insc	3
182	GA_bst_end.down	GA_bst_end	down	GO:0022011	myelination in peripheral nervous system	3/193	30/23174	0.00195657	0.0407387	0.0364467	Itgb4/Myoc/Fa2h	3
183	GA_bst_end.down	GA_bst_end	down	GO:0032292	peripheral nervous system axon ensheathment	3/193	30/23174	0.00195657	0.0407387	0.0364467	Itgb4/Myoc/Fa2h	3
184	GA_bst_end.down	GA_bst_end	down	GO:0007015	actin filament organization	10/193	400/23174	0.00200279	0.0410441	0.03672	Aif1l/Actn1/Shroom1/Myoc/Ermn/Tpm2/Cald1/Ccdc155/Lpar1/Clrn1	10
185	GA_bst_end.down	GA_bst_end	down	GO:0044774	mitotic DNA integrity checkpoint	4/193	64/23174	0.00200644	0.0410441	0.03672	Cdk1/Top2a/Clspn/Ccnd1	4
186	GA_bst_end.down	GA_bst_end	down	GO:0044818	mitotic G2/M transition checkpoint	3/193	31/23174	0.00215302	0.0436596	0.0390599	Brca1/Cdk1/Clspn	3
187	GA_bst_end.down	GA_bst_end	down	GO:1903845	negative regulation of cellular response to transforming growth factor beta stimulus	4/193	66/23174	0.00224679	0.0451682	0.0404096	Cav1/Fbn2/Tgfb1i1/Dlx1	4
188	GA_bst_end.down	GA_bst_end	down	GO:0002082	regulation of oxidative phosphorylation	3/193	32/23174	0.0023613	0.0461366	0.0412759	Cdk1/Ccnb1/Cox7a1	3
189	GA_bst_end.down	GA_bst_end	down	GO:1901976	regulation of cell cycle checkpoint	3/193	32/23174	0.0023613	0.0461366	0.0412759	Xrcc3/Ccnb1/Gen1	3
190	GA_bst_end.down	GA_bst_end	down	GO:0051298	centrosome duplication	4/193	67/23174	0.00237409	0.0461366	0.0412759	Brca1/Xrcc3/Gen1/Ccnf	4
191	GA_bst_end.down	GA_bst_end	down	GO:2000179	positive regulation of neural precursor cell proliferation	4/193	67/23174	0.00237409	0.0461366	0.0412759	Nr2e1/Foxg1/Cip2a/Gjc2	4
192	GA_bst_end.down	GA_bst_end	down	GO:0090101	negative regulation of transmembrane receptor protein serine/threonine kinase signaling pathway	5/193	112/23174	0.00248557	0.0475691	0.0425575	Cav1/Fbn2/Tgfb1i1/Igsf1/Dlx1	5
193	GA_bst_end.down	GA_bst_end	down	GO:0006643	membrane lipid metabolic process	6/193	163/23174	0.0024886	0.0475691	0.0425575	Elovl7/Ugt8a/Fa2h/Sptssb/Pigz/Gal3st1	6
194	GA_bst_end.down	GA_bst_end	down	GO:0006302	double-strand break repair	7/193	220/23174	0.00252907	0.0479495	0.0428979	Foxm1/Mcm5/Brca1/Xrcc3/Slf2/Ccdc155/Gen1	7
195	GA_bst_end.down	GA_bst_end	down	GO:0014044	Schwann cell development	3/193	33/23174	0.00258163	0.048163	0.0430888	Itgb4/Myoc/Fa2h	3
196	GA_bst_end.down	GA_bst_end	down	GO:0040001	establishment of mitotic spindle localization	3/193	33/23174	0.00258163	0.048163	0.0430888	Cenpa/Plk1/Insc	3
197	GA_bst_end.up	GA_bst_end	up	GO:0030593	neutrophil chemotaxis	20/372	100/23174	1.29094e-16	5.05273e-13	3.48145e-13	Itgb2/Ccl3/Ccl8/Ccl12/Ccl9/Ccl6/Edn1/Cd74/Fcgr3/Cxcl5/Ccl17/Dapk2/Rac2/Vav1/Cxcl10/Ccl5/C3ar1/Lgals3/Fcer1g/Ccl21a	20
198	GA_bst_end.up	GA_bst_end	up	GO:1990266	neutrophil migration	21/372	119/23174	3.26088e-16	6.38154e-13	4.39704e-13	Itgb2/Ccl3/Ccl8/Ccl12/Ccl9/Ccl6/Edn1/Cd74/Fcgr3/Il1a/Cxcl5/Ccl17/Dapk2/Rac2/Vav1/Cxcl10/Ccl5/C3ar1/Lgals3/Fcer1g/Ccl21a	21
199	GA_bst_end.up	GA_bst_end	up	GO:0071621	granulocyte chemotaxis	20/372	123/23174	8.68069e-15	9.02505e-12	6.21848e-12	Itgb2/Ccl3/Ccl8/Ccl12/Ccl9/Ccl6/Edn1/Cd74/Fcgr3/Cxcl5/Ccl17/Dapk2/Rac2/Vav1/Cxcl10/Ccl5/C3ar1/Lgals3/Fcer1g/Ccl21a	20
200	GA_bst_end.up	GA_bst_end	up	GO:0002683	negative regulation of immune system process	36/372	470/23174	9.52689e-15	9.02505e-12	6.21848e-12	Sox9/Ptpn6/Hfe/Ccl12/Mertk/H2-M3/Sdc4/Ada/Cd68/Irf1/Havcr2/Nfkbia/Apod/Cd86/Serping1/Dusp1/Cd74/Fas/Inpp5d/Fcgr2b/Zbtb7b/Gpnmb/Tyrobp/H2-Aa/C1qc/Cd84/Nfkbil1/Cd300lf/Tob2/Lgals3/Klf13/Cebpb/Fcer1g/Zbtb16/Cst7/Mafb	36
201	GA_bst_end.up	GA_bst_end	up	GO:0070371	ERK1 and ERK2 cascade	30/372	323/23174	1.15292e-14	9.02505e-12	6.21848e-12	Sox9/Ccl3/Apoe/Ptpn6/Ccl8/Ccl12/Ccl9/Ccl6/Ccn2/Havcr2/Trem2/C3/Dusp1/Cd74/Atf3/Il1a/Tlr2/Errfi1/Gpnmb/Ccl17/Bmper/Ctsh/Ccl5/Icam1/Wnk2/Zfp36l2/Jun/Fgfr3/Chil1/Ccl21a	30
202	GA_bst_end.up	GA_bst_end	up	GO:0097530	granulocyte migration	21/372	146/23174	2.32093e-14	1.51402e-11	1.0432e-11	Itgb2/Ccl3/Ccl8/Ccl12/Ccl9/Ccl6/Edn1/Cd74/Fcgr3/Il1a/Cxcl5/Ccl17/Dapk2/Rac2/Vav1/Cxcl10/Ccl5/C3ar1/Lgals3/Fcer1g/Ccl21a	21
203	GA_bst_end.up	GA_bst_end	up	GO:0042110	T cell activation	36/372	491/23174	3.60626e-14	1.88732e-11	1.30041e-11	Itgb2/Ptpn6/Hfe/Cd48/H2-M3/Sdc4/Ada/Irf1/Havcr2/Rsad2/Cd86/Cd74/Fas/Slc11a1/Tsc1/Il6ra/Zbtb7b/Rorc/Rhoh/Gpnmb/Clec4a2/Rac2/Vav1/Ccl5/Tnfsf9/H2-Aa/Icam1/Zfp36l2/Lgals3/Cebpb/Fcer1g/B2m/Zbtb16/Itgad/Mafb/Bcl2a1d	36
204	GA_bst_end.up	GA_bst_end	up	GO:0019221	cytokine-mediated signaling pathway	30/372	338/23174	3.85758e-14	1.88732e-11	1.30041e-11	Klf6/Ccl3/Spi1/Ptpn6/Sh2b2/Ccl8/Ccl12/Irf1/Ccl9/Ccl6/Nfkbia/Osmr/Trem2/Cd74/Ifitm7/Irf7/Il1a/Il6ra/Ecm1/Cxcl5/Irf5/Ccl17/Cxcl10/Ccl5/Cd300lf/Foxo3/Fcer1g/Dok1/Csf2rb/Ccl21a	30
205	GA_bst_end.up	GA_bst_end	up	GO:0097529	myeloid leukocyte migration	24/372	207/23174	4.3674e-14	1.89933e-11	1.30869e-11	Itgb2/Ccl3/Ccl8/Ccl12/Ccl9/Ccl6/Edn1/Trem2/Dusp1/Cd74/Fcgr3/Il1a/Cxcl5/Ccl17/Dapk2/Rac2/Arhgef5/Vav1/Cxcl10/Ccl5/C3ar1/Lgals3/Fcer1g/Ccl21a	24
206	GA_bst_end.up	GA_bst_end	up	GO:0002274	myeloid leukocyte activation	24/372	211/23174	6.70295e-14	2.62353e-11	1.80768e-11	Itgb2/Spi1/Gab2/Cd48/Havcr2/Trem2/Slc11a1/Fcgr3/Tlr2/Rhoh/Cxcl5/Tyrobp/Rac2/Pla2g3/Ccl5/Tnfsf9/C1qa/Cd84/Tlr7/Cd300lf/Jun/Fcer1g/Fcgr4/Cst7	24
207	GA_bst_end.up	GA_bst_end	up	GO:0050900	leukocyte migration	29/372	340/23174	2.87214e-13	1.02196e-10	7.04156e-11	Itgb2/Ccl3/Ccl8/Ccl12/Ada/Ccl9/Ccl6/Edn1/Apod/Trem2/Dusp1/Cd74/Fcgr3/Il1a/Tlr2/Ecm1/Cxcl5/Ccl17/Dapk2/Rac2/Arhgef5/Vav1/Cxcl10/Ccl5/Icam1/C3ar1/Lgals3/Fcer1g/Ccl21a	29
208	GA_bst_end.up	GA_bst_end	up	GO:0031349	positive regulation of defense response	30/372	371/23174	4.41204e-13	1.43906e-10	9.91547e-11	Ccl3/Cyba/Lpl/H2-M3/Irf1/Havcr2/Rsad2/Coch/Nfkbia/Cd86/Trem2/C3/Cd74/Irf7/Fcgr3/Ifih1/Tlr2/Nupr1/Vav1/Ccl5/C1qa/Unc93b1/Ctss/Nfkbil1/Tlr7/Tifa/Cd300lf/Ifi204/Cebpb/Fcer1g	30
209	GA_bst_end.up	GA_bst_end	up	GO:0070372	regulation of ERK1 and ERK2 cascade	27/372	306/23174	8.73639e-13	2.63032e-10	1.81236e-10	Ccl3/Apoe/Ptpn6/Ccl8/Ccl12/Ccl9/Ccl6/Ccn2/Havcr2/Trem2/C3/Dusp1/Cd74/Atf3/Il1a/Tlr2/Errfi1/Gpnmb/Ccl17/Bmper/Ccl5/Icam1/Wnk2/Jun/Fgfr3/Chil1/Ccl21a	27
210	GA_bst_end.up	GA_bst_end	up	GO:0001819	positive regulation of cytokine production	32/372	445/23174	1.71335e-12	4.79003e-10	3.30045e-10	Ccl3/Hspb1/Cyba/Cybb/Lpl/H2-M3/Irf1/Havcr2/Rsad2/Trem2/C3/Cd74/Irf7/Slc11a1/Fcgr3/Ifih1/Il1a/Il6ra/Tlr2/Tyrobp/Ccl5/Tnfsf9/Unc93b1/Arid5a/Cd84/C3ar1/Tlr7/Cd300c2/Ifi204/Cebpb/Fcer1g/B2m	32
211	GA_bst_end.up	GA_bst_end	up	GO:0002695	negative regulation of leukocyte activation	21/372	182/23174	1.91728e-12	4.95544e-10	3.41442e-10	Ptpn6/Hfe/Mertk/H2-M3/Sdc4/Irf1/Havcr2/Cd86/Cd74/Fas/Inpp5d/Fcgr2b/Zbtb7b/Gpnmb/Tyrobp/H2-Aa/Cd84/Cd300lf/Lgals3/Cebpb/Cst7	21
212	GA_bst_end.up	GA_bst_end	up	GO:0050866	negative regulation of cell activation	22/372	203/23174	2.02573e-12	4.95544e-10	3.41442e-10	Apoe/Ptpn6/Hfe/Mertk/H2-M3/Sdc4/Irf1/Havcr2/Cd86/Cd74/Fas/Inpp5d/Fcgr2b/Zbtb7b/Gpnmb/Tyrobp/H2-Aa/Cd84/Cd300lf/Lgals3/Cebpb/Cst7	22
213	GA_bst_end.up	GA_bst_end	up	GO:0002478	antigen processing and presentation of exogenous peptide antigen	10/372	25/23174	2.65764e-12	6.11884e-10	4.21603e-10	H2-M3/Cd74/Fcgr2b/Fcgr3/Clec4a2/H2-K1/H2-Aa/Unc93b1/Fcer1g/B2m	10
214	GA_bst_end.up	GA_bst_end	up	GO:0048002	antigen processing and presentation of peptide antigen	14/372	68/23174	3.32593e-12	7.23205e-10	4.98306e-10	Hfe/H2-M3/Trem2/Cd74/Slc11a1/Fcgr2b/Fcgr3/Clec4a2/H2-K1/H2-Aa/Unc93b1/Ctss/Fcer1g/B2m	14
215	GA_bst_end.up	GA_bst_end	up	GO:1903706	regulation of hemopoiesis	30/372	406/23174	4.41205e-12	8.64804e-10	5.95871e-10	Ccl3/Spi1/Ptpn6/H2-M3/Ada/Irf1/Nfkbia/Trem2/Pim1/Cd74/Fas/Inpp5d/Zbtb7b/Rorc/Tyrobp/Ccl5/Tnfsf9/Isg15/H2-Aa/C1qc/Zfp36l2/Tob2/Foxo3/Klf13/Jun/Fgfr3/Cebpb/B2m/Zbtb16/Mafb	30
216	GA_bst_end.up	GA_bst_end	up	GO:0030595	leukocyte chemotaxis	22/372	211/23174	4.41903e-12	8.64804e-10	5.95871e-10	Itgb2/Ccl3/Ccl8/Ccl12/Ccl9/Ccl6/Edn1/Dusp1/Cd74/Fcgr3/Cxcl5/Ccl17/Dapk2/Rac2/Arhgef5/Vav1/Cxcl10/Ccl5/C3ar1/Lgals3/Fcer1g/Ccl21a	22
217	GA_bst_end.up	GA_bst_end	up	GO:0032675	regulation of interleukin-6 production	19/372	151/23174	4.69116e-12	8.74344e-10	6.02444e-10	Ptpn6/Prg4/Cyba/Lpl/Havcr2/Trem2/Inpp5d/Ifih1/Il1a/Il6ra/Tlr2/Tyrobp/Tnfsf9/Unc93b1/Arid5a/Cd84/Tlr7/Cebpb/Fcer1g	19
218	GA_bst_end.up	GA_bst_end	up	GO:0070374	positive regulation of ERK1 and ERK2 cascade	22/372	218/23174	8.49495e-12	1.51133e-09	1.04134e-09	Ccl3/Apoe/Ccl8/Ccl12/Ccl9/Ccl6/Ccn2/Havcr2/Trem2/C3/Cd74/Il1a/Tlr2/Gpnmb/Ccl17/Bmper/Ccl5/Icam1/Jun/Fgfr3/Chil1/Ccl21a	22
219	GA_bst_end.up	GA_bst_end	up	GO:0032635	interleukin-6 production	19/372	160/23174	1.32449e-11	2.16003e-09	1.48831e-09	Ptpn6/Prg4/Cyba/Lpl/Havcr2/Trem2/Inpp5d/Ifih1/Il1a/Il6ra/Tlr2/Tyrobp/Tnfsf9/Unc93b1/Arid5a/Cd84/Tlr7/Cebpb/Fcer1g	19
220	GA_bst_end.up	GA_bst_end	up	GO:0032680	regulation of tumor necrosis factor production	19/372	160/23174	1.32449e-11	2.16003e-09	1.48831e-09	Ccl3/Ptpn6/Hspb1/Cyba/Cybb/Lpl/Havcr2/Trem2/Fcgr3/Ifih1/Tlr2/Errfi1/Gpnmb/Clec4a2/Tyrobp/Arid5a/Cd84/Nfkbil1/Fcer1g	19
221	GA_bst_end.up	GA_bst_end	up	GO:1903555	regulation of tumor necrosis factor superfamily cytokine production	19/372	162/23174	1.65232e-11	2.58688e-09	1.78242e-09	Ccl3/Ptpn6/Hspb1/Cyba/Cybb/Lpl/Havcr2/Trem2/Fcgr3/Ifih1/Tlr2/Errfi1/Gpnmb/Clec4a2/Tyrobp/Arid5a/Cd84/Nfkbil1/Fcer1g	19
222	GA_bst_end.up	GA_bst_end	up	GO:0032640	tumor necrosis factor production	19/372	163/23174	1.84325e-11	2.7748e-09	1.9119e-09	Ccl3/Ptpn6/Hspb1/Cyba/Cybb/Lpl/Havcr2/Trem2/Fcgr3/Ifih1/Tlr2/Errfi1/Gpnmb/Clec4a2/Tyrobp/Arid5a/Cd84/Nfkbil1/Fcer1g	19
223	GA_bst_end.up	GA_bst_end	up	GO:0019882	antigen processing and presentation	16/372	109/23174	2.16874e-11	3.14388e-09	2.16621e-09	Hfe/H2-M3/Cd68/Trem2/Cd74/Slc11a1/Fcgr2b/Fcgr3/Clec4a2/H2-K1/H2-Aa/Unc93b1/Icam1/Ctss/Fcer1g/B2m	16
224	GA_bst_end.up	GA_bst_end	up	GO:0071706	tumor necrosis factor superfamily cytokine production	19/372	166/23174	2.54668e-11	3.55989e-09	2.45285e-09	Ccl3/Ptpn6/Hspb1/Cyba/Cybb/Lpl/Havcr2/Trem2/Fcgr3/Ifih1/Tlr2/Errfi1/Gpnmb/Clec4a2/Tyrobp/Arid5a/Cd84/Nfkbil1/Fcer1g	19
225	GA_bst_end.up	GA_bst_end	up	GO:0002460	adaptive immune response based on somatic recombination of immune receptors built from immunoglobulin superfamily domains	30/372	440/23174	3.2772e-11	4.31814e-09	2.97531e-09	Ptpn6/Hfe/C4b/H2-M3/Ada/Irf1/Havcr2/Rsad2/Serping1/C3/Cd74/Fas/Irf7/Slc11a1/Inpp5d/Fcgr2b/Fcgr3/Il6ra/Zbtb7b/Rorc/Ctsh/H2-K1/C1qa/C1qc/C1qb/Icam1/Arid5a/C3ar1/Fcer1g/B2m	30
226	GA_bst_end.up	GA_bst_end	up	GO:0019884	antigen processing and presentation of exogenous antigen	10/372	31/23174	3.30977e-11	4.31814e-09	2.97531e-09	H2-M3/Cd74/Fcgr2b/Fcgr3/Clec4a2/H2-K1/H2-Aa/Unc93b1/Fcer1g/B2m	10
227	GA_bst_end.up	GA_bst_end	up	GO:0070663	regulation of leukocyte proliferation	22/372	238/23174	4.81214e-11	5.91052e-09	4.07249e-09	Ptpn6/Ccl12/H2-M3/Sdc4/Ada/Irf1/Havcr2/Cd86/Cdkn1a/Cd74/Inpp5d/Fcgr2b/Il6ra/Zbtb7b/Gpnmb/Tyrobp/Rac2/Ccl5/Tnfsf9/H2-Aa/Lgals3/Cebpb	22
228	GA_bst_end.up	GA_bst_end	up	GO:0051250	negative regulation of lymphocyte activation	18/372	152/23174	4.83231e-11	5.91052e-09	4.07249e-09	Ptpn6/Hfe/Mertk/H2-M3/Sdc4/Irf1/Havcr2/Cd86/Cd74/Fas/Inpp5d/Fcgr2b/Zbtb7b/Gpnmb/Tyrobp/H2-Aa/Lgals3/Cebpb	18
229	GA_bst_end.up	GA_bst_end	up	GO:0072593	reactive oxygen species metabolic process	24/372	288/23174	5.54146e-11	6.57251e-09	4.52862e-09	Itgb2/Nqo1/Cyba/Cybb/Ncf1/H2-M3/Gpx3/Pdk4/Ccn2/Ddit4/Fbln5/Edn1/Cdkn1a/Xdh/Ptx3/Tlr2/Tyrobp/Birc3/Vav1/Gadd45a/Icam1/Foxo1/Foxo3/Nrros	24
230	GA_bst_end.up	GA_bst_end	up	GO:0030099	myeloid cell differentiation	28/372	401/23174	8.77934e-11	1.01066e-08	6.96368e-09	Ccl3/Spi1/Ptpn6/Gab2/Nfkbia/Trem2/Cd74/Fas/Inpp5d/Tlr2/Tyrobp/Ccl5/Tnfsf9/Isg15/C1qc/Cd300lf/Tob2/Foxo3/Klf13/Nrros/Jun/Junb/Fgfr3/Cebpb/Fcer1g/B2m/Zbtb16/Mafb	28
231	GA_bst_end.up	GA_bst_end	up	GO:0050670	regulation of lymphocyte proliferation	21/372	225/23174	1.115e-10	1.24689e-08	8.5914e-09	Ptpn6/H2-M3/Sdc4/Ada/Irf1/Havcr2/Cd86/Cdkn1a/Cd74/Inpp5d/Fcgr2b/Il6ra/Zbtb7b/Gpnmb/Tyrobp/Rac2/Ccl5/Tnfsf9/H2-Aa/Lgals3/Cebpb	21
232	GA_bst_end.up	GA_bst_end	up	GO:0060326	cell chemotaxis	24/372	299/23174	1.20446e-10	1.30951e-08	9.02286e-09	Itgb2/Ccl3/Hspb1/Ccl8/Ccl12/Ccl9/Ccl6/Edn1/Dusp1/Cd74/Fcgr3/Eng/Cxcl5/Ccl17/Dapk2/Rac2/Arhgef5/Vav1/Cxcl10/Ccl5/C3ar1/Lgals3/Fcer1g/Ccl21a	24
233	GA_bst_end.up	GA_bst_end	up	GO:0032944	regulation of mononuclear cell proliferation	21/372	227/23174	1.31556e-10	1.39165e-08	9.58884e-09	Ptpn6/H2-M3/Sdc4/Ada/Irf1/Havcr2/Cd86/Cdkn1a/Cd74/Inpp5d/Fcgr2b/Il6ra/Zbtb7b/Gpnmb/Tyrobp/Rac2/Ccl5/Tnfsf9/H2-Aa/Lgals3/Cebpb	21
234	GA_bst_end.up	GA_bst_end	up	GO:0002819	regulation of adaptive immune response	20/372	205/23174	1.41036e-10	1.45267e-08	1.00093e-08	Ptpn6/Hfe/Cd48/H2-M3/Ada/Irf1/Havcr2/Rsad2/C3/Cd74/Irf7/Slc11a1/Fcgr2b/Fcgr3/Il6ra/Zbtb7b/H2-K1/Arid5a/Fcer1g/B2m	20
235	GA_bst_end.up	GA_bst_end	up	GO:0070661	leukocyte proliferation	25/372	329/23174	1.57473e-10	1.58038e-08	1.08892e-08	Itgb2/Ptpn6/Ccl12/H2-M3/Sdc4/Ada/Irf1/Havcr2/Cd86/Cdkn1a/Cd74/Slc11a1/Inpp5d/Fcgr2b/Il6ra/Zbtb7b/Gpnmb/Tyrobp/Rac2/Ccl5/Tnfsf9/H2-Aa/Lgals3/Cebpb/Itgad	25
236	GA_bst_end.up	GA_bst_end	up	GO:0046651	lymphocyte proliferation	24/372	307/23174	2.0717e-10	2.02716e-08	1.39676e-08	Itgb2/Ptpn6/H2-M3/Sdc4/Ada/Irf1/Havcr2/Cd86/Cdkn1a/Cd74/Slc11a1/Inpp5d/Fcgr2b/Il6ra/Zbtb7b/Gpnmb/Tyrobp/Rac2/Ccl5/Tnfsf9/H2-Aa/Lgals3/Cebpb/Itgad	24
237	GA_bst_end.up	GA_bst_end	up	GO:0032943	mononuclear cell proliferation	24/372	309/23174	2.36591e-10	2.25857e-08	1.55621e-08	Itgb2/Ptpn6/H2-M3/Sdc4/Ada/Irf1/Havcr2/Cd86/Cdkn1a/Cd74/Slc11a1/Inpp5d/Fcgr2b/Il6ra/Zbtb7b/Gpnmb/Tyrobp/Rac2/Ccl5/Tnfsf9/H2-Aa/Lgals3/Cebpb/Itgad	24
238	GA_bst_end.up	GA_bst_end	up	GO:0045637	regulation of myeloid cell differentiation	20/372	215/23174	3.30838e-10	3.08309e-08	2.12433e-08	Ccl3/Spi1/Nfkbia/Trem2/Cd74/Fas/Inpp5d/Tyrobp/Ccl5/Isg15/C1qc/Tob2/Foxo3/Klf13/Jun/Fgfr3/Cebpb/B2m/Zbtb16/Mafb	20
239	GA_bst_end.up	GA_bst_end	up	GO:0002573	myeloid leukocyte differentiation	20/372	216/23174	3.59315e-10	3.2706e-08	2.25352e-08	Ccl3/Spi1/Gab2/Trem2/Cd74/Inpp5d/Tlr2/Tyrobp/Ccl5/Tnfsf9/C1qc/Cd300lf/Tob2/Nrros/Jun/Junb/Fgfr3/Cebpb/Fcer1g/Mafb	20
240	GA_bst_end.up	GA_bst_end	up	GO:1902105	regulation of leukocyte differentiation	23/372	294/23174	4.90733e-10	4.36529e-08	3.00779e-08	Ccl3/Ptpn6/H2-M3/Ada/Irf1/Trem2/Cd74/Fas/Inpp5d/Zbtb7b/Rorc/Tyrobp/Ccl5/Tnfsf9/H2-Aa/C1qc/Zfp36l2/Tob2/Jun/Fgfr3/Cebpb/Zbtb16/Mafb	23
241	GA_bst_end.up	GA_bst_end	up	GO:0009615	response to virus	22/372	270/23174	5.46738e-10	4.75541e-08	3.27659e-08	Irf1/Ddit4/Rsad2/Cd86/Ifitm7/Irf7/Lcn2/Ifih1/Irf5/Polr3e/Rtp4/Tagap/Ifit1/Cxcl10/Ccl5/Isg15/Unc93b1/Oasl1/Tlr7/Ifit2/Ifit3/Ifi27l2a	22
242	GA_bst_end.up	GA_bst_end	up	GO:0034341	response to interferon-gamma	16/372	137/23174	7.15979e-10	6.09204e-08	4.19757e-08	Ccl3/Ccl8/Ccl12/Irf1/Ccl9/Ccl6/Ifitm7/Slc11a1/Mrc1/Tlr2/Rab20/Ccl17/Ccl5/H2-Aa/Capg/Ccl21a	16
243	GA_bst_end.up	GA_bst_end	up	GO:0051607	defense response to virus	20/372	227/23174	8.64734e-10	7.20121e-08	4.96181e-08	Irf1/Ddit4/Rsad2/Cd86/Ifitm7/Irf7/Ifih1/Irf5/Polr3e/Rtp4/Tagap/Ifit1/Cxcl10/Ccl5/Isg15/Unc93b1/Oasl1/Tlr7/Ifit2/Ifit3	20
244	GA_bst_end.up	GA_bst_end	up	GO:0002548	monocyte chemotaxis	11/372	55/23174	1.00118e-09	8.16378e-08	5.62504e-08	Ccl3/Ccl8/Ccl12/Ccl9/Ccl6/Dusp1/Ccl17/Cxcl10/Ccl5/Lgals3/Ccl21a	11
245	GA_bst_end.up	GA_bst_end	up	GO:1990868	response to chemokine	12/372	70/23174	1.13055e-09	8.84998e-08	6.09785e-08	Ccl3/Ccl8/Ccl12/Ccl9/Ccl6/Trem2/Dusp1/Cxcl5/Ccl17/Cxcl10/Ccl5/Ccl21a	12
246	GA_bst_end.up	GA_bst_end	up	GO:1990869	cellular response to chemokine	12/372	70/23174	1.13055e-09	8.84998e-08	6.09785e-08	Ccl3/Ccl8/Ccl12/Ccl9/Ccl6/Trem2/Dusp1/Cxcl5/Ccl17/Cxcl10/Ccl5/Ccl21a	12
247	GA_bst_end.up	GA_bst_end	up	GO:0070664	negative regulation of leukocyte proliferation	13/372	88/23174	1.54623e-09	1.18665e-07	8.17634e-08	Ptpn6/Ccl12/H2-M3/Sdc4/Havcr2/Cd86/Inpp5d/Fcgr2b/Zbtb7b/Gpnmb/Tyrobp/H2-Aa/Cebpb	13
248	GA_bst_end.up	GA_bst_end	up	GO:1901342	regulation of vasculature development	24/372	340/23174	1.62622e-09	1.22405e-07	8.43398e-08	Itgb2/Hspb1/Cybb/H2-M3/Adamts1/Xdh/C3/Glul/Eng/Il1a/Il6ra/Ecm1/Uts2/Bmper/Ctsh/Cxcl10/Ccl5/Lrg1/Minar1/C3ar1/Rhoj/Fgfbp1/Lgals3/Chil1	24
249	GA_bst_end.up	GA_bst_end	up	GO:0032103	positive regulation of response to external stimulus	23/372	313/23174	1.65883e-09	1.22503e-07	8.44078e-08	Ccl3/Hspb1/Cyba/Lpl/Havcr2/Nfkbia/Edn1/Trem2/C3/Cd74/Fcgr3/Tlr2/Nupr1/Dapk2/Rac2/Cxcl10/Ccl5/C1qa/Ctss/C3ar1/Cebpb/Fcer1g/Ccl21a	23
250	GA_bst_end.up	GA_bst_end	up	GO:0070098	chemokine-mediated signaling pathway	11/372	60/23174	2.66901e-09	1.93454e-07	1.33294e-07	Ccl3/Ccl8/Ccl12/Ccl9/Ccl6/Trem2/Cxcl5/Ccl17/Cxcl10/Ccl5/Ccl21a	11
251	GA_bst_end.up	GA_bst_end	up	GO:0032760	positive regulation of tumor necrosis factor production	13/372	95/23174	4.06182e-09	2.89054e-07	1.99165e-07	Ccl3/Hspb1/Cyba/Cybb/Lpl/Havcr2/Fcgr3/Ifih1/Tlr2/Tyrobp/Arid5a/Cd84/Fcer1g	13
252	GA_bst_end.up	GA_bst_end	up	GO:1903557	positive regulation of tumor necrosis factor superfamily cytokine production	13/372	96/23174	4.63062e-09	3.23139e-07	2.22651e-07	Ccl3/Hspb1/Cyba/Cybb/Lpl/Havcr2/Fcgr3/Ifih1/Tlr2/Tyrobp/Arid5a/Cd84/Fcer1g	13
253	GA_bst_end.up	GA_bst_end	up	GO:0002685	regulation of leukocyte migration	18/372	201/23174	4.70591e-09	3.23139e-07	2.22651e-07	Ccl12/Ada/Edn1/Apod/Trem2/Dusp1/Cd74/Il1a/Tlr2/Ecm1/Dapk2/Rac2/Cxcl10/Ccl5/Icam1/C3ar1/Lgals3/Ccl21a	18
254	GA_bst_end.up	GA_bst_end	up	GO:0002697	regulation of immune effector process	26/372	420/23174	5.34244e-09	3.60523e-07	2.48409e-07	Itgb2/Ptpn6/Gab2/Hfe/H2-M3/Irf1/Havcr2/Rsad2/Serping1/C3/Cd74/Cfh/Fcgr2b/Fcgr3/Tlr2/Zbtb7b/Cxcl5/Rac2/Vav1/Ccl5/H2-K1/Arid5a/Cd84/Lgals3/Fcer1g/B2m	26
255	GA_bst_end.up	GA_bst_end	up	GO:1904018	positive regulation of vasculature development	18/372	204/23174	5.95159e-09	3.90725e-07	2.69219e-07	Itgb2/Hspb1/Cybb/C3/Eng/Il1a/Il6ra/Ecm1/Uts2/Bmper/Ctsh/Ccl5/Lrg1/C3ar1/Rhoj/Fgfbp1/Lgals3/Chil1	18
256	GA_bst_end.up	GA_bst_end	up	GO:0045765	regulation of angiogenesis	22/372	307/23174	5.98966e-09	3.90725e-07	2.69219e-07	Itgb2/Hspb1/Cybb/H2-M3/Adamts1/C3/Glul/Eng/Il1a/Ecm1/Uts2/Bmper/Ctsh/Cxcl10/Ccl5/Lrg1/Minar1/C3ar1/Rhoj/Fgfbp1/Lgals3/Chil1	22
257	GA_bst_end.up	GA_bst_end	up	GO:0042098	T cell proliferation	18/372	205/23174	6.43008e-09	4.12579e-07	2.84277e-07	Itgb2/Ptpn6/H2-M3/Sdc4/Irf1/Havcr2/Cd86/Slc11a1/Il6ra/Zbtb7b/Gpnmb/Rac2/Ccl5/Tnfsf9/H2-Aa/Lgals3/Cebpb/Itgad	18
258	GA_bst_end.up	GA_bst_end	up	GO:0045089	positive regulation of innate immune response	19/372	232/23174	7.69351e-09	4.85684e-07	3.34648e-07	Cyba/H2-M3/Irf1/Havcr2/Rsad2/Coch/Nfkbia/Cd86/Cd74/Irf7/Ifih1/Tlr2/Vav1/Unc93b1/Nfkbil1/Tlr7/Tifa/Cd300lf/Ifi204	19
259	GA_bst_end.up	GA_bst_end	up	GO:0045088	regulation of innate immune response	21/372	285/23174	8.1872e-09	5.08646e-07	3.5047e-07	Apoe/Cyba/H2-M3/Irf1/Havcr2/Rsad2/Coch/Nfkbia/Cd86/Serping1/Cd74/Irf7/Ifih1/Tlr2/Vav1/Unc93b1/Nfkbil1/Tlr7/Tifa/Cd300lf/Ifi204	21
260	GA_bst_end.up	GA_bst_end	up	GO:0071674	mononuclear cell migration	12/372	83/23174	8.53466e-09	5.1718e-07	3.5635e-07	Ccl3/Ccl8/Ccl12/Ccl9/Ccl6/Dusp1/Ccl17/Cxcl10/Ccl5/C3ar1/Lgals3/Ccl21a	12
261	GA_bst_end.up	GA_bst_end	up	GO:0045766	positive regulation of angiogenesis	17/372	185/23174	8.58883e-09	5.1718e-07	3.5635e-07	Itgb2/Hspb1/Cybb/C3/Eng/Il1a/Ecm1/Uts2/Bmper/Ctsh/Ccl5/Lrg1/C3ar1/Rhoj/Fgfbp1/Lgals3/Chil1	17
262	GA_bst_end.up	GA_bst_end	up	GO:0032945	negative regulation of mononuclear cell proliferation	12/372	84/23174	9.81478e-09	5.73359e-07	3.95059e-07	Ptpn6/H2-M3/Sdc4/Havcr2/Cd86/Inpp5d/Fcgr2b/Zbtb7b/Gpnmb/Tyrobp/H2-Aa/Cebpb	12
263	GA_bst_end.up	GA_bst_end	up	GO:0050672	negative regulation of lymphocyte proliferation	12/372	84/23174	9.81478e-09	5.73359e-07	3.95059e-07	Ptpn6/H2-M3/Sdc4/Havcr2/Cd86/Inpp5d/Fcgr2b/Zbtb7b/Gpnmb/Tyrobp/H2-Aa/Cebpb	12
264	GA_bst_end.up	GA_bst_end	up	GO:0002822	regulation of adaptive immune response based on somatic recombination of immune receptors built from immunoglobulin superfamily domains	17/372	189/23174	1.18512e-08	6.8214e-07	4.70011e-07	Ptpn6/Hfe/H2-M3/Ada/Irf1/Havcr2/Rsad2/C3/Slc11a1/Fcgr2b/Fcgr3/Il6ra/Zbtb7b/H2-K1/Arid5a/Fcer1g/B2m	17
265	GA_bst_end.up	GA_bst_end	up	GO:0007159	leukocyte cell-cell adhesion	22/372	319/23174	1.20382e-08	6.82862e-07	4.70508e-07	Itgb2/Ptpn6/Hfe/H2-M3/Sdc4/Ada/Irf1/Havcr2/Cd86/Cd74/Fermt3/Il6ra/Zbtb7b/Gpnmb/Rac2/Ccl5/Tnfsf9/H2-Aa/Icam1/Lgals3/Cebpb/Zbtb16	22
266	GA_bst_end.up	GA_bst_end	up	GO:0032642	regulation of chemokine production	12/372	87/23174	1.47553e-08	8.2503e-07	5.68466e-07	Lpl/Havcr2/Apod/Trem2/Cd74/Il1a/Il6ra/Tlr2/Cxcl5/Ccl5/Cd84/Tlr7	12
267	GA_bst_end.up	GA_bst_end	up	GO:0048245	eosinophil chemotaxis	7/372	20/23174	1.68134e-08	9.26866e-07	6.38634e-07	Ccl8/Ccl12/Ccl9/Ccl6/Dapk2/Ccl5/Lgals3	7
268	GA_bst_end.up	GA_bst_end	up	GO:0031669	cellular response to nutrient levels	17/372	194/23174	1.7518e-08	9.52296e-07	6.56155e-07	Angptl4/Lpl/Cd68/Pdk4/Castor1/Rnase4/Cdkn1a/Pim1/Fas/Glul/Atf3/Tsc1/Slc2a1/Mtmr3/Foxo1/Jun/Slc39a4	17
269	GA_bst_end.up	GA_bst_end	up	GO:0050727	regulation of inflammatory response	23/372	356/23174	1.89416e-08	1.01485e-06	6.99259e-07	Ccl3/Apoe/Lpl/Ada/Per1/Nfkbia/Apod/Serping1/Trem2/C3/Cfh/Fcgr2b/Fcgr3/Tlr2/Usp18/Nupr1/Ccl5/C1qa/Ctss/Socs3/Cebpb/Fcer1g/Cst7	23
270	GA_bst_end.up	GA_bst_end	up	GO:0007229	integrin-mediated signaling pathway	12/372	89/23174	1.91873e-08	1.01485e-06	6.99259e-07	Itgb2/Timp1/Gab2/Ccn2/Plek/Fermt3/Adam15/Tyrobp/Vav1/Isg15/Fcer1g/Itgad	12
271	GA_bst_end.up	GA_bst_end	up	GO:0030316	osteoclast differentiation	13/372	108/23174	1.98653e-08	1.0367e-06	7.14314e-07	Ccl3/Gab2/Trem2/Inpp5d/Tyrobp/Ccl5/Cd300lf/Tob2/Junb/Fgfr3/Cebpb/Fcer1g/Mafb	13
272	GA_bst_end.up	GA_bst_end	up	GO:0042326	negative regulation of phosphorylation	26/372	451/23174	2.28773e-08	1.17818e-06	8.11796e-07	Apoe/Ptpn6/Hspb1/Mlxipl/Gadd45b/Irf1/Ddit4/Per1/Cdkn1a/Xdh/Dusp1/Atf3/Eng/Errfi1/Mvp/Nupr1/Birc3/Apoc3/Gadd45a/Wnk2/Ppp1r15a/Foxo1/Jun/Socs3/Inca1/Dok1	26
273	GA_bst_end.up	GA_bst_end	up	GO:0032602	chemokine production	12/372	91/23174	2.47786e-08	1.25953e-06	8.67844e-07	Lpl/Havcr2/Apod/Trem2/Cd74/Il1a/Il6ra/Tlr2/Cxcl5/Ccl5/Cd84/Tlr7	12
274	GA_bst_end.up	GA_bst_end	up	GO:0002703	regulation of leukocyte mediated immunity	19/372	250/23174	2.5884e-08	1.29884e-06	8.94935e-07	Itgb2/Ptpn6/Gab2/Hfe/H2-M3/Havcr2/Rsad2/C3/Fcgr2b/Fcgr3/Tlr2/Cxcl5/Rac2/Vav1/H2-K1/Arid5a/Cd84/Fcer1g/B2m	19
275	GA_bst_end.up	GA_bst_end	up	GO:0002449	lymphocyte mediated immunity	25/372	424/23174	2.76813e-08	1.37145e-06	9.44964e-07	Ptpn6/Hfe/C4b/H2-M3/Havcr2/Rsad2/Serping1/C3/Cd74/Fas/Irf7/Slc11a1/Inpp5d/Fcgr2b/Fcgr3/Ctsh/Vav1/H2-K1/C1qa/C1qc/C1qb/Icam1/Arid5a/Fcer1g/B2m	25
276	GA_bst_end.up	GA_bst_end	up	GO:0030098	lymphocyte differentiation	24/372	395/23174	2.99651e-08	1.46604e-06	1.01014e-06	Spi1/Ptpn6/Mertk/H2-M3/Ada/Irf1/Rsad2/Cd74/Fas/Inpp5d/Tsc1/Zbtb7b/Rorc/Rhoh/Vav1/Tnfsf9/H2-Aa/Zfp36l2/Irf2bp2/Fcer1g/B2m/Zbtb16/Mafb/Bcl2a1d	24
277	GA_bst_end.up	GA_bst_end	up	GO:0071347	cellular response to interleukin-1	11/372	77/23174	4.07847e-08	1.97076e-06	1.3579e-06	Ccl3/Ccl8/Ccl12/Irf1/Ccl9/Ccl6/Il1a/Ccl17/Ccl5/Cebpb/Ccl21a	11
278	GA_bst_end.up	GA_bst_end	up	GO:0071346	cellular response to interferon-gamma	13/372	115/23174	4.26009e-08	2.02078e-06	1.39237e-06	Ccl3/Ccl8/Ccl12/Irf1/Ccl9/Ccl6/Mrc1/Tlr2/Rab20/Ccl17/Ccl5/Capg/Ccl21a	13
279	GA_bst_end.up	GA_bst_end	up	GO:0001818	negative regulation of cytokine production	19/372	258/23174	4.28526e-08	2.02078e-06	1.39237e-06	Ptpn6/Prg4/Hfe/Mertk/Srgn/Havcr2/Apod/Trem2/Slc11a1/Inpp5d/Fcgr2b/Tlr2/Tnfrsf9/Errfi1/Gpnmb/Clec4a2/Tyrobp/Cd84/Nfkbil1	19
280	GA_bst_end.up	GA_bst_end	up	GO:0002221	pattern recognition receptor signaling pathway	14/372	137/23174	4.70025e-08	2.1735e-06	1.4976e-06	Cyba/Irf1/Havcr2/Rsad2/Nfkbia/Cd86/Irf7/Ifih1/Tlr2/Unc93b1/Nfkbil1/Tlr7/Tifa/Cd300lf	14
281	GA_bst_end.up	GA_bst_end	up	GO:1903037	regulation of leukocyte cell-cell adhesion	20/372	287/23174	4.72017e-08	2.1735e-06	1.4976e-06	Itgb2/Ptpn6/Hfe/H2-M3/Sdc4/Ada/Irf1/Havcr2/Cd86/Cd74/Il6ra/Zbtb7b/Gpnmb/Ccl5/Tnfsf9/H2-Aa/Icam1/Lgals3/Cebpb/Zbtb16	20
282	GA_bst_end.up	GA_bst_end	up	GO:0032755	positive regulation of interleukin-6 production	12/372	97/23174	5.13556e-08	2.30057e-06	1.58515e-06	Cyba/Lpl/Ifih1/Il1a/Il6ra/Tlr2/Tyrobp/Tnfsf9/Unc93b1/Arid5a/Tlr7/Fcer1g	12
283	GA_bst_end.up	GA_bst_end	up	GO:0072676	lymphocyte migration	12/372	97/23174	5.13556e-08	2.30057e-06	1.58515e-06	Ccl3/Ccl8/Ccl12/Ccl9/Ccl6/Apod/Ecm1/Ccl17/Cxcl10/Ccl5/Icam1/Ccl21a	12
284	GA_bst_end.up	GA_bst_end	up	GO:0002237	response to molecule of bacterial origin	23/372	376/23174	5.17246e-08	2.30057e-06	1.58515e-06	Ccl12/H2-M3/Cd68/Havcr2/Nfkbia/Cd86/Trem2/Slc11a1/Fcgr2b/Mrc1/Tlr2/Cxcl5/Irf5/Cxcl10/Ccl5/Arid5a/Cd84/Nfkbil1/Jun/Junb/Cebpb/Fcgr4/B2m	23
285	GA_bst_end.up	GA_bst_end	up	GO:0030100	regulation of endocytosis	20/372	290/23174	5.60261e-08	2.45748e-06	1.69327e-06	Apoe/Apoc2/Hck/Cyba/Hfe/Mertk/Slc2a4/Pros1/C3/Slc11a1/Fcgr2b/Fcgr3/Ptx3/Tlr2/Rab20/Ankrd13a/Cd300lf/Lgals3/Fcer1g/B2m	20
286	GA_bst_end.up	GA_bst_end	up	GO:0002758	innate immune response-activating signal transduction	14/372	139/23174	5.65083e-08	2.45748e-06	1.69327e-06	Cyba/Irf1/Havcr2/Rsad2/Nfkbia/Cd86/Irf7/Ifih1/Tlr2/Unc93b1/Nfkbil1/Tlr7/Tifa/Cd300lf	14
287	GA_bst_end.up	GA_bst_end	up	GO:0042089	cytokine biosynthetic process	13/372	118/23174	5.80871e-08	2.49838e-06	1.72145e-06	Hspb1/Prg4/Cybb/Irf1/Irf7/Inpp5d/Fcgr3/Il1a/Tlr2/Errfi1/Tyrobp/Tlr7/Cebpb	13
288	GA_bst_end.up	GA_bst_end	up	GO:0050868	negative regulation of T cell activation	13/372	119/23174	6.42766e-08	2.73455e-06	1.88417e-06	Ptpn6/Hfe/H2-M3/Sdc4/Irf1/Havcr2/Cd86/Cd74/Zbtb7b/Gpnmb/H2-Aa/Lgals3/Cebpb	13
289	GA_bst_end.up	GA_bst_end	up	GO:0002218	activation of innate immune response	15/372	164/23174	6.91791e-08	2.91147e-06	2.00608e-06	Cyba/Irf1/Havcr2/Rsad2/Nfkbia/Cd86/Irf7/Ifih1/Tlr2/Unc93b1/Nfkbil1/Tlr7/Tifa/Cd300lf/Ifi204	15
290	GA_bst_end.up	GA_bst_end	up	GO:0072677	eosinophil migration	7/372	24/23174	7.10229e-08	2.95727e-06	2.03763e-06	Ccl8/Ccl12/Ccl9/Ccl6/Dapk2/Ccl5/Lgals3	7
291	GA_bst_end.up	GA_bst_end	up	GO:1901652	response to peptide	23/372	383/23174	7.22977e-08	2.97867e-06	2.05237e-06	Sh2b2/Lpl/Slc2a4/Irf1/Pdk4/Sgk1/Nfkbia/Serpina3n/Serpina3m/Trem2/Fcgr2b/Tsc1/Zbtb7b/Irf5/Klf15/Apoc3/Cdo1/Icam1/Foxo1/Foxo3/Socs3/Soga1/Cry2	23
292	GA_bst_end.up	GA_bst_end	up	GO:0030217	T cell differentiation	19/372	269/23174	8.30251e-08	3.385e-06	2.33235e-06	H2-M3/Ada/Irf1/Rsad2/Cd74/Fas/Tsc1/Zbtb7b/Rorc/Rhoh/Vav1/Tnfsf9/H2-Aa/Zfp36l2/Fcer1g/B2m/Zbtb16/Mafb/Bcl2a1d	19
293	GA_bst_end.up	GA_bst_end	up	GO:0042107	cytokine metabolic process	13/372	122/23174	8.65652e-08	3.49295e-06	2.40673e-06	Hspb1/Prg4/Cybb/Irf1/Irf7/Inpp5d/Fcgr3/Il1a/Tlr2/Errfi1/Tyrobp/Tlr7/Cebpb	13
294	GA_bst_end.up	GA_bst_end	up	GO:0002687	positive regulation of leukocyte migration	14/372	144/23174	8.83295e-08	3.52777e-06	2.43072e-06	Ccl12/Edn1/Trem2/Cd74/Il1a/Tlr2/Dapk2/Rac2/Cxcl10/Ccl5/Icam1/C3ar1/Lgals3/Ccl21a	14
295	GA_bst_end.up	GA_bst_end	up	GO:0050764	regulation of phagocytosis	12/372	102/23174	9.05748e-08	3.58091e-06	2.46733e-06	Hck/Cyba/Mertk/Pros1/C3/Slc11a1/Fcgr2b/Fcgr3/Ptx3/Tlr2/Cd300lf/Fcer1g	12
296	GA_bst_end.up	GA_bst_end	up	GO:0002224	toll-like receptor signaling pathway	12/372	103/23174	1.01055e-07	3.9553e-06	2.7253e-06	Cyba/Irf1/Havcr2/Rsad2/Nfkbia/Cd86/Irf7/Tlr2/Unc93b1/Nfkbil1/Tlr7/Cd300lf	12
297	GA_bst_end.up	GA_bst_end	up	GO:0042129	regulation of T cell proliferation	15/372	170/23174	1.11349e-07	4.31504e-06	2.97317e-06	Ptpn6/H2-M3/Sdc4/Irf1/Havcr2/Cd86/Il6ra/Zbtb7b/Gpnmb/Rac2/Ccl5/Tnfsf9/H2-Aa/Lgals3/Cebpb	15
298	GA_bst_end.up	GA_bst_end	up	GO:0050863	regulation of T cell activation	20/372	304/23174	1.21039e-07	4.64458e-06	3.20023e-06	Ptpn6/Hfe/H2-M3/Sdc4/Ada/Irf1/Havcr2/Cd86/Cd74/Il6ra/Zbtb7b/Rorc/Gpnmb/Rac2/Ccl5/Tnfsf9/H2-Aa/Lgals3/Cebpb/Zbtb16	20
299	GA_bst_end.up	GA_bst_end	up	GO:0048247	lymphocyte chemotaxis	9/372	52/23174	1.2862e-07	4.88756e-06	3.36765e-06	Ccl3/Ccl8/Ccl12/Ccl9/Ccl6/Ccl17/Cxcl10/Ccl5/Ccl21a	9
300	GA_bst_end.up	GA_bst_end	up	GO:0031668	cellular response to extracellular stimulus	17/372	223/23174	1.35087e-07	5.08394e-06	3.50296e-06	Angptl4/Lpl/Cd68/Pdk4/Castor1/Rnase4/Cdkn1a/Pim1/Fas/Glul/Atf3/Tsc1/Slc2a1/Mtmr3/Foxo1/Jun/Slc39a4	17
301	GA_bst_end.up	GA_bst_end	up	GO:0042035	regulation of cytokine biosynthetic process	12/372	106/23174	1.39302e-07	5.19263e-06	3.57785e-06	Hspb1/Prg4/Cybb/Irf1/Inpp5d/Fcgr3/Il1a/Tlr2/Errfi1/Tyrobp/Tlr7/Cebpb	12
302	GA_bst_end.up	GA_bst_end	up	GO:0050878	regulation of body fluid levels	21/372	342/23174	1.86417e-07	6.88335e-06	4.7428e-06	Vwf/Apoe/Ptpn6/Cyba/Mertk/Ada/Plek/Gna13/Edn1/Cldn1/Pros1/Serping1/Xdh/C3/Fermt3/Zbtb7b/Uts2/Jhy/Cdo1/F13a1/Fcer1g	21
303	GA_bst_end.up	GA_bst_end	up	GO:1903038	negative regulation of leukocyte cell-cell adhesion	13/372	131/23174	2.01021e-07	7.35322e-06	5.06655e-06	Ptpn6/Hfe/H2-M3/Sdc4/Irf1/Havcr2/Cd86/Cd74/Zbtb7b/Gpnmb/H2-Aa/Lgals3/Cebpb	13
304	GA_bst_end.up	GA_bst_end	up	GO:0001933	negative regulation of protein phosphorylation	23/372	407/23174	2.14602e-07	7.77732e-06	5.35876e-06	Apoe/Ptpn6/Hspb1/Mlxipl/Gadd45b/Irf1/Ddit4/Per1/Cdkn1a/Xdh/Dusp1/Atf3/Eng/Errfi1/Mvp/Gadd45a/Wnk2/Ppp1r15a/Foxo1/Jun/Socs3/Inca1/Dok1	23
305	GA_bst_end.up	GA_bst_end	up	GO:1903708	positive regulation of hemopoiesis	16/372	208/23174	2.7979e-07	1.00468e-05	6.92247e-06	Ccl3/H2-M3/Ada/Irf1/Trem2/Cd74/Inpp5d/Zbtb7b/Tyrobp/Ccl5/Tnfsf9/Isg15/H2-Aa/Foxo3/Jun/Zbtb16	16
306	GA_bst_end.up	GA_bst_end	up	GO:0050766	positive regulation of phagocytosis	10/372	75/23174	3.30361e-07	1.16504e-05	8.02739e-06	Cyba/Mertk/Pros1/C3/Slc11a1/Fcgr2b/Fcgr3/Ptx3/Cd300lf/Fcer1g	10
307	GA_bst_end.up	GA_bst_end	up	GO:0070555	response to interleukin-1	11/372	94/23174	3.30401e-07	1.16504e-05	8.02739e-06	Ccl3/Ccl8/Ccl12/Irf1/Ccl9/Ccl6/Il1a/Ccl17/Ccl5/Cebpb/Ccl21a	11
308	GA_bst_end.up	GA_bst_end	up	GO:0043901	negative regulation of multi-organism process	15/372	185/23174	3.35821e-07	1.17358e-05	8.08623e-06	Timp1/Sqstm1/Ada/Havcr2/Rsad2/Ifitm7/Ptx3/Tlr2/Arhgdib/Ccl5/Isg15/Oasl1/Nfkbil1/Jun/Ovgp1	15
309	GA_bst_end.up	GA_bst_end	up	GO:0002495	antigen processing and presentation of peptide antigen via MHC class II	6/372	19/23174	3.73733e-07	1.2945e-05	8.91945e-06	Trem2/Cd74/Fcgr2b/H2-Aa/Unc93b1/Fcer1g	6
310	GA_bst_end.up	GA_bst_end	up	GO:0071356	cellular response to tumor necrosis factor	14/372	162/23174	3.8159e-07	1.31013e-05	9.02709e-06	Ccl3/Ccl8/Ccl12/Slc2a4/Irf1/Ccl9/Ccl6/Nfkbia/Ccl17/Birc3/Ccl5/Zfp36l2/Foxo3/Ccl21a	14
311	GA_bst_end.up	GA_bst_end	up	GO:0050673	epithelial cell proliferation	23/372	424/23174	4.40367e-07	1.49878e-05	1.0327e-05	Sox9/Apoe/Cyba/Ccl12/Ctsl/Rida/Xdh/Glul/Eng/Ecm1/Errfi1/Nupr1/Bmper/Klf9/Ccl5/Nkx6-1/Lrg1/Fgfbp1/Jun/Fgfr3/Cebpb/Mcc/Zfp703	23
312	GA_bst_end.up	GA_bst_end	up	GO:1901216	positive regulation of neuron death	12/372	118/23174	4.5449e-07	1.53351e-05	1.05663e-05	Ccl3/Rapsn/Nqo1/Elk1/Ddit4/Fas/Fcgr2b/Tyrobp/C1qa/Foxo3/Jun/Fgfr3	12
313	GA_bst_end.up	GA_bst_end	up	GO:0022407	regulation of cell-cell adhesion	22/372	394/23174	4.84213e-07	1.61984e-05	1.11611e-05	Itgb2/Ptpn6/Hfe/H2-M3/Sdc4/Ada/Irf1/Havcr2/Cd86/Cd74/Fermt3/Il6ra/Zbtb7b/Gpnmb/Ccl5/Tnfsf9/H2-Aa/Icam1/Lgals3/Cebpb/Zbtb16/Zfp703	22
314	GA_bst_end.up	GA_bst_end	up	GO:0043547	positive regulation of GTPase activity	16/372	217/23174	4.95856e-07	1.64473e-05	1.13326e-05	Ccl3/Ccl8/Ccl12/Ccl9/Ccl6/Adap2/Net1/Gpr65/Tsc1/Ccl17/Arhgef5/Vav1/Ccl5/Icam1/Tbc1d2b/Ccl21a	16
315	GA_bst_end.up	GA_bst_end	up	GO:0042594	response to starvation	14/372	166/23174	5.14054e-07	1.69076e-05	1.16498e-05	Angptl4/Hfe/Pdk4/Rnase4/Cdkn1a/Fas/Glul/Atf3/Slc2a1/Mtmr3/Foxo1/Foxo3/Jun/Slc39a4	14
316	GA_bst_end.up	GA_bst_end	up	GO:0002504	antigen processing and presentation of peptide or polysaccharide antigen via MHC class II	6/372	20/23174	5.26698e-07	1.70372e-05	1.1739e-05	Trem2/Cd74/Fcgr2b/H2-Aa/Unc93b1/Fcer1g	6
317	GA_bst_end.up	GA_bst_end	up	GO:1904469	positive regulation of tumor necrosis factor secretion	6/372	20/23174	5.26698e-07	1.70372e-05	1.1739e-05	Lpl/Havcr2/Ifih1/Tlr2/Arid5a/Cd84	6
318	GA_bst_end.up	GA_bst_end	up	GO:0050729	positive regulation of inflammatory response	13/372	143/23174	5.57265e-07	1.77828e-05	1.22528e-05	Ccl3/Lpl/Nfkbia/Trem2/C3/Fcgr3/Tlr2/Nupr1/Ccl5/C1qa/Ctss/Cebpb/Fcer1g	13
319	GA_bst_end.up	GA_bst_end	up	GO:0002764	immune response-regulating signaling pathway	24/372	463/23174	5.58835e-07	1.77828e-05	1.22528e-05	Ptpn6/Sh2b2/Cyba/H2-M3/Ada/Irf1/Havcr2/Rsad2/Nfkbia/Cd86/Irf7/Fcgr2b/Ifih1/Tlr2/Ctsh/Unc93b1/C3ar1/Nfkbil1/Tlr7/Tifa/Cd300lf/Lgals3/Fcer1g/Bcl2a1d	24
320	GA_bst_end.up	GA_bst_end	up	GO:1902107	positive regulation of leukocyte differentiation	14/372	168/23174	5.94658e-07	1.87701e-05	1.29331e-05	Ccl3/H2-M3/Ada/Irf1/Trem2/Cd74/Inpp5d/Zbtb7b/Tyrobp/Ccl5/Tnfsf9/H2-Aa/Jun/Zbtb16	14
321	GA_bst_end.up	GA_bst_end	up	GO:0032722	positive regulation of chemokine production	9/372	62/23174	6.15784e-07	1.92814e-05	1.32854e-05	Lpl/Havcr2/Cd74/Il1a/Il6ra/Tlr2/Ccl5/Cd84/Tlr7	9
322	GA_bst_end.up	GA_bst_end	up	GO:0002526	acute inflammatory response	12/372	122/23174	6.5286e-07	2.02801e-05	1.39735e-05	Cd163/Serpina3n/Serping1/C3/Cfh/Fcgr2b/Fcgr3/Il1a/Nupr1/Ccl5/Icam1/Fcer1g	12
323	GA_bst_end.up	GA_bst_end	up	GO:0031667	response to nutrient levels	21/372	370/23174	6.7881e-07	2.09202e-05	1.44145e-05	Angptl4/Apoe/Hfe/Lpl/Ada/Cd68/Pdk4/Castor1/Rnase4/Cdkn1a/Pim1/Fas/Glul/Atf3/Tsc1/Slc2a1/Mtmr3/Foxo1/Foxo3/Jun/Slc39a4	21
324	GA_bst_end.up	GA_bst_end	up	GO:0002821	positive regulation of adaptive immune response	13/372	147/23174	7.64936e-07	2.33137e-05	1.60637e-05	H2-M3/Ada/Irf1/Rsad2/C3/Cd74/Slc11a1/Fcgr3/Il6ra/H2-K1/Arid5a/Fcer1g/B2m	13
325	GA_bst_end.up	GA_bst_end	up	GO:0043900	regulation of multi-organism process	22/372	405/23174	7.68388e-07	2.33137e-05	1.60637e-05	Timp1/Apoe/Cyba/Sqstm1/Ada/Havcr2/Rsad2/Cd74/Ifitm7/Ptx3/Tlr2/Plb1/Cxcl5/Arhgdib/Plat/Ccl5/Isg15/Cd84/Oasl1/Nfkbil1/Jun/Ovgp1	22
326	GA_bst_end.up	GA_bst_end	up	GO:0002761	regulation of myeloid leukocyte differentiation	12/372	125/23174	8.48652e-07	2.55509e-05	1.76052e-05	Ccl3/Trem2/Cd74/Inpp5d/Tyrobp/Ccl5/C1qc/Tob2/Jun/Fgfr3/Cebpb/Mafb	12
327	GA_bst_end.up	GA_bst_end	up	GO:0071496	cellular response to external stimulus	18/372	285/23174	9.41012e-07	2.81154e-05	1.93722e-05	Sox9/Angptl4/Lpl/Cd68/Pdk4/Castor1/Rnase4/Cdkn1a/Pim1/Fas/Glul/Atf3/Tsc1/Slc2a1/Mtmr3/Foxo1/Jun/Slc39a4	18
328	GA_bst_end.up	GA_bst_end	up	GO:0006801	superoxide metabolic process	9/372	67/23174	1.20945e-06	3.5862e-05	2.47098e-05	Itgb2/Nqo1/Cyba/Cybb/Ncf1/Fbln5/Edn1/Tyrobp/Nrros	9
329	GA_bst_end.up	GA_bst_end	up	GO:0034612	response to tumor necrosis factor	14/372	179/23174	1.27674e-06	3.75726e-05	2.58884e-05	Ccl3/Ccl8/Ccl12/Slc2a4/Irf1/Ccl9/Ccl6/Nfkbia/Ccl17/Birc3/Ccl5/Zfp36l2/Foxo3/Ccl21a	14
330	GA_bst_end.up	GA_bst_end	up	GO:0006690	icosanoid metabolic process	11/372	108/23174	1.35145e-06	3.91822e-05	2.69975e-05	Cyp4f18/Ncf1/Ltc4s/Edn1/Cd74/Tlr2/Tbxas1/Hpgd/Pla2g3/Ptges/Cyp2d22	11
331	GA_bst_end.up	GA_bst_end	up	GO:2000379	positive regulation of reactive oxygen species metabolic process	11/372	108/23174	1.35145e-06	3.91822e-05	2.69975e-05	Itgb2/Cyba/H2-M3/Cdkn1a/Xdh/Ptx3/Tlr2/Tyrobp/Gadd45a/Icam1/Foxo3	11
332	GA_bst_end.up	GA_bst_end	up	GO:0050678	regulation of epithelial cell proliferation	20/372	357/23174	1.53169e-06	4.40813e-05	3.03731e-05	Sox9/Apoe/Cyba/Ccl12/Ctsl/Rida/Xdh/Glul/Eng/Ecm1/Errfi1/Nupr1/Klf9/Ccl5/Lrg1/Fgfbp1/Jun/Fgfr3/Mcc/Zfp703	20
333	GA_bst_end.up	GA_bst_end	up	GO:0045576	mast cell activation	9/372	69/23174	1.55844e-06	4.45235e-05	3.06778e-05	Gab2/Cd48/Fcgr3/Rhoh/Rac2/Pla2g3/Cd84/Cd300lf/Fcer1g	9
334	GA_bst_end.up	GA_bst_end	up	GO:0042116	macrophage activation	10/372	89/23174	1.66085e-06	4.71055e-05	3.24568e-05	Havcr2/Trem2/Slc11a1/Tlr2/Tyrobp/C1qa/Cd84/Tlr7/Jun/Cst7	10
335	GA_bst_end.up	GA_bst_end	up	GO:0042130	negative regulation of T cell proliferation	9/372	70/23174	1.76332e-06	4.96521e-05	3.42115e-05	Ptpn6/H2-M3/Sdc4/Havcr2/Cd86/Zbtb7b/Gpnmb/H2-Aa/Cebpb	9
336	GA_bst_end.up	GA_bst_end	up	GO:0002366	leukocyte activation involved in immune response	17/372	268/23174	1.77913e-06	4.97393e-05	3.42716e-05	Itgb2/Gab2/H2-M3/Ada/Irf1/Havcr2/Slc11a1/Tsc1/Zbtb7b/Rorc/Tyrobp/Rac2/Pla2g3/Icam1/Cd84/Lgals3/Fcer1g	17
337	GA_bst_end.up	GA_bst_end	up	GO:0009611	response to wounding	24/372	495/23174	1.81231e-06	5.03077e-05	3.46632e-05	Timp1/Vwf/Apoe/Ptpn6/Mertk/Sdc4/Plek/Gna13/Gfap/Pros1/Cdkn1a/Serping1/C3/Fermt3/Slc11a1/Eng/Il1a/Tyrobp/F13a1/Zfp36l2/Jun/Fgfr3/Fcer1g/Capn3	24
338	GA_bst_end.up	GA_bst_end	up	GO:0019886	antigen processing and presentation of exogenous peptide antigen via MHC class II	5/372	14/23174	1.84405e-06	5.08284e-05	3.5022e-05	Cd74/Fcgr2b/H2-Aa/Unc93b1/Fcer1g	5
339	GA_bst_end.up	GA_bst_end	up	GO:0050867	positive regulation of cell activation	23/372	463/23174	1.9865e-06	5.43717e-05	3.74634e-05	Itgb2/Gab2/H2-M3/Ada/Irf1/Ccn2/Plek/Havcr2/Cd86/Cdkn1a/Trem2/Cd74/Inpp5d/Il6ra/Zbtb7b/Tyrobp/Ccl5/Tnfsf9/H2-Aa/C1qa/Fcer1g/Zbtb16/Capn3	23
340	GA_bst_end.up	GA_bst_end	up	GO:0022408	negative regulation of cell-cell adhesion	14/372	186/23174	2.01453e-06	5.47561e-05	3.77283e-05	Ptpn6/Hfe/H2-M3/Sdc4/Irf1/Havcr2/Cd86/Cd74/Zbtb7b/Gpnmb/H2-Aa/Lgals3/Cebpb/Zfp703	14
341	GA_bst_end.up	GA_bst_end	up	GO:0002263	cell activation involved in immune response	17/372	272/23174	2.17635e-06	5.87465e-05	4.04778e-05	Itgb2/Gab2/H2-M3/Ada/Irf1/Havcr2/Slc11a1/Tsc1/Zbtb7b/Rorc/Tyrobp/Rac2/Pla2g3/Icam1/Cd84/Lgals3/Fcer1g	17
342	GA_bst_end.up	GA_bst_end	up	GO:0050663	cytokine secretion	16/372	243/23174	2.21196e-06	5.90674e-05	4.06989e-05	Ccl3/Lpl/Srgn/Havcr2/Ifih1/Il1a/Tlr2/Zbtb7b/Rorc/Tnfrsf9/Isg15/Unc93b1/Arid5a/Cd84/Cd300c2/Chil1	16
343	GA_bst_end.up	GA_bst_end	up	GO:0006909	phagocytosis	19/372	334/23174	2.23809e-06	5.90674e-05	4.06989e-05	Itgb2/Hck/Cyba/Mertk/Pros1/Trem2/C3/Slc11a1/Fcgr2b/Fcgr3/Ptx3/Tlr2/Arhgap25/Tyrobp/Rab20/Vav1/Cd300lf/Pld4/Fcer1g	19
344	GA_bst_end.up	GA_bst_end	up	GO:0042533	tumor necrosis factor biosynthetic process	6/372	25/23174	2.24861e-06	5.90674e-05	4.06989e-05	Hspb1/Cybb/Fcgr3/Tlr2/Errfi1/Tyrobp	6
345	GA_bst_end.up	GA_bst_end	up	GO:0042534	regulation of tumor necrosis factor biosynthetic process	6/372	25/23174	2.24861e-06	5.90674e-05	4.06989e-05	Hspb1/Cybb/Fcgr3/Tlr2/Errfi1/Tyrobp	6
346	GA_bst_end.up	GA_bst_end	up	GO:0009991	response to extracellular stimulus	21/372	400/23174	2.35452e-06	6.14372e-05	4.23317e-05	Angptl4/Apoe/Hfe/Lpl/Ada/Cd68/Pdk4/Castor1/Rnase4/Cdkn1a/Pim1/Fas/Glul/Atf3/Tsc1/Slc2a1/Mtmr3/Foxo1/Foxo3/Jun/Slc39a4	21
347	GA_bst_end.up	GA_bst_end	up	GO:0045670	regulation of osteoclast differentiation	9/372	73/23174	2.52326e-06	6.54042e-05	4.50651e-05	Ccl3/Trem2/Inpp5d/Tyrobp/Ccl5/Tob2/Fgfr3/Cebpb/Mafb	9
348	GA_bst_end.up	GA_bst_end	up	GO:0002824	positive regulation of adaptive immune response based on somatic recombination of immune receptors built from immunoglobulin superfamily domains	12/372	140/23174	2.83112e-06	7.29013e-05	5.02308e-05	H2-M3/Ada/Irf1/Rsad2/C3/Slc11a1/Fcgr3/Il6ra/H2-K1/Arid5a/Fcer1g/B2m	12
349	GA_bst_end.up	GA_bst_end	up	GO:0007249	I-kappaB kinase/NF-kappaB signaling	14/372	192/23174	2.92792e-06	7.49011e-05	5.16087e-05	Hspb1/Sqstm1/Irf1/Per1/Nfkbia/Cd74/Il1a/Tlr2/Rhoh/Tab3/Nfkbil1/Tlr7/Tifa/Capn3	14
350	GA_bst_end.up	GA_bst_end	up	GO:0032956	regulation of actin cytoskeleton organization	19/372	342/23174	3.16228e-06	8.03713e-05	5.53778e-05	Hck/Sdc4/Ccn2/Plek/Edn1/Ctsl/Gpr65/Tsc1/Il1a/Tlr2/Rhoh/Arhgdib/Arhgef5/Icam1/Rhod/Rhoj/Synpo2/Capg/Gmfg	19
351	GA_bst_end.up	GA_bst_end	up	GO:0071216	cellular response to biotic stimulus	18/372	311/23174	3.25162e-06	8.21087e-05	5.65749e-05	Ccl12/Cd68/Havcr2/Nfkbia/Cd86/Trem2/Fcgr2b/Mrc1/Tlr2/Cxcl5/Cxcl10/Ccl5/Arid5a/Cd84/Txnip/Nfkbil1/Cebpb/Fcgr4	18
352	GA_bst_end.up	GA_bst_end	up	GO:0009267	cellular response to starvation	12/372	143/23174	3.53438e-06	8.86766e-05	6.11004e-05	Angptl4/Pdk4/Rnase4/Cdkn1a/Fas/Glul/Atf3/Slc2a1/Mtmr3/Foxo1/Jun/Slc39a4	12
353	GA_bst_end.up	GA_bst_end	up	GO:0001774	microglial cell activation	7/372	41/23174	3.64779e-06	9.02581e-05	6.219e-05	Trem2/Tlr2/Tyrobp/C1qa/Tlr7/Jun/Cst7	7
354	GA_bst_end.up	GA_bst_end	up	GO:0002269	leukocyte activation involved in inflammatory response	7/372	41/23174	3.64779e-06	9.02581e-05	6.219e-05	Trem2/Tlr2/Tyrobp/C1qa/Tlr7/Jun/Cst7	7
355	GA_bst_end.up	GA_bst_end	up	GO:0002444	myeloid leukocyte mediated immunity	10/372	97/23174	3.66659e-06	9.02581e-05	6.219e-05	Itgb2/Gab2/Ncf1/C3/Fcgr3/Cxcl5/Rac2/Pla2g3/Cd84/Fcer1g	10
356	GA_bst_end.up	GA_bst_end	up	GO:0007162	negative regulation of cell adhesion	17/372	283/23174	3.71389e-06	9.08511e-05	6.25987e-05	Ptpn6/Hfe/H2-M3/Sdc4/Irf1/Havcr2/Apod/Cd86/Dusp1/Cd74/Adam15/Zbtb7b/Gpnmb/H2-Aa/Lgals3/Cebpb/Zfp703	17
357	GA_bst_end.up	GA_bst_end	up	GO:0032613	interleukin-10 production	8/372	58/23174	3.89222e-06	9.46221e-05	6.5197e-05	Trem2/Fcgr2b/Tlr2/Tnfrsf9/Tyrobp/Isg15/Cd84/Fcer1g	8
358	GA_bst_end.up	GA_bst_end	up	GO:0002757	immune response-activating signal transduction	22/372	450/23174	4.29239e-06	0.000103706	7.14561e-05	Ptpn6/Sh2b2/Cyba/Ada/Irf1/Havcr2/Rsad2/Nfkbia/Cd86/Irf7/Fcgr2b/Ifih1/Tlr2/Unc93b1/C3ar1/Nfkbil1/Tlr7/Tifa/Cd300lf/Lgals3/Fcer1g/Bcl2a1d	22
359	GA_bst_end.up	GA_bst_end	up	GO:2000377	regulation of reactive oxygen species metabolic process	14/372	200/23174	4.71243e-06	0.000113156	7.79674e-05	Itgb2/Cyba/H2-M3/Fbln5/Cdkn1a/Xdh/Ptx3/Tlr2/Tyrobp/Birc3/Gadd45a/Icam1/Foxo1/Foxo3	14
360	GA_bst_end.up	GA_bst_end	up	GO:0045807	positive regulation of endocytosis	13/372	173/23174	4.75416e-06	0.000113462	7.81781e-05	Apoe/Cyba/Hfe/Mertk/Pros1/C3/Slc11a1/Fcgr2b/Fcgr3/Ptx3/Cd300lf/Fcer1g/B2m	13
361	GA_bst_end.up	GA_bst_end	up	GO:0071219	cellular response to molecule of bacterial origin	17/372	289/23174	4.91351e-06	0.000116554	8.03089e-05	Ccl12/Cd68/Havcr2/Nfkbia/Cd86/Trem2/Fcgr2b/Mrc1/Tlr2/Cxcl5/Cxcl10/Ccl5/Arid5a/Cd84/Nfkbil1/Cebpb/Fcgr4	17
362	GA_bst_end.up	GA_bst_end	up	GO:0002699	positive regulation of immune effector process	16/372	259/23174	5.02275e-06	0.000118428	8.15997e-05	Itgb2/Gab2/H2-M3/Irf1/Rsad2/C3/Cd74/Fcgr3/Tlr2/Rac2/Vav1/H2-K1/Arid5a/Cd84/Fcer1g/B2m	16
363	GA_bst_end.up	GA_bst_end	up	GO:0042535	positive regulation of tumor necrosis factor biosynthetic process	5/372	17/23174	5.47783e-06	0.000128183	8.83214e-05	Hspb1/Cybb/Fcgr3/Tlr2/Tyrobp	5
364	GA_bst_end.up	GA_bst_end	up	GO:0043434	response to peptide hormone	18/372	323/23174	5.50199e-06	0.000128183	8.83214e-05	Sh2b2/Lpl/Slc2a4/Irf1/Pdk4/Sgk1/Serpina3n/Serpina3m/Tsc1/Zbtb7b/Klf15/Apoc3/Cdo1/Foxo1/Foxo3/Socs3/Soga1/Cry2	18
365	GA_bst_end.up	GA_bst_end	up	GO:1903039	positive regulation of leukocyte cell-cell adhesion	14/372	203/23174	5.59792e-06	0.000129647	8.93297e-05	Itgb2/H2-M3/Ada/Irf1/Havcr2/Cd86/Cd74/Il6ra/Zbtb7b/Ccl5/Tnfsf9/H2-Aa/Icam1/Zbtb16	14
366	GA_bst_end.up	GA_bst_end	up	GO:0042119	neutrophil activation	6/372	29/23174	5.71279e-06	0.000131257	9.04391e-05	Itgb2/Cxcl5/Tyrobp/Ccl5/Fcer1g/Fcgr4	6
367	GA_bst_end.up	GA_bst_end	up	GO:0150076	neuroinflammatory response	8/372	61/23174	5.73452e-06	0.000131257	9.04391e-05	Trem2/Tlr2/Tyrobp/Nupr1/C1qa/Tlr7/Jun/Cst7	8
368	GA_bst_end.up	GA_bst_end	up	GO:0001906	cell killing	13/372	178/23174	6.49341e-06	0.000147763	0.000101812	Ptpn6/Ncf1/H2-M3/Havcr2/C3/Cfh/Fcgr3/Cxcl5/Tyrobp/Ctsh/Vav1/H2-K1/B2m	13
369	GA_bst_end.up	GA_bst_end	up	GO:0042060	wound healing	19/372	360/23174	6.61778e-06	0.000149723	0.000103162	Timp1/Vwf/Apoe/Ptpn6/Mertk/Sdc4/Plek/Gna13/Pros1/Cdkn1a/Serping1/C3/Fermt3/Slc11a1/Eng/Il1a/F13a1/Fcer1g/Capn3	19
370	GA_bst_end.up	GA_bst_end	up	GO:0045619	regulation of lymphocyte differentiation	13/372	182/23174	8.26695e-06	0.000185959	0.00012813	Ptpn6/H2-M3/Ada/Irf1/Cd74/Fas/Inpp5d/Zbtb7b/Rorc/Tnfsf9/H2-Aa/Zfp36l2/Zbtb16	13
371	GA_bst_end.up	GA_bst_end	up	GO:1904467	regulation of tumor necrosis factor secretion	6/372	31/23174	8.61807e-06	0.000192749	0.000132809	Lpl/Havcr2/Ifih1/Tlr2/Arid5a/Cd84	6
372	GA_bst_end.up	GA_bst_end	up	GO:0007596	blood coagulation	12/372	156/23174	8.67906e-06	0.000193011	0.000132989	Vwf/Apoe/Ptpn6/Mertk/Plek/Gna13/Pros1/Serping1/C3/Fermt3/F13a1/Fcer1g	12
373	GA_bst_end.up	GA_bst_end	up	GO:1901568	fatty acid derivative metabolic process	11/372	131/23174	8.95031e-06	0.000197918	0.000136371	Cyp4f18/Ncf1/Ltc4s/Edn1/Cd74/Tlr2/Tbxas1/Hpgd/Pla2g3/Ptges/Cyp2d22	11
374	GA_bst_end.up	GA_bst_end	up	GO:0050920	regulation of chemotaxis	14/372	212/23174	9.20541e-06	0.000202416	0.000139469	Wnt3/Hspb1/Ccl12/Edn1/Trem2/Dusp1/Cd74/Dapk2/Rac2/Cxcl10/Ccl5/C3ar1/Sema3b/Ccl21a	14
375	GA_bst_end.up	GA_bst_end	up	GO:0002886	regulation of myeloid leukocyte mediated immunity	8/372	65/23174	9.29546e-06	0.000203254	0.000140047	Itgb2/Gab2/C3/Fcgr3/Cxcl5/Rac2/Cd84/Fcer1g	8
376	GA_bst_end.up	GA_bst_end	up	GO:0007599	hemostasis	12/372	158/23174	9.8825e-06	0.00021489	0.000148064	Vwf/Apoe/Ptpn6/Mertk/Plek/Gna13/Pros1/Serping1/C3/Fermt3/F13a1/Fcer1g	12
377	GA_bst_end.up	GA_bst_end	up	GO:0002577	regulation of antigen processing and presentation	5/372	19/23174	1.00247e-05	0.000216778	0.000149365	Hfe/Cd68/Trem2/Cd74/Slc11a1	5
378	GA_bst_end.up	GA_bst_end	up	GO:0050817	coagulation	12/372	159/23174	1.05372e-05	0.000226608	0.000156139	Vwf/Apoe/Ptpn6/Mertk/Plek/Gna13/Pros1/Serping1/C3/Fermt3/F13a1/Fcer1g	12
379	GA_bst_end.up	GA_bst_end	up	GO:0038066	p38MAPK cascade	7/372	48/23174	1.0848e-05	0.000232017	0.000159865	Gadd45b/Ncf1/Per1/Xdh/Dusp1/Gadd45a/Fgfr3	7
380	GA_bst_end.up	GA_bst_end	up	GO:0045785	positive regulation of cell adhesion	20/372	410/23174	1.21075e-05	0.000257547	0.000177456	Itgb2/Ptpn6/H2-M3/Sdc4/Ada/Irf1/Havcr2/Net1/Cd86/Cd74/Tsc1/Il6ra/Zbtb7b/Vav1/Ccl5/Tnfsf9/H2-Aa/Icam1/Rhod/Zbtb16	20
381	GA_bst_end.up	GA_bst_end	up	GO:0002474	antigen processing and presentation of peptide antigen via MHC class I	7/372	49/23174	1.24829e-05	0.000261274	0.000180024	Hfe/H2-M3/Fcgr3/Clec4a2/H2-K1/Fcer1g/B2m	7
382	GA_bst_end.up	GA_bst_end	up	GO:0045646	regulation of erythrocyte differentiation	7/372	49/23174	1.24829e-05	0.000261274	0.000180024	Spi1/Inpp5d/Isg15/Foxo3/Klf13/B2m/Mafb	7
383	GA_bst_end.up	GA_bst_end	up	GO:0061900	glial cell activation	7/372	49/23174	1.24829e-05	0.000261274	0.000180024	Trem2/Tlr2/Tyrobp/C1qa/Tlr7/Jun/Cst7	7
384	GA_bst_end.up	GA_bst_end	up	GO:1990774	tumor necrosis factor secretion	6/372	33/23174	1.26175e-05	0.000262686	0.000180997	Lpl/Havcr2/Ifih1/Tlr2/Arid5a/Cd84	6
385	GA_bst_end.up	GA_bst_end	up	GO:0032652	regulation of interleukin-1 production	9/372	89/23174	1.31876e-05	0.000271729	0.000187228	Ccl3/Hspb1/Lpl/Havcr2/Trem2/Tlr2/Errfi1/Tyrobp/Ifi204	9
386	GA_bst_end.up	GA_bst_end	up	GO:0002755	MyD88-dependent toll-like receptor signaling pathway	5/372	20/23174	1.31907e-05	0.000271729	0.000187228	Irf1/Irf7/Tlr2/Tlr7/Cd300lf	5
387	GA_bst_end.up	GA_bst_end	up	GO:0002286	T cell activation involved in immune response	10/372	113/23174	1.4427e-05	0.00029564	0.000203703	H2-M3/Irf1/Havcr2/Slc11a1/Tsc1/Zbtb7b/Rorc/Icam1/Lgals3/Fcer1g	10
388	GA_bst_end.up	GA_bst_end	up	GO:1902624	positive regulation of neutrophil migration	6/372	34/23174	1.51152e-05	0.000307679	0.000211998	Edn1/Cd74/Il1a/Dapk2/Rac2/C3ar1	6
389	GA_bst_end.up	GA_bst_end	up	GO:0048872	homeostasis of number of cells	17/372	315/23174	1.51717e-05	0.000307679	0.000211998	Sox9/Spi1/Sh2b2/Ampd3/Mertk/Ada/Cd74/Fas/Inpp5d/Fcgr2b/Cxcl5/Isg15/Foxo3/Klf13/Fcer1g/B2m/Mafb	17
390	GA_bst_end.up	GA_bst_end	up	GO:0002706	regulation of lymphocyte mediated immunity	13/372	195/23174	1.73262e-05	0.000349561	0.000240856	Ptpn6/Hfe/H2-M3/Havcr2/Rsad2/C3/Fcgr2b/Fcgr3/Vav1/H2-K1/Arid5a/Fcer1g/B2m	13
391	GA_bst_end.up	GA_bst_end	up	GO:0001909	leukocyte mediated cytotoxicity	11/372	141/23174	1.7989e-05	0.000356245	0.000245461	Ptpn6/Ncf1/H2-M3/Havcr2/Fcgr3/Cxcl5/Tyrobp/Ctsh/Vav1/H2-K1/B2m	11
392	GA_bst_end.up	GA_bst_end	up	GO:0050680	negative regulation of epithelial cell proliferation	11/372	141/23174	1.7989e-05	0.000356245	0.000245461	Sox9/Apoe/Ccl12/Ctsl/Rida/Xdh/Eng/Nupr1/Klf9/Fgfr3/Mcc	11
393	GA_bst_end.up	GA_bst_end	up	GO:0036230	granulocyte activation	6/372	35/23174	1.79973e-05	0.000356245	0.000245461	Itgb2/Cxcl5/Tyrobp/Ccl5/Fcer1g/Fcgr4	6
394	GA_bst_end.up	GA_bst_end	up	GO:0042108	positive regulation of cytokine biosynthetic process	8/372	71/23174	1.80216e-05	0.000356245	0.000245461	Hspb1/Cybb/Irf1/Fcgr3/Il1a/Tlr2/Tyrobp/Tlr7	8
395	GA_bst_end.up	GA_bst_end	up	GO:0002468	dendritic cell antigen processing and presentation	4/372	11/23174	1.9722e-05	0.0003879	0.000267272	Cd68/Cd74/Slc11a1/Clec4a2	4
396	GA_bst_end.up	GA_bst_end	up	GO:0032651	regulation of interleukin-1 beta production	8/372	72/23174	1.99938e-05	0.000391279	0.000269601	Ccl3/Hspb1/Lpl/Trem2/Tlr2/Errfi1/Tyrobp/Ifi204	8
397	GA_bst_end.up	GA_bst_end	up	GO:0032970	regulation of actin filament-based process	19/372	390/23174	2.03257e-05	0.000395794	0.000272712	Hck/Sdc4/Ccn2/Plek/Edn1/Ctsl/Gpr65/Tsc1/Il1a/Tlr2/Rhoh/Arhgdib/Arhgef5/Icam1/Rhod/Rhoj/Synpo2/Capg/Gmfg	19
398	GA_bst_end.up	GA_bst_end	up	GO:0001935	endothelial cell proliferation	11/372	143/23174	2.05311e-05	0.000397155	0.00027365	Apoe/Cyba/Ccl12/Xdh/Eng/Ecm1/Bmper/Lrg1/Fgfbp1/Jun/Fgfr3	11
399	GA_bst_end.up	GA_bst_end	up	GO:0031098	stress-activated protein kinase signaling cascade	16/372	290/23174	2.05985e-05	0.000397155	0.00027365	Gadd45b/Ncf1/Ccn2/Per1/Edn1/Xdh/Dusp1/Map3k8/Fas/Fcgr2b/Il1a/Errfi1/Arhgef5/Gadd45a/Foxo1/Fgfr3	16
400	GA_bst_end.up	GA_bst_end	up	GO:0002720	positive regulation of cytokine production involved in immune response	7/372	53/23174	2.12e-05	0.00040675	0.00028026	H2-M3/Rsad2/Cd74/Tlr2/Arid5a/Fcer1g/B2m	7
401	GA_bst_end.up	GA_bst_end	up	GO:0032496	response to lipopolysaccharide	18/372	358/23174	2.21161e-05	0.000422256	0.000290945	Ccl12/Cd68/Havcr2/Nfkbia/Cd86/Trem2/Slc11a1/Mrc1/Cxcl5/Cxcl10/Ccl5/Arid5a/Cd84/Nfkbil1/Jun/Junb/Cebpb/Fcgr4	18
402	GA_bst_end.up	GA_bst_end	up	GO:0032653	regulation of interleukin-10 production	7/372	54/23174	2.40247e-05	0.000454265	0.000313	Trem2/Fcgr2b/Tlr2/Tnfrsf9/Tyrobp/Cd84/Fcer1g	7
403	GA_bst_end.up	GA_bst_end	up	GO:0032732	positive regulation of interleukin-1 production	7/372	54/23174	2.40247e-05	0.000454265	0.000313	Ccl3/Hspb1/Lpl/Havcr2/Tlr2/Tyrobp/Ifi204	7
404	GA_bst_end.up	GA_bst_end	up	GO:0019724	B cell mediated immunity	15/372	262/23174	2.42684e-05	0.000456666	0.000314654	Ptpn6/C4b/H2-M3/Serping1/C3/Cd74/Fas/Irf7/Inpp5d/Fcgr2b/Fcgr3/C1qa/C1qc/C1qb/Fcer1g	15
405	GA_bst_end.up	GA_bst_end	up	GO:0042554	superoxide anion generation	6/372	37/23174	2.50887e-05	0.000469843	0.000323734	Itgb2/Cyba/Cybb/Ncf1/Edn1/Tyrobp	6
406	GA_bst_end.up	GA_bst_end	up	GO:0043087	regulation of GTPase activity	16/372	295/23174	2.53713e-05	0.000472873	0.000325821	Ccl3/Ccl8/Ccl12/Ccl9/Ccl6/Adap2/Net1/Gpr65/Tsc1/Ccl17/Arhgef5/Vav1/Ccl5/Icam1/Tbc1d2b/Ccl21a	16
407	GA_bst_end.up	GA_bst_end	up	GO:1903532	positive regulation of secretion by cell	21/372	472/23174	2.89419e-05	0.000536866	0.000369914	Itgb2/Ccl3/Gab2/Hfe/Lpl/Sdc4/Rab3d/Havcr2/Edn1/Trem2/Glul/Ifih1/Il1a/Tlr2/Nkx6-1/Unc93b1/Arid5a/Cd84/Cd300c2/Lgals3/Fcer1g	21
408	GA_bst_end.up	GA_bst_end	up	GO:0035457	cellular response to interferon-alpha	4/372	12/23174	2.92085e-05	0.000539255	0.00037156	Ifit1/Ifit2/Ifi204/Ifit3	4
409	GA_bst_end.up	GA_bst_end	up	GO:0030168	platelet activation	8/372	76/23174	2.97918e-05	0.000547442	0.000377201	Vwf/Apoe/Ptpn6/Mertk/Plek/Gna13/Fermt3/Fcer1g	8
410	GA_bst_end.up	GA_bst_end	up	GO:0045639	positive regulation of myeloid cell differentiation	9/372	99/23174	3.12044e-05	0.000570719	0.00039324	Ccl3/Trem2/Cd74/Inpp5d/Tyrobp/Ccl5/Isg15/Foxo3/Jun	9
411	GA_bst_end.up	GA_bst_end	up	GO:1901214	regulation of neuron death	18/372	368/23174	3.17845e-05	0.000578626	0.000398688	Ccl3/Rapsn/Apoe/Nqo1/Ccl12/Elk1/Ddit4/Fas/Fcgr2b/Tsc1/Gpnmb/Tyrobp/Ccl5/C1qa/Foxo3/Jun/Fgfr3/Cebpb	18
412	GA_bst_end.up	GA_bst_end	up	GO:0070997	neuron death	19/372	404/23174	3.292e-05	0.000596523	0.000411019	Ccl3/Rapsn/Apoe/Nqo1/Ccl12/Elk1/Ddit4/Fas/Fcgr2b/Tsc1/Gpnmb/Tyrobp/Ccl5/C1qa/Usp53/Foxo3/Jun/Fgfr3/Cebpb	19
413	GA_bst_end.up	GA_bst_end	up	GO:0035455	response to interferon-alpha	5/372	24/23174	3.4301e-05	0.000618683	0.000426288	Ifitm7/Ifit1/Ifit2/Ifi204/Ifit3	5
414	GA_bst_end.up	GA_bst_end	up	GO:0043525	positive regulation of neuron apoptotic process	8/372	79/23174	3.95344e-05	0.000704245	0.000485242	Ccl3/Rapsn/Nqo1/Fas/Tyrobp/Foxo3/Jun/Fgfr3	8
415	GA_bst_end.up	GA_bst_end	up	GO:0002367	cytokine production involved in immune response	9/372	102/23174	3.95845e-05	0.000704245	0.000485242	Hfe/H2-M3/Rsad2/Cd74/Slc11a1/Tlr2/Arid5a/Fcer1g/B2m	9
416	GA_bst_end.up	GA_bst_end	up	GO:0032612	interleukin-1 production	9/372	102/23174	3.95845e-05	0.000704245	0.000485242	Ccl3/Hspb1/Lpl/Havcr2/Trem2/Tlr2/Errfi1/Tyrobp/Ifi204	9
417	GA_bst_end.up	GA_bst_end	up	GO:0022409	positive regulation of cell-cell adhesion	14/372	242/23174	4.02801e-05	0.000713377	0.000491534	Itgb2/H2-M3/Ada/Irf1/Havcr2/Cd86/Cd74/Il6ra/Zbtb7b/Ccl5/Tnfsf9/H2-Aa/Icam1/Zbtb16	14
418	GA_bst_end.up	GA_bst_end	up	GO:0031953	negative regulation of protein autophosphorylation	4/372	13/23174	4.16561e-05	0.000734424	0.000506036	Eng/Errfi1/Mvp/Jun	4
419	GA_bst_end.up	GA_bst_end	up	GO:0019433	triglyceride catabolic process	5/372	25/23174	4.23141e-05	0.000736078	0.000507175	Apoe/Apoc2/Lpl/Pnpla2/Apoc3	5
420	GA_bst_end.up	GA_bst_end	up	GO:0055094	response to lipoprotein particle	5/372	25/23174	4.23141e-05	0.000736078	0.000507175	Itgb2/Apoe/Lpl/Cd68/Fcer1g	5
421	GA_bst_end.up	GA_bst_end	up	GO:0090023	positive regulation of neutrophil chemotaxis	5/372	25/23174	4.23141e-05	0.000736078	0.000507175	Edn1/Cd74/Dapk2/Rac2/C3ar1	5
422	GA_bst_end.up	GA_bst_end	up	GO:0002696	positive regulation of leukocyte activation	20/372	448/23174	4.26864e-05	0.000739268	0.000509374	Itgb2/Gab2/H2-M3/Ada/Irf1/Havcr2/Cd86/Cdkn1a/Trem2/Cd74/Inpp5d/Il6ra/Zbtb7b/Tyrobp/Ccl5/Tnfsf9/H2-Aa/C1qa/Fcer1g/Zbtb16	20
423	GA_bst_end.up	GA_bst_end	up	GO:0048871	multicellular organismal homeostasis	21/372	485/23174	4.28952e-05	0.000739611	0.00050961	Sox9/Mlxipl/Ampd3/Hfe/Rab3d/Pdk4/Ccn2/Cldn1/Slc11a1/Inpp5d/Lcn2/Il1a/Zbtb7b/Ctsh/Rac2/Ucp2/Ccl5/Tns2/Ctss/Cebpb/Fcgr4	21
424	GA_bst_end.up	GA_bst_end	up	GO:0050777	negative regulation of immune response	11/372	155/23174	4.33266e-05	0.000743774	0.000512478	Ptpn6/Hfe/H2-M3/Irf1/Havcr2/Serping1/Inpp5d/Fcgr2b/Zbtb7b/Cd84/Lgals3	11
425	GA_bst_end.up	GA_bst_end	up	GO:0001936	regulation of endothelial cell proliferation	10/372	129/23174	4.55593e-05	0.000778686	0.000536534	Apoe/Cyba/Ccl12/Xdh/Eng/Ecm1/Lrg1/Fgfbp1/Jun/Fgfr3	10
426	GA_bst_end.up	GA_bst_end	up	GO:1900744	regulation of p38MAPK cascade	6/372	41/23174	4.59704e-05	0.000782296	0.000539021	Gadd45b/Ncf1/Per1/Xdh/Dusp1/Gadd45a	6
427	GA_bst_end.up	GA_bst_end	up	GO:0050708	regulation of protein secretion	21/372	489/23174	4.82612e-05	0.000817725	0.000563432	Ccl3/Apoe/Lpl/Srgn/Havcr2/Rsad2/Trem2/Glul/Ifih1/Il1a/Tlr2/Uts2/Tnfrsf9/Ucp2/Ccl5/Nkx6-1/Pim3/Unc93b1/Arid5a/Cd84/Cd300c2	21
428	GA_bst_end.up	GA_bst_end	up	GO:0046631	alpha-beta T cell activation	11/372	157/23174	4.87195e-05	0.000821931	0.000566331	Hfe/H2-M3/Ada/Irf1/Rsad2/Il6ra/Zbtb7b/Rorc/Clec4a2/Cebpb/Zbtb16	11
429	GA_bst_end.up	GA_bst_end	up	GO:1903707	negative regulation of hemopoiesis	11/372	158/23174	5.16257e-05	0.000866486	0.00059703	H2-M3/Irf1/Nfkbia/Cd74/Inpp5d/Zbtb7b/C1qc/Tob2/Klf13/Zbtb16/Mafb	11
430	GA_bst_end.up	GA_bst_end	up	GO:0002718	regulation of cytokine production involved in immune response	8/372	82/23174	5.18032e-05	0.000866486	0.00059703	Hfe/H2-M3/Rsad2/Cd74/Tlr2/Arid5a/Fcer1g/B2m	8
431	GA_bst_end.up	GA_bst_end	up	GO:0050870	positive regulation of T cell activation	12/372	187/23174	5.27666e-05	0.000873839	0.000602096	H2-M3/Ada/Irf1/Havcr2/Cd86/Cd74/Il6ra/Zbtb7b/Ccl5/Tnfsf9/H2-Aa/Zbtb16	12
432	GA_bst_end.up	GA_bst_end	up	GO:0002823	negative regulation of adaptive immune response based on somatic recombination of immune receptors built from immunoglobulin superfamily domains	6/372	42/23174	5.29126e-05	0.000873839	0.000602096	Ptpn6/Hfe/H2-M3/Havcr2/Fcgr2b/Zbtb7b	6
433	GA_bst_end.up	GA_bst_end	up	GO:1902622	regulation of neutrophil migration	6/372	42/23174	5.29126e-05	0.000873839	0.000602096	Edn1/Cd74/Il1a/Dapk2/Rac2/C3ar1	6
434	GA_bst_end.up	GA_bst_end	up	GO:0032720	negative regulation of tumor necrosis factor production	7/372	61/23174	5.37545e-05	0.000880315	0.000606558	Ptpn6/Havcr2/Trem2/Errfi1/Gpnmb/Clec4a2/Nfkbil1	7
435	GA_bst_end.up	GA_bst_end	up	GO:1903428	positive regulation of reactive oxygen species biosynthetic process	7/372	61/23174	5.37545e-05	0.000880315	0.000606558	Itgb2/Cyba/H2-M3/Ptx3/Tlr2/Icam1/Foxo3	7
436	GA_bst_end.up	GA_bst_end	up	GO:0071222	cellular response to lipopolysaccharide	15/372	281/23174	5.42244e-05	0.00088431	0.000609311	Ccl12/Cd68/Havcr2/Nfkbia/Cd86/Trem2/Mrc1/Cxcl5/Cxcl10/Ccl5/Arid5a/Cd84/Nfkbil1/Cebpb/Fcgr4	15
437	GA_bst_end.up	GA_bst_end	up	GO:1903556	negative regulation of tumor necrosis factor superfamily cytokine production	7/372	62/23174	5.97696e-05	0.000970699	0.000668835	Ptpn6/Havcr2/Trem2/Errfi1/Gpnmb/Clec4a2/Nfkbil1	7
438	GA_bst_end.up	GA_bst_end	up	GO:0002275	myeloid cell activation involved in immune response	8/372	84/23174	6.16261e-05	0.00099231	0.000683726	Itgb2/Gab2/Havcr2/Tyrobp/Rac2/Pla2g3/Cd84/Fcer1g	8
439	GA_bst_end.up	GA_bst_end	up	GO:0032611	interleukin-1 beta production	8/372	84/23174	6.16261e-05	0.00099231	0.000683726	Ccl3/Hspb1/Lpl/Trem2/Tlr2/Errfi1/Tyrobp/Ifi204	8
440	GA_bst_end.up	GA_bst_end	up	GO:0045621	positive regulation of lymphocyte differentiation	9/372	108/23174	6.21395e-05	0.00099231	0.000683726	H2-M3/Ada/Irf1/Cd74/Inpp5d/Zbtb7b/Tnfsf9/H2-Aa/Zbtb16	9
441	GA_bst_end.up	GA_bst_end	up	GO:0045730	respiratory burst	5/372	27/23174	6.26215e-05	0.00099231	0.000683726	Cyba/Cybb/Ncf1/Slc11a1/Rac2	5
442	GA_bst_end.up	GA_bst_end	up	GO:0071402	cellular response to lipoprotein particle stimulus	5/372	27/23174	6.26215e-05	0.00099231	0.000683726	Itgb2/Apoe/Lpl/Cd68/Fcer1g	5
443	GA_bst_end.up	GA_bst_end	up	GO:0071624	positive regulation of granulocyte chemotaxis	5/372	27/23174	6.26215e-05	0.00099231	0.000683726	Edn1/Cd74/Dapk2/Rac2/C3ar1	5
444	GA_bst_end.up	GA_bst_end	up	GO:0002698	negative regulation of immune effector process	10/372	134/23174	6.29461e-05	0.000993431	0.000684498	Ptpn6/Hfe/H2-M3/Irf1/Havcr2/Serping1/Fcgr2b/Zbtb7b/Cd84/Lgals3	10
445	GA_bst_end.up	GA_bst_end	up	GO:1901653	cellular response to peptide	15/372	286/23174	6.61757e-05	0.00103837	0.000715462	Sh2b2/Lpl/Slc2a4/Irf1/Pdk4/Sgk1/Trem2/Fcgr2b/Tsc1/Zbtb7b/Icam1/Foxo1/Foxo3/Socs3/Soga1	15
446	GA_bst_end.up	GA_bst_end	up	GO:0034121	regulation of toll-like receptor signaling pathway	7/372	63/23174	6.63241e-05	0.00103837	0.000715462	Cyba/Irf1/Rsad2/Irf7/Tlr2/Nfkbil1/Cd300lf	7
447	GA_bst_end.up	GA_bst_end	up	GO:0032963	collagen metabolic process	9/372	109/23174	6.67885e-05	0.00104147	0.000717601	Ccn2/Eng/Il6ra/Adam15/Uts2/Errfi1/Tns2/Ctss/Fgfr3	9
448	GA_bst_end.up	GA_bst_end	up	GO:0048771	tissue remodeling	12/372	192/23174	6.8079e-05	0.00105739	0.000728564	Klf6/Timp1/Mertk/Rab3d/Pdk4/Inpp5d/Il1a/Gpnmb/Rac2/Ctss/Fgfr3/Fcgr4	12
449	GA_bst_end.up	GA_bst_end	up	GO:0032868	response to insulin	13/372	224/23174	7.31384e-05	0.00113148	0.000779615	Sh2b2/Lpl/Slc2a4/Pdk4/Sgk1/Tsc1/Zbtb7b/Klf15/Foxo1/Foxo3/Socs3/Soga1/Cry2	13
450	GA_bst_end.up	GA_bst_end	up	GO:0032233	positive regulation of actin filament bundle assembly	7/372	64/23174	7.3454e-05	0.00113189	0.000779897	Sdc4/Ccn2/Plek/Gpr65/Tsc1/Arhgef5/Synpo2	7
451	GA_bst_end.up	GA_bst_end	up	GO:0045980	negative regulation of nucleotide metabolic process	5/372	28/23174	7.52364e-05	0.00115481	0.000795689	Mlxipl/Ddit4/Cda/Nupr1/Apoc3	5
452	GA_bst_end.up	GA_bst_end	up	GO:0002688	regulation of leukocyte chemotaxis	9/372	111/23174	7.69684e-05	0.00117374	0.000808738	Ccl12/Edn1/Dusp1/Cd74/Dapk2/Rac2/Cxcl10/Ccl5/C3ar1	9
453	GA_bst_end.up	GA_bst_end	up	GO:0051403	stress-activated MAPK cascade	14/372	257/23174	7.707e-05	0.00117374	0.000808738	Gadd45b/Ncf1/Ccn2/Per1/Edn1/Xdh/Dusp1/Fas/Fcgr2b/Il1a/Arhgef5/Gadd45a/Foxo1/Fgfr3	14
454	GA_bst_end.up	GA_bst_end	up	GO:0032731	positive regulation of interleukin-1 beta production	6/372	46/23174	8.95142e-05	0.00135798	0.000935681	Ccl3/Hspb1/Lpl/Tlr2/Tyrobp/Ifi204	6
455	GA_bst_end.up	GA_bst_end	up	GO:0050921	positive regulation of chemotaxis	10/372	140/23174	9.0979e-05	0.00137487	0.00094732	Hspb1/Edn1/Trem2/Cd74/Dapk2/Rac2/Cxcl10/Ccl5/C3ar1/Ccl21a	10
456	GA_bst_end.up	GA_bst_end	up	GO:0002673	regulation of acute inflammatory response	7/372	67/23174	9.8683e-05	0.00148556	0.00102359	Serping1/C3/Cfh/Fcgr2b/Fcgr3/Ccl5/Fcer1g	7
457	GA_bst_end.up	GA_bst_end	up	GO:0002820	negative regulation of adaptive immune response	6/372	47/23174	0.000101239	0.0015182	0.00104608	Ptpn6/Hfe/H2-M3/Havcr2/Fcgr2b/Zbtb7b	6
458	GA_bst_end.up	GA_bst_end	up	GO:0032872	regulation of stress-activated MAPK cascade	13/372	232/23174	0.000104203	0.00155668	0.00107259	Gadd45b/Ncf1/Ccn2/Per1/Edn1/Xdh/Dusp1/Fas/Fcgr2b/Il1a/Arhgef5/Gadd45a/Foxo1	13
459	GA_bst_end.up	GA_bst_end	up	GO:0002438	acute inflammatory response to antigenic stimulus	5/372	30/23174	0.000106256	0.00157532	0.00108543	C3/Fcgr2b/Fcgr3/Icam1/Fcer1g	5
460	GA_bst_end.up	GA_bst_end	up	GO:0002825	regulation of T-helper 1 type immune response	5/372	30/23174	0.000106256	0.00157532	0.00108543	Irf1/Havcr2/Slc11a1/Il6ra/Arid5a	5
461	GA_bst_end.up	GA_bst_end	up	GO:0001667	ameboidal-type cell migration	18/372	406/23174	0.000111781	0.00165098	0.00113757	Itgb2/Sox9/Timp1/Apoe/Gab2/Hspb1/Sdc4/Glul/Uts2/Arhgdib/Bmper/Ctsh/Clec14a/Rhoj/Fgfbp1/Jun/Sema3b/Mcc	18
462	GA_bst_end.up	GA_bst_end	up	GO:0070302	regulation of stress-activated protein kinase signaling cascade	13/372	234/23174	0.000113551	0.00167082	0.00115124	Gadd45b/Ncf1/Ccn2/Per1/Edn1/Xdh/Dusp1/Fas/Fcgr2b/Il1a/Arhgef5/Gadd45a/Foxo1	13
463	GA_bst_end.up	GA_bst_end	up	GO:2000107	negative regulation of leukocyte apoptotic process	7/372	69/23174	0.000119116	0.00174614	0.00120313	Mertk/Ada/Cd74/Fcgr2b/Rorc/Ccl5/Fcer1g	7
464	GA_bst_end.up	GA_bst_end	up	GO:1905952	regulation of lipid localization	10/372	145/23174	0.000121821	0.00177913	0.00122586	Apoe/Apoc2/Cyp4f18/Lpl/Nfkbia/Edn1/C3/Pnpla2/Il1a/Cry2	10
465	GA_bst_end.up	GA_bst_end	up	GO:0090022	regulation of neutrophil chemotaxis	5/372	31/23174	0.000125032	0.00181924	0.0012535	Edn1/Cd74/Dapk2/Rac2/C3ar1	5
466	GA_bst_end.up	GA_bst_end	up	GO:0031663	lipopolysaccharide-mediated signaling pathway	6/372	49/23174	0.000128338	0.00186043	0.00128188	Ccl12/Nfkbia/Trem2/Ccl5/Cd84/Nfkbil1	6
467	GA_bst_end.up	GA_bst_end	up	GO:0002883	regulation of hypersensitivity	4/372	17/23174	0.000131782	0.0019033	0.00131142	C3/Fcgr2b/Fcgr3/Fcer1g	4
468	GA_bst_end.up	GA_bst_end	up	GO:0002262	myeloid cell homeostasis	11/372	176/23174	0.000135939	0.00194896	0.00134288	Spi1/Ampd3/Mertk/Inpp5d/Fcgr2b/Isg15/Foxo3/Klf13/Fcer1g/B2m/Mafb	11
469	GA_bst_end.up	GA_bst_end	up	GO:0002705	positive regulation of leukocyte mediated immunity	11/372	176/23174	0.000135939	0.00194896	0.00134288	Itgb2/Gab2/H2-M3/Rsad2/C3/Fcgr3/Vav1/H2-K1/Arid5a/Fcer1g/B2m	11
470	GA_bst_end.up	GA_bst_end	up	GO:0060760	positive regulation of response to cytokine stimulus	6/372	50/23174	0.000143887	0.0020479	0.00141106	Trem2/Cd74/Irf7/Ifih1/Tlr2/Cd300lf	6
471	GA_bst_end.up	GA_bst_end	up	GO:0071622	regulation of granulocyte chemotaxis	6/372	50/23174	0.000143887	0.0020479	0.00141106	Edn1/Cd74/Dapk2/Rac2/Ccl5/C3ar1	6
472	GA_bst_end.up	GA_bst_end	up	GO:0032728	positive regulation of interferon-beta production	5/372	32/23174	0.000146248	0.00207397	0.00142902	Irf1/Irf7/Ifih1/Tlr2/Tlr7	5
473	GA_bst_end.up	GA_bst_end	up	GO:0045582	positive regulation of T cell differentiation	8/372	95/23174	0.000147486	0.00208397	0.00143591	H2-M3/Ada/Irf1/Cd74/Zbtb7b/Tnfsf9/H2-Aa/Zbtb16	8
474	GA_bst_end.up	GA_bst_end	up	GO:1903409	reactive oxygen species biosynthetic process	9/372	121/23174	0.000149574	0.00210588	0.001451	Itgb2/Cyba/Cybb/Ncf1/H2-M3/Ptx3/Tlr2/Icam1/Foxo3	9
475	GA_bst_end.up	GA_bst_end	up	GO:0050715	positive regulation of cytokine secretion	10/372	149/23174	0.000152466	0.00213889	0.00147375	Ccl3/Lpl/Havcr2/Ifih1/Il1a/Tlr2/Unc93b1/Arid5a/Cd84/Cd300c2	10
476	GA_bst_end.up	GA_bst_end	up	GO:0002524	hypersensitivity	4/372	18/23174	0.000167295	0.00232196	0.00159989	C3/Fcgr2b/Fcgr3/Fcer1g	4
477	GA_bst_end.up	GA_bst_end	up	GO:0006691	leukotriene metabolic process	4/372	18/23174	0.000167295	0.00232196	0.00159989	Cyp4f18/Ncf1/Ltc4s/Tlr2	4
478	GA_bst_end.up	GA_bst_end	up	GO:0060850	regulation of transcription involved in cell fate commitment	4/372	18/23174	0.000167295	0.00232196	0.00159989	Zbtb7b/Rorc/Nkx6-1/Cebpb	4
479	GA_bst_end.up	GA_bst_end	up	GO:0050707	regulation of cytokine secretion	12/372	212/23174	0.000173828	0.00240411	0.00165649	Ccl3/Lpl/Srgn/Havcr2/Ifih1/Il1a/Tlr2/Tnfrsf9/Unc93b1/Arid5a/Cd84/Cd300c2	12
480	GA_bst_end.up	GA_bst_end	up	GO:0010712	regulation of collagen metabolic process	6/372	52/23174	0.000179442	0.00247301	0.00170397	Ccn2/Eng/Il6ra/Uts2/Errfi1/Fgfr3	6
481	GA_bst_end.up	GA_bst_end	up	GO:0062014	negative regulation of small molecule metabolic process	8/372	99/23174	0.000196522	0.00268436	0.00184959	Apoe/Mlxipl/Ddit4/Plek/Cda/Nupr1/Apoc3/Soga1	8
482	GA_bst_end.up	GA_bst_end	up	GO:0046461	neutral lipid catabolic process	5/372	34/23174	0.000196835	0.00268436	0.00184959	Apoe/Apoc2/Lpl/Pnpla2/Apoc3	5
483	GA_bst_end.up	GA_bst_end	up	GO:0046464	acylglycerol catabolic process	5/372	34/23174	0.000196835	0.00268436	0.00184959	Apoe/Apoc2/Lpl/Pnpla2/Apoc3	5
484	GA_bst_end.up	GA_bst_end	up	GO:0043903	regulation of symbiosis, encompassing mutualism through parasitism	12/372	216/23174	0.000206713	0.00280929	0.00193567	Apoe/Sqstm1/Rsad2/Cd74/Ifitm7/Ptx3/Tlr2/Cxcl5/Ccl5/Isg15/Oasl1/Jun	12
485	GA_bst_end.up	GA_bst_end	up	GO:0061081	positive regulation of myeloid leukocyte cytokine production involved in immune response	4/372	19/23174	0.000209234	0.00283371	0.00195249	H2-M3/Cd74/Tlr2/Fcer1g	4
486	GA_bst_end.up	GA_bst_end	up	GO:0032655	regulation of interleukin-12 production	6/372	54/23174	0.000221595	0.00299077	0.00206071	H2-M3/Irf1/Tlr2/Tnfrsf9/Tnfsf9/Unc93b1	6
487	GA_bst_end.up	GA_bst_end	up	GO:0031532	actin cytoskeleton reorganization	8/372	101/23174	0.000225644	0.00300702	0.00207191	Hck/Plek/Ctsl/Gpr65/Parvg/Arhgdib/Rhod/Gmfg	8
488	GA_bst_end.up	GA_bst_end	up	GO:0032735	positive regulation of interleukin-12 production	5/372	35/23174	0.000226641	0.00300702	0.00207191	H2-M3/Irf1/Tlr2/Tnfsf9/Unc93b1	5
489	GA_bst_end.up	GA_bst_end	up	GO:0055090	acylglycerol homeostasis	5/372	35/23174	0.000226641	0.00300702	0.00207191	Angptl4/Apoe/Apoc2/Lpl/Apoc3	5
490	GA_bst_end.up	GA_bst_end	up	GO:0070328	triglyceride homeostasis	5/372	35/23174	0.000226641	0.00300702	0.00207191	Angptl4/Apoe/Apoc2/Lpl/Apoc3	5
491	GA_bst_end.up	GA_bst_end	up	GO:2000249	regulation of actin cytoskeleton reorganization	5/372	35/23174	0.000226641	0.00300702	0.00207191	Hck/Ctsl/Arhgdib/Rhod/Gmfg	5
492	GA_bst_end.up	GA_bst_end	up	GO:0042063	gliogenesis	15/372	321/23174	0.000235332	0.00311179	0.0021441	Sox9/Ccl3/Ccl12/Ascl2/Gfap/Trem2/Fas/Spint1/Tlr2/Klf15/Nkx6-1/C1qa/Ncmap/Nrros/Fgfr3	15
493	GA_bst_end.up	GA_bst_end	up	GO:0032729	positive regulation of interferon-gamma production	7/372	77/23174	0.00023795	0.00313582	0.00216065	H2-M3/Havcr2/Slc11a1/Il6ra/Tnfsf9/Arid5a/Tlr7	7
494	GA_bst_end.up	GA_bst_end	up	GO:1902106	negative regulation of leukocyte differentiation	8/372	102/23174	0.000241479	0.00317164	0.00218534	H2-M3/Irf1/Cd74/Inpp5d/Zbtb7b/C1qc/Tob2/Mafb	8
495	GA_bst_end.up	GA_bst_end	up	GO:0051346	negative regulation of hydrolase activity	17/372	396/23174	0.00025154	0.00329274	0.00226878	Timp1/Angptl4/Serpina3n/Serpina3m/Serping1/Tsc1/Spint1/Ptx3/Ecm1/Birc3/Apoc3/Itih2/Ppp1r15a/Ppp1r1b/Cst7/Cry2/Bcl2a1d	17
496	GA_bst_end.up	GA_bst_end	up	GO:0051961	negative regulation of nervous system development	16/372	360/23174	0.000258811	0.00337662	0.00232657	Wnt3/Sox9/Apoe/Ascl2/Gfap/Fas/Tsc1/Tlr2/Nkx6-1/H2-K1/Minar1/Zfp536/Foxo3/Fgfr3/Sema3b/B2m	16
497	GA_bst_end.up	GA_bst_end	up	GO:0002704	negative regulation of leukocyte mediated immunity	6/372	56/23174	0.00027118	0.00350297	0.00241363	Ptpn6/Hfe/H2-M3/Havcr2/Fcgr2b/Cd84	6
498	GA_bst_end.up	GA_bst_end	up	GO:0035456	response to interferon-beta	6/372	56/23174	0.00027118	0.00350297	0.00241363	Irf1/Ifitm7/Ifit1/Xaf1/Ifi204/Ifit3	6
499	GA_bst_end.up	GA_bst_end	up	GO:1905517	macrophage migration	6/372	56/23174	0.00027118	0.00350297	0.00241363	Ccl3/Ccl12/Trem2/Ccl5/C3ar1/Lgals3	6
500	GA_bst_end.up	GA_bst_end	up	GO:0042136	neurotransmitter biosynthetic process	8/372	104/23174	0.000275883	0.00355199	0.00244741	Itgb2/H2-M3/Ddc/Hdc/Ptx3/Tlr2/Icam1/Cyp2d22	8
501	GA_bst_end.up	GA_bst_end	up	GO:0038034	signal transduction in absence of ligand	7/372	79/23174	0.000279084	0.00356972	0.00245963	Fas/Sgk3/Lcn2/Il1a/Foxo3/Bcl2a1b/Bcl2a1d	7
502	GA_bst_end.up	GA_bst_end	up	GO:0097192	extrinsic apoptotic signaling pathway in absence of ligand	7/372	79/23174	0.000279084	0.00356972	0.00245963	Fas/Sgk3/Lcn2/Il1a/Foxo3/Bcl2a1b/Bcl2a1d	7
503	GA_bst_end.up	GA_bst_end	up	GO:0071887	leukocyte apoptotic process	9/372	132/23174	0.000287999	0.00367175	0.00252993	Mertk/Ada/Cd74/Fas/Fcgr2b/Rorc/Ccl5/Lgals3/Fcer1g	9
504	GA_bst_end.up	GA_bst_end	up	GO:0032869	cellular response to insulin stimulus	11/372	192/23174	0.000289883	0.00368377	0.00253821	Sh2b2/Lpl/Slc2a4/Pdk4/Sgk1/Tsc1/Zbtb7b/Foxo1/Foxo3/Socs3/Soga1	11
505	GA_bst_end.up	GA_bst_end	up	GO:0006979	response to oxidative stress	17/372	401/23174	0.00029091	0.00368486	0.00253896	Apoe/Nqo1/Hspb1/Ncf1/Gpx3/Fbln5/Net1/Apod/Naprt/Tsc1/Lcn2/Xpa/Ucp2/Txnip/Foxo1/Foxo3/Jun	17
506	GA_bst_end.up	GA_bst_end	up	GO:0002920	regulation of humoral immune response	5/372	37/23174	0.000296426	0.00373059	0.00257047	Ptpn6/Serping1/C3/Cfh/Fcgr2b	5
507	GA_bst_end.up	GA_bst_end	up	GO:0097028	dendritic cell differentiation	5/372	37/23174	0.000296426	0.00373059	0.00257047	Spi1/H2-M3/Trem2/Tnfsf9/Cebpb	5
508	GA_bst_end.up	GA_bst_end	up	GO:0032615	interleukin-12 production	6/372	57/23174	0.000299035	0.00375135	0.00258477	H2-M3/Irf1/Tlr2/Tnfrsf9/Tnfsf9/Unc93b1	6
509	GA_bst_end.up	GA_bst_end	up	GO:0002285	lymphocyte activation involved in immune response	11/372	193/23174	0.000303078	0.00378993	0.00261135	H2-M3/Ada/Irf1/Havcr2/Slc11a1/Tsc1/Zbtb7b/Rorc/Icam1/Lgals3/Fcer1g	11
510	GA_bst_end.up	GA_bst_end	up	GO:0016064	immunoglobulin mediated immune response	13/372	259/23174	0.000307147	0.00382858	0.00263798	Ptpn6/C4b/Serping1/C3/Cd74/Irf7/Inpp5d/Fcgr2b/Fcgr3/C1qa/C1qc/C1qb/Fcer1g	13
511	GA_bst_end.up	GA_bst_end	up	GO:0048661	positive regulation of smooth muscle cell proliferation	8/372	106/23174	0.000314192	0.00389758	0.00268553	Cyba/Edn1/Adamts1/Il6ra/Hpgd/Ccl5/C3ar1/Jun	8
512	GA_bst_end.up	GA_bst_end	up	GO:0032693	negative regulation of interleukin-10 production	4/372	21/23174	0.000314988	0.00389758	0.00268553	Fcgr2b/Tnfrsf9/Tyrobp/Cd84	4
513	GA_bst_end.up	GA_bst_end	up	GO:0048660	regulation of smooth muscle cell proliferation	10/372	163/23174	0.00031567	0.00389758	0.00268553	Cyba/Edn1/Apod/Adamts1/Cdkn1a/Il6ra/Hpgd/Ccl5/C3ar1/Jun	10
514	GA_bst_end.up	GA_bst_end	up	GO:0050730	regulation of peptidyl-tyrosine phosphorylation	13/372	260/23174	0.000318723	0.0039229	0.00270297	Itgb2/Ptpn6/Ncf1/Irf1/Trem2/Cd74/Il6ra/Errfi1/Mvp/Ccl5/Icam1/Socs3/Fgfr3	13
515	GA_bst_end.up	GA_bst_end	up	GO:0045806	negative regulation of endocytosis	6/372	58/23174	0.000329084	0.00402329	0.00277214	Apoc2/Fcgr2b/Tlr2/Ankrd13a/Cd300lf/Lgals3	6
516	GA_bst_end.up	GA_bst_end	up	GO:0072678	T cell migration	6/372	58/23174	0.000329084	0.00402329	0.00277214	Apod/Ecm1/Cxcl10/Ccl5/Icam1/Ccl21a	6
517	GA_bst_end.up	GA_bst_end	up	GO:0051048	negative regulation of secretion	13/372	261/23174	0.000330669	0.00402329	0.00277214	Apoe/Cyp4f18/Ada/Srgn/Rsad2/Edn1/Cd74/Uts2/Tnfrsf9/Ucp2/Pim3/Cd84/Cry2	13
518	GA_bst_end.up	GA_bst_end	up	GO:0007266	Rho protein signal transduction	11/372	195/23174	0.000330991	0.00402329	0.00277214	Apoe/Gna13/Net1/Gpr65/Rhoh/Arhgdib/Rac2/Arhgef5/Vav1/Rhod/Rhoj	11
519	GA_bst_end.up	GA_bst_end	up	GO:0007264	small GTPase mediated signal transduction	19/372	485/23174	0.000351604	0.00426062	0.00293567	Apoe/Sh2b2/Rab3d/Rasgef1c/Gna13/Net1/Gpr65/Plce1/Rhoh/Arhgap25/Arhgdib/Rab20/Rac2/Arhgef5/Vav1/Rhod/Rhoj/Jun/Dok1	19
520	GA_bst_end.up	GA_bst_end	up	GO:2000106	regulation of leukocyte apoptotic process	8/372	108/23174	0.000356736	0.00430945	0.00296932	Mertk/Ada/Cd74/Fcgr2b/Rorc/Ccl5/Lgals3/Fcer1g	8
521	GA_bst_end.up	GA_bst_end	up	GO:0002456	T cell mediated immunity	9/372	136/23174	0.000359283	0.00432687	0.00298132	Hfe/H2-M3/Rsad2/Slc11a1/Ctsh/H2-K1/Icam1/Arid5a/B2m	9
522	GA_bst_end.up	GA_bst_end	up	GO:2000401	regulation of lymphocyte migration	6/372	59/23174	0.000361448	0.00433959	0.00299008	Ccl12/Apod/Ecm1/Cxcl10/Ccl5/Ccl21a	6
523	GA_bst_end.up	GA_bst_end	up	GO:0032649	regulation of interferon-gamma production	8/372	109/23174	0.000379702	0.00449399	0.00309647	H2-M3/Havcr2/Slc11a1/Il6ra/Tnfsf9/Isg15/Arid5a/Tlr7	8
524	GA_bst_end.up	GA_bst_end	up	GO:0002864	regulation of acute inflammatory response to antigenic stimulus	4/372	22/23174	0.000380136	0.00449399	0.00309647	C3/Fcgr2b/Fcgr3/Fcer1g	4
525	GA_bst_end.up	GA_bst_end	up	GO:0006692	prostanoid metabolic process	5/372	39/23174	0.000381388	0.00449399	0.00309647	Edn1/Cd74/Tbxas1/Hpgd/Ptges	5
526	GA_bst_end.up	GA_bst_end	up	GO:0006693	prostaglandin metabolic process	5/372	39/23174	0.000381388	0.00449399	0.00309647	Edn1/Cd74/Tbxas1/Hpgd/Ptges	5
527	GA_bst_end.up	GA_bst_end	up	GO:0032102	negative regulation of response to external stimulus	15/372	336/23174	0.00038193	0.00449399	0.00309647	Wnt3/Apoe/Ccl12/Ada/Havcr2/Apod/Pros1/Cdkn1a/Serping1/Dusp1/Fcgr2b/Nfkbil1/Socs3/Sema3b/Cst7	15
528	GA_bst_end.up	GA_bst_end	up	GO:0050768	negative regulation of neurogenesis	15/372	336/23174	0.00038193	0.00449399	0.00309647	Wnt3/Sox9/Apoe/Ascl2/Gfap/Fas/Tsc1/Nkx6-1/H2-K1/Minar1/Zfp536/Foxo3/Fgfr3/Sema3b/B2m	15
529	GA_bst_end.up	GA_bst_end	up	GO:0042593	glucose homeostasis	13/372	265/23174	0.000382345	0.00449399	0.00309647	Sh2b2/Mlxipl/Slc2a4/Pdk4/Crtc2/Klf15/Apoc3/Ucp2/Pim3/Icam1/Foxo1/Foxo3/Cry2	13
530	GA_bst_end.up	GA_bst_end	up	GO:0033500	carbohydrate homeostasis	13/372	266/23174	0.000396287	0.00464392	0.00319977	Sh2b2/Mlxipl/Slc2a4/Pdk4/Crtc2/Klf15/Apoc3/Ucp2/Pim3/Icam1/Foxo1/Foxo3/Cry2	13
531	GA_bst_end.up	GA_bst_end	up	GO:0048659	smooth muscle cell proliferation	10/372	168/23174	0.000401415	0.00468996	0.0032315	Cyba/Edn1/Apod/Adamts1/Cdkn1a/Il6ra/Hpgd/Ccl5/C3ar1/Jun	10
532	GA_bst_end.up	GA_bst_end	up	GO:0001776	leukocyte homeostasis	8/372	110/23174	0.000403857	0.00470445	0.00324148	Sh2b2/Mertk/Ada/Cd74/Fas/Fcgr2b/Cxcl5/Fcer1g	8
533	GA_bst_end.up	GA_bst_end	up	GO:0007265	Ras protein signal transduction	17/372	414/23174	0.000419241	0.00486917	0.00335498	Apoe/Sh2b2/Rab3d/Gna13/Net1/Gpr65/Plce1/Rhoh/Arhgdib/Rab20/Rac2/Arhgef5/Vav1/Rhod/Rhoj/Jun/Dok1	17
534	GA_bst_end.up	GA_bst_end	up	GO:0010035	response to inorganic substance	19/372	493/23174	0.000429757	0.00495225	0.00341222	Nqo1/Hfe/Ncf1/Fbln5/Net1/Xdh/Fas/Lcn2/Il1a/Mt2/Ucp2/Foxo1/Foxo3/Jun/Junb/B2m/Hvcn1/Fibin/Capn3	19
535	GA_bst_end.up	GA_bst_end	up	GO:0002369	T cell cytokine production	5/372	40/23174	0.00043019	0.00495225	0.00341222	Hfe/Rsad2/Slc11a1/Arid5a/B2m	5
536	GA_bst_end.up	GA_bst_end	up	GO:0070207	protein homotrimerization	5/372	40/23174	0.00043019	0.00495225	0.00341222	Slc1a5/H2-M3/Lcn2/Tnfrsf9/Col23a1	5
537	GA_bst_end.up	GA_bst_end	up	GO:0051384	response to glucocorticoid	7/372	85/23174	0.000437796	0.00502503	0.00346237	Sgk1/Ddit4/Fas/Cdo1/Klf9/Zfp36l2/Fibin	7
538	GA_bst_end.up	GA_bst_end	up	GO:0030278	regulation of ossification	12/372	235/23174	0.000444986	0.00509262	0.00350894	Sox9/Srgn/Rsad2/Ecm1/Isg15/Omd/Tob2/Ifi204/Fgfr3/Cebpb/Zbtb16/Cebpd	12
539	GA_bst_end.up	GA_bst_end	up	GO:0060907	positive regulation of macrophage cytokine production	3/372	10/23174	0.000452804	0.00516698	0.00356018	H2-M3/Cd74/Tlr2	3
540	GA_bst_end.up	GA_bst_end	up	GO:0002827	positive regulation of T-helper 1 type immune response	4/372	23/23174	0.000454372	0.0051698	0.00356212	Irf1/Slc11a1/Il6ra/Arid5a	4
541	GA_bst_end.up	GA_bst_end	up	GO:0008630	intrinsic apoptotic signaling pathway in response to DNA damage	8/372	112/23174	0.000455917	0.00517234	0.00356387	Ddit4/Cdkn1a/Cd74/Xpa/Nupr1/Ifi204/Bcl2a1b/Bcl2a1d	8
542	GA_bst_end.up	GA_bst_end	up	GO:0009636	response to toxic substance	15/372	343/23174	0.00047363	0.00534273	0.00368127	Nqo1/Ddc/Fbln5/Net1/Fas/Gsta3/Lcn2/Xpa/Nupr1/Hpgd/Mt2/Cdo1/Ccl5/Foxo3/Ppp1r1b	15
543	GA_bst_end.up	GA_bst_end	up	GO:0002437	inflammatory response to antigenic stimulus	6/372	62/23174	0.000473666	0.00534273	0.00368127	Cd68/C3/Fcgr2b/Fcgr3/Icam1/Fcer1g	6
544	GA_bst_end.up	GA_bst_end	up	GO:0010959	regulation of metal ion transport	17/372	419/23174	0.000480258	0.00540152	0.00372178	Ptpn6/Cyba/Hfe/Ccl12/Sgk1/Per1/Trem2/Dmpk/Rrad/Cxcl10/Ccl5/Icam1/Wnk2/Cd84/Lgals3/B2m/Capn3	17
545	GA_bst_end.up	GA_bst_end	up	GO:0001503	ossification	16/372	381/23174	0.000482638	0.00540751	0.00372591	Wnt3/Sox9/Ccn2/Srgn/Rsad2/Thbs3/Ecm1/Isg15/Omd/Tob2/Junb/Ifi204/Fgfr3/Cebpb/Zbtb16/Cebpd	16
546	GA_bst_end.up	GA_bst_end	up	GO:1905953	negative regulation of lipid localization	5/372	41/23174	0.000483554	0.00540751	0.00372591	Apoc2/Cyp4f18/Nfkbia/Pnpla2/Cry2	5
547	GA_bst_end.up	GA_bst_end	up	GO:0072503	cellular divalent inorganic cation homeostasis	19/372	498/23174	0.000485915	0.00541844	0.00373344	Cd52/Ccl3/Apoe/Ptpn6/Cyba/Gna13/Edn1/Gpr65/Slc39a14/Plce1/Slc11a1/Uts2/Dmpk/Mt2/Cxcl10/Ccl5/C3ar1/Slc39a4/Capn3	19
548	GA_bst_end.up	GA_bst_end	up	GO:0051260	protein homooligomerization	16/372	382/23174	0.000496529	0.00552106	0.00380415	Slc1a5/Vwf/Angptl4/Apoe/H2-M3/Gpx3/Cldn1/Fas/Glul/Lcn2/Crtc2/Cda/Tnfrsf9/Tifa/Fcer1g/Col23a1	16
549	GA_bst_end.up	GA_bst_end	up	GO:0002690	positive regulation of leukocyte chemotaxis	7/372	87/23174	0.000504328	0.0055919	0.00385295	Edn1/Cd74/Dapk2/Rac2/Cxcl10/Ccl5/C3ar1	7
550	GA_bst_end.up	GA_bst_end	up	GO:0045661	regulation of myoblast differentiation	6/372	63/23174	0.000516544	0.00568694	0.00391844	Sox9/Ccl8/Ccl9/Ccl17/Cxcl10/Capn3	6
551	GA_bst_end.up	GA_bst_end	up	GO:0070206	protein trimerization	6/372	63/23174	0.000516544	0.00568694	0.00391844	Slc1a5/H2-M3/Cd74/Lcn2/Tnfrsf9/Col23a1	6
552	GA_bst_end.up	GA_bst_end	up	GO:0016485	protein processing	12/372	239/23174	0.000517258	0.00568694	0.00391844	Srgn/Ctsl/Serping1/C3/Casp12/Cfh/Plat/Birc3/Ctsh/Spon1/Ctss/Cst7	12
553	GA_bst_end.up	GA_bst_end	up	GO:0010721	negative regulation of cell development	16/372	385/23174	0.00054028	0.00590909	0.00407151	Wnt3/Sox9/Apoe/Ascl2/Gfap/Fas/Tsc1/Il1a/Nkx6-1/H2-K1/Minar1/Zfp536/Foxo3/Fgfr3/Sema3b/B2m	16
554	GA_bst_end.up	GA_bst_end	up	GO:0033077	T cell differentiation in thymus	7/372	88/23174	0.000540484	0.00590909	0.00407151	Ada/Cd74/Fas/Rorc/Zfp36l2/B2m/Mafb	7
555	GA_bst_end.up	GA_bst_end	up	GO:0002708	positive regulation of lymphocyte mediated immunity	9/372	144/23174	0.000545756	0.00595011	0.00409977	H2-M3/Rsad2/C3/Fcgr3/Vav1/H2-K1/Arid5a/Fcer1g/B2m	9
556	GA_bst_end.up	GA_bst_end	up	GO:0002763	positive regulation of myeloid leukocyte differentiation	6/372	64/23174	0.000562381	0.00611433	0.00421292	Ccl3/Trem2/Cd74/Tyrobp/Ccl5/Jun	6
557	GA_bst_end.up	GA_bst_end	up	GO:0031960	response to corticosteroid	7/372	89/23174	0.000578672	0.00625669	0.00431102	Sgk1/Ddit4/Fas/Cdo1/Klf9/Zfp36l2/Fibin	7
558	GA_bst_end.up	GA_bst_end	up	GO:1905954	positive regulation of lipid localization	7/372	89/23174	0.000578672	0.00625669	0.00431102	Apoe/Cyp4f18/Lpl/Nfkbia/Edn1/C3/Il1a	7
559	GA_bst_end.up	GA_bst_end	up	GO:0071375	cellular response to peptide hormone stimulus	12/372	243/23174	0.000599167	0.00646044	0.0044514	Sh2b2/Lpl/Slc2a4/Irf1/Pdk4/Sgk1/Tsc1/Zbtb7b/Foxo1/Foxo3/Socs3/Soga1	12
560	GA_bst_end.up	GA_bst_end	up	GO:0042771	intrinsic apoptotic signaling pathway in response to DNA damage by p53 class mediator	5/372	43/23174	0.000605049	0.00647038	0.00445825	Ddit4/Cdkn1a/Cd74/Nupr1/Ifi204	5
561	GA_bst_end.up	GA_bst_end	up	GO:0043277	apoptotic cell clearance	5/372	43/23174	0.000605049	0.00647038	0.00445825	Mertk/Trem2/C3/Tyrobp/Cd300lf	5
562	GA_bst_end.up	GA_bst_end	up	GO:0048246	macrophage chemotaxis	5/372	43/23174	0.000605049	0.00647038	0.00445825	Ccl3/Ccl12/Ccl5/C3ar1/Lgals3	5
563	GA_bst_end.up	GA_bst_end	up	GO:0033627	cell adhesion mediated by integrin	6/372	65/23174	0.000611314	0.00647293	0.00446001	Itgb2/Ptpn6/Ada/Fermt3/Ccl5/Icam1	6
564	GA_bst_end.up	GA_bst_end	up	GO:0002579	positive regulation of antigen processing and presentation	3/372	11/23174	0.000615209	0.00647293	0.00446001	Trem2/Cd74/Slc11a1	3
565	GA_bst_end.up	GA_bst_end	up	GO:0014010	Schwann cell proliferation	3/372	11/23174	0.000615209	0.00647293	0.00446001	Ascl2/Gfap/Fas	3
566	GA_bst_end.up	GA_bst_end	up	GO:0097709	connective tissue replacement	3/372	11/23174	0.000615209	0.00647293	0.00446001	Klf6/Timp1/Il1a	3
567	GA_bst_end.up	GA_bst_end	up	GO:0150078	positive regulation of neuroinflammatory response	3/372	11/23174	0.000615209	0.00647293	0.00446001	Trem2/Nupr1/C1qa	3
568	GA_bst_end.up	GA_bst_end	up	GO:2000343	positive regulation of chemokine (C-X-C motif) ligand 2 production	3/372	11/23174	0.000615209	0.00647293	0.00446001	Lpl/Cd74/Ccl5	3
569	GA_bst_end.up	GA_bst_end	up	GO:0051271	negative regulation of cellular component movement	14/372	315/23174	0.000619187	0.00649731	0.00447681	Wnt3/Timp1/Apoe/Ccl12/Ada/Apod/Dusp1/Fas/Eng/Adam15/Arhgdib/Foxo3/Sema3b/Mcc	14
570	GA_bst_end.up	GA_bst_end	up	GO:0045408	regulation of interleukin-6 biosynthetic process	4/372	25/23174	0.000632876	0.0066232	0.00456355	Prg4/Inpp5d/Tyrobp/Cebpb	4
571	GA_bst_end.up	GA_bst_end	up	GO:0018108	peptidyl-tyrosine phosphorylation	14/372	316/23174	0.000638676	0.00666607	0.00459309	Itgb2/Hck/Ptpn6/Ncf1/Irf1/Trem2/Cd74/Il6ra/Errfi1/Mvp/Ccl5/Icam1/Socs3/Fgfr3	14
572	GA_bst_end.up	GA_bst_end	up	GO:0010631	epithelial cell migration	13/372	280/23174	0.000641709	0.00667992	0.00460263	Itgb2/Sox9/Apoe/Gab2/Hspb1/Glul/Bmper/Ctsh/Clec14a/Rhoj/Fgfbp1/Jun/Mcc	13
573	GA_bst_end.up	GA_bst_end	up	GO:0051817	modification of morphology or physiology of other organism involved in symbiotic interaction	7/372	91/23174	0.000661471	0.00686737	0.00473178	Apoe/Ncf1/Ptx3/Tlr2/Cxcl5/Ccl5/Jun	7
574	GA_bst_end.up	GA_bst_end	up	GO:0002700	regulation of production of molecular mediator of immune response	9/372	148/23174	0.000665143	0.00688722	0.00474546	Hfe/H2-M3/Rsad2/Cd74/Fcgr2b/Tlr2/Arid5a/Fcer1g/B2m	9
575	GA_bst_end.up	GA_bst_end	up	GO:0090207	regulation of triglyceride metabolic process	5/372	44/23174	0.000673734	0.00695048	0.00478905	Apoe/Apoc2/C3/Pnpla2/Apoc3	5
576	GA_bst_end.up	GA_bst_end	up	GO:0044403	symbiont process	15/372	355/23174	0.000674804	0.00695048	0.00478905	Apoe/Nectin4/Sqstm1/Ncf1/Rsad2/Cd74/Ifitm7/Ptx3/Tlr2/Cxcl5/Ccl5/Isg15/Icam1/Oasl1/Jun	15
577	GA_bst_end.up	GA_bst_end	up	GO:0043270	positive regulation of ion transport	14/372	318/23174	0.000679219	0.00697759	0.00480773	Apoe/Cyp4f18/Ccl12/Sgk1/Edn1/Trem2/Il1a/Cxcl10/Ccl5/Wnk2/Ctss/Lgals3/Cebpb/Capn3	14
578	GA_bst_end.up	GA_bst_end	up	GO:0061448	connective tissue development	13/372	282/23174	0.000685504	0.00700539	0.00482688	Sox9/Ccn2/Coch/Edn1/Il6ra/Thbs3/Ecm1/Rorc/Arid5a/Prrx2/C3ar1/Fgfr3/Zbtb16	13
579	GA_bst_end.up	GA_bst_end	up	GO:0090132	epithelium migration	13/372	282/23174	0.000685504	0.00700539	0.00482688	Itgb2/Sox9/Apoe/Gab2/Hspb1/Glul/Bmper/Ctsh/Clec14a/Rhoj/Fgfbp1/Jun/Mcc	13
580	GA_bst_end.up	GA_bst_end	up	GO:0008360	regulation of cell shape	9/372	149/23174	0.000698101	0.00711554	0.00490278	Ccl3/Hck/Ccl12/Gna13/Coch/Rhoh/Icam1/Rhod/Rhoj	9
581	GA_bst_end.up	GA_bst_end	up	GO:0018212	peptidyl-tyrosine modification	14/372	319/23174	0.000700295	0.00711936	0.00490541	Itgb2/Hck/Ptpn6/Ncf1/Irf1/Trem2/Cd74/Il6ra/Errfi1/Mvp/Ccl5/Icam1/Socs3/Fgfr3	14
582	GA_bst_end.up	GA_bst_end	up	GO:0051090	regulation of DNA-binding transcription factor activity	16/372	395/23174	0.000710816	0.0072076	0.00496622	Itgb2/Hck/Havcr2/Nfkbia/Edn1/Hr/Pim1/Fcgr2b/Crtc2/Tlr2/Nupr1/Arhgef5/Icam1/Cd84/Nfkbil1/Capn3	16
583	GA_bst_end.up	GA_bst_end	up	GO:0008286	insulin receptor signaling pathway	8/372	120/23174	0.000721366	0.00728248	0.00501781	Sh2b2/Pdk4/Tsc1/Zbtb7b/Foxo1/Foxo3/Socs3/Soga1	8
584	GA_bst_end.up	GA_bst_end	up	GO:0051235	maintenance of location	14/372	320/23174	0.000721922	0.00728248	0.00501781	Apoe/Ptpn6/Cyba/Lpl/Srgn/Nfkbia/C3/Plce1/Pnpla2/Lcn2/Cxcl10/Nrros/Cry2/Capn3	14
585	GA_bst_end.up	GA_bst_end	up	GO:0090130	tissue migration	13/372	284/23174	0.000731792	0.00735009	0.00506439	Itgb2/Sox9/Apoe/Gab2/Hspb1/Glul/Bmper/Ctsh/Clec14a/Rhoj/Fgfbp1/Jun/Mcc	13
586	GA_bst_end.up	GA_bst_end	up	GO:0045580	regulation of T cell differentiation	9/372	150/23174	0.00073238	0.00735009	0.00506439	H2-M3/Ada/Irf1/Cd74/Zbtb7b/Rorc/Tnfsf9/H2-Aa/Zbtb16	9
587	GA_bst_end.up	GA_bst_end	up	GO:0042226	interleukin-6 biosynthetic process	4/372	26/23174	0.000738544	0.00737413	0.00508096	Prg4/Inpp5d/Tyrobp/Cebpb	4
588	GA_bst_end.up	GA_bst_end	up	GO:1903579	negative regulation of ATP metabolic process	4/372	26/23174	0.000738544	0.00737413	0.00508096	Mlxipl/Ddit4/Nupr1/Apoc3	4
589	GA_bst_end.up	GA_bst_end	up	GO:0002888	positive regulation of myeloid leukocyte mediated immunity	5/372	45/23174	0.000748088	0.0074127	0.00510754	Itgb2/Gab2/C3/Fcgr3/Fcer1g	5
590	GA_bst_end.up	GA_bst_end	up	GO:0031952	regulation of protein autophosphorylation	5/372	45/23174	0.000748088	0.0074127	0.00510754	Eng/Errfi1/Gpnmb/Mvp/Jun	5
591	GA_bst_end.up	GA_bst_end	up	GO:0032965	regulation of collagen biosynthetic process	5/372	45/23174	0.000748088	0.0074127	0.00510754	Ccn2/Eng/Il6ra/Uts2/Errfi1	5
592	GA_bst_end.up	GA_bst_end	up	GO:0019915	lipid storage	6/372	68/23174	0.000778125	0.00769086	0.00529919	Apoe/Lpl/Nfkbia/C3/Pnpla2/Cry2	6
593	GA_bst_end.up	GA_bst_end	up	GO:0032609	interferon-gamma production	8/372	122/23174	0.000804135	0.00790649	0.00544777	H2-M3/Havcr2/Slc11a1/Il6ra/Tnfsf9/Isg15/Arid5a/Tlr7	8
594	GA_bst_end.up	GA_bst_end	up	GO:0002921	negative regulation of humoral immune response	3/372	12/23174	0.000810543	0.00790649	0.00544777	Ptpn6/Serping1/Fcgr2b	3
595	GA_bst_end.up	GA_bst_end	up	GO:0033632	regulation of cell-cell adhesion mediated by integrin	3/372	12/23174	0.000810543	0.00790649	0.00544777	Ada/Fermt3/Ccl5	3
596	GA_bst_end.up	GA_bst_end	up	GO:0072608	interleukin-10 secretion	3/372	12/23174	0.000810543	0.00790649	0.00544777	Tnfrsf9/Isg15/Cd84	3
597	GA_bst_end.up	GA_bst_end	up	GO:0072615	interleukin-17 secretion	3/372	12/23174	0.000810543	0.00790649	0.00544777	Zbtb7b/Rorc/Arid5a	3
598	GA_bst_end.up	GA_bst_end	up	GO:0007015	actin filament organization	16/372	400/23174	0.000812062	0.00790649	0.00544777	Sdc4/Ccn2/Plek/Gpr65/Tsc1/Tlr2/Rhoh/Arhgap25/Rac2/Arhgef5/Icam1/Rhod/Rhoj/Synpo2/Capg/Gmfg	16
599	GA_bst_end.up	GA_bst_end	up	GO:0002707	negative regulation of lymphocyte mediated immunity	5/372	46/23174	0.000828402	0.00798613	0.00550264	Ptpn6/Hfe/H2-M3/Havcr2/Fcgr2b	5
600	GA_bst_end.up	GA_bst_end	up	GO:0050798	activated T cell proliferation	5/372	46/23174	0.000828402	0.00798613	0.00550264	Itgb2/Cd86/Il6ra/Tnfsf9/Itgad	5
601	GA_bst_end.up	GA_bst_end	up	GO:0072604	interleukin-6 secretion	5/372	46/23174	0.000828402	0.00798613	0.00550264	Lpl/Ifih1/Unc93b1/Arid5a/Cd84	5
602	GA_bst_end.up	GA_bst_end	up	GO:2000404	regulation of T cell migration	5/372	46/23174	0.000828402	0.00798613	0.00550264	Apod/Ecm1/Cxcl10/Ccl5/Ccl21a	5
603	GA_bst_end.up	GA_bst_end	up	GO:0051495	positive regulation of cytoskeleton organization	11/372	218/23174	0.000840469	0.00804703	0.0055446	Hck/Sdc4/Ccn2/Plek/Edn1/Gpr65/Tsc1/Arhgef5/Icam1/Synpo2/Gmfg	11
604	GA_bst_end.up	GA_bst_end	up	GO:0030888	regulation of B cell proliferation	6/372	69/23174	0.000840887	0.00804703	0.0055446	Ada/Cdkn1a/Cd74/Inpp5d/Fcgr2b/Tyrobp	6
605	GA_bst_end.up	GA_bst_end	up	GO:0043299	leukocyte degranulation	6/372	69/23174	0.000840887	0.00804703	0.0055446	Itgb2/Gab2/Rac2/Pla2g3/Cd84/Fcer1g	6
606	GA_bst_end.up	GA_bst_end	up	GO:0036037	CD8-positive, alpha-beta T cell activation	4/372	27/23174	0.000856096	0.0081527	0.00561741	Hfe/Irf1/Zbtb7b/Clec4a2	4
607	GA_bst_end.up	GA_bst_end	up	GO:1900543	negative regulation of purine nucleotide metabolic process	4/372	27/23174	0.000856096	0.0081527	0.00561741	Mlxipl/Ddit4/Nupr1/Apoc3	4
608	GA_bst_end.up	GA_bst_end	up	GO:0014013	regulation of gliogenesis	9/372	154/23174	0.000883502	0.00837295	0.00576917	Ascl2/Gfap/Trem2/Fas/Spint1/Tlr2/Nkx6-1/C1qa/Fgfr3	9
609	GA_bst_end.up	GA_bst_end	up	GO:0071248	cellular response to metal ion	9/372	154/23174	0.000883502	0.00837295	0.00576917	Hfe/Ncf1/Fas/Mt2/Jun/Junb/B2m/Hvcn1/Capn3	9
610	GA_bst_end.up	GA_bst_end	up	GO:0045429	positive regulation of nitric oxide biosynthetic process	5/372	47/23174	0.000914969	0.00865022	0.00596021	Itgb2/H2-M3/Ptx3/Tlr2/Icam1	5
611	GA_bst_end.up	GA_bst_end	up	GO:0002793	positive regulation of peptide secretion	14/372	329/23174	0.000943316	0.00889672	0.00613006	Ccl3/Hfe/Lpl/Havcr2/Trem2/Glul/Ifih1/Il1a/Tlr2/Nkx6-1/Unc93b1/Arid5a/Cd84/Cd300c2	14
612	GA_bst_end.up	GA_bst_end	up	GO:0045638	negative regulation of myeloid cell differentiation	7/372	97/23174	0.000967416	0.00905853	0.00624155	Nfkbia/Inpp5d/C1qc/Tob2/Klf13/Zbtb16/Mafb	7
613	GA_bst_end.up	GA_bst_end	up	GO:0048525	negative regulation of viral process	7/372	97/23174	0.000967416	0.00905853	0.00624155	Rsad2/Ifitm7/Ptx3/Ccl5/Isg15/Oasl1/Jun	7
614	GA_bst_end.up	GA_bst_end	up	GO:0070167	regulation of biomineral tissue development	7/372	97/23174	0.000967416	0.00905853	0.00624155	Sox9/Srgn/Ecm1/Isg15/Omd/Fgfr3/Cebpb	7
615	GA_bst_end.up	GA_bst_end	up	GO:0051851	modification by host of symbiont morphology or physiology	6/372	71/23174	0.000978062	0.00913636	0.00629518	Apoe/Ncf1/Ptx3/Cxcl5/Ccl5/Jun	6
616	GA_bst_end.up	GA_bst_end	up	GO:0002507	tolerance induction	4/372	28/23174	0.000986239	0.00914725	0.00630268	H2-M3/Havcr2/Cd86/C3ar1	4
617	GA_bst_end.up	GA_bst_end	up	GO:0032647	regulation of interferon-alpha production	4/372	28/23174	0.000986239	0.00914725	0.00630268	Havcr2/Irf7/Ifih1/Tlr7	4
618	GA_bst_end.up	GA_bst_end	up	GO:1900745	positive regulation of p38MAPK cascade	4/372	28/23174	0.000986239	0.00914725	0.00630268	Gadd45b/Ncf1/Xdh/Gadd45a	4
619	GA_bst_end.up	GA_bst_end	up	GO:0040013	negative regulation of locomotion	14/372	331/23174	0.000999596	0.00924041	0.00636687	Wnt3/Timp1/Apoe/Ccl12/Ada/Apod/Dusp1/Fas/Eng/Adam15/Arhgdib/Foxo3/Sema3b/Mcc	14
620	GA_bst_end.up	GA_bst_end	up	GO:0042088	T-helper 1 type immune response	5/372	48/23174	0.00100809	0.00924041	0.00636687	Irf1/Havcr2/Slc11a1/Il6ra/Arid5a	5
621	GA_bst_end.up	GA_bst_end	up	GO:0043303	mast cell degranulation	5/372	48/23174	0.00100809	0.00924041	0.00636687	Gab2/Rac2/Pla2g3/Cd84/Fcer1g	5
622	GA_bst_end.up	GA_bst_end	up	GO:0050873	brown fat cell differentiation	5/372	48/23174	0.00100809	0.00924041	0.00636687	Sh2b2/Slc2a4/Zbtb7b/Lrg1/Cebpb	5
623	GA_bst_end.up	GA_bst_end	up	GO:1904407	positive regulation of nitric oxide metabolic process	5/372	48/23174	0.00100809	0.00924041	0.00636687	Itgb2/H2-M3/Ptx3/Tlr2/Icam1	5
624	GA_bst_end.up	GA_bst_end	up	GO:0006641	triglyceride metabolic process	7/372	98/23174	0.00102774	0.00939857	0.00647585	Apoe/Apoc2/Lpl/Slc22a4/C3/Pnpla2/Apoc3	7
625	GA_bst_end.up	GA_bst_end	up	GO:0010896	regulation of triglyceride catabolic process	3/372	13/23174	0.00104121	0.00945543	0.00651503	Apoc2/Pnpla2/Apoc3	3
626	GA_bst_end.up	GA_bst_end	up	GO:0032494	response to peptidoglycan	3/372	13/23174	0.00104121	0.00945543	0.00651503	Trem2/Tlr2/Irf5	3
627	GA_bst_end.up	GA_bst_end	up	GO:1900121	negative regulation of receptor binding	3/372	13/23174	0.00104121	0.00945543	0.00651503	Hfe/Adam15/B2m	3
628	GA_bst_end.up	GA_bst_end	up	GO:0010632	regulation of epithelial cell migration	11/372	225/23174	0.00108667	0.0098454	0.00678372	Sox9/Apoe/Gab2/Hspb1/Glul/Bmper/Ctsh/Rhoj/Fgfbp1/Jun/Mcc	11
629	GA_bst_end.up	GA_bst_end	up	GO:0033559	unsaturated fatty acid metabolic process	7/372	99/23174	0.00109099	0.00986173	0.00679497	Cyp4f18/Edn1/Cd74/Tbxas1/Hpgd/Ptges/Cyp2d22	7
630	GA_bst_end.up	GA_bst_end	up	GO:0002279	mast cell activation involved in immune response	5/372	49/23174	0.00110806	0.00994712	0.00685381	Gab2/Rac2/Pla2g3/Cd84/Fcer1g	5
631	GA_bst_end.up	GA_bst_end	up	GO:0002448	mast cell mediated immunity	5/372	49/23174	0.00110806	0.00994712	0.00685381	Gab2/Rac2/Pla2g3/Cd84/Fcer1g	5
632	GA_bst_end.up	GA_bst_end	up	GO:0043300	regulation of leukocyte degranulation	5/372	49/23174	0.00110806	0.00994712	0.00685381	Itgb2/Gab2/Rac2/Cd84/Fcer1g	5
633	GA_bst_end.up	GA_bst_end	up	GO:0097242	amyloid-beta clearance	4/372	29/23174	0.00112968	0.010068	0.00693711	Itgb2/Apoe/Trem2/C3	4
634	GA_bst_end.up	GA_bst_end	up	GO:0150077	regulation of neuroinflammatory response	4/372	29/23174	0.00112968	0.010068	0.00693711	Trem2/Nupr1/C1qa/Cst7	4
635	GA_bst_end.up	GA_bst_end	up	GO:0045453	bone resorption	6/372	73/23174	0.00113182	0.010068	0.00693711	Rab3d/Pdk4/Inpp5d/Rac2/Ctss/Fcgr4	6
636	GA_bst_end.up	GA_bst_end	up	GO:0060191	regulation of lipase activity	6/372	73/23174	0.00113182	0.010068	0.00693711	Angptl4/Apoc2/Gna13/Apoc3/Ccl5/Fgfr3	6
637	GA_bst_end.up	GA_bst_end	up	GO:0002702	positive regulation of production of molecular mediator of immune response	7/372	100/23174	0.00115725	0.0102709	0.00707691	H2-M3/Rsad2/Cd74/Tlr2/Arid5a/Fcer1g/B2m	7
638	GA_bst_end.up	GA_bst_end	up	GO:0006469	negative regulation of protein kinase activity	10/372	193/23174	0.00117265	0.010384	0.00715486	Apoe/Ptpn6/Hspb1/Gadd45b/Cdkn1a/Dusp1/Errfi1/Mvp/Gadd45a/Inca1	10
639	GA_bst_end.up	GA_bst_end	up	GO:0050714	positive regulation of protein secretion	13/372	300/23174	0.00120588	0.0106177	0.00731586	Ccl3/Lpl/Havcr2/Trem2/Glul/Ifih1/Il1a/Tlr2/Nkx6-1/Unc93b1/Arid5a/Cd84/Cd300c2	13
640	GA_bst_end.up	GA_bst_end	up	GO:0031341	regulation of cell killing	8/372	130/23174	0.00121473	0.0106177	0.00731586	H2-M3/Havcr2/Cfh/Cxcl5/Tyrobp/Vav1/H2-K1/B2m	8
641	GA_bst_end.up	GA_bst_end	up	GO:0032715	negative regulation of interleukin-6 production	5/372	50/23174	0.00121519	0.0106177	0.00731586	Ptpn6/Prg4/Havcr2/Inpp5d/Cd84	5
642	GA_bst_end.up	GA_bst_end	up	GO:0033003	regulation of mast cell activation	5/372	50/23174	0.00121519	0.0106177	0.00731586	Gab2/Rac2/Cd84/Cd300lf/Fcer1g	5
643	GA_bst_end.up	GA_bst_end	up	GO:0071675	regulation of mononuclear cell migration	5/372	50/23174	0.00121519	0.0106177	0.00731586	Dusp1/Cxcl10/Ccl5/C3ar1/Lgals3	5
644	GA_bst_end.up	GA_bst_end	up	GO:1901224	positive regulation of NIK/NF-kappaB signaling	6/372	74/23174	0.00121531	0.0106177	0.00731586	Havcr2/Edn1/Trem2/Tlr2/Tlr7/Chil1	6
645	GA_bst_end.up	GA_bst_end	up	GO:0006140	regulation of nucleotide metabolic process	7/372	101/23174	0.00122662	0.0106452	0.00733484	Mlxipl/Pdk4/Ddit4/Trem2/Cda/Nupr1/Apoc3	7
646	GA_bst_end.up	GA_bst_end	up	GO:0046849	bone remodeling	7/372	101/23174	0.00122662	0.0106452	0.00733484	Rab3d/Pdk4/Inpp5d/Rac2/Ctss/Fgfr3/Fcgr4	7
647	GA_bst_end.up	GA_bst_end	up	GO:1901222	regulation of NIK/NF-kappaB signaling	7/372	101/23174	0.00122662	0.0106452	0.00733484	Havcr2/Edn1/Trem2/Tlr2/Birc3/Tlr7/Chil1	7
648	GA_bst_end.up	GA_bst_end	up	GO:0097191	extrinsic apoptotic signaling pathway	11/372	229/23174	0.00125221	0.0108432	0.00747126	Fas/Sgk3/Atf3/Lcn2/Il1a/Icam1/Foxo3/Lgals3/Fgfr3/Bcl2a1b/Bcl2a1d	11
649	GA_bst_end.up	GA_bst_end	up	GO:0002792	negative regulation of peptide secretion	9/372	162/23174	0.00126181	0.0109023	0.00751192	Apoe/Srgn/Rsad2/Cd74/Uts2/Tnfrsf9/Ucp2/Pim3/Cd84	9
650	GA_bst_end.up	GA_bst_end	up	GO:1902905	positive regulation of supramolecular fiber organization	10/372	195/23174	0.00126717	0.0109245	0.00752723	Sdc4/Ccn2/Plek/Edn1/Gpr65/Tsc1/Arhgef5/Icam1/Synpo2/Gmfg	10
651	GA_bst_end.up	GA_bst_end	up	GO:0002724	regulation of T cell cytokine production	4/372	30/23174	0.00128713	0.0109757	0.00756251	Hfe/Rsad2/Arid5a/B2m	4
652	GA_bst_end.up	GA_bst_end	up	GO:0032607	interferon-alpha production	4/372	30/23174	0.00128713	0.0109757	0.00756251	Havcr2/Irf7/Ifih1/Tlr7	4
653	GA_bst_end.up	GA_bst_end	up	GO:0042036	negative regulation of cytokine biosynthetic process	4/372	30/23174	0.00128713	0.0109757	0.00756251	Prg4/Inpp5d/Errfi1/Tyrobp	4
654	GA_bst_end.up	GA_bst_end	up	GO:0061082	myeloid leukocyte cytokine production	4/372	30/23174	0.00128713	0.0109757	0.00756251	H2-M3/Cd74/Tlr2/Fcer1g	4
655	GA_bst_end.up	GA_bst_end	up	GO:2000778	positive regulation of interleukin-6 secretion	4/372	30/23174	0.00128713	0.0109757	0.00756251	Lpl/Ifih1/Unc93b1/Arid5a	4
656	GA_bst_end.up	GA_bst_end	up	GO:0002885	positive regulation of hypersensitivity	3/372	14/23174	0.00130947	0.0111177	0.00766038	C3/Fcgr3/Fcer1g	3
657	GA_bst_end.up	GA_bst_end	up	GO:2000341	regulation of chemokine (C-X-C motif) ligand 2 production	3/372	14/23174	0.00130947	0.0111177	0.00766038	Lpl/Cd74/Ccl5	3
658	GA_bst_end.up	GA_bst_end	up	GO:0044419	interspecies interaction between organisms	16/372	419/23174	0.00131639	0.0111523	0.00768419	Apoe/Nectin4/Sqstm1/Ncf1/Rsad2/Cd74/Ifitm7/Ptx3/Tlr2/Cxcl5/Ccl5/Isg15/Icam1/Oasl1/Mpeg1/Jun	16
659	GA_bst_end.up	GA_bst_end	up	GO:0032648	regulation of interferon-beta production	5/372	51/23174	0.00132979	0.0112414	0.00774563	Irf1/Irf7/Ifih1/Tlr2/Tlr7	5
660	GA_bst_end.up	GA_bst_end	up	GO:0030336	negative regulation of cell migration	12/372	267/23174	0.0013532	0.0114147	0.00786499	Timp1/Apoe/Ccl12/Ada/Apod/Dusp1/Fas/Eng/Adam15/Arhgdib/Foxo3/Mcc	12
661	GA_bst_end.up	GA_bst_end	up	GO:0043122	regulation of I-kappaB kinase/NF-kappaB signaling	9/372	164/23174	0.00137433	0.0115251	0.00794107	Hspb1/Sqstm1/Per1/Cd74/Il1a/Rhoh/Tab3/Tifa/Capn3	9
662	GA_bst_end.up	GA_bst_end	up	GO:0045778	positive regulation of ossification	7/372	103/23174	0.00137512	0.0115251	0.00794107	Isg15/Tob2/Ifi204/Fgfr3/Cebpb/Zbtb16/Cebpd	7
663	GA_bst_end.up	GA_bst_end	up	GO:1903426	regulation of reactive oxygen species biosynthetic process	7/372	103/23174	0.00137512	0.0115251	0.00794107	Itgb2/Cyba/H2-M3/Ptx3/Tlr2/Icam1/Foxo3	7
664	GA_bst_end.up	GA_bst_end	up	GO:0051702	interaction with symbiont	6/372	76/23174	0.00139637	0.0116782	0.00804654	Apoe/Ncf1/Ptx3/Cxcl5/Ccl5/Jun	6
665	GA_bst_end.up	GA_bst_end	up	GO:0019058	viral life cycle	10/372	198/23174	0.00142053	0.0118549	0.0081683	Apoe/Nectin4/Rsad2/Cd74/Ifitm7/Ptx3/Ccl5/Isg15/Icam1/Oasl1	10
666	GA_bst_end.up	GA_bst_end	up	GO:0010038	response to metal ion	12/372	269/23174	0.00144132	0.0119546	0.00823702	Hfe/Ncf1/Xdh/Fas/Il1a/Mt2/Jun/Junb/B2m/Hvcn1/Fibin/Capn3	12
667	GA_bst_end.up	GA_bst_end	up	GO:0006914	autophagy	15/372	383/23174	0.00144164	0.0119546	0.00823702	Sqstm1/Gfap/Trem2/Tsc1/Tlr2/Xpa/Nupr1/Mtmr3/Eva1a/Cd84/Hspb8/Foxo1/Foxo3/Synpo2/Soga1	15
668	GA_bst_end.up	GA_bst_end	up	GO:0061919	process utilizing autophagic mechanism	15/372	383/23174	0.00144164	0.0119546	0.00823702	Sqstm1/Gfap/Trem2/Tsc1/Tlr2/Xpa/Nupr1/Mtmr3/Eva1a/Cd84/Hspb8/Foxo1/Foxo3/Synpo2/Soga1	15
669	GA_bst_end.up	GA_bst_end	up	GO:0032481	positive regulation of type I interferon production	5/372	52/23174	0.00145216	0.0119993	0.00826783	Irf1/Irf7/Ifih1/Tlr2/Tlr7	5
670	GA_bst_end.up	GA_bst_end	up	GO:0032231	regulation of actin filament bundle assembly	7/372	104/23174	0.00145445	0.0119993	0.00826783	Sdc4/Ccn2/Plek/Gpr65/Tsc1/Arhgef5/Synpo2	7
671	GA_bst_end.up	GA_bst_end	up	GO:0002828	regulation of type 2 immune response	4/372	31/23174	0.00145929	0.0119993	0.00826783	Irf1/Rsad2/Cd74/Ecm1	4
672	GA_bst_end.up	GA_bst_end	up	GO:0045662	negative regulation of myoblast differentiation	4/372	31/23174	0.00145929	0.0119993	0.00826783	Sox9/Ccl9/Ccl17/Cxcl10	4
673	GA_bst_end.up	GA_bst_end	up	GO:0006633	fatty acid biosynthetic process	8/372	134/23174	0.00147486	0.0120767	0.00832114	Apoc2/Mlxipl/Lpl/Pdk4/Edn1/Cd74/Tbxas1/Ptges	8
674	GA_bst_end.up	GA_bst_end	up	GO:0050679	positive regulation of epithelial cell proliferation	10/372	199/23174	0.00147487	0.0120767	0.00832114	Sox9/Cyba/Glul/Ecm1/Ccl5/Lrg1/Fgfbp1/Jun/Fgfr3/Zfp703	10
675	GA_bst_end.up	GA_bst_end	up	GO:1902903	regulation of supramolecular fiber organization	14/372	345/23174	0.00147822	0.0120788	0.00832258	Apoe/Sdc4/Sgk1/Ccn2/Plek/Edn1/Gpr65/Tsc1/Tlr2/Arhgef5/Icam1/Synpo2/Capg/Gmfg	14
676	GA_bst_end.up	GA_bst_end	up	GO:0033002	muscle cell proliferation	11/372	234/23174	0.00148775	0.0121314	0.00835883	Cyba/Edn1/Apod/Adamts1/Cdkn1a/Pim1/Il6ra/Hpgd/Ccl5/C3ar1/Jun	11
677	GA_bst_end.up	GA_bst_end	up	GO:0072376	protein activation cascade	10/372	200/23174	0.0015309	0.0124573	0.00858336	C4a/C4b/Serping1/C3/Cfh/Mvp/C1qa/C1qc/C1qb/F13a1	10
678	GA_bst_end.up	GA_bst_end	up	GO:0032608	interferon-beta production	5/372	53/23174	0.00158264	0.012772	0.00880024	Irf1/Irf7/Ifih1/Tlr2/Tlr7	5
679	GA_bst_end.up	GA_bst_end	up	GO:0046503	glycerolipid catabolic process	5/372	53/23174	0.00158264	0.012772	0.00880024	Apoe/Apoc2/Lpl/Pnpla2/Apoc3	5
680	GA_bst_end.up	GA_bst_end	up	GO:1904705	regulation of vascular smooth muscle cell proliferation	5/372	53/23174	0.00158264	0.012772	0.00880024	Edn1/Adamts1/Cdkn1a/Hpgd/Jun	5
681	GA_bst_end.up	GA_bst_end	up	GO:1990874	vascular smooth muscle cell proliferation	5/372	53/23174	0.00158264	0.012772	0.00880024	Edn1/Adamts1/Cdkn1a/Hpgd/Jun	5
682	GA_bst_end.up	GA_bst_end	up	GO:0000302	response to reactive oxygen species	10/372	201/23174	0.00158864	0.0127917	0.00881376	Nqo1/Ncf1/Fbln5/Net1/Apod/Lcn2/Ucp2/Foxo1/Foxo3/Jun	10
683	GA_bst_end.up	GA_bst_end	up	GO:0010001	glial cell differentiation	11/372	236/23174	0.0015916	0.0127917	0.00881376	Sox9/Gfap/Trem2/Spint1/Tlr2/Klf15/Nkx6-1/C1qa/Ncmap/Nrros/Fgfr3	11
684	GA_bst_end.up	GA_bst_end	up	GO:0010935	regulation of macrophage cytokine production	3/372	15/23174	0.00161746	0.0128656	0.00886468	H2-M3/Cd74/Tlr2	3
685	GA_bst_end.up	GA_bst_end	up	GO:0034162	toll-like receptor 9 signaling pathway	3/372	15/23174	0.00161746	0.0128656	0.00886468	Havcr2/Rsad2/Unc93b1	3
686	GA_bst_end.up	GA_bst_end	up	GO:0051004	regulation of lipoprotein lipase activity	3/372	15/23174	0.00161746	0.0128656	0.00886468	Angptl4/Apoc2/Apoc3	3
687	GA_bst_end.up	GA_bst_end	up	GO:0071404	cellular response to low-density lipoprotein particle stimulus	3/372	15/23174	0.00161746	0.0128656	0.00886468	Itgb2/Lpl/Fcer1g	3
688	GA_bst_end.up	GA_bst_end	up	GO:0072567	chemokine (C-X-C motif) ligand 2 production	3/372	15/23174	0.00161746	0.0128656	0.00886468	Lpl/Cd74/Ccl5	3
689	GA_bst_end.up	GA_bst_end	up	GO:0050671	positive regulation of lymphocyte proliferation	8/372	136/23174	0.00162052	0.0128656	0.00886468	Ada/Havcr2/Cd86/Cdkn1a/Cd74/Il6ra/Ccl5/Tnfsf9	8
690	GA_bst_end.up	GA_bst_end	up	GO:0045672	positive regulation of osteoclast differentiation	4/372	32/23174	0.00164687	0.0130483	0.0089906	Ccl3/Trem2/Tyrobp/Ccl5	4
691	GA_bst_end.up	GA_bst_end	up	GO:0001558	regulation of cell growth	16/372	429/23174	0.00167424	0.0132383	0.00912151	Wnt3/Apoe/Cyba/Sgk1/Edn1/Cdkn1a/Ccn5/Adam15/Cda/Rrad/Nkx6-1/Minar1/Cirbp/Sema3b/Csf2rb/Osgin1	16
692	GA_bst_end.up	GA_bst_end	up	GO:0045444	fat cell differentiation	11/372	238/23174	0.00170131	0.0134253	0.00925033	Sh2b2/Lpl/Slc2a4/Zbtb7b/Rorc/Lrg1/Foxo1/Zfp36l2/Cebpb/Zbtb16/Cebpd	11
693	GA_bst_end.up	GA_bst_end	up	GO:0038061	NIK/NF-kappaB signaling	7/372	107/23174	0.001714	0.013476	0.00928532	Havcr2/Edn1/Trem2/Tlr2/Birc3/Tlr7/Chil1	7
694	GA_bst_end.up	GA_bst_end	up	GO:0032964	collagen biosynthetic process	5/372	54/23174	0.00172152	0.013476	0.00928532	Ccn2/Eng/Il6ra/Uts2/Errfi1	5
695	GA_bst_end.up	GA_bst_end	up	GO:0051496	positive regulation of stress fiber assembly	5/372	54/23174	0.00172152	0.013476	0.00928532	Sdc4/Ccn2/Gpr65/Tsc1/Arhgef5	5
696	GA_bst_end.up	GA_bst_end	up	GO:2000351	regulation of endothelial cell apoptotic process	5/372	54/23174	0.00172152	0.013476	0.00928532	Angptl4/Ccl12/H2-M3/Icam1/Foxo3	5
697	GA_bst_end.up	GA_bst_end	up	GO:0043583	ear development	11/372	239/23174	0.00175843	0.0137376	0.00946551	Sox9/Sdc4/Edn1/Bmper/H2-K1/C1qb/Prrx2/Ifi204/Fgfr3/Cebpd/Mafb	11
698	GA_bst_end.up	GA_bst_end	up	GO:0032946	positive regulation of mononuclear cell proliferation	8/372	138/23174	0.00177734	0.0138576	0.00954824	Ada/Havcr2/Cd86/Cdkn1a/Cd74/Il6ra/Ccl5/Tnfsf9	8
699	GA_bst_end.up	GA_bst_end	up	GO:0021782	glial cell development	7/372	108/23174	0.00180807	0.0140412	0.00967475	Gfap/Trem2/Tlr2/C1qa/Ncmap/Nrros/Fgfr3	7
700	GA_bst_end.up	GA_bst_end	up	GO:1904659	glucose transmembrane transport	7/372	108/23174	0.00180807	0.0140412	0.00967475	Sh2b2/Slc2a4/Edn1/C3/Tsc1/Slc2a1/Klf15	7
701	GA_bst_end.up	GA_bst_end	up	GO:0030500	regulation of bone mineralization	6/372	80/23174	0.00181947	0.014074	0.0096973	Sox9/Srgn/Ecm1/Isg15/Omd/Fgfr3	6
702	GA_bst_end.up	GA_bst_end	up	GO:0070613	regulation of protein processing	6/372	80/23174	0.00181947	0.014074	0.0096973	Serping1/C3/Cfh/Birc3/Spon1/Cst7	6
703	GA_bst_end.up	GA_bst_end	up	GO:0032874	positive regulation of stress-activated MAPK cascade	9/372	171/23174	0.00183338	0.014098	0.00971384	Gadd45b/Ncf1/Ccn2/Edn1/Xdh/Fcgr2b/Il1a/Arhgef5/Gadd45a	9
704	GA_bst_end.up	GA_bst_end	up	GO:0043409	negative regulation of MAPK cascade	9/372	171/23174	0.00183338	0.014098	0.00971384	Apoe/Ptpn6/Per1/Dusp1/Atf3/Errfi1/Wnk2/Foxo1/Dok1	9
705	GA_bst_end.up	GA_bst_end	up	GO:2000241	regulation of reproductive process	9/372	171/23174	0.00183338	0.014098	0.00971384	Sox9/Timp1/Ada/Il1a/Plb1/Arhgdib/Nupr1/Plat/Ovgp1	9
706	GA_bst_end.up	GA_bst_end	up	GO:0050732	negative regulation of peptidyl-tyrosine phosphorylation	5/372	55/23174	0.00186913	0.0143446	0.00988381	Ptpn6/Irf1/Errfi1/Mvp/Socs3	5
707	GA_bst_end.up	GA_bst_end	up	GO:0051251	positive regulation of lymphocyte activation	15/372	394/23174	0.00189785	0.0145285	0.0100105	H2-M3/Ada/Irf1/Havcr2/Cd86/Cdkn1a/Cd74/Inpp5d/Il6ra/Zbtb7b/Tyrobp/Ccl5/Tnfsf9/H2-Aa/Zbtb16	15
708	GA_bst_end.up	GA_bst_end	up	GO:0001910	regulation of leukocyte mediated cytotoxicity	7/372	109/23174	0.00190609	0.0145285	0.0100105	H2-M3/Havcr2/Cxcl5/Tyrobp/Vav1/H2-K1/B2m	7
709	GA_bst_end.up	GA_bst_end	up	GO:0008645	hexose transmembrane transport	7/372	109/23174	0.00190609	0.0145285	0.0100105	Sh2b2/Slc2a4/Edn1/C3/Tsc1/Slc2a1/Klf15	7
710	GA_bst_end.up	GA_bst_end	up	GO:0070304	positive regulation of stress-activated protein kinase signaling cascade	9/372	172/23174	0.00190793	0.0145285	0.0100105	Gadd45b/Ncf1/Ccn2/Edn1/Xdh/Fcgr2b/Il1a/Arhgef5/Gadd45a	9
711	GA_bst_end.up	GA_bst_end	up	GO:0032479	regulation of type I interferon production	6/372	81/23174	0.00193897	0.0147362	0.0101536	Irf1/Havcr2/Irf7/Ifih1/Tlr2/Tlr7	6
712	GA_bst_end.up	GA_bst_end	up	GO:0043062	extracellular structure organization	13/372	317/23174	0.00196618	0.01475	0.0101631	Sox9/Apoe/Lpl/Sdc4/Ccn2/Gfap/Fbln5/Eng/Spint1/Ptx3/Ctss/Lgals3/Col23a1	13
713	GA_bst_end.up	GA_bst_end	up	GO:0002283	neutrophil activation involved in immune response	3/372	16/23174	0.00196716	0.01475	0.0101631	Itgb2/Tyrobp/Fcer1g	3
714	GA_bst_end.up	GA_bst_end	up	GO:0002866	positive regulation of acute inflammatory response to antigenic stimulus	3/372	16/23174	0.00196716	0.01475	0.0101631	C3/Fcgr3/Fcer1g	3
715	GA_bst_end.up	GA_bst_end	up	GO:0006968	cellular defense response	3/372	16/23174	0.00196716	0.01475	0.0101631	Ncf1/Ccl17/B2m	3
716	GA_bst_end.up	GA_bst_end	up	GO:0030449	regulation of complement activation	3/372	16/23174	0.00196716	0.01475	0.0101631	Serping1/C3/Cfh	3
717	GA_bst_end.up	GA_bst_end	up	GO:0033631	cell-cell adhesion mediated by integrin	3/372	16/23174	0.00196716	0.01475	0.0101631	Ada/Fermt3/Ccl5	3
718	GA_bst_end.up	GA_bst_end	up	GO:0045655	regulation of monocyte differentiation	3/372	16/23174	0.00196716	0.01475	0.0101631	Cd74/Inpp5d/Jun	3
719	GA_bst_end.up	GA_bst_end	up	GO:0045926	negative regulation of growth	12/372	280/23174	0.0020149	0.0150216	0.0103502	Wnt3/Sqstm1/Cdkn1a/Tlr2/Adam15/Cda/Rrad/Minar1/Cirbp/Fgfr3/Sema3b/Osgin1	12
720	GA_bst_end.up	GA_bst_end	up	GO:0070482	response to oxygen levels	12/372	280/23174	0.0020149	0.0150216	0.0103502	Hif3a/Cybb/Ada/Slc2a4/Ddit4/Edn1/Fas/Tsc1/Eng/Plat/Ucp2/Foxo1	12
721	GA_bst_end.up	GA_bst_end	up	GO:2000146	negative regulation of cell motility	12/372	280/23174	0.0020149	0.0150216	0.0103502	Timp1/Apoe/Ccl12/Ada/Apod/Dusp1/Fas/Eng/Adam15/Arhgdib/Foxo3/Mcc	12
722	GA_bst_end.up	GA_bst_end	up	GO:0035019	somatic stem cell population maintenance	5/372	56/23174	0.00202579	0.015074	0.0103864	Sox9/Spi1/Ascl2/Zfp36l2/Fgfr3	5
723	GA_bst_end.up	GA_bst_end	up	GO:0055088	lipid homeostasis	8/372	141/23174	0.0020348	0.0151124	0.0104128	Angptl4/Apoe/Apoc2/Mlxipl/Lpl/Pnpla2/Apoc3/Abhd4	8
724	GA_bst_end.up	GA_bst_end	up	GO:0048839	inner ear development	10/372	208/23174	0.00204417	0.0151532	0.0104409	Sox9/Sdc4/Bmper/H2-K1/C1qb/Prrx2/Ifi204/Fgfr3/Cebpd/Mafb	10
725	GA_bst_end.up	GA_bst_end	up	GO:1903317	regulation of protein maturation	6/372	82/23174	0.00206431	0.0152371	0.0104987	Serping1/C3/Cfh/Birc3/Spon1/Cst7	6
726	GA_bst_end.up	GA_bst_end	up	GO:1903901	negative regulation of viral life cycle	6/372	82/23174	0.00206431	0.0152371	0.0104987	Rsad2/Ifitm7/Ptx3/Ccl5/Isg15/Oasl1	6
727	GA_bst_end.up	GA_bst_end	up	GO:0050869	negative regulation of B cell activation	4/372	34/23174	0.00207106	0.0152371	0.0104987	Fas/Inpp5d/Fcgr2b/Tyrobp	4
728	GA_bst_end.up	GA_bst_end	up	GO:0090322	regulation of superoxide metabolic process	4/372	34/23174	0.00207106	0.0152371	0.0104987	Itgb2/Cyba/Fbln5/Tyrobp	4
729	GA_bst_end.up	GA_bst_end	up	GO:0015749	monosaccharide transmembrane transport	7/372	111/23174	0.00211446	0.0155172	0.0106917	Sh2b2/Slc2a4/Edn1/C3/Tsc1/Slc2a1/Klf15	7
730	GA_bst_end.up	GA_bst_end	up	GO:0051216	cartilage development	10/372	209/23174	0.00211706	0.0155172	0.0106917	Sox9/Ccn2/Coch/Edn1/Thbs3/Ecm1/Arid5a/Prrx2/Fgfr3/Zbtb16	10
731	GA_bst_end.up	GA_bst_end	up	GO:0034101	erythrocyte homeostasis	8/372	142/23174	0.00212685	0.0155598	0.0107211	Spi1/Ampd3/Inpp5d/Isg15/Foxo3/Klf13/B2m/Mafb	8
732	GA_bst_end.up	GA_bst_end	up	GO:0045071	negative regulation of viral genome replication	5/372	57/23174	0.00219182	0.0159457	0.010987	Rsad2/Ifitm7/Ccl5/Isg15/Oasl1	5
733	GA_bst_end.up	GA_bst_end	up	GO:0045687	positive regulation of glial cell differentiation	5/372	57/23174	0.00219182	0.0159457	0.010987	Trem2/Spint1/Tlr2/Nkx6-1/C1qa	5
734	GA_bst_end.up	GA_bst_end	up	GO:0072577	endothelial cell apoptotic process	5/372	57/23174	0.00219182	0.0159457	0.010987	Angptl4/Ccl12/H2-M3/Icam1/Foxo3	5
735	GA_bst_end.up	GA_bst_end	up	GO:0046330	positive regulation of JNK cascade	8/372	143/23174	0.00222214	0.0160975	0.0110916	Gadd45b/Ncf1/Ccn2/Edn1/Fcgr2b/Il1a/Arhgef5/Gadd45a	8
736	GA_bst_end.up	GA_bst_end	up	GO:0007589	body fluid secretion	7/372	112/23174	0.00222503	0.0160975	0.0110916	Cyba/Ada/Edn1/Xdh/Zbtb7b/Jhy/Cdo1	7
737	GA_bst_end.up	GA_bst_end	up	GO:0034219	carbohydrate transmembrane transport	7/372	112/23174	0.00222503	0.0160975	0.0110916	Sh2b2/Slc2a4/Edn1/C3/Tsc1/Slc2a1/Klf15	7
738	GA_bst_end.up	GA_bst_end	up	GO:0010506	regulation of autophagy	11/372	247/23174	0.00227414	0.0164225	0.0113155	Gfap/Trem2/Tsc1/Tlr2/Xpa/Nupr1/Mtmr3/Hspb8/Foxo1/Foxo3/Soga1	11
739	GA_bst_end.up	GA_bst_end	up	GO:0043304	regulation of mast cell degranulation	4/372	35/23174	0.00230905	0.0165828	0.011426	Gab2/Rac2/Cd84/Fcer1g	4
740	GA_bst_end.up	GA_bst_end	up	GO:0060142	regulation of syncytium formation by plasma membrane fusion	4/372	35/23174	0.00230905	0.0165828	0.011426	Ccl8/Trem2/Tyrobp/Cxcl10	4
741	GA_bst_end.up	GA_bst_end	up	GO:1904707	positive regulation of vascular smooth muscle cell proliferation	4/372	35/23174	0.00230905	0.0165828	0.011426	Edn1/Adamts1/Hpgd/Jun	4
742	GA_bst_end.up	GA_bst_end	up	GO:0034103	regulation of tissue remodeling	6/372	84/23174	0.00233325	0.0166966	0.0115044	Klf6/Pdk4/Inpp5d/Gpnmb/Fgfr3/Fcgr4	6
743	GA_bst_end.up	GA_bst_end	up	GO:1904019	epithelial cell apoptotic process	7/372	113/23174	0.00234001	0.0166966	0.0115044	Angptl4/Ccl12/H2-M3/Fas/Nupr1/Icam1/Foxo3	7
744	GA_bst_end.up	GA_bst_end	up	GO:0001820	serotonin secretion	3/372	17/23174	0.00236046	0.0166966	0.0115044	Fcgr3/Lgals3/Fcer1g	3
745	GA_bst_end.up	GA_bst_end	up	GO:0010934	macrophage cytokine production	3/372	17/23174	0.00236046	0.0166966	0.0115044	H2-M3/Cd74/Tlr2	3
746	GA_bst_end.up	GA_bst_end	up	GO:0032305	positive regulation of icosanoid secretion	3/372	17/23174	0.00236046	0.0166966	0.0115044	Cyp4f18/Edn1/Il1a	3
747	GA_bst_end.up	GA_bst_end	up	GO:0050665	hydrogen peroxide biosynthetic process	3/372	17/23174	0.00236046	0.0166966	0.0115044	Cyba/Cybb/Ncf1	3
748	GA_bst_end.up	GA_bst_end	up	GO:2000257	regulation of protein activation cascade	3/372	17/23174	0.00236046	0.0166966	0.0115044	Serping1/C3/Cfh	3
749	GA_bst_end.up	GA_bst_end	up	GO:2001185	regulation of CD8-positive, alpha-beta T cell activation	3/372	17/23174	0.00236046	0.0166966	0.0115044	Hfe/Irf1/Zbtb7b	3
750	GA_bst_end.up	GA_bst_end	up	GO:0043030	regulation of macrophage activation	5/372	58/23174	0.00236755	0.0166966	0.0115044	Havcr2/Trem2/C1qa/Cd84/Cst7	5
751	GA_bst_end.up	GA_bst_end	up	GO:0070231	T cell apoptotic process	5/372	58/23174	0.00236755	0.0166966	0.0115044	Ada/Fas/Rorc/Ccl5/Lgals3	5
752	GA_bst_end.up	GA_bst_end	up	GO:0070665	positive regulation of leukocyte proliferation	8/372	145/23174	0.00242276	0.0170552	0.0117514	Ada/Havcr2/Cd86/Cdkn1a/Cd74/Il6ra/Ccl5/Tnfsf9	8
753	GA_bst_end.up	GA_bst_end	up	GO:0033673	negative regulation of kinase activity	10/372	213/23174	0.00242986	0.0170744	0.0117647	Apoe/Ptpn6/Hspb1/Gadd45b/Cdkn1a/Dusp1/Errfi1/Mvp/Gadd45a/Inca1	10
754	GA_bst_end.up	GA_bst_end	up	GO:0060759	regulation of response to cytokine stimulus	7/372	114/23174	0.00245952	0.0172519	0.011887	Trem2/Cd74/Irf7/Ifih1/Tlr2/Ecm1/Cd300lf	7
755	GA_bst_end.up	GA_bst_end	up	GO:0032606	type I interferon production	6/372	85/23174	0.00247721	0.0173449	0.0119511	Irf1/Havcr2/Irf7/Ifih1/Tlr2/Tlr7	6
756	GA_bst_end.up	GA_bst_end	up	GO:0052547	regulation of peptidase activity	15/372	406/23174	0.00252692	0.0176614	0.0121691	Timp1/Ccn2/Serpina3n/Serpina3m/Serping1/Xdh/Fas/Casp12/Spint1/Ecm1/Birc3/Ctsh/Itih2/Cst7/Bcl2a1d	15
757	GA_bst_end.up	GA_bst_end	up	GO:0006749	glutathione metabolic process	5/372	59/23174	0.00255331	0.017814	0.0122743	Gstm1/Gstm3/Gpx3/Gsta3/Ptges	5
758	GA_bst_end.up	GA_bst_end	up	GO:0002861	regulation of inflammatory response to antigenic stimulus	4/372	36/23174	0.00256521	0.0178335	0.0122877	C3/Fcgr2b/Fcgr3/Fcer1g	4
759	GA_bst_end.up	GA_bst_end	up	GO:0033006	regulation of mast cell activation involved in immune response	4/372	36/23174	0.00256521	0.0178335	0.0122877	Gab2/Rac2/Cd84/Fcer1g	4
760	GA_bst_end.up	GA_bst_end	up	GO:0032368	regulation of lipid transport	7/372	115/23174	0.00258366	0.0179299	0.0123541	Apoe/Apoc2/Cyp4f18/Nfkbia/Edn1/Il1a/Cry2	7
761	GA_bst_end.up	GA_bst_end	up	GO:0050792	regulation of viral process	9/372	180/23174	0.00259551	0.0179802	0.0123888	Apoe/Rsad2/Cd74/Ifitm7/Ptx3/Ccl5/Isg15/Oasl1/Jun	9
762	GA_bst_end.up	GA_bst_end	up	GO:0042133	neurotransmitter metabolic process	8/372	147/23174	0.0026373	0.0182089	0.0125464	Itgb2/H2-M3/Ddc/Hdc/Ptx3/Tlr2/Icam1/Cyp2d22	8
763	GA_bst_end.up	GA_bst_end	up	GO:0048608	reproductive structure development	16/372	449/23174	0.00263782	0.0182089	0.0125464	Sox9/Vwf/Ascl2/Mertk/Ada/Ctsl/Adamts1/Spint1/Il1a/Ptx3/Nupr1/Icam1/Foxo3/Junb/Socs3/Cebpb	16
764	GA_bst_end.up	GA_bst_end	up	GO:0034138	toll-like receptor 3 signaling pathway	3/372	18/23174	0.00279909	0.0191868	0.0132202	Havcr2/Cd86/Unc93b1	3
765	GA_bst_end.up	GA_bst_end	up	GO:0043094	cellular metabolic compound salvage	3/372	18/23174	0.00279909	0.0191868	0.0132202	Ampd3/Ada/Naprt	3
766	GA_bst_end.up	GA_bst_end	up	GO:0071605	monocyte chemotactic protein-1 production	3/372	18/23174	0.00279909	0.0191868	0.0132202	Apod/Il1a/Cd84	3
767	GA_bst_end.up	GA_bst_end	up	GO:0071637	regulation of monocyte chemotactic protein-1 production	3/372	18/23174	0.00279909	0.0191868	0.0132202	Apod/Il1a/Cd84	3
768	GA_bst_end.up	GA_bst_end	up	GO:0110053	regulation of actin filament organization	11/372	254/23174	0.00282026	0.0192981	0.0132969	Sdc4/Ccn2/Plek/Gpr65/Tsc1/Tlr2/Arhgef5/Icam1/Synpo2/Capg/Gmfg	11
769	GA_bst_end.up	GA_bst_end	up	GO:0002675	positive regulation of acute inflammatory response	4/372	37/23174	0.00284022	0.0193415	0.0133267	C3/Fcgr3/Ccl5/Fcer1g	4
770	GA_bst_end.up	GA_bst_end	up	GO:0042092	type 2 immune response	4/372	37/23174	0.00284022	0.0193415	0.0133267	Irf1/Rsad2/Cd74/Ecm1	4
771	GA_bst_end.up	GA_bst_end	up	GO:0097193	intrinsic apoptotic signaling pathway	12/372	292/23174	0.00284143	0.0193415	0.0133267	Hspb1/Ddit4/Cdkn1a/Cd74/Casp12/Xpa/Nupr1/Dapk2/Ifi204/Cebpb/Bcl2a1b/Bcl2a1d	12
772	GA_bst_end.up	GA_bst_end	up	GO:0061458	reproductive system development	16/372	453/23174	0.00287738	0.0195522	0.0134719	Sox9/Vwf/Ascl2/Mertk/Ada/Ctsl/Adamts1/Spint1/Il1a/Ptx3/Nupr1/Icam1/Foxo3/Junb/Socs3/Cebpb	16
773	GA_bst_end.up	GA_bst_end	up	GO:0051402	neuron apoptotic process	12/372	293/23174	0.00292117	0.0198154	0.0136533	Ccl3/Rapsn/Apoe/Nqo1/Ccl12/Fas/Tyrobp/Usp53/Foxo3/Jun/Fgfr3/Cebpb	12
774	GA_bst_end.up	GA_bst_end	up	GO:0034614	cellular response to reactive oxygen species	8/372	150/23174	0.00298664	0.0202244	0.0139351	Nqo1/Ncf1/Fbln5/Net1/Lcn2/Foxo1/Foxo3/Jun	8
775	GA_bst_end.up	GA_bst_end	up	GO:1903524	positive regulation of blood circulation	6/372	89/23174	0.00312063	0.0210589	0.0145101	Ada/Ccn2/Edn1/Uts2/Tbxas1/Icam1	6
776	GA_bst_end.up	GA_bst_end	up	GO:1904035	regulation of epithelial cell apoptotic process	6/372	89/23174	0.00312063	0.0210589	0.0145101	Angptl4/Ccl12/H2-M3/Nupr1/Icam1/Foxo3	6
777	GA_bst_end.up	GA_bst_end	up	GO:0006826	iron ion transport	4/372	38/23174	0.00313473	0.0211176	0.0145505	Hfe/Slc39a14/Slc11a1/B2m	4
778	GA_bst_end.up	GA_bst_end	up	GO:0050709	negative regulation of protein secretion	8/372	152/23174	0.00323886	0.0217816	0.0150081	Apoe/Srgn/Rsad2/Uts2/Tnfrsf9/Ucp2/Pim3/Cd84	8
779	GA_bst_end.up	GA_bst_end	up	GO:0019216	regulation of lipid metabolic process	13/372	336/23174	0.00324496	0.0217852	0.0150105	Angptl4/Apoe/Apoc2/Mlxipl/Pdk4/Apod/C3/Pnpla2/Il1a/Rorc/Apoc3/Mtmr3/Fgfr3	13
780	GA_bst_end.up	GA_bst_end	up	GO:0002643	regulation of tolerance induction	3/372	19/23174	0.00328469	0.0218273	0.0150395	H2-M3/Havcr2/Cd86	3
781	GA_bst_end.up	GA_bst_end	up	GO:0002726	positive regulation of T cell cytokine production	3/372	19/23174	0.00328469	0.0218273	0.0150395	Rsad2/Arid5a/B2m	3
782	GA_bst_end.up	GA_bst_end	up	GO:0030502	negative regulation of bone mineralization	3/372	19/23174	0.00328469	0.0218273	0.0150395	Sox9/Srgn/Ecm1	3
783	GA_bst_end.up	GA_bst_end	up	GO:0030889	negative regulation of B cell proliferation	3/372	19/23174	0.00328469	0.0218273	0.0150395	Inpp5d/Fcgr2b/Tyrobp	3
784	GA_bst_end.up	GA_bst_end	up	GO:1900424	regulation of defense response to bacterium	3/372	19/23174	0.00328469	0.0218273	0.0150395	Cyba/Havcr2/Cxcl5	3
785	GA_bst_end.up	GA_bst_end	up	GO:1903978	regulation of microglial cell activation	3/372	19/23174	0.00328469	0.0218273	0.0150395	Trem2/C1qa/Cst7	3
786	GA_bst_end.up	GA_bst_end	up	GO:0031589	cell-substrate adhesion	13/372	337/23174	0.00332758	0.0220749	0.0152101	Itgb2/Vwf/Mertk/Sdc4/Ccn2/Net1/Parvg/Apod/Fermt3/Tsc1/Adam15/Rac2/Rhod	13
787	GA_bst_end.up	GA_bst_end	up	GO:0045665	negative regulation of neuron differentiation	11/372	260/23174	0.00336842	0.0222703	0.0153448	Wnt3/Sox9/Apoe/Gfap/Tsc1/H2-K1/Minar1/Zfp536/Foxo3/Sema3b/B2m	11
788	GA_bst_end.up	GA_bst_end	up	GO:0072330	monocarboxylic acid biosynthetic process	11/372	260/23174	0.00336842	0.0222703	0.0153448	Apoc2/Mlxipl/Lpl/Pdk4/Ddit4/Edn1/Cd74/Hoga1/Tbxas1/Nupr1/Ptges	11
789	GA_bst_end.up	GA_bst_end	up	GO:0006898	receptor-mediated endocytosis	10/372	223/23174	0.00337597	0.0222825	0.0153532	Itgb2/Apoe/Apoc2/Hfe/C3/Fcgr2b/Mrc1/Ankrd13a/Fcer1g/B2m	10
790	GA_bst_end.up	GA_bst_end	up	GO:0002712	regulation of B cell mediated immunity	5/372	63/23174	0.00340302	0.0223856	0.0154242	Ptpn6/C3/Fcgr2b/Fcgr3/Fcer1g	5
791	GA_bst_end.up	GA_bst_end	up	GO:0002889	regulation of immunoglobulin mediated immune response	5/372	63/23174	0.00340302	0.0223856	0.0154242	Ptpn6/C3/Fcgr2b/Fcgr3/Fcer1g	5
792	GA_bst_end.up	GA_bst_end	up	GO:0006639	acylglycerol metabolic process	7/372	121/23174	0.00343271	0.0225391	0.01553	Apoe/Apoc2/Lpl/Slc22a4/C3/Pnpla2/Apoc3	7
793	GA_bst_end.up	GA_bst_end	up	GO:0002483	antigen processing and presentation of endogenous peptide antigen	4/372	39/23174	0.00344939	0.0225391	0.01553	Hfe/H2-M3/H2-K1/B2m	4
794	GA_bst_end.up	GA_bst_end	up	GO:0019885	antigen processing and presentation of endogenous peptide antigen via MHC class I	4/372	39/23174	0.00344939	0.0225391	0.01553	Hfe/H2-M3/H2-K1/B2m	4
795	GA_bst_end.up	GA_bst_end	up	GO:0032620	interleukin-17 production	4/372	39/23174	0.00344939	0.0225391	0.01553	Tlr2/Zbtb7b/Rorc/Arid5a	4
796	GA_bst_end.up	GA_bst_end	up	GO:0046328	regulation of JNK cascade	9/372	188/23174	0.00346627	0.0226117	0.01558	Gadd45b/Ncf1/Ccn2/Per1/Edn1/Fcgr2b/Il1a/Arhgef5/Gadd45a	9
797	GA_bst_end.up	GA_bst_end	up	GO:0001938	positive regulation of endothelial cell proliferation	6/372	91/23174	0.00348552	0.0226994	0.0156404	Cyba/Ecm1/Lrg1/Fgfbp1/Jun/Fgfr3	6
798	GA_bst_end.up	GA_bst_end	up	GO:0071241	cellular response to inorganic substance	10/372	225/23174	0.00359628	0.0233818	0.0161106	Hfe/Ncf1/Fas/Mt2/Foxo1/Jun/Junb/B2m/Hvcn1/Capn3	10
799	GA_bst_end.up	GA_bst_end	up	GO:0051604	protein maturation	12/372	301/23174	0.00362675	0.0235408	0.0162202	Srgn/Ctsl/Serping1/C3/Casp12/Cfh/Plat/Birc3/Ctsh/Spon1/Ctss/Cst7	12
800	GA_bst_end.up	GA_bst_end	up	GO:0014015	positive regulation of gliogenesis	6/372	92/23174	0.00367943	0.0238432	0.0164285	Gfap/Trem2/Spint1/Tlr2/Nkx6-1/C1qa	6
801	GA_bst_end.up	GA_bst_end	up	GO:0016042	lipid catabolic process	12/372	302/23174	0.00372386	0.0240912	0.0165994	Apoe/Apoc2/Cyp4f18/Lpl/Plce1/Pnpla2/Plb1/Apoc3/Pnpla7/Aspg/Abhd4/Pld4	12
802	GA_bst_end.up	GA_bst_end	up	GO:0006638	neutral lipid metabolic process	7/372	123/23174	0.00375833	0.0242741	0.0167254	Apoe/Apoc2/Lpl/Slc22a4/C3/Pnpla2/Apoc3	7
803	GA_bst_end.up	GA_bst_end	up	GO:0002686	negative regulation of leukocyte migration	4/372	40/23174	0.00378486	0.024325	0.0167605	Ccl12/Ada/Apod/Dusp1	4
804	GA_bst_end.up	GA_bst_end	up	GO:0030225	macrophage differentiation	4/372	40/23174	0.00378486	0.024325	0.0167605	Spi1/Tlr2/C1qc/Nrros	4
805	GA_bst_end.up	GA_bst_end	up	GO:0046456	icosanoid biosynthetic process	4/372	40/23174	0.00378486	0.024325	0.0167605	Ltc4s/Edn1/Cd74/Tbxas1	4
806	GA_bst_end.up	GA_bst_end	up	GO:0045834	positive regulation of lipid metabolic process	8/372	156/23174	0.0037927	0.0243355	0.0167677	Angptl4/Apoe/Apoc2/Mlxipl/Pnpla2/Il1a/Apoc3/Fgfr3	8
807	GA_bst_end.up	GA_bst_end	up	GO:0032930	positive regulation of superoxide anion generation	3/372	20/23174	0.00381877	0.0244227	0.0168278	Itgb2/Cyba/Tyrobp	3
808	GA_bst_end.up	GA_bst_end	up	GO:0033033	negative regulation of myeloid cell apoptotic process	3/372	20/23174	0.00381877	0.0244227	0.0168278	Fcgr2b/Ccl5/Fcer1g	3
809	GA_bst_end.up	GA_bst_end	up	GO:0042742	defense response to bacterium	15/372	425/23174	0.00386962	0.0247075	0.0170241	Hck/Cyba/Ncf1/H2-M3/Havcr2/Coch/Slc11a1/Lcn2/Tlr2/Cxcl5/Isg15/H2-K1/Mpeg1/Cebpb/Fcer1g	15
810	GA_bst_end.up	GA_bst_end	up	GO:0045445	myoblast differentiation	6/372	93/23174	0.00388122	0.0247175	0.017031	Sox9/Ccl8/Ccl9/Ccl17/Cxcl10/Capn3	6
811	GA_bst_end.up	GA_bst_end	up	GO:0043523	regulation of neuron apoptotic process	11/372	265/23174	0.00388779	0.0247175	0.017031	Ccl3/Rapsn/Apoe/Nqo1/Ccl12/Fas/Tyrobp/Foxo3/Jun/Fgfr3/Cebpb	11
812	GA_bst_end.up	GA_bst_end	up	GO:1903793	positive regulation of anion transport	5/372	65/23174	0.00389645	0.0247175	0.017031	Apoe/Cyp4f18/Edn1/Il1a/Cebpb	5
813	GA_bst_end.up	GA_bst_end	up	GO:2000242	negative regulation of reproductive process	5/372	65/23174	0.00389645	0.0247175	0.017031	Timp1/Ada/Il1a/Arhgdib/Ovgp1	5
814	GA_bst_end.up	GA_bst_end	up	GO:0036293	response to decreased oxygen levels	10/372	228/23174	0.00394798	0.0250038	0.0172283	Hif3a/Cybb/Ada/Slc2a4/Ddit4/Edn1/Tsc1/Eng/Plat/Ucp2	10
815	GA_bst_end.up	GA_bst_end	up	GO:0002709	regulation of T cell mediated immunity	6/372	94/23174	0.0040911	0.0258559	0.0178153	Hfe/H2-M3/Rsad2/H2-K1/Arid5a/B2m	6
816	GA_bst_end.up	GA_bst_end	up	GO:0035821	modification of morphology or physiology of other organism	8/372	158/23174	0.00409572	0.0258559	0.0178153	Apoe/Ncf1/Ptx3/Tlr2/Cxcl5/Ccl5/Mpeg1/Jun	8
817	GA_bst_end.up	GA_bst_end	up	GO:0001937	negative regulation of endothelial cell proliferation	4/372	41/23174	0.00414176	0.0260206	0.0179288	Apoe/Ccl12/Xdh/Eng	4
818	GA_bst_end.up	GA_bst_end	up	GO:0006953	acute-phase response	4/372	41/23174	0.00414176	0.0260206	0.0179288	Cd163/Serpina3n/Il1a/Ccl5	4
819	GA_bst_end.up	GA_bst_end	up	GO:0033628	regulation of cell adhesion mediated by integrin	4/372	41/23174	0.00414176	0.0260206	0.0179288	Ptpn6/Ada/Fermt3/Ccl5	4
820	GA_bst_end.up	GA_bst_end	up	GO:0030308	negative regulation of cell growth	9/372	194/23174	0.00425843	0.0267107	0.0184044	Wnt3/Cdkn1a/Adam15/Cda/Rrad/Minar1/Cirbp/Sema3b/Osgin1	9
821	GA_bst_end.up	GA_bst_end	up	GO:0055076	transition metal ion homeostasis	7/372	126/23174	0.00429008	0.0268662	0.0185115	Hfe/Slc39a14/Slc11a1/Lcn2/Mt2/B2m/Slc39a4	7
822	GA_bst_end.up	GA_bst_end	up	GO:0045685	regulation of glial cell differentiation	6/372	95/23174	0.00430926	0.0269002	0.0185349	Trem2/Spint1/Tlr2/Nkx6-1/C1qa/Fgfr3	6
823	GA_bst_end.up	GA_bst_end	up	GO:0046916	cellular transition metal ion homeostasis	6/372	95/23174	0.00430926	0.0269002	0.0185349	Hfe/Slc39a14/Slc11a1/Lcn2/Mt2/Slc39a4	6
824	GA_bst_end.up	GA_bst_end	up	GO:0009410	response to xenobiotic stimulus	10/372	231/23174	0.00432635	0.0269639	0.0185788	Gstm1/Gstm3/Ada/Ddit4/Gsta3/Rorc/Cdo1/Ppp1r1b/Cyp2d22/Fibin	10
825	GA_bst_end.up	GA_bst_end	up	GO:0070838	divalent metal ion transport	16/372	473/23174	0.00436169	0.027141	0.0187008	Ptpn6/Cyba/Ccl12/Ccn2/Slc39a14/Plce1/Slc11a1/Bspry/Rrad/Cxcl10/Ccl5/Icam1/Cd84/Lgals3/Slc39a4/Capn3	16
826	GA_bst_end.up	GA_bst_end	up	GO:0002863	positive regulation of inflammatory response to antigenic stimulus	3/372	21/23174	0.00440273	0.0272232	0.0187575	C3/Fcgr3/Fcer1g	3
827	GA_bst_end.up	GA_bst_end	up	GO:0017000	antibiotic biosynthetic process	3/372	21/23174	0.00440273	0.0272232	0.0187575	Cyba/Cybb/Ncf1	3
828	GA_bst_end.up	GA_bst_end	up	GO:1901623	regulation of lymphocyte chemotaxis	3/372	21/23174	0.00440273	0.0272232	0.0187575	Ccl12/Cxcl10/Ccl5	3
829	GA_bst_end.up	GA_bst_end	up	GO:2000193	positive regulation of fatty acid transport	3/372	21/23174	0.00440273	0.0272232	0.0187575	Cyp4f18/Edn1/Il1a	3
830	GA_bst_end.up	GA_bst_end	up	GO:0048017	inositol lipid-mediated signaling	8/372	160/23174	0.00441707	0.0272688	0.0187889	Sox9/Ptpn6/Gab2/Ncf1/Adap2/Edn1/Plce1/Ccl5	8
831	GA_bst_end.up	GA_bst_end	up	GO:1903531	negative regulation of secretion by cell	10/372	232/23174	0.00445864	0.0274821	0.0189358	Apoe/Srgn/Rsad2/Edn1/Uts2/Tnfrsf9/Ucp2/Pim3/Cd84/Cry2	10
832	GA_bst_end.up	GA_bst_end	up	GO:0010518	positive regulation of phospholipase activity	4/372	42/23174	0.00452071	0.0276902	0.0190792	Apoc2/Gna13/Ccl5/Fgfr3	4
833	GA_bst_end.up	GA_bst_end	up	GO:0010883	regulation of lipid storage	4/372	42/23174	0.00452071	0.0276902	0.0190792	Lpl/Nfkbia/C3/Pnpla2	4
834	GA_bst_end.up	GA_bst_end	up	GO:0019883	antigen processing and presentation of endogenous antigen	4/372	42/23174	0.00452071	0.0276902	0.0190792	Hfe/H2-M3/H2-K1/B2m	4
835	GA_bst_end.up	GA_bst_end	up	GO:0045823	positive regulation of heart contraction	4/372	42/23174	0.00452071	0.0276902	0.0190792	Ada/Ccn2/Edn1/Uts2	4
836	GA_bst_end.up	GA_bst_end	up	GO:0033674	positive regulation of kinase activity	16/372	475/23174	0.00453949	0.0277618	0.0191286	Gadd45b/Ncf1/Sdc4/Edn1/Cdkn1a/Pim1/Map3k8/Cd74/Plce1/Slc11a1/Il6ra/Map3k6/Arhgef5/Gadd45a/Fgfr3/Chil1	16
837	GA_bst_end.up	GA_bst_end	up	GO:0072511	divalent inorganic cation transport	16/372	476/23174	0.00463058	0.0282747	0.019482	Ptpn6/Cyba/Ccl12/Ccn2/Slc39a14/Plce1/Slc11a1/Bspry/Rrad/Cxcl10/Ccl5/Icam1/Cd84/Lgals3/Slc39a4/Capn3	16
838	GA_bst_end.up	GA_bst_end	up	GO:0034109	homotypic cell-cell adhesion	5/372	68/23174	0.00472961	0.0287896	0.0198367	Ptpn6/Plek/Fermt3/Ccl5/Zfp703	5
839	GA_bst_end.up	GA_bst_end	up	GO:0045428	regulation of nitric oxide biosynthetic process	5/372	68/23174	0.00472961	0.0287896	0.0198367	Itgb2/H2-M3/Ptx3/Tlr2/Icam1	5
840	GA_bst_end.up	GA_bst_end	up	GO:1900542	regulation of purine nucleotide metabolic process	6/372	97/23174	0.00477116	0.0289974	0.0199799	Mlxipl/Pdk4/Ddit4/Trem2/Nupr1/Apoc3	6
841	GA_bst_end.up	GA_bst_end	up	GO:0062012	regulation of small molecule metabolic process	13/372	353/23174	0.00489926	0.0297298	0.0204846	Apoe/Apoc2/Mlxipl/Pdk4/Ddit4/Plek/Trem2/Rorc/Cda/Nupr1/Apoc3/Foxo1/Soga1	13
842	GA_bst_end.up	GA_bst_end	up	GO:0070232	regulation of T cell apoptotic process	4/372	43/23174	0.00492231	0.0298234	0.0205491	Ada/Rorc/Ccl5/Lgals3	4
843	GA_bst_end.up	GA_bst_end	up	GO:0045860	positive regulation of protein kinase activity	15/372	437/23174	0.00498465	0.0299215	0.0206166	Gadd45b/Ncf1/Sdc4/Edn1/Cdkn1a/Pim1/Map3k8/Cd74/Plce1/Slc11a1/Il6ra/Map3k6/Arhgef5/Gadd45a/Chil1	15
844	GA_bst_end.up	GA_bst_end	up	GO:0070227	lymphocyte apoptotic process	6/372	98/23174	0.0050153	0.0299215	0.0206166	Ada/Cd74/Fas/Rorc/Ccl5/Lgals3	6
845	GA_bst_end.up	GA_bst_end	up	GO:0030522	intracellular receptor signaling pathway	9/372	199/23174	0.00502087	0.0299215	0.0206166	Per1/Nfkbia/Pim1/Ifih1/Klf9/Zfp536/Tifa/Tgif1/Cry2	9
846	GA_bst_end.up	GA_bst_end	up	GO:0030808	regulation of nucleotide biosynthetic process	5/372	69/23174	0.00503342	0.0299215	0.0206166	Mlxipl/Pdk4/Ddit4/Trem2/Nupr1	5
847	GA_bst_end.up	GA_bst_end	up	GO:0032370	positive regulation of lipid transport	5/372	69/23174	0.00503342	0.0299215	0.0206166	Apoe/Cyp4f18/Nfkbia/Edn1/Il1a	5
848	GA_bst_end.up	GA_bst_end	up	GO:0046635	positive regulation of alpha-beta T cell activation	5/372	69/23174	0.00503342	0.0299215	0.0206166	Ada/Irf1/Il6ra/Zbtb7b/Zbtb16	5
849	GA_bst_end.up	GA_bst_end	up	GO:0048146	positive regulation of fibroblast proliferation	5/372	69/23174	0.00503342	0.0299215	0.0206166	Cdkn1a/Cd74/Uts2/Tgif1/Jun	5
850	GA_bst_end.up	GA_bst_end	up	GO:1900371	regulation of purine nucleotide biosynthetic process	5/372	69/23174	0.00503342	0.0299215	0.0206166	Mlxipl/Pdk4/Ddit4/Trem2/Nupr1	5
851	GA_bst_end.up	GA_bst_end	up	GO:0006837	serotonin transport	3/372	22/23174	0.00503788	0.0299215	0.0206166	Fcgr3/Lgals3/Fcer1g	3
852	GA_bst_end.up	GA_bst_end	up	GO:0032303	regulation of icosanoid secretion	3/372	22/23174	0.00503788	0.0299215	0.0206166	Cyp4f18/Edn1/Il1a	3
853	GA_bst_end.up	GA_bst_end	up	GO:0050765	negative regulation of phagocytosis	3/372	22/23174	0.00503788	0.0299215	0.0206166	Fcgr2b/Tlr2/Cd300lf	3
854	GA_bst_end.up	GA_bst_end	up	GO:0060009	Sertoli cell development	3/372	22/23174	0.00503788	0.0299215	0.0206166	Sox9/Il1a/Icam1	3
855	GA_bst_end.up	GA_bst_end	up	GO:2000353	positive regulation of endothelial cell apoptotic process	3/372	22/23174	0.00503788	0.0299215	0.0206166	Ccl12/H2-M3/Foxo3	3
856	GA_bst_end.up	GA_bst_end	up	GO:0008277	regulation of G protein-coupled receptor signaling pathway	7/372	130/23174	0.00508527	0.0301572	0.0207791	Ada/Plek/Edn1/C3/Plce1/Ccl5/Frmpd1	7
857	GA_bst_end.up	GA_bst_end	up	GO:0030218	erythrocyte differentiation	7/372	131/23174	0.00530031	0.0313849	0.021625	Spi1/Inpp5d/Isg15/Foxo3/Klf13/B2m/Mafb	7
858	GA_bst_end.up	GA_bst_end	up	GO:0001961	positive regulation of cytokine-mediated signaling pathway	4/372	44/23174	0.00534717	0.0315669	0.0217503	Trem2/Cd74/Irf7/Cd300lf	4
859	GA_bst_end.up	GA_bst_end	up	GO:0071385	cellular response to glucocorticoid stimulus	4/372	44/23174	0.00534717	0.0315669	0.0217503	Sgk1/Ddit4/Klf9/Zfp36l2	4
860	GA_bst_end.up	GA_bst_end	up	GO:0046777	protein autophosphorylation	10/372	239/23174	0.00547627	0.0322803	0.0222419	Hck/Pim1/Eng/Errfi1/Gpnmb/Mvp/Pim3/Wnk2/Jun/Fgfr3	10
861	GA_bst_end.up	GA_bst_end	up	GO:0046394	carboxylic acid biosynthetic process	13/372	358/23174	0.0054973	0.0323129	0.0222643	Apoc2/Mlxipl/Lpl/Pdk4/Ddit4/Ltc4s/Edn1/Cd74/Hoga1/Glul/Tbxas1/Nupr1/Ptges	13
862	GA_bst_end.up	GA_bst_end	up	GO:0051017	actin filament bundle assembly	8/372	166/23174	0.0054983	0.0323129	0.0222643	Sdc4/Ccn2/Plek/Gpr65/Tsc1/Arhgef5/Rhod/Synpo2	8
863	GA_bst_end.up	GA_bst_end	up	GO:0001666	response to hypoxia	9/372	202/23174	0.00552672	0.0323826	0.0223124	Hif3a/Cybb/Ada/Slc2a4/Ddit4/Edn1/Eng/Plat/Ucp2	9
864	GA_bst_end.up	GA_bst_end	up	GO:0007254	JNK cascade	9/372	202/23174	0.00552672	0.0323826	0.0223124	Gadd45b/Ncf1/Ccn2/Per1/Edn1/Fcgr2b/Il1a/Arhgef5/Gadd45a	9
865	GA_bst_end.up	GA_bst_end	up	GO:0016053	organic acid biosynthetic process	13/372	359/23174	0.00562364	0.0329013	0.0226698	Apoc2/Mlxipl/Lpl/Pdk4/Ddit4/Ltc4s/Edn1/Cd74/Hoga1/Glul/Tbxas1/Nupr1/Ptges	13
866	GA_bst_end.up	GA_bst_end	up	GO:0002292	T cell differentiation involved in immune response	5/372	71/23174	0.00568207	0.0330826	0.0227947	Irf1/Tsc1/Zbtb7b/Rorc/Fcer1g	5
867	GA_bst_end.up	GA_bst_end	up	GO:0002711	positive regulation of T cell mediated immunity	5/372	71/23174	0.00568207	0.0330826	0.0227947	H2-M3/Rsad2/H2-K1/Arid5a/B2m	5
868	GA_bst_end.up	GA_bst_end	up	GO:0042509	regulation of tyrosine phosphorylation of STAT protein	5/372	71/23174	0.00568207	0.0330826	0.0227947	Irf1/Il6ra/Ccl5/Socs3/Fgfr3	5
869	GA_bst_end.up	GA_bst_end	up	GO:0016032	viral process	11/372	279/23174	0.00568845	0.0330826	0.0227947	Apoe/Nectin4/Rsad2/Cd74/Ifitm7/Ptx3/Ccl5/Isg15/Icam1/Oasl1/Jun	11
870	GA_bst_end.up	GA_bst_end	up	GO:0051224	negative regulation of protein transport	9/372	203/23174	0.00570381	0.0331008	0.0228073	Apoe/Srgn/Rsad2/Apod/Uts2/Tnfrsf9/Ucp2/Pim3/Cd84	9
871	GA_bst_end.up	GA_bst_end	up	GO:0006144	purine nucleobase metabolic process	3/372	23/23174	0.00572541	0.0331008	0.0228073	Ada/Xdh/Aox1	3
872	GA_bst_end.up	GA_bst_end	up	GO:0032727	positive regulation of interferon-alpha production	3/372	23/23174	0.00572541	0.0331008	0.0228073	Irf7/Ifih1/Tlr7	3
873	GA_bst_end.up	GA_bst_end	up	GO:0071276	cellular response to cadmium ion	3/372	23/23174	0.00572541	0.0331008	0.0228073	Ncf1/Mt2/Jun	3
874	GA_bst_end.up	GA_bst_end	up	GO:0032814	regulation of natural killer cell activation	4/372	45/23174	0.00579586	0.0334491	0.0230473	Irf1/Havcr2/Il6ra/Tyrobp	4
875	GA_bst_end.up	GA_bst_end	up	GO:0110020	regulation of actomyosin structure organization	6/372	101/23174	0.00580275	0.0334491	0.0230473	Sdc4/Ccn2/Edn1/Gpr65/Tsc1/Arhgef5	6
876	GA_bst_end.up	GA_bst_end	up	GO:0010466	negative regulation of peptidase activity	10/372	242/23174	0.00596438	0.0342798	0.0236197	Timp1/Serpina3n/Serpina3m/Serping1/Spint1/Ecm1/Birc3/Itih2/Cst7/Bcl2a1d	10
877	GA_bst_end.up	GA_bst_end	up	GO:0051348	negative regulation of transferase activity	10/372	242/23174	0.00596438	0.0342798	0.0236197	Apoe/Ptpn6/Hspb1/Gadd45b/Cdkn1a/Dusp1/Errfi1/Mvp/Gadd45a/Inca1	10
878	GA_bst_end.up	GA_bst_end	up	GO:0001822	kidney development	11/372	281/23174	0.00599199	0.0343881	0.0236942	Sox9/Adamts1/Plce1/Gsta3/Tsc1/Il6ra/Klf15/Bmper/Tns2/C3ar1/Zbtb16	11
879	GA_bst_end.up	GA_bst_end	up	GO:0032418	lysosome localization	5/372	72/23174	0.00602754	0.0345414	0.0237999	Gab2/Rac2/Pla2g3/Cd84/Fcer1g	5
880	GA_bst_end.up	GA_bst_end	up	GO:0061572	actin filament bundle organization	8/372	169/23174	0.00610934	0.034959	0.0240876	Sdc4/Ccn2/Plek/Gpr65/Tsc1/Arhgef5/Rhod/Synpo2	8
881	GA_bst_end.up	GA_bst_end	up	GO:0046486	glycerolipid metabolic process	12/372	322/23174	0.00614767	0.035127	0.0242034	Apoe/Apoc2/Lpl/Plek/Slc22a4/C3/Pnpla2/Inpp5d/Apoc3/Mtmr3/Pla2g3/Socs3	12
882	GA_bst_end.up	GA_bst_end	up	GO:0045598	regulation of fat cell differentiation	7/372	135/23174	0.00622927	0.035509	0.0244665	Lpl/Zbtb7b/Rorc/Foxo1/Zfp36l2/Cebpb/Zbtb16	7
883	GA_bst_end.up	GA_bst_end	up	GO:0006576	cellular biogenic amine metabolic process	4/372	46/23174	0.00626895	0.035509	0.0244665	Sat1/Hdc/Abhd4/Cyp2d22	4
884	GA_bst_end.up	GA_bst_end	up	GO:0010677	negative regulation of cellular carbohydrate metabolic process	4/372	46/23174	0.00626895	0.035509	0.0244665	Ddit4/Plek/Nupr1/Soga1	4
885	GA_bst_end.up	GA_bst_end	up	GO:0032007	negative regulation of TOR signaling	4/372	46/23174	0.00626895	0.035509	0.0244665	Ddit4/Castor1/Tsc1/Minar1	4
886	GA_bst_end.up	GA_bst_end	up	GO:0035458	cellular response to interferon-beta	4/372	46/23174	0.00626895	0.035509	0.0244665	Irf1/Ifit1/Ifi204/Ifit3	4
887	GA_bst_end.up	GA_bst_end	up	GO:0071384	cellular response to corticosteroid stimulus	4/372	46/23174	0.00626895	0.035509	0.0244665	Sgk1/Ddit4/Klf9/Zfp36l2	4
888	GA_bst_end.up	GA_bst_end	up	GO:0007568	aging	10/372	244/23174	0.00630818	0.0356795	0.024584	Apoe/H2-M3/Cd68/Apod/Cdkn1a/Inpp5d/Eng/C1qa/Foxo3/Ifi27l2a	10
889	GA_bst_end.up	GA_bst_end	up	GO:0001890	placenta development	8/372	170/23174	0.00632406	0.0357177	0.0246104	Vwf/Ascl2/Ada/Ctsl/Spint1/Junb/Socs3/Cebpb	8
890	GA_bst_end.up	GA_bst_end	up	GO:0006882	cellular zinc ion homeostasis	3/372	24/23174	0.00646641	0.0362082	0.0249483	Slc39a14/Mt2/Slc39a4	3
891	GA_bst_end.up	GA_bst_end	up	GO:0030728	ovulation	3/372	24/23174	0.00646641	0.0362082	0.0249483	Adamts1/Plat/Foxo3	3
892	GA_bst_end.up	GA_bst_end	up	GO:0032515	negative regulation of phosphoprotein phosphatase activity	3/372	24/23174	0.00646641	0.0362082	0.0249483	Ppp1r15a/Ppp1r1b/Cry2	3
893	GA_bst_end.up	GA_bst_end	up	GO:0032753	positive regulation of interleukin-4 production	3/372	24/23174	0.00646641	0.0362082	0.0249483	Havcr2/Cebpb/Fcer1g	3
894	GA_bst_end.up	GA_bst_end	up	GO:0032928	regulation of superoxide anion generation	3/372	24/23174	0.00646641	0.0362082	0.0249483	Itgb2/Cyba/Tyrobp	3
895	GA_bst_end.up	GA_bst_end	up	GO:1900120	regulation of receptor binding	3/372	24/23174	0.00646641	0.0362082	0.0249483	Hfe/Adam15/B2m	3
896	GA_bst_end.up	GA_bst_end	up	GO:0010876	lipid localization	13/372	366/23174	0.00657444	0.0367605	0.0253289	Apoe/Apoc2/Cyp4f18/Lpl/Nfkbia/Edn1/Apod/Abca3/C3/Pnpla2/Il1a/Apoc3/Cry2	13
897	GA_bst_end.up	GA_bst_end	up	GO:1904950	negative regulation of establishment of protein localization	9/372	208/23174	0.00665594	0.0371631	0.0256063	Apoe/Srgn/Rsad2/Apod/Uts2/Tnfrsf9/Ucp2/Pim3/Cd84	9
898	GA_bst_end.up	GA_bst_end	up	GO:0030101	natural killer cell activation	6/372	104/23174	0.00667679	0.0371735	0.0256134	Itgb2/Mertk/Irf1/Havcr2/Il6ra/Tyrobp	6
899	GA_bst_end.up	GA_bst_end	up	GO:0046634	regulation of alpha-beta T cell activation	6/372	104/23174	0.00667679	0.0371735	0.0256134	Hfe/Ada/Irf1/Il6ra/Zbtb7b/Zbtb16	6
900	GA_bst_end.up	GA_bst_end	up	GO:0043902	positive regulation of multi-organism process	8/372	173/23174	0.00700267	0.0389325	0.0268254	Apoe/Cyba/Havcr2/Cd74/Tlr2/Plb1/Plat/Jun	8
901	GA_bst_end.up	GA_bst_end	up	GO:0007260	tyrosine phosphorylation of STAT protein	5/372	75/23174	0.00715223	0.0397076	0.0273595	Irf1/Il6ra/Ccl5/Socs3/Fgfr3	5
902	GA_bst_end.up	GA_bst_end	up	GO:0007204	positive regulation of cytosolic calcium ion concentration	12/372	329/23174	0.0072431	0.0397525	0.0273905	Cd52/Ccl3/Ptpn6/Cyba/Gna13/Edn1/Gpr65/Plce1/Uts2/Cxcl10/C3ar1/Capn3	12
903	GA_bst_end.up	GA_bst_end	up	GO:0001516	prostaglandin biosynthetic process	3/372	25/23174	0.00726189	0.0397525	0.0273905	Edn1/Cd74/Tbxas1	3
904	GA_bst_end.up	GA_bst_end	up	GO:0006925	inflammatory cell apoptotic process	3/372	25/23174	0.00726189	0.0397525	0.0273905	Fas/Fcgr2b/Ccl5	3
905	GA_bst_end.up	GA_bst_end	up	GO:0010575	positive regulation of vascular endothelial growth factor production	3/372	25/23174	0.00726189	0.0397525	0.0273905	C3/Il1a/C3ar1	3
906	GA_bst_end.up	GA_bst_end	up	GO:0034123	positive regulation of toll-like receptor signaling pathway	3/372	25/23174	0.00726189	0.0397525	0.0273905	Cyba/Rsad2/Tlr2	3
907	GA_bst_end.up	GA_bst_end	up	GO:0045648	positive regulation of erythrocyte differentiation	3/372	25/23174	0.00726189	0.0397525	0.0273905	Inpp5d/Isg15/Foxo3	3
908	GA_bst_end.up	GA_bst_end	up	GO:0046457	prostanoid biosynthetic process	3/372	25/23174	0.00726189	0.0397525	0.0273905	Edn1/Cd74/Tbxas1	3
909	GA_bst_end.up	GA_bst_end	up	GO:0055069	zinc ion homeostasis	3/372	25/23174	0.00726189	0.0397525	0.0273905	Slc39a14/Mt2/Slc39a4	3
910	GA_bst_end.up	GA_bst_end	up	GO:0071677	positive regulation of mononuclear cell migration	3/372	25/23174	0.00726189	0.0397525	0.0273905	Cxcl10/Ccl5/Lgals3	3
911	GA_bst_end.up	GA_bst_end	up	GO:1905939	regulation of gonad development	3/372	25/23174	0.00726189	0.0397525	0.0273905	Sox9/Il1a/Nupr1	3
912	GA_bst_end.up	GA_bst_end	up	GO:0002762	negative regulation of myeloid leukocyte differentiation	4/372	48/23174	0.00729054	0.0398536	0.0274601	Inpp5d/C1qc/Tob2/Mafb	4
913	GA_bst_end.up	GA_bst_end	up	GO:0048511	rhythmic process	11/372	289/23174	0.00733573	0.0400447	0.0275918	Ada/Per1/Adamts1/Fas/Ptx3/Rorc/Uts2/Klf9/Foxo3/Nfil3/Cry2	11
914	GA_bst_end.up	GA_bst_end	up	GO:0010977	negative regulation of neuron projection development	8/372	175/23174	0.00748471	0.0408011	0.0281129	Wnt3/Apoe/Gfap/Tsc1/H2-K1/Minar1/Sema3b/B2m	8
915	GA_bst_end.up	GA_bst_end	up	GO:0006809	nitric oxide biosynthetic process	5/372	76/23174	0.00755757	0.0410838	0.0283078	Itgb2/H2-M3/Ptx3/Tlr2/Icam1	5
916	GA_bst_end.up	GA_bst_end	up	GO:0070228	regulation of lymphocyte apoptotic process	5/372	76/23174	0.00755757	0.0410838	0.0283078	Ada/Cd74/Rorc/Ccl5/Lgals3	5
917	GA_bst_end.up	GA_bst_end	up	GO:0048145	regulation of fibroblast proliferation	6/372	107/23174	0.00764259	0.0414651	0.0285705	Cdkn1a/Cd74/Uts2/Nupr1/Tgif1/Jun	6
918	GA_bst_end.up	GA_bst_end	up	GO:0006631	fatty acid metabolic process	13/372	373/23174	0.0076489	0.0414651	0.0285705	Apoc2/Cyp4f18/Mlxipl/Lpl/Pdk4/Edn1/C3/Cd74/Tbxas1/Hpgd/Pla2g3/Ptges/Cyp2d22	13
919	GA_bst_end.up	GA_bst_end	up	GO:0046638	positive regulation of alpha-beta T cell differentiation	4/372	49/23174	0.00784009	0.0423432	0.0291755	Ada/Irf1/Zbtb7b/Zbtb16	4
920	GA_bst_end.up	GA_bst_end	up	GO:0070229	negative regulation of lymphocyte apoptotic process	4/372	49/23174	0.00784009	0.0423432	0.0291755	Ada/Cd74/Rorc/Ccl5	4
921	GA_bst_end.up	GA_bst_end	up	GO:0061041	regulation of wound healing	7/372	141/23174	0.00784334	0.0423432	0.0291755	Apoe/Plek/Pros1/Cdkn1a/Serping1/Fcer1g/Capn3	7
922	GA_bst_end.up	GA_bst_end	up	GO:0030193	regulation of blood coagulation	5/372	77/23174	0.00797864	0.0429551	0.0295971	Apoe/Plek/Pros1/Serping1/Fcer1g	5
923	GA_bst_end.up	GA_bst_end	up	GO:0072332	intrinsic apoptotic signaling pathway by p53 class mediator	5/372	77/23174	0.00797864	0.0429551	0.0295971	Ddit4/Cdkn1a/Cd74/Nupr1/Ifi204	5
924	GA_bst_end.up	GA_bst_end	up	GO:0003299	muscle hypertrophy in response to stress	3/372	26/23174	0.00811276	0.042968	0.029606	Errfi1/Klf15/Foxo1	3
925	GA_bst_end.up	GA_bst_end	up	GO:0006026	aminoglycan catabolic process	3/372	26/23174	0.00811276	0.042968	0.029606	Lyve1/Chil3/Ovgp1	3
926	GA_bst_end.up	GA_bst_end	up	GO:0009713	catechol-containing compound biosynthetic process	3/372	26/23174	0.00811276	0.042968	0.029606	Ddc/Hdc/Cyp2d22	3
927	GA_bst_end.up	GA_bst_end	up	GO:0014898	cardiac muscle hypertrophy in response to stress	3/372	26/23174	0.00811276	0.042968	0.029606	Errfi1/Klf15/Foxo1	3
928	GA_bst_end.up	GA_bst_end	up	GO:0042104	positive regulation of activated T cell proliferation	3/372	26/23174	0.00811276	0.042968	0.029606	Cd86/Il6ra/Tnfsf9	3
929	GA_bst_end.up	GA_bst_end	up	GO:0042423	catecholamine biosynthetic process	3/372	26/23174	0.00811276	0.042968	0.029606	Ddc/Hdc/Cyp2d22	3
930	GA_bst_end.up	GA_bst_end	up	GO:0050858	negative regulation of antigen receptor-mediated signaling pathway	3/372	26/23174	0.00811276	0.042968	0.029606	Ptpn6/Fcgr2b/Lgals3	3
931	GA_bst_end.up	GA_bst_end	up	GO:0070168	negative regulation of biomineral tissue development	3/372	26/23174	0.00811276	0.042968	0.029606	Sox9/Srgn/Ecm1	3
932	GA_bst_end.up	GA_bst_end	up	GO:0070233	negative regulation of T cell apoptotic process	3/372	26/23174	0.00811276	0.042968	0.029606	Ada/Rorc/Ccl5	3
933	GA_bst_end.up	GA_bst_end	up	GO:0090025	regulation of monocyte chemotaxis	3/372	26/23174	0.00811276	0.042968	0.029606	Dusp1/Cxcl10/Ccl5	3
934	GA_bst_end.up	GA_bst_end	up	GO:0090208	positive regulation of triglyceride metabolic process	3/372	26/23174	0.00811276	0.042968	0.029606	Apoc2/Pnpla2/Apoc3	3
935	GA_bst_end.up	GA_bst_end	up	GO:1905523	positive regulation of macrophage migration	3/372	26/23174	0.00811276	0.042968	0.029606	Trem2/Ccl5/C3ar1	3
936	GA_bst_end.up	GA_bst_end	up	GO:0048144	fibroblast proliferation	6/372	109/23174	0.00833995	0.0441116	0.030394	Cdkn1a/Cd74/Uts2/Nupr1/Tgif1/Jun	6
937	GA_bst_end.up	GA_bst_end	up	GO:1900046	regulation of hemostasis	5/372	78/23174	0.00841572	0.0444522	0.0306287	Apoe/Plek/Pros1/Serping1/Fcer1g	5
938	GA_bst_end.up	GA_bst_end	up	GO:0048545	response to steroid hormone	9/372	216/23174	0.00842754	0.0444547	0.0306304	Sgk1/Ddit4/Per1/Fas/Cdo1/Klf9/Zfp36l2/Cry2/Fibin	9
939	GA_bst_end.up	GA_bst_end	up	GO:0010634	positive regulation of epithelial cell migration	7/372	143/23174	0.00844433	0.0444833	0.0306501	Sox9/Gab2/Hspb1/Ctsh/Rhoj/Fgfbp1/Jun	7
940	GA_bst_end.up	GA_bst_end	up	GO:0031348	negative regulation of defense response	9/372	217/23174	0.00867196	0.045621	0.031434	Apoe/H2-M3/Ada/Havcr2/Apod/Serping1/Fcgr2b/Socs3/Cst7	9
941	GA_bst_end.up	GA_bst_end	up	GO:0043618	regulation of transcription from RNA polymerase II promoter in response to stress	4/372	51/23174	0.00901927	0.0469464	0.0323472	Atf3/Ppp1r15a/Jun/Cebpb	4
942	GA_bst_end.up	GA_bst_end	up	GO:0045912	negative regulation of carbohydrate metabolic process	4/372	51/23174	0.00901927	0.0469464	0.0323472	Ddit4/Plek/Nupr1/Soga1	4
943	GA_bst_end.up	GA_bst_end	up	GO:0051196	regulation of coenzyme metabolic process	4/372	51/23174	0.00901927	0.0469464	0.0323472	Mlxipl/Pdk4/Ddit4/Nupr1	4
944	GA_bst_end.up	GA_bst_end	up	GO:0002347	response to tumor cell	3/372	27/23174	0.00901985	0.0469464	0.0323472	Havcr2/Adam15/Txnip	3
945	GA_bst_end.up	GA_bst_end	up	GO:0010460	positive regulation of heart rate	3/372	27/23174	0.00901985	0.0469464	0.0323472	Ada/Edn1/Uts2	3
946	GA_bst_end.up	GA_bst_end	up	GO:0014887	cardiac muscle adaptation	3/372	27/23174	0.00901985	0.0469464	0.0323472	Errfi1/Klf15/Foxo1	3
947	GA_bst_end.up	GA_bst_end	up	GO:0044342	type B pancreatic cell proliferation	3/372	27/23174	0.00901985	0.0469464	0.0323472	Errfi1/Nupr1/Nkx6-1	3
948	GA_bst_end.up	GA_bst_end	up	GO:0060008	Sertoli cell differentiation	3/372	27/23174	0.00901985	0.0469464	0.0323472	Sox9/Il1a/Icam1	3
949	GA_bst_end.up	GA_bst_end	up	GO:0031099	regeneration	7/372	145/23174	0.00907853	0.0470813	0.0324402	Gfap/Cdkn1a/Fas/Cxcl5/Jun/Cebpb/Capn3	7
950	GA_bst_end.up	GA_bst_end	up	GO:1903900	regulation of viral life cycle	7/372	145/23174	0.00907853	0.0470813	0.0324402	Rsad2/Cd74/Ifitm7/Ptx3/Ccl5/Isg15/Oasl1	7
951	GA_bst_end.up	GA_bst_end	up	GO:0042100	B cell proliferation	6/372	111/23174	0.00908186	0.0470813	0.0324402	Ada/Cdkn1a/Cd74/Inpp5d/Fcgr2b/Tyrobp	6
952	GA_bst_end.up	GA_bst_end	up	GO:0071900	regulation of protein serine/threonine kinase activity	14/372	425/23174	0.00922782	0.0477747	0.0329179	Apoe/Ptpn6/Gadd45b/Edn1/Cdkn1a/Pim1/Dusp1/Cd74/Plce1/Map3k6/Arhgef5/Gadd45a/Synpo2/Inca1	14
953	GA_bst_end.up	GA_bst_end	up	GO:0046209	nitric oxide metabolic process	5/372	80/23174	0.00933907	0.0482868	0.0332708	Itgb2/H2-M3/Ptx3/Tlr2/Icam1	5
954	GA_bst_end.up	GA_bst_end	up	GO:0006805	xenobiotic metabolic process	6/372	112/23174	0.00946999	0.0488347	0.0336483	Gstm1/Gstm3/Gsta3/Rorc/Cdo1/Cyp2d22	6
955	GA_bst_end.up	GA_bst_end	up	GO:0046632	alpha-beta T cell differentiation	6/372	112/23174	0.00946999	0.0488347	0.0336483	Ada/Irf1/Rsad2/Zbtb7b/Rorc/Zbtb16	6
956	GA_bst_end.up	GA_bst_end	up	GO:0043666	regulation of phosphoprotein phosphatase activity	4/372	52/23174	0.00964986	0.0496315	0.0341973	Tsc1/Ppp1r15a/Ppp1r1b/Cry2	4
957	GA_bst_end.up	GA_bst_end	up	GO:1901570	fatty acid derivative biosynthetic process	4/372	52/23174	0.00964986	0.0496315	0.0341973	Ltc4s/Edn1/Cd74/Tbxas1	4
958	GA_bst_end.up	GA_bst_end	up	GO:0006109	regulation of carbohydrate metabolic process	8/372	183/23174	0.00966619	0.0496502	0.0342102	Mlxipl/Pdk4/Ddit4/Plek/Rorc/Nupr1/Foxo1/Soga1	8
959	GA_bst_end.up	GA_bst_end	up	GO:0002831	regulation of response to biotic stimulus	7/372	147/23174	0.00974696	0.049934	0.0344058	Cyba/Havcr2/Tlr2/Cxcl5/Ccl5/Cd84/Nfkbil1	7
960	GA_bst_end.up	GA_bst_end	up	GO:0008643	carbohydrate transport	7/372	147/23174	0.00974696	0.049934	0.0344058	Sh2b2/Slc2a4/Edn1/C3/Tsc1/Slc2a1/Klf15	7
961	GA_ctx_3.up	GA_ctx_3	up	GO:0042178	xenobiotic catabolic process	2/9	20/23174	2.53821e-05	0.00350274	0.00205729	Gstm1/Gstm3	2
962	GA_ctx_3.up	GA_ctx_3	up	GO:0006749	glutathione metabolic process	2/9	59/23174	0.000226784	0.0155854	0.0091539	Gstm1/Gstm3	2
963	GA_ctx_3.up	GA_ctx_3	up	GO:0035690	cellular response to drug	3/9	379/23174	0.000338813	0.0155854	0.0091539	Nqo1/Gstm1/Gstm3	3
964	GA_ctx_3.up	GA_ctx_3	up	GO:0006805	xenobiotic metabolic process	2/9	112/23174	0.000815144	0.0281225	0.0165174	Gstm1/Gstm3	2
965	GA_ctx_3.up	GA_ctx_3	up	GO:0071466	cellular response to xenobiotic stimulus	2/9	157/23174	0.00159139	0.043822	0.0257383	Gstm1/Gstm3	2
966	GA_ctx_3.up	GA_ctx_3	up	GO:0006575	cellular modified amino acid metabolic process	2/9	172/23174	0.00190531	0.043822	0.0257383	Gstm1/Gstm3	2
967	GA_ctx_3.up	GA_ctx_3	up	GO:0009410	response to xenobiotic stimulus	2/9	231/23174	0.00340104	0.049675	0.029176	Gstm1/Gstm3	2
968	GA_ctx_3.up	GA_ctx_3	up	GO:0060291	long-term synaptic potentiation	2/9	244/23174	0.00378555	0.049675	0.029176	Sqstm1/Gfap	2
969	GA_ctx_3.up	GA_ctx_3	up	GO:0060020	Bergmann glial cell differentiation	1/9	10/23174	0.00387763	0.049675	0.029176	Gfap	1
970	GA_ctx_3.up	GA_ctx_3	up	GO:0061684	chaperone-mediated autophagy	1/9	10/23174	0.00387763	0.049675	0.029176	Gfap	1
971	GA_ctx_3.up	GA_ctx_3	up	GO:0014010	Schwann cell proliferation	1/9	11/23174	0.00426466	0.049675	0.029176	Gfap	1
972	GA_ctx_3.up	GA_ctx_3	up	GO:0006790	sulfur compound metabolic process	2/9	270/23174	0.00461287	0.049675	0.029176	Gstm1/Gstm3	2
973	GA_ctx_3.up	GA_ctx_3	up	GO:0050806	positive regulation of synaptic transmission	2/9	351/23174	0.00767591	0.049675	0.029176	Sqstm1/Gfap	2
974	GA_ctx_3.up	GA_ctx_3	up	GO:0044130	negative regulation of growth of symbiont in host	1/9	20/23174	0.0077419	0.049675	0.029176	Sqstm1	1
975	GA_ctx_3.up	GA_ctx_3	up	GO:0060252	positive regulation of glial cell proliferation	1/9	20/23174	0.0077419	0.049675	0.029176	Gfap	1
976	GA_ctx_3.up	GA_ctx_3	up	GO:0048167	regulation of synaptic plasticity	2/9	359/23174	0.00801735	0.049675	0.029176	Sqstm1/Gfap	2
977	GA_ctx_3.up	GA_ctx_3	up	GO:0044126	regulation of growth of symbiont in host	1/9	21/23174	0.00812759	0.049675	0.029176	Sqstm1	1
978	GA_ctx_3.up	GA_ctx_3	up	GO:0098780	response to mitochondrial depolarisation	1/9	21/23174	0.00812759	0.049675	0.029176	Sqstm1	1
979	GA_ctx_3.up	GA_ctx_3	up	GO:0000423	mitophagy	1/9	22/23174	0.00851315	0.049675	0.029176	Sqstm1	1
980	GA_ctx_3.up	GA_ctx_3	up	GO:0044146	negative regulation of growth of symbiont involved in interaction with host	1/9	22/23174	0.00851315	0.049675	0.029176	Sqstm1	1
981	GA_ctx_3.up	GA_ctx_3	up	GO:0034248	regulation of cellular amide metabolic process	2/9	375/23174	0.00872074	0.049675	0.029176	Gfap/Rida	2
982	GA_ctx_3.up	GA_ctx_3	up	GO:0044144	modulation of growth of symbiont involved in interaction with host	1/9	23/23174	0.00889857	0.049675	0.029176	Sqstm1	1
983	GA_ctx_3.up	GA_ctx_3	up	GO:0051580	regulation of neurotransmitter uptake	1/9	23/23174	0.00889857	0.049675	0.029176	Gfap	1
984	GA_ctx_3.up	GA_ctx_3	up	GO:0006914	autophagy	2/9	383/23174	0.00908262	0.049675	0.029176	Sqstm1/Gfap	2
985	GA_ctx_3.up	GA_ctx_3	up	GO:0061919	process utilizing autophagic mechanism	2/9	383/23174	0.00908262	0.049675	0.029176	Sqstm1/Gfap	2
986	GA_ctx_3.up	GA_ctx_3	up	GO:0044117	growth of symbiont in host	1/9	25/23174	0.00966903	0.049675	0.029176	Sqstm1	1
987	GA_ctx_3.up	GA_ctx_3	up	GO:0045109	intermediate filament organization	1/9	26/23174	0.0100541	0.049675	0.029176	Gfap	1
988	GA_ctx_3.up	GA_ctx_3	up	GO:0044110	growth involved in symbiotic interaction	1/9	27/23174	0.0104389	0.049675	0.029176	Sqstm1	1
989	GA_ctx_3.up	GA_ctx_3	up	GO:0044116	growth of symbiont involved in interaction with host	1/9	27/23174	0.0104389	0.049675	0.029176	Sqstm1	1
990	GA_ctx_3.up	GA_ctx_3	up	GO:1900273	positive regulation of long-term synaptic potentiation	1/9	28/23174	0.0108237	0.0497891	0.029243	Sqstm1	1
991	GA_ctx_end.down	GA_ctx_end	down	GO:0042552	myelination	11/226	159/23174	4.85466e-07	0.000493681	0.000429529	Rxrg/Myoc/Mal/Tspan2/Plp1/Pllp/Ugt8a/Fa2h/Egr2/Hes5/Gal3st1	11
992	GA_ctx_end.down	GA_ctx_end	down	GO:0007272	ensheathment of neurons	11/226	162/23174	5.85162e-07	0.000493681	0.000429529	Rxrg/Myoc/Mal/Tspan2/Plp1/Pllp/Ugt8a/Fa2h/Egr2/Hes5/Gal3st1	11
993	GA_ctx_end.down	GA_ctx_end	down	GO:0008366	axon ensheathment	11/226	162/23174	5.85162e-07	0.000493681	0.000429529	Rxrg/Myoc/Mal/Tspan2/Plp1/Pllp/Ugt8a/Fa2h/Egr2/Hes5/Gal3st1	11
994	GA_ctx_end.down	GA_ctx_end	down	GO:0001975	response to amphetamine	5/226	19/23174	8.77854e-07	0.000555462	0.000483282	Adora2a/Drd1/Nr4a2/Drd2/Ppp1r1b	5
995	GA_ctx_end.down	GA_ctx_end	down	GO:0014075	response to amine	5/226	20/23174	1.16119e-06	0.000587796	0.000511414	Adora2a/Drd1/Nr4a2/Drd2/Ppp1r1b	5
996	GA_ctx_end.down	GA_ctx_end	down	GO:0051932	synaptic transmission, GABAergic	6/226	53/23174	1.26038e-05	0.00531669	0.00462581	Gabrb2/Adora2a/Car2/Cckbr/Drd2/Npas4	6
997	GA_ctx_end.down	GA_ctx_end	down	GO:0097366	response to bronchodilator	5/226	34/23174	1.86461e-05	0.00593663	0.00516519	Adora2a/Drd1/Nr4a2/Drd2/Ppp1r1b	5
998	GA_ctx_end.down	GA_ctx_end	down	GO:0043434	response to peptide hormone	13/226	323/23174	1.87645e-05	0.00593663	0.00516519	Nr4a1/C1qtnf12/Esrra/Scly/Slc30a10/Nr4a2/Acvr1c/Car2/Nr4a3/Enho/Egr2/Actn2/Bglap	13
999	GA_ctx_end.down	GA_ctx_end	down	GO:0032228	regulation of synaptic transmission, GABAergic	5/226	35/23174	2.15819e-05	0.0060693	0.00528062	Adora2a/Car2/Cckbr/Drd2/Npas4	5
1000	GA_ctx_end.down	GA_ctx_end	down	GO:0006836	neurotransmitter transport	12/226	298/23174	3.91866e-05	0.00903212	0.00785843	Lin7b/Adora2a/Drd1/Grm8/Cckbr/Slc38a5/Drd2/Unc13a/Apln/Rgs4/Nrn1/Sept5	12
1001	GA_ctx_end.down	GA_ctx_end	down	GO:0048520	positive regulation of behavior	5/226	40/23174	4.20446e-05	0.00903212	0.00785843	Adora2a/Drd1/Nr4a3/Cckbr/Penk	5
1002	GA_ctx_end.down	GA_ctx_end	down	GO:0007626	locomotory behavior	11/226	254/23174	4.28232e-05	0.00903212	0.00785843	Adora2a/Drd1/Adcy5/Nr4a2/Ido1/Drd2/Pak7/Penk/Gng7/Ppp1r1b/Gpr88	11
1003	GA_ctx_end.down	GA_ctx_end	down	GO:0033555	multicellular organismal response to stress	7/226	98/23174	4.98422e-05	0.0097039	0.00844291	Drd1/Thbs4/Nr4a2/Cckbr/Ido1/Penk/Gng7	7
1004	GA_ctx_end.down	GA_ctx_end	down	GO:2000300	regulation of synaptic vesicle exocytosis	7/226	103/23174	6.85075e-05	0.0108992	0.00948288	Adora2a/Drd1/Grm8/Drd2/Unc13a/Nrn1/Sept5	7
1005	GA_ctx_end.down	GA_ctx_end	down	GO:0051588	regulation of neurotransmitter transport	9/226	179/23174	6.87883e-05	0.0108992	0.00948288	Adora2a/Drd1/Grm8/Drd2/Unc13a/Apln/Rgs4/Nrn1/Sept5	9
1006	GA_ctx_end.down	GA_ctx_end	down	GO:0010959	regulation of metal ion transport	14/226	419/23174	6.89005e-05	0.0108992	0.00948288	Adora2a/Rgs9/Akap5/Drd1/Cd4/Slc30a10/Tesc/Drd2/Rgs4/Gjc2/Scn4b/Kcns2/Actn2/Kcng1	14
1007	GA_ctx_end.down	GA_ctx_end	down	GO:0007212	dopamine receptor signaling pathway	5/226	45/23174	7.50348e-05	0.0111714	0.00971968	Rgs9/Drd1/Adcy5/Drd2/Rgs4	5
1008	GA_ctx_end.down	GA_ctx_end	down	GO:1902803	regulation of synaptic vesicle transport	7/226	107/23174	8.72442e-05	0.0122675	0.0106734	Adora2a/Drd1/Grm8/Drd2/Unc13a/Nrn1/Sept5	7
1009	GA_ctx_end.down	GA_ctx_end	down	GO:0021782	glial cell development	7/226	108/23174	9.25273e-05	0.0123256	0.0107239	Adora2a/Drd1/Myoc/Tspan2/Plp1/Fa2h/Hes5	7
1010	GA_ctx_end.down	GA_ctx_end	down	GO:0006813	potassium ion transport	10/226	234/23174	0.000106516	0.0126987	0.0110485	Akap5/Kcnv1/Kcnj8/Drd2/Rgs4/Kcna4/Kcns2/Actn2/Kcnt2/Kcng1	10
1011	GA_ctx_end.down	GA_ctx_end	down	GO:1901652	response to peptide	13/226	383/23174	0.000107083	0.0126987	0.0110485	Nr4a1/C1qtnf12/Esrra/Scly/Slc30a10/Nr4a2/Acvr1c/Car2/Nr4a3/Enho/Egr2/Actn2/Bglap	13
1012	GA_ctx_end.down	GA_ctx_end	down	GO:0010001	glial cell differentiation	10/226	236/23174	0.00011423	0.0126987	0.0110485	Adora2a/Aspa/Drd1/Myoc/Tspan2/Plp1/Fa2h/Mycn/Egr2/Hes5	10
1013	GA_ctx_end.down	GA_ctx_end	down	GO:0042391	regulation of membrane potential	14/226	440/23174	0.000115397	0.0126987	0.0110485	Gabrb2/Adora2a/Grin2c/Drd1/Rgs7bp/Myoc/Gabrd/Kcnj8/Rgs4/Npas4/Scn4b/Actn2/Kcnt2/Gpr88	14
1014	GA_ctx_end.down	GA_ctx_end	down	GO:0044342	type B pancreatic cell proliferation	4/226	27/23174	0.000129603	0.0136677	0.0118917	Nr4a1/Nr4a3/Sgpp2/Serpinb1a	4
1015	GA_ctx_end.down	GA_ctx_end	down	GO:0071375	cellular response to peptide hormone stimulus	10/226	243/23174	0.000145063	0.0146862	0.0127778	Nr4a1/C1qtnf12/Esrra/Slc30a10/Nr4a2/Car2/Nr4a3/Enho/Actn2/Bglap	10
1016	GA_ctx_end.down	GA_ctx_end	down	GO:0048708	astrocyte differentiation	6/226	83/23174	0.000162514	0.0158201	0.0137643	Adora2a/Drd1/Tspan2/Plp1/Mycn/Hes5	6
1017	GA_ctx_end.down	GA_ctx_end	down	GO:0006665	sphingolipid metabolic process	7/226	122/23174	0.000198141	0.0180637	0.0157164	Elovl7/Ugt8a/Sgpp2/Fa2h/Sptssb/Gal3st1/Neu2	7
1018	GA_ctx_end.down	GA_ctx_end	down	GO:0006643	membrane lipid metabolic process	8/226	163/23174	0.000205602	0.0180637	0.0157164	Elovl7/Ugt8a/Sgpp2/Fa2h/Sptssb/Pigz/Gal3st1/Neu2	8
1019	GA_ctx_end.down	GA_ctx_end	down	GO:0015893	drug transport	9/226	207/23174	0.000206973	0.0180637	0.0157164	Adora2a/Drd1/Car2/Slc7a10/Slc38a5/Drd2/Car12/Rgs4/Hbb-b1	9
1020	GA_ctx_end.down	GA_ctx_end	down	GO:0034765	regulation of ion transmembrane transport	14/226	468/23174	0.000218213	0.0184099	0.0160176	Rgs9/Drd1/Kcnv1/Arc/Tesc/Kcnj8/Drd2/Rgs4/Kcna4/Gjc2/Scn4b/Kcns2/Actn2/Kcng1	14
1021	GA_ctx_end.down	GA_ctx_end	down	GO:0050673	epithelial cell proliferation	13/226	424/23174	0.000288986	0.0235943	0.0205283	Fap/Wnt2/Prl/Thbs4/Nr4a1/Lims2/Nr4a3/Foxp2/Sgpp2/Apln/Serpinb1a/Hes5/Gkn3	13
1022	GA_ctx_end.down	GA_ctx_end	down	GO:0061469	regulation of type B pancreatic cell proliferation	3/226	14/23174	0.000307726	0.02366	0.0205855	Nr4a1/Nr4a3/Sgpp2	3
1023	GA_ctx_end.down	GA_ctx_end	down	GO:0043270	positive regulation of ion transport	11/226	318/23174	0.000308487	0.02366	0.0205855	Adora2a/Rgs9/Akap5/Drd1/Arc/Cd4/Tesc/Drd2/Gjc2/Scn4b/Actn2	11
1024	GA_ctx_end.down	GA_ctx_end	down	GO:0042063	gliogenesis	11/226	321/23174	0.000334038	0.024355	0.0211902	Adora2a/Aspa/Drd1/Myoc/Tspan2/Plp1/Fa2h/Mycn/Egr2/Gjc2/Hes5	11
1025	GA_ctx_end.down	GA_ctx_end	down	GO:0007200	phospholipase C-activating G protein-coupled receptor signaling pathway	6/226	95/23174	0.000339649	0.024355	0.0211902	Drd1/Cckbr/Drd2/Lpar1/Gpr17/Actn2	6
1026	GA_ctx_end.down	GA_ctx_end	down	GO:0050795	regulation of behavior	6/226	96/23174	0.000359382	0.024355	0.0211902	Adora2a/Drd1/Nr4a3/Cckbr/Drd2/Penk	6
1027	GA_ctx_end.down	GA_ctx_end	down	GO:0046928	regulation of neurotransmitter secretion	7/226	135/23174	0.000368098	0.024355	0.0211902	Adora2a/Drd1/Grm8/Drd2/Unc13a/Nrn1/Sept5	7
1028	GA_ctx_end.down	GA_ctx_end	down	GO:0015669	gas transport	3/226	15/23174	0.000381895	0.024355	0.0211902	Car2/Car12/Hbb-b1	3
1029	GA_ctx_end.down	GA_ctx_end	down	GO:1900451	positive regulation of glutamate receptor signaling pathway	3/226	15/23174	0.000381895	0.024355	0.0211902	Rgs9/Arc/Unc13a	3
1030	GA_ctx_end.down	GA_ctx_end	down	GO:0050905	neuromuscular process	7/226	136/23174	0.000384907	0.024355	0.0211902	Adora2a/Grin2c/Adcy5/Nr4a3/Drd2/Penk/Gpr88	7
1031	GA_ctx_end.down	GA_ctx_end	down	GO:0014002	astrocyte development	4/226	36/23174	0.00040612	0.0244736	0.0212933	Adora2a/Drd1/Tspan2/Plp1	4
1032	GA_ctx_end.down	GA_ctx_end	down	GO:0051482	positive regulation of cytosolic calcium ion concentration involved in phospholipase C-activating G protein-coupled signaling pathway	4/226	36/23174	0.00040612	0.0244736	0.0212933	Drd1/Drd2/Lpar1/Gpr17	4
1033	GA_ctx_end.down	GA_ctx_end	down	GO:0017158	regulation of calcium ion-dependent exocytosis	7/226	138/23174	0.000420367	0.024743	0.0215277	Adora2a/Drd1/Grm8/Drd2/Unc13a/Nrn1/Sept5	7
1034	GA_ctx_end.down	GA_ctx_end	down	GO:0016079	synaptic vesicle exocytosis	7/226	139/23174	0.00043905	0.0252395	0.0219597	Adora2a/Drd1/Grm8/Drd2/Unc13a/Nrn1/Sept5	7
1035	GA_ctx_end.down	GA_ctx_end	down	GO:0034764	positive regulation of transmembrane transport	9/226	230/23174	0.000448746	0.0252395	0.0219597	Rgs9/Drd1/Arc/C1qtnf12/Car2/Nr4a3/Tesc/Gjc2/Actn2	9
1036	GA_ctx_end.down	GA_ctx_end	down	GO:0032230	positive regulation of synaptic transmission, GABAergic	3/226	16/23174	0.000466651	0.0256759	0.0223394	Adora2a/Car2/Cckbr	3
1037	GA_ctx_end.down	GA_ctx_end	down	GO:0003012	muscle system process	12/226	391/23174	0.00048848	0.0263052	0.0228869	Drd1/Myoc/Nr4a3/Kcnj8/Drd2/Mlip/Rgs4/Scn4b/Actn2/Myh7/Myl4/Tnnc1	12
1038	GA_ctx_end.down	GA_ctx_end	down	GO:0007269	neurotransmitter secretion	8/226	186/23174	0.000499299	0.0263276	0.0229065	Lin7b/Adora2a/Drd1/Grm8/Drd2/Unc13a/Nrn1/Sept5	8
1039	GA_ctx_end.down	GA_ctx_end	down	GO:0099643	signal release from synapse	8/226	187/23174	0.000517315	0.0264078	0.0229762	Lin7b/Adora2a/Drd1/Grm8/Drd2/Unc13a/Nrn1/Sept5	8
1040	GA_ctx_end.down	GA_ctx_end	down	GO:1901653	cellular response to peptide	10/226	286/23174	0.000530179	0.0264078	0.0229762	Nr4a1/C1qtnf12/Esrra/Slc30a10/Nr4a2/Car2/Nr4a3/Enho/Actn2/Bglap	10
1041	GA_ctx_end.down	GA_ctx_end	down	GO:1904062	regulation of cation transmembrane transport	11/226	340/23174	0.000540796	0.0264078	0.0229762	Rgs9/Drd1/Arc/Tesc/Drd2/Rgs4/Gjc2/Scn4b/Kcns2/Actn2/Kcng1	11
1042	GA_ctx_end.down	GA_ctx_end	down	GO:2001024	negative regulation of response to drug	4/226	39/23174	0.000554264	0.0264078	0.0229762	Nr4a3/Hsph1/Drd2/Rgs4	4
1043	GA_ctx_end.down	GA_ctx_end	down	GO:0035249	synaptic transmission, glutamatergic	6/226	105/23174	0.000580234	0.0264078	0.0229762	Adora2a/Drd1/Grm8/Cckbr/Drd2/Unc13a	6
1044	GA_ctx_end.down	GA_ctx_end	down	GO:0043266	regulation of potassium ion transport	6/226	105/23174	0.000580234	0.0264078	0.0229762	Akap5/Drd2/Rgs4/Kcns2/Actn2/Kcng1	6
1045	GA_ctx_end.down	GA_ctx_end	down	GO:0098693	regulation of synaptic vesicle cycle	7/226	146/23174	0.000589183	0.0264078	0.0229762	Adora2a/Drd1/Grm8/Drd2/Unc13a/Nrn1/Sept5	7
1046	GA_ctx_end.down	GA_ctx_end	down	GO:0071804	cellular potassium ion transport	8/226	191/23174	0.000594723	0.0264078	0.0229762	Kcnv1/Kcnj8/Rgs4/Kcna4/Kcns2/Actn2/Kcnt2/Kcng1	8
1047	GA_ctx_end.down	GA_ctx_end	down	GO:0071805	potassium ion transmembrane transport	8/226	191/23174	0.000594723	0.0264078	0.0229762	Kcnv1/Kcnj8/Rgs4/Kcna4/Kcns2/Actn2/Kcnt2/Kcng1	8
1048	GA_ctx_end.down	GA_ctx_end	down	GO:0099003	vesicle-mediated transport in synapse	9/226	246/23174	0.000726792	0.0317157	0.0275943	Adora2a/Akap5/Drd1/Arc/Grm8/Drd2/Unc13a/Nrn1/Sept5	9
1049	GA_ctx_end.down	GA_ctx_end	down	GO:0007193	adenylate cyclase-inhibiting G protein-coupled receptor signaling pathway	5/226	74/23174	0.000786929	0.0333343	0.0290026	Akap5/Adcy5/Grm8/Drd2/Lpar1	5
1050	GA_ctx_end.down	GA_ctx_end	down	GO:1904385	cellular response to angiotensin	3/226	19/23174	0.000790223	0.0333343	0.0290026	Slc30a10/Car2/Actn2	3
1051	GA_ctx_end.down	GA_ctx_end	down	GO:0050678	regulation of epithelial cell proliferation	11/226	357/23174	0.000807618	0.0335095	0.0291551	Wnt2/Prl/Thbs4/Nr4a1/Lims2/Nr4a3/Foxp2/Sgpp2/Apln/Hes5/Gkn3	11
1052	GA_ctx_end.down	GA_ctx_end	down	GO:0051705	multi-organism behavior	5/226	75/23174	0.000836532	0.0341494	0.0297118	Drd1/Penk/Npas4/Gng8/Sept5	5
1053	GA_ctx_end.down	GA_ctx_end	down	GO:0046467	membrane lipid biosynthetic process	6/226	114/23174	0.000894362	0.0359306	0.0312616	Elovl7/Ugt8a/Fa2h/Sptssb/Pigz/Gal3st1	6
1054	GA_ctx_end.down	GA_ctx_end	down	GO:1990776	response to angiotensin	3/226	20/23174	0.000923013	0.0365023	0.0317589	Slc30a10/Car2/Actn2	3
1055	GA_ctx_end.down	GA_ctx_end	down	GO:0051966	regulation of synaptic transmission, glutamatergic	5/226	77/23174	0.000942683	0.0367066	0.0319367	Adora2a/Drd1/Grm8/Cckbr/Drd2	5
1056	GA_ctx_end.down	GA_ctx_end	down	GO:0043500	muscle adaptation	6/226	117/23174	0.00102386	0.0392172	0.034121	Myoc/Nr4a3/Mlip/Rgs4/Myh7/Tnnc1	6
1057	GA_ctx_end.down	GA_ctx_end	down	GO:0060047	heart contraction	8/226	209/23174	0.00106717	0.0392172	0.034121	Kcnj8/Drd2/Apln/Rgs4/Scn4b/Myh7/Myl4/Tnnc1	8
1058	GA_ctx_end.down	GA_ctx_end	down	GO:0022010	central nervous system myelination	3/226	21/23174	0.00106914	0.0392172	0.034121	Plp1/Fa2h/Hes5	3
1059	GA_ctx_end.down	GA_ctx_end	down	GO:0032291	axon ensheathment in central nervous system	3/226	21/23174	0.00106914	0.0392172	0.034121	Plp1/Fa2h/Hes5	3
1060	GA_ctx_end.down	GA_ctx_end	down	GO:0006664	glycolipid metabolic process	5/226	81/23174	0.00118463	0.0428327	0.0372667	Ugt8a/Fa2h/Pigz/Gal3st1/Neu2	5
1061	GA_ctx_end.down	GA_ctx_end	down	GO:1903509	liposaccharide metabolic process	5/226	82/23174	0.00125168	0.0446198	0.0388216	Ugt8a/Fa2h/Pigz/Gal3st1/Neu2	5
1062	GA_ctx_end.down	GA_ctx_end	down	GO:0032386	regulation of intracellular transport	12/226	437/23174	0.00127965	0.0449832	0.0391378	Adora2a/Akap5/Drd1/Grm8/Plk3/Drd2/Unc13a/Nrn1/Slc35d3/Actn2/Sept5/Tnnc1	12
1063	GA_ctx_end.down	GA_ctx_end	down	GO:0014888	striated muscle adaptation	4/226	49/23174	0.00132323	0.0458779	0.0399162	Myoc/Mlip/Myh7/Tnnc1	4
1064	GA_ctx_end.down	GA_ctx_end	down	GO:0003015	heart process	8/226	218/23174	0.00139611	0.0467256	0.0406538	Kcnj8/Drd2/Apln/Rgs4/Scn4b/Myh7/Myl4/Tnnc1	8
1065	GA_ctx_end.down	GA_ctx_end	down	GO:0043501	skeletal muscle adaptation	3/226	23/23174	0.00140333	0.0467256	0.0406538	Myoc/Myh7/Tnnc1	3
1066	GA_ctx_end.down	GA_ctx_end	down	GO:0051590	positive regulation of neurotransmitter transport	4/226	50/23174	0.00142741	0.0467256	0.0406538	Adora2a/Drd2/Unc13a/Apln	4
1067	GA_ctx_end.down	GA_ctx_end	down	GO:0007612	learning	7/226	170/23174	0.00143509	0.0467256	0.0406538	Drd1/Foxp2/Drd2/Pak7/Npas4/Ppp1r1b/Gpr88	7
1068	GA_ctx_end.down	GA_ctx_end	down	GO:0002761	regulation of myeloid leukocyte differentiation	6/226	125/23174	0.00143998	0.0467256	0.0406538	Cd4/Esrra/Car2/Tesc/Klf10/Lrrc17	6
1069	GA_ctx_end.down	GA_ctx_end	down	GO:0007204	positive regulation of cytosolic calcium ion concentration	10/226	329/23174	0.00153167	0.0486327	0.0423131	Grin2c/Akap5/Drd1/Adcy5/Cd4/Cckbr/Drd2/Lpar1/Gpr6/Gpr17	10
1070	GA_ctx_end.down	GA_ctx_end	down	GO:0060428	lung epithelium development	4/226	51/23174	0.00153719	0.0486327	0.0423131	Wnt2/Foxp2/Adamtsl2/Insc	4
1071	GA_ctx_end.up	GA_ctx_end	up	GO:0002274	myeloid leukocyte activation	47/585	211/23174	7.42734e-31	3.36904e-27	2.11015e-27	Itgb2/Lgals9/Spi1/Lcp2/Relb/Cd48/Ager/Havcr2/Prkcd/Trem2/Myo1f/Aif1/Slc11a1/Fcgr3/Traf6/Tlr2/Cxcl5/Ltbr/Tyrobp/Il4ra/Itgam/Pycard/Slc7a2/Rac2/Grn/Tmem106a/Cebpa/Ccl5/Sbno2/Tnfsf9/C1qa/Cd84/Stx11/Milr1/Lyn/Tlr7/Tlr1/Cd300lf/C5ar1/Vamp8/Jun/Fes/Fcer1g/Pirb/Fcgr4/Tnip2/Cst7	47
1072	GA_ctx_end.up	GA_ctx_end	up	GO:0042110	T cell activation	66/585	491/23174	4.48951e-29	1.01822e-25	6.37747e-26	Itgb2/Lgals9/Tcirg1/Relb/Stat3/Stat5a/Ptpn6/Cd44/Hfe/Slamf6/Cd48/Ager/H2-M3/Cd274/Sdc4/Irf1/Arg1/Igf1/Havcr2/Rsad2/Gadd45g/Lcp1/Nckap1l/Cd86/Runx1/Aif1/Cd74/Fas/Gpam/Cd151/Slc11a1/Ptprc/Traf6/Il6ra/Zbtb7b/Rorc/P2rx7/Gpnmb/Clec4a2/Il4ra/Itgam/Pycard/Elf4/Msn/Rac2/Vav1/Foxj1/Ccl5/Ccl2/Nfkbiz/Tnfsf9/H2-Aa/Itpkb/Stx11/Hlx/Zfp36l2/Lgals3/Bcl3/Cebpb/Fcer1g/B2m/Zbtb16/Treml2/H2-Ab1/Sox4/Bcl2a1d	66
1073	GA_ctx_end.up	GA_ctx_end	up	GO:0001819	positive regulation of cytokine production	62/585	445/23174	3.19313e-28	4.82802e-25	3.02395e-25	Ccl3/Lgals9/Stat3/Stat5a/Hspb1/Cyba/Slamf6/Cybb/Ager/H2-M3/Cd274/Irf1/Ccl4/Havcr2/Rsad2/Gsdmd/Runx1/Trem2/C3/Tmem173/Aif1/Cd74/Csf1r/Irf7/Stat1/Slc11a1/Ptprc/Fcgr3/Ifih1/Traf6/Il1a/Il6ra/Tlr2/P2rx7/Zc3hav1/Tnfrsf1a/Tyrobp/Il4ra/Pycard/Nlrx1/Gpsm3/Ccl5/Ccl2/Tnfsf9/H2-Q9/Unc93b1/Arid5a/Cd84/C3ar1/Tlr7/Cd300c2/Tlr1/C5ar1/Cd14/Bcl3/Ifi204/Ifi205/Mndal/Cebpb/Nfam1/Fcer1g/B2m	62
1074	GA_ctx_end.up	GA_ctx_end	up	GO:0002697	regulation of immune effector process	60/585	420/23174	6.26966e-28	7.10979e-25	4.45311e-25	Itgb2/Lgals9/Stat5a/Ptpn6/Hfe/Apobec3/Slamf6/Ager/Fcgr1/H2-M3/Irf1/Arg1/Havcr2/Rsad2/Parp9/Serping1/Parp3/C3/Tmem173/Cd74/Stat1/Cfh/Ptprc/Fcgr2b/Fcgr3/Traf6/Tlr2/Zbtb7b/Cxcl5/P2rx7/Zc3hav1/A2m/Cd22/Il4ra/Itgam/Pycard/Nlrx1/Rac2/Vav1/Foxj1/Grn/Ccl5/Ccl2/Nfkbiz/H2-K1/H2-Q9/H2-Q4/H2-Q1/Tap1/Arid5a/Cd84/Hlx/Clcf1/Lyn/Dtx3l/Lgals3/Vamp8/Fes/Fcer1g/B2m	60
1075	GA_ctx_end.up	GA_ctx_end	up	GO:0002683	negative regulation of immune system process	63/585	470/23174	1.04264e-27	9.45885e-25	5.9244e-25	Sox9/Lgals9/Axl/Stat5a/Ptpn6/Cd44/Hfe/Ccl12/H2-M3/Cd274/Sdc4/Cd68/Irf1/Arg1/Igf1/Havcr2/Nfkbia/Erbin/Myc/Apod/Samsn1/Cd86/Runx1/Serping1/Parp3/Tmem176a/Cd74/Lpxn/Fas/Gpam/Ccr1/Ptprc/Fcgr2b/Samhd1/Zbtb7b/Tmem176b/Gpnmb/A2m/Cd22/Tyrobp/Il4ra/Trim30a/Nlrx1/Foxj1/Grn/H2-Aa/C1qc/Tap1/Cd84/Itpkb/Hlx/Milr1/Lyn/Cd300lf/Lgals3/Ezr/Cebpb/Fcer1g/Gpx1/Zbtb16/Cst7/H2-Ab1/C5ar2	63
1076	GA_ctx_end.up	GA_ctx_end	up	GO:0019221	cytokine-mediated signaling pathway	53/585	338/23174	9.45073e-27	7.14475e-24	4.47501e-24	Ccl3/Spi1/Axl/Stat3/Stat5a/Ptpn6/Sh2b2/Ccl8/Ccl12/Csf1/Irf1/Ccl9/Ccl6/Ccl4/Arg1/Ifngr1/Nfkbia/Osmr/Parp9/Trem2/Cd74/Csf1r/Ifitm7/Ifitm3/Irf7/Ccr1/Stat1/Gpr35/Ptprc/Traf6/Il1a/Zbp1/Samhd1/Il6ra/Ecm1/Cxcl5/Irf5/Tnfrsf1a/Pycard/Ccl17/Cxcl10/Cebpa/Ccl5/Ccl2/Ccl7/Irgm1/Cd300lf/Fcer1g/Pirb/Tnip2/Dok1/Csf2rb/Csf2rb2	53
1077	GA_ctx_end.up	GA_ctx_end	up	GO:0031349	positive regulation of defense response	55/585	371/23174	1.76618e-26	1.14449e-23	7.16832e-24	Ccl3/Lgals9/Stat5a/Cyba/Slamf6/Ager/Fcgr1/H2-M3/Irf1/Arg1/Havcr2/Rsad2/Nfkbia/Erbin/Cd86/Parp9/Trem2/C3/Tmem173/Cd74/Irf7/Fcgr3/Ifih1/Zbp1/Tlr2/Zc3hav1/Tnfrsf1a/Nupr1/Pycard/Trim30a/Nlrx1/Vav1/Grn/Gpsm3/Cebpa/Ccl5/Nfkbiz/C1qa/Unc93b1/Tgm2/Ctss/Lyn/Tlr7/Tlr1/Tifa/Irgm1/Cd300lf/Vamp8/Cd14/Ifi204/Ifi205/Mndal/Cebpb/Fcer1g/Tnip2	55
1078	GA_ctx_end.up	GA_ctx_end	up	GO:0009615	response to virus	46/585	270/23174	6.48683e-25	3.67804e-22	2.30368e-22	Lgals9/Apobec3/Irf1/Ifngr1/Ddit4/Rsad2/Map3k14/Cd86/Parp9/Tmem173/Gpam/Ifitm7/Ifitm3/Irf7/Stat1/Ptprc/Lcn2/Ifih1/Zbp1/Samhd1/Irf5/Zc3hav1/Itgax/Pycard/Trim30a/Nlrx1/Rtp4/Ifit1/Cxcl10/Ccl5/Isg15/H2-Q9/Unc93b1/Isg20/Apobec1/Oasl1/Trim56/Tlr7/Ifit2/Bst2/Dtx3l/Oas1g/Oas1a/Bcl3/Ifit3/Ifi27l2a	46
1079	GA_ctx_end.up	GA_ctx_end	up	GO:0070661	leukocyte proliferation	50/585	329/23174	1.18439e-24	5.96932e-22	3.73879e-22	Itgb2/Lgals9/Tcirg1/Stat5a/Ptpn6/Cd44/Ccl12/Csf1/Slamf6/Ager/H2-M3/Cd274/Sdc4/Irf1/Arg1/Igf1/Havcr2/Prkcd/Nckap1l/Cd86/Cdkn1a/Aif1/Cd74/Csf1r/Gpam/Cd151/Slc11a1/Ptprc/Fcgr2b/Traf6/Il6ra/Zbtb7b/P2rx7/Gpnmb/Cd22/Tyrobp/Itgam/Pycard/Elf4/Msn/Rac2/Foxj1/Ccl5/Tnfsf9/H2-Aa/Clcf1/Lyn/Lgals3/Cebpb/H2-Ab1	50
1080	GA_ctx_end.up	GA_ctx_end	up	GO:0048002	antigen processing and presentation of peptide antigen	26/585	68/23174	2.68638e-24	1.11158e-21	6.9622e-22	Hfe/Fcgr1/H2-M3/Trem2/Tapbp/Cd74/Slc11a1/Mr1/Fcgr2b/Fcgr3/Traf6/Clec4a2/Pycard/H2-K1/H2-Q9/H2-Q4/H2-Q1/H2-Aa/Unc93b1/Tap1/H2-DMb1/Ctss/Fcer1g/H2-Eb1/B2m/H2-Ab1	26
1081	GA_ctx_end.up	GA_ctx_end	up	GO:0051607	defense response to virus	42/585	227/23174	2.69563e-24	1.11158e-21	6.9622e-22	Apobec3/Irf1/Ifngr1/Ddit4/Rsad2/Map3k14/Cd86/Parp9/Tmem173/Gpam/Ifitm7/Ifitm3/Irf7/Stat1/Ptprc/Ifih1/Zbp1/Samhd1/Irf5/Zc3hav1/Itgax/Pycard/Trim30a/Nlrx1/Rtp4/Ifit1/Cxcl10/Ccl5/Isg15/H2-Q9/Unc93b1/Isg20/Apobec1/Oasl1/Trim56/Tlr7/Ifit2/Bst2/Dtx3l/Oas1g/Oas1a/Ifit3	42
1082	GA_ctx_end.up	GA_ctx_end	up	GO:0032943	mononuclear cell proliferation	47/585	309/23174	3.00434e-23	1.13564e-20	7.1129e-21	Itgb2/Lgals9/Stat5a/Ptpn6/Cd44/Csf1/Slamf6/Ager/H2-M3/Cd274/Sdc4/Irf1/Arg1/Igf1/Havcr2/Prkcd/Nckap1l/Cd86/Cdkn1a/Aif1/Cd74/Gpam/Cd151/Slc11a1/Ptprc/Fcgr2b/Traf6/Il6ra/Zbtb7b/P2rx7/Gpnmb/Cd22/Tyrobp/Itgam/Pycard/Elf4/Msn/Rac2/Foxj1/Ccl5/Tnfsf9/H2-Aa/Clcf1/Lyn/Lgals3/Cebpb/H2-Ab1	47
1083	GA_ctx_end.up	GA_ctx_end	up	GO:0002819	regulation of adaptive immune response	39/585	205/23174	4.20405e-23	1.46689e-20	9.18763e-21	Ptpn6/Cd44/Hfe/Cd48/Ager/Fcgr1/H2-M3/Cd274/Irf1/Arg1/Havcr2/Rsad2/Samsn1/Parp3/C3/Cd74/Irf7/Slc11a1/Ptprc/Fcgr2b/Fcgr3/Traf6/Il6ra/Zbtb7b/P2rx7/Il4ra/Pycard/Foxj1/Nfkbiz/H2-K1/H2-Q9/H2-Q4/H2-Q1/Arid5a/Hlx/Clcf1/Fcer1g/B2m/H2-Ab1	39
1084	GA_ctx_end.up	GA_ctx_end	up	GO:0019882	antigen processing and presentation	30/585	109/23174	5.27741e-23	1.66357e-20	1.04195e-20	Relb/Hfe/Fcgr1/H2-M3/Cd68/Rab32/Trem2/Tapbp/Cd74/Slc11a1/Mr1/Fcgr2b/Fcgr3/Traf6/Clec4a2/Pycard/H2-K1/H2-Q9/H2-Q4/H2-Q1/H2-Aa/Unc93b1/Tap1/H2-DMb1/Ctss/Fcer1g/H2-Eb1/B2m/H2-Ab1/Psmb9	30
1085	GA_ctx_end.up	GA_ctx_end	up	GO:0045088	regulation of innate immune response	45/585	285/23174	5.50122e-23	1.66357e-20	1.04195e-20	Lgals9/Apoe/Stat5a/Cyba/Slamf6/H2-M3/Irf1/Arg1/Havcr2/Rsad2/Nfkbia/Erbin/Cd86/Parp9/Serping1/Myo1f/Tmem173/Cd74/Irf7/Ccr1/Ifih1/Zbp1/Samhd1/Tlr2/Zc3hav1/A2m/Pycard/Trim30a/Nlrx1/Vav1/Grn/Unc93b1/Tap1/Lyn/Tlr7/Tlr1/Tifa/Irgm1/Cd300lf/Cd14/Ifi204/Ifi205/Mndal/Tnip2/Treml2	45
1086	GA_ctx_end.up	GA_ctx_end	up	GO:0097529	myeloid leukocyte migration	39/585	207/23174	6.09777e-23	1.72872e-20	1.08276e-20	Itgb2/Ccl3/Ccl8/Ccl12/Rarres2/Csf1/Ager/Ccl9/Ccl6/Ccl4/Lgmn/Edn1/Nckap1l/Trem2/Aif1/Cd74/Ccr1/Gpr35/Fcgr3/Il1a/Csf3r/Spp1/Cxcl5/Cd9/Itgam/Ccl17/Rac2/Arhgef5/Vav1/Cxcl10/Ccl5/Ccl2/Ccl7/C3ar1/Lyn/C5ar1/Lgals3/Fcer1g/C5ar2	39
1087	GA_ctx_end.up	GA_ctx_end	up	GO:0002460	adaptive immune response based on somatic recombination of immune receptors built from immunoglobulin superfamily domains	55/585	440/23174	8.52519e-23	2.27472e-20	1.42474e-20	Tcirg1/Relb/Stat3/Ptpn6/Hfe/Slamf6/C4b/Ager/Fcgr1/H2-M3/Cd274/Irf1/Arg1/Havcr2/Rsad2/Gadd45g/Prkcd/Serping1/Parp3/C3/Cd74/Fas/Irf7/Slc11a1/Ptprc/Fcgr2b/Fcgr3/Traf6/Il6ra/Zbtb7b/Rorc/P2rx7/Il4ra/Ctsh/Foxj1/Nfkbiz/H2-K1/H2-Q9/H2-Q4/H2-Q1/C1qa/C1qc/C1qb/Arid5a/Stx11/Hlx/C3ar1/Clcf1/Bcl3/C1ra/Fcer1g/Pirb/B2m/Il18bp/H2-Ab1	55
1088	GA_ctx_end.up	GA_ctx_end	up	GO:0046651	lymphocyte proliferation	46/585	307/23174	1.69375e-22	4.26825e-20	2.67335e-20	Itgb2/Lgals9/Stat5a/Ptpn6/Cd44/Slamf6/Ager/H2-M3/Cd274/Sdc4/Irf1/Arg1/Igf1/Havcr2/Prkcd/Nckap1l/Cd86/Cdkn1a/Aif1/Cd74/Gpam/Cd151/Slc11a1/Ptprc/Fcgr2b/Traf6/Il6ra/Zbtb7b/P2rx7/Gpnmb/Cd22/Tyrobp/Itgam/Pycard/Elf4/Msn/Rac2/Foxj1/Ccl5/Tnfsf9/H2-Aa/Clcf1/Lyn/Lgals3/Cebpb/H2-Ab1	46
1089	GA_ctx_end.up	GA_ctx_end	up	GO:0050900	leukocyte migration	48/585	340/23174	2.72893e-22	6.51496e-20	4.08054e-20	Itgb2/Ccl3/Lgals9/Ccl8/Ccl12/Rarres2/Csf1/Ager/Ccl9/Ccl6/Ccl4/Lgmn/Edn1/Nckap1l/Apod/Trem2/Aif1/Cd74/Ccr1/Gpr35/Fcgr3/Il1a/Tlr2/Ecm1/Csf3r/Spp1/Cxcl5/Cd9/Itgam/Pycard/Msn/Ccl17/Rac2/Arhgef5/Vav1/Foxj1/Gpsm3/Cxcl10/Ccl5/Ccl2/Ccl7/C3ar1/Lyn/C5ar1/Lgals3/Ch25h/Fcer1g/C5ar2	48
1090	GA_ctx_end.up	GA_ctx_end	up	GO:0002478	antigen processing and presentation of exogenous peptide antigen	17/585	25/23174	4.89654e-22	1.11053e-19	6.95566e-20	Fcgr1/H2-M3/Tapbp/Cd74/Fcgr2b/Fcgr3/Traf6/Clec4a2/H2-K1/H2-Aa/Unc93b1/Tap1/H2-DMb1/Fcer1g/H2-Eb1/B2m/H2-Ab1	17
1091	GA_ctx_end.up	GA_ctx_end	up	GO:0050866	negative regulation of cell activation	37/585	203/23174	2.63901e-21	5.70027e-19	3.57027e-19	Lgals9/Axl/Apoe/Ptpn6/Cd44/Hfe/H2-M3/Cd274/Sdc4/Irf1/Arg1/Havcr2/Prkcd/Samsn1/Cd86/Runx1/Parp3/Cd74/Fas/Fcgr2b/Zbtb7b/Gpnmb/Cd9/Tyrobp/Il4ra/Foxj1/Grn/H2-Aa/Cd84/Hlx/Milr1/Lyn/Cd300lf/Lgals3/Cebpb/Cst7/H2-Ab1	37
1092	GA_ctx_end.up	GA_ctx_end	up	GO:0042098	T cell proliferation	37/585	205/23174	3.75364e-21	7.73932e-19	4.8474e-19	Itgb2/Lgals9/Stat5a/Ptpn6/Cd44/Ager/H2-M3/Cd274/Sdc4/Irf1/Arg1/Igf1/Havcr2/Nckap1l/Cd86/Aif1/Gpam/Cd151/Slc11a1/Ptprc/Traf6/Il6ra/Zbtb7b/P2rx7/Gpnmb/Itgam/Pycard/Elf4/Msn/Rac2/Foxj1/Ccl5/Tnfsf9/H2-Aa/Lgals3/Cebpb/H2-Ab1	37
1093	GA_ctx_end.up	GA_ctx_end	up	GO:0034341	response to interferon-gamma	31/585	137/23174	5.87209e-21	1.15808e-18	7.25344e-19	Ccl3/Ccl8/Ccl12/Irf1/Ccl9/Ccl6/Ccl4/Arg1/Parp9/Ifitm7/Ifitm3/Stat1/Slc11a1/Mrc1/Tlr2/Gbp3/Gbp2/Rab20/Ccl17/Ccl5/Ccl2/Ccl7/H2-Q9/H2-Aa/Stx11/Bst2/Irgm1/Vamp8/Capg/H2-Eb1/H2-Ab1	31
1094	GA_ctx_end.up	GA_ctx_end	up	GO:0030595	leukocyte chemotaxis	37/585	211/23174	1.05317e-20	1.99049e-18	1.24671e-18	Itgb2/Ccl3/Ccl8/Ccl12/Rarres2/Csf1/Ccl9/Ccl6/Ccl4/Lgmn/Edn1/Nckap1l/Aif1/Cd74/Ccr1/Gpr35/Fcgr3/Csf3r/Spp1/Cxcl5/Itgam/Ccl17/Rac2/Arhgef5/Vav1/Gpsm3/Cxcl10/Ccl5/Ccl2/Ccl7/C3ar1/Lyn/C5ar1/Lgals3/Ch25h/Fcer1g/C5ar2	37
1095	GA_ctx_end.up	GA_ctx_end	up	GO:0070663	regulation of leukocyte proliferation	39/585	238/23174	1.15733e-20	2.09986e-18	1.31521e-18	Lgals9/Stat5a/Ptpn6/Cd44/Ccl12/Csf1/Ager/H2-M3/Cd274/Sdc4/Irf1/Arg1/Igf1/Havcr2/Nckap1l/Cd86/Cdkn1a/Aif1/Cd74/Gpam/Ptprc/Fcgr2b/Traf6/Il6ra/Zbtb7b/Gpnmb/Cd22/Tyrobp/Pycard/Rac2/Foxj1/Ccl5/Tnfsf9/H2-Aa/Clcf1/Lyn/Lgals3/Cebpb/H2-Ab1	39
1096	GA_ctx_end.up	GA_ctx_end	up	GO:0030593	neutrophil chemotaxis	27/585	100/23174	1.37061e-20	2.39118e-18	1.49768e-18	Itgb2/Ccl3/Ccl8/Ccl12/Ccl9/Ccl6/Ccl4/Edn1/Nckap1l/Cd74/Fcgr3/Csf3r/Spp1/Cxcl5/Itgam/Ccl17/Rac2/Vav1/Cxcl10/Ccl5/Ccl2/Ccl7/C3ar1/C5ar1/Lgals3/Fcer1g/C5ar2	27
1097	GA_ctx_end.up	GA_ctx_end	up	GO:1903706	regulation of hemopoiesis	50/585	406/23174	1.59427e-20	2.67837e-18	1.67755e-18	Ccl3/Lgals9/Spi1/Axl/Stat3/Stat5a/Ptpn6/Cd44/Csf1/Ager/H2-M3/Irf1/Nfkbia/Myc/Nckap1l/Hcls1/Runx1/Tmem176a/Trem2/Pim1/Cd74/Csf1r/Fas/Ccr1/Stat1/Ptprc/Traf6/Zbtb7b/Rorc/Csf3r/Tmem176b/Tyrobp/Il4ra/Foxj1/Ccl5/Nfkbiz/Tnfsf9/Isg15/H2-Aa/C1qc/Itpkb/Hlx/Lyn/Zfp36l2/Jun/Fes/Cebpb/Nfam1/B2m/Zbtb16	50
1098	GA_ctx_end.up	GA_ctx_end	up	GO:0032944	regulation of mononuclear cell proliferation	38/585	227/23174	1.69299e-20	2.74265e-18	1.71782e-18	Lgals9/Stat5a/Ptpn6/Cd44/Csf1/Ager/H2-M3/Cd274/Sdc4/Irf1/Arg1/Igf1/Havcr2/Nckap1l/Cd86/Cdkn1a/Aif1/Cd74/Gpam/Ptprc/Fcgr2b/Traf6/Il6ra/Zbtb7b/Gpnmb/Cd22/Tyrobp/Pycard/Rac2/Foxj1/Ccl5/Tnfsf9/H2-Aa/Clcf1/Lyn/Lgals3/Cebpb/H2-Ab1	38
1099	GA_ctx_end.up	GA_ctx_end	up	GO:0032103	positive regulation of response to external stimulus	44/585	313/23174	1.90486e-20	2.97946e-18	1.86614e-18	Ccl3/Lgals9/Stat5a/Hspb1/Cyba/Rarres2/Csf1/Ager/Fcgr1/Ccl4/Arg1/Havcr2/Nfkbia/Lgmn/Edn1/Nckap1l/Trem2/C3/Aif1/Cd74/Ccr1/Fcgr3/Traf6/Tlr2/Zc3hav1/Tnfrsf1a/Nupr1/Fgfr1/Rac2/Grn/Gpsm3/Cxcl10/Cebpa/Ccl5/Ccl2/Nfkbiz/C1qa/Tgm2/Ctss/C3ar1/C5ar1/Vamp8/Cebpb/Fcer1g	44
1100	GA_ctx_end.up	GA_ctx_end	up	GO:0071706	tumor necrosis factor superfamily cytokine production	33/585	166/23174	2.3446e-20	3.54504e-18	2.22038e-18	Ccl3/Lgals9/Axl/Ptpn6/Hspb1/Cyba/Cybb/Ager/Cd274/Ccl4/Igf1/Havcr2/Trem2/Ptprc/Fcgr3/Ifih1/Tlr2/Gpnmb/Clec4a2/Tnfrsf1a/Tyrobp/Pycard/Trim30a/Tmem106a/Ccl2/Arid5a/Cd84/Tspo/Tlr1/Cd14/Bcl3/Fcer1g/C5ar2	33
1101	GA_ctx_end.up	GA_ctx_end	up	GO:0071621	granulocyte chemotaxis	29/585	123/23174	3.20183e-20	4.685e-18	2.93438e-18	Itgb2/Ccl3/Ccl8/Ccl12/Rarres2/Csf1/Ccl9/Ccl6/Ccl4/Edn1/Nckap1l/Cd74/Fcgr3/Csf3r/Spp1/Cxcl5/Itgam/Ccl17/Rac2/Vav1/Cxcl10/Ccl5/Ccl2/Ccl7/C3ar1/C5ar1/Lgals3/Fcer1g/C5ar2	29
1102	GA_ctx_end.up	GA_ctx_end	up	GO:0007159	leukocyte cell-cell adhesion	44/585	319/23174	4.06588e-20	5.76338e-18	3.6098e-18	Itgb2/Lgals9/Klf4/Stat5a/Ptpn6/Cd44/Hfe/Ager/H2-M3/Cd274/Sdc4/Irf1/Arg1/Igf1/Havcr2/Nckap1l/Cd86/Runx1/Aif1/Cd74/Fermt3/Gpam/Ptprc/Traf6/Il6ra/Zbtb7b/Gpnmb/Il4ra/Itgam/Pycard/Msn/Rac2/Foxj1/Ccl5/Ccl2/Nfkbiz/Tnfsf9/H2-Aa/Itpkb/Hlx/Lgals3/Cebpb/Zbtb16/H2-Ab1	44
1103	GA_ctx_end.up	GA_ctx_end	up	GO:0002695	negative regulation of leukocyte activation	34/585	182/23174	4.95951e-20	6.81707e-18	4.26976e-18	Lgals9/Axl/Ptpn6/Cd44/Hfe/H2-M3/Cd274/Sdc4/Irf1/Arg1/Havcr2/Samsn1/Cd86/Runx1/Parp3/Cd74/Fas/Fcgr2b/Zbtb7b/Gpnmb/Tyrobp/Il4ra/Foxj1/Grn/H2-Aa/Cd84/Hlx/Milr1/Lyn/Cd300lf/Lgals3/Cebpb/Cst7/H2-Ab1	34
1104	GA_ctx_end.up	GA_ctx_end	up	GO:0002703	regulation of leukocyte mediated immunity	39/585	250/23174	7.03583e-20	9.38662e-18	5.87916e-18	Itgb2/Lgals9/Stat5a/Ptpn6/Hfe/Slamf6/Ager/Fcgr1/H2-M3/Arg1/Havcr2/Rsad2/Parp3/C3/Ptprc/Fcgr2b/Fcgr3/Traf6/Tlr2/Cxcl5/P2rx7/Il4ra/Itgam/Rac2/Vav1/Foxj1/H2-K1/H2-Q9/H2-Q4/H2-Q1/Tap1/Arid5a/Cd84/Clcf1/Lyn/Vamp8/Fes/Fcer1g/B2m	39
1105	GA_ctx_end.up	GA_ctx_end	up	GO:1902105	regulation of leukocyte differentiation	42/585	294/23174	7.77539e-20	1.00769e-17	6.31151e-18	Ccl3/Lgals9/Axl/Stat5a/Ptpn6/Cd44/Csf1/Ager/H2-M3/Irf1/Myc/Nckap1l/Hcls1/Runx1/Tmem176a/Trem2/Cd74/Csf1r/Fas/Ccr1/Ptprc/Traf6/Zbtb7b/Rorc/Tmem176b/Tyrobp/Il4ra/Foxj1/Ccl5/Nfkbiz/Tnfsf9/H2-Aa/C1qc/Itpkb/Hlx/Lyn/Zfp36l2/Jun/Fes/Cebpb/Nfam1/Zbtb16	42
1106	GA_ctx_end.up	GA_ctx_end	up	GO:0050670	regulation of lymphocyte proliferation	37/585	225/23174	1.01985e-19	1.27878e-17	8.00944e-18	Lgals9/Stat5a/Ptpn6/Cd44/Ager/H2-M3/Cd274/Sdc4/Irf1/Arg1/Igf1/Havcr2/Nckap1l/Cd86/Cdkn1a/Aif1/Cd74/Gpam/Ptprc/Fcgr2b/Traf6/Il6ra/Zbtb7b/Gpnmb/Cd22/Tyrobp/Pycard/Rac2/Foxj1/Ccl5/Tnfsf9/H2-Aa/Clcf1/Lyn/Lgals3/Cebpb/H2-Ab1	37
1107	GA_ctx_end.up	GA_ctx_end	up	GO:0019884	antigen processing and presentation of exogenous antigen	17/585	31/23174	1.0431e-19	1.27878e-17	8.00944e-18	Fcgr1/H2-M3/Tapbp/Cd74/Fcgr2b/Fcgr3/Traf6/Clec4a2/H2-K1/H2-Aa/Unc93b1/Tap1/H2-DMb1/Fcer1g/H2-Eb1/B2m/H2-Ab1	17
1108	GA_ctx_end.up	GA_ctx_end	up	GO:1903555	regulation of tumor necrosis factor superfamily cytokine production	32/585	162/23174	1.08873e-19	1.2996e-17	8.13982e-18	Ccl3/Lgals9/Axl/Ptpn6/Hspb1/Cyba/Cybb/Ager/Cd274/Ccl4/Igf1/Havcr2/Trem2/Ptprc/Fcgr3/Ifih1/Tlr2/Gpnmb/Clec4a2/Tnfrsf1a/Tyrobp/Pycard/Trim30a/Ccl2/Arid5a/Cd84/Tspo/Tlr1/Cd14/Bcl3/Fcer1g/C5ar2	32
1109	GA_ctx_end.up	GA_ctx_end	up	GO:0032640	tumor necrosis factor production	32/585	163/23174	1.32321e-19	1.539e-17	9.63927e-18	Ccl3/Lgals9/Axl/Ptpn6/Hspb1/Cyba/Cybb/Ager/Ccl4/Igf1/Havcr2/Trem2/Ptprc/Fcgr3/Ifih1/Tlr2/Gpnmb/Clec4a2/Tnfrsf1a/Tyrobp/Pycard/Trim30a/Tmem106a/Ccl2/Arid5a/Cd84/Tspo/Tlr1/Cd14/Bcl3/Fcer1g/C5ar2	32
1110	GA_ctx_end.up	GA_ctx_end	up	GO:0060326	cell chemotaxis	42/585	299/23174	1.48282e-19	1.68151e-17	1.05319e-17	Itgb2/Ccl3/Hspb1/Ccl8/Ccl12/Rarres2/Csf1/Ccl9/Ccl6/Ccl4/Lgmn/Edn1/Prkcd/Nckap1l/Aif1/Hbegf/Cd74/Ccr1/Gpr35/Fcgr3/Csf3r/Spp1/Cxcl5/Itgam/Fgfr1/Ccl17/Rac2/Arhgef5/Vav1/Gpsm3/Cxcl10/Ccl5/Ccl2/Ccl7/C3ar1/Lyn/C5ar1/Lgals3/Ch25h/Fcer1g/C5ar2/Bin2	42
1111	GA_ctx_end.up	GA_ctx_end	up	GO:1990266	neutrophil migration	28/585	119/23174	1.52683e-19	1.6892e-17	1.058e-17	Itgb2/Ccl3/Ccl8/Ccl12/Ccl9/Ccl6/Ccl4/Edn1/Nckap1l/Cd74/Fcgr3/Il1a/Csf3r/Spp1/Cxcl5/Itgam/Ccl17/Rac2/Vav1/Cxcl10/Ccl5/Ccl2/Ccl7/C3ar1/C5ar1/Lgals3/Fcer1g/C5ar2	28
1112	GA_ctx_end.up	GA_ctx_end	up	GO:0070371	ERK1 and ERK2 cascade	43/585	323/23174	4.33772e-19	4.68473e-17	2.93421e-17	Sox9/Ccl3/Apoe/Klf4/Ptpn6/Cd44/Ccl8/Ccl12/Ager/Ccl9/Ccl6/Ccl4/Igf1/Havcr2/Myc/Trem2/C3/Cd74/Csf1r/Ccr1/Ptprc/Atf3/Il1a/Tlr2/Ccn1/Gpnmb/Pycard/St5/Ccl17/Ctsh/Ccl5/Ccl2/Ccl7/Rras/Clcf1/Lyn/Zfp36l2/P2ry6/C5ar1/Ezr/Jun/Chil1/C5ar2	43
1113	GA_ctx_end.up	GA_ctx_end	up	GO:0097530	granulocyte migration	30/585	146/23174	4.74362e-19	5.00397e-17	3.13416e-17	Itgb2/Ccl3/Ccl8/Ccl12/Rarres2/Csf1/Ccl9/Ccl6/Ccl4/Edn1/Nckap1l/Cd74/Fcgr3/Il1a/Csf3r/Spp1/Cxcl5/Itgam/Ccl17/Rac2/Vav1/Cxcl10/Ccl5/Ccl2/Ccl7/C3ar1/C5ar1/Lgals3/Fcer1g/C5ar2	30
1114	GA_ctx_end.up	GA_ctx_end	up	GO:0050727	regulation of inflammatory response	45/585	356/23174	5.03301e-19	5.18858e-17	3.24978e-17	Ccl3/Lgals9/Apoe/Ier3/Stat5a/Cd44/Ager/Fcgr1/Igf1/Per1/Nfkbia/Apod/Serping1/Trem2/C3/Tmem173/Cfh/Fcgr2b/Fcgr3/Tlr2/Usp18/A2m/Tnfrsf1a/Nupr1/Pycard/Slc7a2/Nlrx1/Grn/Gpsm3/Cebpa/Ccl5/Nfkbiz/Sbno2/C1qa/Tgm2/Ctss/Clcf1/Lyn/C5ar1/Vamp8/Socs3/Cebpb/Fcer1g/Gpx1/Cst7	45
1115	GA_ctx_end.up	GA_ctx_end	up	GO:0032635	interleukin-6 production	31/585	160/23174	7.41097e-19	7.30786e-17	4.57717e-17	Lgals9/Stat3/Ptpn6/Cyba/Ager/Havcr2/Nckap1l/Trem2/Aif1/Ifih1/Traf6/Il1a/Il6ra/Tlr2/P2rx7/Tnfrsf1a/Tyrobp/Pycard/Trim30a/Nlrx1/Foxj1/Tmem106a/Tnfsf9/Unc93b1/Arid5a/Cd84/Tlr7/Tlr1/Cebpb/Fcer1g/C5ar2	31
1116	GA_ctx_end.up	GA_ctx_end	up	GO:0032680	regulation of tumor necrosis factor production	31/585	160/23174	7.41097e-19	7.30786e-17	4.57717e-17	Ccl3/Lgals9/Axl/Ptpn6/Hspb1/Cyba/Cybb/Ager/Ccl4/Igf1/Havcr2/Trem2/Ptprc/Fcgr3/Ifih1/Tlr2/Gpnmb/Clec4a2/Tnfrsf1a/Tyrobp/Pycard/Trim30a/Ccl2/Arid5a/Cd84/Tspo/Tlr1/Cd14/Bcl3/Fcer1g/C5ar2	31
1117	GA_ctx_end.up	GA_ctx_end	up	GO:0032675	regulation of interleukin-6 production	30/585	151/23174	1.29803e-18	1.25274e-16	7.84635e-17	Lgals9/Stat3/Ptpn6/Cyba/Ager/Havcr2/Nckap1l/Trem2/Aif1/Ifih1/Traf6/Il1a/Il6ra/Tlr2/P2rx7/Tnfrsf1a/Tyrobp/Pycard/Trim30a/Nlrx1/Foxj1/Tnfsf9/Unc93b1/Arid5a/Cd84/Tlr7/Tlr1/Cebpb/Fcer1g/C5ar2	30
1118	GA_ctx_end.up	GA_ctx_end	up	GO:1903037	regulation of leukocyte cell-cell adhesion	40/585	287/23174	1.48182e-18	1.40032e-16	8.77068e-17	Itgb2/Lgals9/Klf4/Stat5a/Ptpn6/Cd44/Hfe/Ager/H2-M3/Cd274/Sdc4/Irf1/Arg1/Igf1/Havcr2/Nckap1l/Cd86/Runx1/Aif1/Cd74/Gpam/Ptprc/Traf6/Il6ra/Zbtb7b/Gpnmb/Il4ra/Pycard/Foxj1/Ccl5/Ccl2/Nfkbiz/Tnfsf9/H2-Aa/Itpkb/Hlx/Lgals3/Cebpb/Zbtb16/H2-Ab1	40
1119	GA_ctx_end.up	GA_ctx_end	up	GO:0002822	regulation of adaptive immune response based on somatic recombination of immune receptors built from immunoglobulin superfamily domains	33/585	189/23174	1.53871e-18	1.42441e-16	8.92154e-17	Ptpn6/Hfe/Ager/Fcgr1/H2-M3/Cd274/Irf1/Arg1/Havcr2/Rsad2/Parp3/C3/Slc11a1/Ptprc/Fcgr2b/Fcgr3/Traf6/Il6ra/Zbtb7b/P2rx7/Il4ra/Foxj1/Nfkbiz/H2-K1/H2-Q9/H2-Q4/H2-Q1/Arid5a/Hlx/Clcf1/Fcer1g/B2m/H2-Ab1	33
1120	GA_ctx_end.up	GA_ctx_end	up	GO:0050863	regulation of T cell activation	40/585	304/23174	1.17543e-17	1.06635e-15	6.67894e-16	Lgals9/Stat5a/Ptpn6/Cd44/Hfe/Ager/H2-M3/Cd274/Sdc4/Irf1/Arg1/Igf1/Havcr2/Nckap1l/Cd86/Runx1/Aif1/Cd74/Gpam/Ptprc/Traf6/Il6ra/Zbtb7b/Rorc/Gpnmb/Il4ra/Pycard/Rac2/Foxj1/Ccl5/Ccl2/Nfkbiz/Tnfsf9/H2-Aa/Itpkb/Hlx/Lgals3/Cebpb/Zbtb16/H2-Ab1	40
1121	GA_ctx_end.up	GA_ctx_end	up	GO:0051250	negative regulation of lymphocyte activation	29/585	152/23174	1.5641e-17	1.39113e-15	8.71314e-16	Lgals9/Axl/Ptpn6/Cd44/Hfe/H2-M3/Cd274/Sdc4/Irf1/Arg1/Havcr2/Samsn1/Cd86/Runx1/Parp3/Cd74/Fas/Fcgr2b/Zbtb7b/Gpnmb/Tyrobp/Il4ra/Foxj1/H2-Aa/Hlx/Lyn/Lgals3/Cebpb/H2-Ab1	29
1122	GA_ctx_end.up	GA_ctx_end	up	GO:0002449	lymphocyte mediated immunity	47/585	424/23174	1.68077e-17	1.46615e-15	9.18301e-16	Lgals9/Tcirg1/Stat5a/Ptpn6/Hfe/Slamf6/C4b/Ager/Fcgr1/H2-M3/Arg1/Havcr2/Rsad2/Prkcd/Serping1/Parp3/C3/Cd74/Fas/Irf7/Slc11a1/Ptprc/Fcgr2b/Fcgr3/Traf6/P2rx7/Il4ra/Ctsh/Vav1/Foxj1/H2-K1/H2-Q9/H2-Q4/H2-Q1/C1qa/C1qc/C1qb/Tap1/Arid5a/Stx11/Clcf1/Bcl3/C1ra/Fcer1g/Pirb/B2m/H2-Ab1	47
1123	GA_ctx_end.up	GA_ctx_end	up	GO:0045089	positive regulation of innate immune response	35/585	232/23174	1.71993e-17	1.472e-15	9.21964e-16	Lgals9/Stat5a/Cyba/Slamf6/H2-M3/Irf1/Havcr2/Rsad2/Nfkbia/Erbin/Cd86/Parp9/Tmem173/Cd74/Irf7/Ifih1/Zbp1/Tlr2/Zc3hav1/Pycard/Trim30a/Nlrx1/Vav1/Unc93b1/Lyn/Tlr7/Tlr1/Tifa/Irgm1/Cd300lf/Cd14/Ifi204/Ifi205/Mndal/Tnip2	35
1124	GA_ctx_end.up	GA_ctx_end	up	GO:0045785	positive regulation of cell adhesion	46/585	410/23174	2.34274e-17	1.9679e-15	1.23256e-15	Itgb2/Lgals9/Itga3/Stat5a/Ptpn6/Cd44/Chrd/Csf1/Ager/H2-M3/Cd274/Sdc4/Irf1/Igf1/Havcr2/Nedd9/Nckap1l/Cd86/Runx1/Aif1/Cd74/Gpam/Cd63/Ptprc/Traf6/Il6ra/Zbtb7b/Ccn1/Pdpn/Spp1/Dmp1/Il4ra/Pycard/Triobp/Vav1/Ccl5/Ccl2/Nfkbiz/Tnfsf9/H2-Aa/Tgm2/Itpkb/Hlx/Rhod/Zbtb16/H2-Ab1	46
1125	GA_ctx_end.up	GA_ctx_end	up	GO:0022407	regulation of cell-cell adhesion	45/585	394/23174	2.66395e-17	2.19703e-15	1.37608e-15	Itgb2/Lgals9/Klf4/Stat5a/Ptpn6/Cd44/Hfe/Ager/H2-M3/Cd274/Sdc4/Irf1/Arg1/Igf1/Havcr2/Prkcd/Nckap1l/Cd86/Runx1/Aif1/Cd74/Fermt3/Gpam/Ptprc/Traf6/Il6ra/Zbtb7b/Pdpn/Gpnmb/Cd9/Il4ra/Pycard/Foxj1/Ccl5/Ccl2/Nfkbiz/Tnfsf9/H2-Aa/Itpkb/Hlx/Lyn/Lgals3/Cebpb/Zbtb16/H2-Ab1	45
1126	GA_ctx_end.up	GA_ctx_end	up	GO:0046631	alpha-beta T cell activation	29/585	157/23174	3.91757e-17	3.17323e-15	1.9875e-15	Lgals9/Tcirg1/Relb/Stat3/Cd44/Hfe/Slamf6/Ager/H2-M3/Cd274/Irf1/Rsad2/Gadd45g/Nckap1l/Runx1/Ptprc/Il6ra/Zbtb7b/Rorc/Clec4a2/Il4ra/Elf4/Nfkbiz/Itpkb/Hlx/Bcl3/Cebpb/Zbtb16/H2-Ab1	29
1127	GA_ctx_end.up	GA_ctx_end	up	GO:0042129	regulation of T cell proliferation	30/585	170/23174	4.19904e-17	3.34155e-15	2.09293e-15	Lgals9/Stat5a/Ptpn6/Cd44/Ager/H2-M3/Cd274/Sdc4/Irf1/Arg1/Igf1/Havcr2/Nckap1l/Cd86/Aif1/Gpam/Ptprc/Traf6/Il6ra/Zbtb7b/Gpnmb/Pycard/Rac2/Foxj1/Ccl5/Tnfsf9/H2-Aa/Lgals3/Cebpb/H2-Ab1	30
1128	GA_ctx_end.up	GA_ctx_end	up	GO:0070372	regulation of ERK1 and ERK2 cascade	39/585	306/23174	9.14844e-17	7.15471e-15	4.48124e-15	Ccl3/Apoe/Klf4/Ptpn6/Cd44/Ccl8/Ccl12/Ager/Ccl9/Ccl6/Ccl4/Igf1/Havcr2/Trem2/C3/Cd74/Csf1r/Ccr1/Ptprc/Atf3/Il1a/Tlr2/Ccn1/Gpnmb/Pycard/St5/Ccl17/Ccl5/Ccl2/Ccl7/Rras/Clcf1/Lyn/P2ry6/C5ar1/Ezr/Jun/Chil1/C5ar2	39
1129	GA_ctx_end.up	GA_ctx_end	up	GO:0071346	cellular response to interferon-gamma	25/585	115/23174	1.04007e-16	7.99622e-15	5.00831e-15	Ccl3/Ccl8/Ccl12/Irf1/Ccl9/Ccl6/Ccl4/Arg1/Parp9/Stat1/Mrc1/Tlr2/Gbp3/Gbp2/Rab20/Ccl17/Ccl5/Ccl2/Ccl7/H2-Q9/Stx11/Irgm1/Vamp8/Capg/H2-Ab1	25
1130	GA_ctx_end.up	GA_ctx_end	up	GO:1903708	positive regulation of hemopoiesis	32/585	208/23174	2.36566e-16	1.78844e-14	1.12016e-14	Ccl3/Lgals9/Axl/Stat3/Stat5a/Csf1/Ager/H2-M3/Irf1/Nckap1l/Hcls1/Runx1/Trem2/Cd74/Csf1r/Ccr1/Stat1/Ptprc/Traf6/Zbtb7b/Tyrobp/Il4ra/Ccl5/Nfkbiz/Tnfsf9/Isg15/H2-Aa/Itpkb/Hlx/Jun/Fes/Zbtb16	32
1131	GA_ctx_end.up	GA_ctx_end	up	GO:1902107	positive regulation of leukocyte differentiation	29/585	168/23174	2.61173e-16	1.9421e-14	1.21641e-14	Ccl3/Lgals9/Axl/Stat5a/Csf1/Ager/H2-M3/Irf1/Nckap1l/Hcls1/Runx1/Trem2/Cd74/Csf1r/Ccr1/Ptprc/Traf6/Zbtb7b/Tyrobp/Il4ra/Ccl5/Nfkbiz/Tnfsf9/H2-Aa/Itpkb/Hlx/Jun/Fes/Zbtb16	29
1132	GA_ctx_end.up	GA_ctx_end	up	GO:0030099	myeloid cell differentiation	44/585	401/23174	2.73118e-16	1.99817e-14	1.25152e-14	Ccl3/Tcirg1/Spi1/Relb/Stat3/Stat5a/Ptpn6/Csf1/Dyrk3/Nfkbia/Myc/Nckap1l/Hcls1/Runx1/Trem2/Cd74/Csf1r/Fas/Ccr1/Stat1/Traf6/Tlr2/Csf3r/Ltbr/Tyrobp/Itgam/Anxa2/Cebpa/Ccl5/Sbno2/Tnfsf9/Isg15/C1qc/Itpkb/Lyn/Cd109/Cd300lf/Jun/Fes/Cebpb/Fcer1g/Pirb/B2m/Zbtb16	44
1133	GA_ctx_end.up	GA_ctx_end	up	GO:0009611	response to wounding	49/585	495/23174	3.39952e-16	2.44765e-14	1.53305e-14	Timp1/Vwf/Axl/Apoe/Klf4/Ptpn6/Cd44/Slc1a3/Entpd2/Ager/Sdc4/Igf1/Plek/Gna13/Gfap/Srsf5/Prkcd/Lcp1/Matn2/Pros1/Cdkn1a/Serping1/Tnfrsf12a/C3/Hbegf/Fermt3/Cd151/Slc11a1/Il1a/Procr/Ccn1/Pdpn/Cd9/Tyrobp/Adm/Anxa2/Grn/Ccl2/Lyn/Mustn1/Zfp36l2/Cd109/Fzd9/Jun/Lamb2/Fcer1g/Gpx1/Klk8/Rgma	49
1134	GA_ctx_end.up	GA_ctx_end	up	GO:0042116	macrophage activation	22/585	89/23174	3.96643e-16	2.81121e-14	1.76075e-14	Lgals9/Ager/Havcr2/Trem2/Aif1/Slc11a1/Tlr2/Tyrobp/Il4ra/Slc7a2/Grn/Tmem106a/Cebpa/Sbno2/C1qa/Cd84/Tlr7/Tlr1/C5ar1/Jun/Tnip2/Cst7	22
1135	GA_ctx_end.up	GA_ctx_end	up	GO:0001818	negative regulation of cytokine production	35/585	258/23174	5.11708e-16	3.57093e-14	2.2366e-14	Lgals9/Axl/Relb/Klf4/Ptpn6/Hfe/Ager/Cd274/Arg1/Igf1/Srgn/Havcr2/Erbin/Nckap1l/Apod/Trem2/Slc11a1/Ptprc/Fcgr2b/Tlr2/Gpnmb/Anxa4/Clec4a2/Tnfrsf1a/Tyrobp/Pycard/Trim30a/Fgfr1/Nlrx1/Foxj1/Cd84/Tspo/Ezr/Bcl3/C5ar2	35
1136	GA_ctx_end.up	GA_ctx_end	up	GO:0050663	cytokine secretion	34/585	243/23174	5.23054e-16	3.59481e-14	2.25155e-14	Ccl3/Lgals9/Tcirg1/Lcp2/Abca1/Ager/Cd274/Srgn/Havcr2/Gsdmd/Aif1/Csf1r/Gpam/Ifih1/Il1a/Tlr2/Zbtb7b/Rorc/P2rx7/Anxa4/Il4ra/Pycard/Tmem106a/Isg15/Unc93b1/Arid5a/Cd84/Lyn/Cd300c2/Tlr1/Cd14/Ezr/Chil1/C5ar2	34
1137	GA_ctx_end.up	GA_ctx_end	up	GO:0002699	positive regulation of immune effector process	35/585	259/23174	5.77926e-16	3.91265e-14	2.45062e-14	Itgb2/Stat5a/Slamf6/Fcgr1/H2-M3/Irf1/Arg1/Rsad2/C3/Cd74/Ptprc/Fcgr3/Traf6/Tlr2/P2rx7/Zc3hav1/Il4ra/Itgam/Rac2/Vav1/Ccl2/Nfkbiz/H2-K1/H2-Q9/H2-Q4/H2-Q1/Arid5a/Cd84/Hlx/Clcf1/Lyn/Vamp8/Fes/Fcer1g/B2m	35
1138	GA_ctx_end.up	GA_ctx_end	up	GO:0002573	myeloid leukocyte differentiation	32/585	216/23174	7.23398e-16	4.82549e-14	3.02237e-14	Ccl3/Tcirg1/Spi1/Relb/Stat5a/Csf1/Myc/Hcls1/Runx1/Trem2/Cd74/Csf1r/Ccr1/Traf6/Tlr2/Ltbr/Tyrobp/Itgam/Anxa2/Cebpa/Ccl5/Sbno2/Tnfsf9/C1qc/Lyn/Cd109/Cd300lf/Jun/Fes/Cebpb/Fcer1g/Pirb	32
1139	GA_ctx_end.up	GA_ctx_end	up	GO:1903039	positive regulation of leukocyte cell-cell adhesion	31/585	203/23174	8.66113e-16	5.69375e-14	3.56619e-14	Itgb2/Lgals9/Stat5a/Cd44/Ager/H2-M3/Cd274/Irf1/Igf1/Havcr2/Nckap1l/Cd86/Runx1/Aif1/Cd74/Gpam/Ptprc/Traf6/Il6ra/Zbtb7b/Il4ra/Pycard/Ccl5/Ccl2/Nfkbiz/Tnfsf9/H2-Aa/Itpkb/Hlx/Zbtb16/H2-Ab1	31
1140	GA_ctx_end.up	GA_ctx_end	up	GO:0071674	mononuclear cell migration	21/585	83/23174	1.11687e-15	7.23731e-14	4.53297e-14	Ccl3/Ccl8/Ccl12/Rarres2/Csf1/Ager/Ccl9/Ccl6/Ccl4/Lgmn/Aif1/Ccr1/Ccl17/Cxcl10/Ccl5/Ccl2/Ccl7/C3ar1/Lyn/C5ar1/Lgals3	21
1141	GA_ctx_end.up	GA_ctx_end	up	GO:0002366	leukocyte activation involved in immune response	35/585	268/23174	1.68279e-15	1.07509e-13	6.73364e-14	Itgb2/Lgals9/Relb/Stat3/Slamf6/H2-M3/Irf1/Havcr2/Gadd45g/Lcp1/Parp3/Myo1f/Slc11a1/Ptprc/Zbtb7b/Rorc/Tyrobp/Il4ra/Itgam/Pycard/Rac2/Grn/Nfkbiz/Sbno2/Cd84/Stx11/Hlx/Milr1/Clcf1/Lyn/Lgals3/Vamp8/Fes/Bcl3/Fcer1g	35
1142	GA_ctx_end.up	GA_ctx_end	up	GO:0002263	cell activation involved in immune response	35/585	272/23174	2.6664e-15	1.67983e-13	1.05214e-13	Itgb2/Lgals9/Relb/Stat3/Slamf6/H2-M3/Irf1/Havcr2/Gadd45g/Lcp1/Parp3/Myo1f/Slc11a1/Ptprc/Zbtb7b/Rorc/Tyrobp/Il4ra/Itgam/Pycard/Rac2/Grn/Nfkbiz/Sbno2/Cd84/Stx11/Hlx/Milr1/Clcf1/Lyn/Lgals3/Vamp8/Fes/Bcl3/Fcer1g	35
1143	GA_ctx_end.up	GA_ctx_end	up	GO:0002237	response to molecule of bacterial origin	41/585	376/23174	3.64194e-15	2.26299e-13	1.41739e-13	Lgals9/Axl/Ccl12/Abca1/H2-M3/Cd274/Cd68/Havcr2/Nfkbia/Erbin/Cd86/Trem2/Stat1/Slc11a1/Ncf2/Fcgr2b/Mrc1/Traf6/Tlr2/Gbp2/Cxcl5/P2rx7/Irf5/Adm/Pycard/Plscr2/Cxcl10/Ccl5/Ccl2/Sbno2/Arid5a/Cd84/Lyn/Tlr1/C5ar1/Cd14/Jun/Cebpb/Fcgr4/Tnip2/B2m	41
1144	GA_ctx_end.up	GA_ctx_end	up	GO:0002685	regulation of leukocyte migration	30/585	201/23174	4.79712e-15	2.9405e-13	1.84174e-13	Lgals9/Ccl12/Rarres2/Csf1/Ager/Ccl4/Lgmn/Edn1/Nckap1l/Apod/Trem2/Aif1/Cd74/Ccr1/Il1a/Tlr2/Ecm1/Cd9/Pycard/Msn/Rac2/Gpsm3/Cxcl10/Ccl5/Ccl2/C3ar1/Lyn/C5ar1/Lgals3/C5ar2	30
1145	GA_ctx_end.up	GA_ctx_end	up	GO:0050870	positive regulation of T cell activation	29/585	187/23174	4.91834e-15	2.97461e-13	1.8631e-13	Lgals9/Stat5a/Ager/H2-M3/Cd274/Irf1/Igf1/Havcr2/Nckap1l/Cd86/Runx1/Aif1/Cd74/Gpam/Ptprc/Traf6/Il6ra/Zbtb7b/Il4ra/Pycard/Ccl5/Ccl2/Nfkbiz/Tnfsf9/H2-Aa/Itpkb/Hlx/Zbtb16/H2-Ab1	29
1146	GA_ctx_end.up	GA_ctx_end	up	GO:0002821	positive regulation of adaptive immune response	26/585	147/23174	5.05681e-15	3.01811e-13	1.89035e-13	Cd44/Fcgr1/H2-M3/Cd274/Irf1/Rsad2/C3/Cd74/Slc11a1/Ptprc/Fcgr3/Traf6/Il6ra/P2rx7/Pycard/Nfkbiz/H2-K1/H2-Q9/H2-Q4/H2-Q1/Arid5a/Hlx/Clcf1/Fcer1g/B2m/H2-Ab1	26
1147	GA_ctx_end.up	GA_ctx_end	up	GO:0002218	activation of innate immune response	27/585	164/23174	9.54222e-15	5.62124e-13	3.52077e-13	Lgals9/Cyba/Irf1/Havcr2/Rsad2/Nfkbia/Erbin/Cd86/Tmem173/Irf7/Ifih1/Tlr2/Zc3hav1/Pycard/Trim30a/Nlrx1/Unc93b1/Lyn/Tlr7/Tlr1/Tifa/Cd300lf/Cd14/Ifi204/Ifi205/Mndal/Tnip2	27
1148	GA_ctx_end.up	GA_ctx_end	up	GO:0002706	regulation of lymphocyte mediated immunity	29/585	195/23174	1.51584e-14	8.81517e-13	5.52124e-13	Lgals9/Stat5a/Ptpn6/Hfe/Slamf6/Ager/Fcgr1/H2-M3/Arg1/Havcr2/Rsad2/Parp3/C3/Ptprc/Fcgr2b/Fcgr3/Traf6/P2rx7/Vav1/Foxj1/H2-K1/H2-Q9/H2-Q4/H2-Q1/Tap1/Arid5a/Clcf1/Fcer1g/B2m	29
1149	GA_ctx_end.up	GA_ctx_end	up	GO:0001909	leukocyte mediated cytotoxicity	25/585	141/23174	1.60236e-14	9.20038e-13	5.76252e-13	Lgals9/Stat5a/Ptpn6/Slamf6/Ager/Fcgr1/Ncf1/H2-M3/Arg1/Havcr2/Ptprc/Fcgr3/Cxcl5/P2rx7/Tyrobp/Ctsh/Vav1/Ccl2/H2-K1/H2-Q9/H2-Q4/H2-Q1/Tap1/Stx11/B2m	25
1150	GA_ctx_end.up	GA_ctx_end	up	GO:0022409	positive regulation of cell-cell adhesion	32/585	242/23174	1.95658e-14	1.10938e-12	6.94842e-13	Itgb2/Lgals9/Stat5a/Cd44/Ager/H2-M3/Cd274/Irf1/Igf1/Havcr2/Nckap1l/Cd86/Runx1/Aif1/Cd74/Gpam/Ptprc/Traf6/Il6ra/Zbtb7b/Pdpn/Il4ra/Pycard/Ccl5/Ccl2/Nfkbiz/Tnfsf9/H2-Aa/Itpkb/Hlx/Zbtb16/H2-Ab1	32
1151	GA_ctx_end.up	GA_ctx_end	up	GO:0032760	positive regulation of tumor necrosis factor production	21/585	95/23174	2.09811e-14	1.17494e-12	7.35906e-13	Ccl3/Lgals9/Hspb1/Cyba/Cybb/Ager/Ccl4/Havcr2/Ptprc/Fcgr3/Ifih1/Tlr2/Tnfrsf1a/Tyrobp/Pycard/Ccl2/Arid5a/Cd84/Tlr1/Cd14/Fcer1g	21
1152	GA_ctx_end.up	GA_ctx_end	up	GO:1903557	positive regulation of tumor necrosis factor superfamily cytokine production	21/585	96/23174	2.62319e-14	1.45107e-12	9.08856e-13	Ccl3/Lgals9/Hspb1/Cyba/Cybb/Ager/Ccl4/Havcr2/Ptprc/Fcgr3/Ifih1/Tlr2/Tnfrsf1a/Tyrobp/Pycard/Ccl2/Arid5a/Cd84/Tlr1/Cd14/Fcer1g	21
1153	GA_ctx_end.up	GA_ctx_end	up	GO:0070374	positive regulation of ERK1 and ERK2 cascade	30/585	218/23174	4.42619e-14	2.41894e-12	1.51507e-12	Ccl3/Apoe/Cd44/Ccl8/Ccl12/Ager/Ccl9/Ccl6/Ccl4/Havcr2/Trem2/C3/Cd74/Csf1r/Ccr1/Ptprc/Il1a/Tlr2/Gpnmb/Pycard/St5/Ccl17/Ccl5/Ccl2/Ccl7/P2ry6/C5ar1/Jun/Chil1/C5ar2	30
1154	GA_ctx_end.up	GA_ctx_end	up	GO:0002764	immune response-regulating signaling pathway	44/585	463/23174	5.02338e-14	2.71262e-12	1.69901e-12	Lgals9/Lcp2/Ptpn6/Sh2b2/Cyba/H2-M3/Irf1/Havcr2/Rsad2/Nfkbia/Erbin/Nckap1l/Cd86/Tmem173/Lpxn/Irf7/Ptprc/Fcgr2b/Ifih1/Traf6/Tlr2/Zc3hav1/Cd22/Trim30a/Cmtm3/Nlrx1/Ctsh/Nfkbiz/Unc93b1/C3ar1/Lyn/Tlr7/Tlr1/Tifa/Cd300lf/C5ar1/Lgals3/Cd14/Ezr/Nfam1/Fcer1g/Tnip2/C5ar2/Bcl2a1d	44
1155	GA_ctx_end.up	GA_ctx_end	up	GO:0030217	T cell differentiation	33/585	269/23174	6.75201e-14	3.60319e-12	2.2568e-12	Lgals9/Tcirg1/Relb/Stat3/Stat5a/Cd44/Slamf6/H2-M3/Irf1/Rsad2/Gadd45g/Nckap1l/Runx1/Cd74/Fas/Ptprc/Zbtb7b/Rorc/Il4ra/Vav1/Foxj1/Nfkbiz/Tnfsf9/H2-Aa/Itpkb/Hlx/Zfp36l2/Bcl3/Fcer1g/B2m/Zbtb16/Sox4/Bcl2a1d	33
1156	GA_ctx_end.up	GA_ctx_end	up	GO:0001906	cell killing	27/585	178/23174	7.56359e-14	3.98936e-12	2.49867e-12	Lgals9/Stat5a/Ptpn6/Slamf6/Ager/Fcgr1/Ncf1/H2-M3/Arg1/Havcr2/C3/Cfh/Ptprc/Fcgr3/Cxcl5/P2rx7/Tyrobp/Ctsh/Vav1/Ccl2/H2-K1/H2-Q9/H2-Q4/H2-Q1/Tap1/Stx11/B2m	27
1157	GA_ctx_end.up	GA_ctx_end	up	GO:0072593	reactive oxygen species metabolic process	34/585	288/23174	8.69374e-14	4.53274e-12	2.83901e-12	Itgb2/Hk2/Klf4/Ier3/Nqo1/Stat3/Cyba/Cybb/Ager/Ncf1/H2-M3/Gpx3/Igf1/Ddit4/Edn1/Prkcd/Cdkn1a/Aif1/Ncf2/Prdx6/Ptx3/Tlr2/Ccn1/P2rx7/Tyrobp/Itgam/Trim30a/Slc7a2/Birc3/Vav1/Tmem106a/Tspo/Gpx1/Ncf4	34
1158	GA_ctx_end.up	GA_ctx_end	up	GO:0030098	lymphocyte differentiation	40/585	395/23174	9.35856e-14	4.82391e-12	3.02138e-12	Lgals9/Tcirg1/Spi1/Axl/Relb/Stat3/Stat5a/Ptpn6/Cd44/Slamf6/H2-M3/Irf1/Rsad2/Gadd45g/Nckap1l/Runx1/Cd74/Fas/Ptprc/Zbtb7b/Rorc/Il4ra/Vav1/Foxj1/Nfkbiz/Tnfsf9/H2-Aa/Itpkb/Hlx/Clcf1/Zfp36l2/Fzd9/Bcl3/Nfam1/Fcer1g/B2m/Zbtb16/H2-Ab1/Sox4/Bcl2a1d	40
1159	GA_ctx_end.up	GA_ctx_end	up	GO:0002495	antigen processing and presentation of peptide antigen via MHC class II	11/585	19/23174	1.52152e-13	7.68934e-12	4.8161e-12	Trem2/Cd74/Fcgr2b/Traf6/Pycard/H2-Aa/Unc93b1/H2-DMb1/Fcer1g/H2-Eb1/H2-Ab1	11
1160	GA_ctx_end.up	GA_ctx_end	up	GO:0050777	negative regulation of immune response	25/585	155/23174	1.52566e-13	7.68934e-12	4.8161e-12	Lgals9/Ptpn6/Hfe/H2-M3/Irf1/Arg1/Havcr2/Samsn1/Serping1/Parp3/Ccr1/Ptprc/Fcgr2b/Samhd1/Zbtb7b/A2m/Il4ra/Nlrx1/Foxj1/Grn/Tap1/Cd84/Hlx/Lgals3/Gpx1	25
1161	GA_ctx_end.up	GA_ctx_end	up	GO:0045766	positive regulation of angiogenesis	27/585	185/23174	1.97422e-13	9.8087e-12	6.14352e-12	Itgb2/Hk2/Klf4/Stat3/Hspb1/Cybb/Runx1/Cela1/C3/Il1a/Ecm1/Pxn/Tnfrsf1a/Itgax/Adm/Angpt2/Ctsh/Grn/Ccl5/Hspb6/Rras/C3ar1/Rhoj/Fgfbp1/C5ar1/Lgals3/Chil1	27
1162	GA_ctx_end.up	GA_ctx_end	up	GO:0045637	regulation of myeloid cell differentiation	29/585	215/23174	1.98942e-13	9.8087e-12	6.14352e-12	Ccl3/Spi1/Stat3/Stat5a/Csf1/Nfkbia/Myc/Nckap1l/Hcls1/Runx1/Trem2/Cd74/Csf1r/Fas/Ccr1/Stat1/Traf6/Csf3r/Tyrobp/Ccl5/Isg15/C1qc/Itpkb/Lyn/Jun/Fes/Cebpb/B2m/Zbtb16	29
1163	GA_ctx_end.up	GA_ctx_end	up	GO:0043900	regulation of multi-organism process	40/585	405/23174	2.11991e-13	1.03397e-11	6.47611e-12	Lgals9/Timp1/Apoe/Cyba/Apobec3/Ccl4/Arg1/Igf1/Havcr2/Rsad2/Parp9/Tmem173/Cd74/Ifitm7/Ifitm3/Stat1/Stom/Traf6/Ptx3/Tlr2/Cxcl5/Zc3hav1/Hpgds/Pycard/Trim30a/Plat/Nlrx1/Anxa2/Grn/Ccl5/Isg15/Cd84/Isg20/Oasl1/Trim56/Bst2/Dtx3l/Jun/Oas1g/Oas1a	40
1164	GA_ctx_end.up	GA_ctx_end	up	GO:0050867	positive regulation of cell activation	43/585	463/23174	2.16949e-13	1.04689e-11	6.55704e-12	Itgb2/Lgals9/Axl/Stat5a/Ager/H2-M3/Cd274/Irf1/Igf1/Plek/Havcr2/Nckap1l/Cd86/Runx1/Cdkn1a/Trem2/Aif1/Cd74/Gpam/Ptprc/Traf6/Il6ra/Zbtb7b/Pdpn/Tyrobp/Il4ra/Itgam/Pycard/Cebpa/Ccl5/Ccl2/Nfkbiz/Tnfsf9/H2-Aa/C1qa/Itpkb/Hlx/Clcf1/Vamp8/Fcer1g/Tnip2/Zbtb16/H2-Ab1	43
1165	GA_ctx_end.up	GA_ctx_end	up	GO:0002687	positive regulation of leukocyte migration	24/585	144/23174	2.23178e-13	1.06562e-11	6.67433e-12	Lgals9/Ccl12/Rarres2/Csf1/Ager/Ccl4/Lgmn/Edn1/Nckap1l/Trem2/Aif1/Cd74/Ccr1/Il1a/Tlr2/Pycard/Rac2/Gpsm3/Cxcl10/Ccl5/Ccl2/C3ar1/C5ar1/Lgals3	24
1166	GA_ctx_end.up	GA_ctx_end	up	GO:1903038	negative regulation of leukocyte cell-cell adhesion	23/585	131/23174	2.25693e-13	1.0664e-11	6.67922e-12	Lgals9/Klf4/Ptpn6/Cd44/Hfe/H2-M3/Cd274/Sdc4/Irf1/Arg1/Havcr2/Cd86/Runx1/Cd74/Zbtb7b/Gpnmb/Il4ra/Foxj1/H2-Aa/Hlx/Lgals3/Cebpb/H2-Ab1	23
1167	GA_ctx_end.up	GA_ctx_end	up	GO:0050868	negative regulation of T cell activation	22/585	119/23174	2.50776e-13	1.1727e-11	7.34502e-12	Lgals9/Ptpn6/Cd44/Hfe/H2-M3/Cd274/Sdc4/Irf1/Arg1/Havcr2/Cd86/Runx1/Cd74/Zbtb7b/Gpnmb/Il4ra/Foxj1/H2-Aa/Hlx/Lgals3/Cebpb/H2-Ab1	22
1168	GA_ctx_end.up	GA_ctx_end	up	GO:0002548	monocyte chemotaxis	16/585	55/23174	2.65691e-13	1.22977e-11	7.70246e-12	Ccl3/Ccl8/Ccl12/Ccl9/Ccl6/Ccl4/Lgmn/Aif1/Ccr1/Ccl17/Cxcl10/Ccl5/Ccl2/Ccl7/Lyn/Lgals3	16
1169	GA_ctx_end.up	GA_ctx_end	up	GO:0002504	antigen processing and presentation of peptide or polysaccharide antigen via MHC class II	11/585	20/23174	3.30442e-13	1.51403e-11	9.48287e-12	Trem2/Cd74/Fcgr2b/Traf6/Pycard/H2-Aa/Unc93b1/H2-DMb1/Fcer1g/H2-Eb1/H2-Ab1	11
1170	GA_ctx_end.up	GA_ctx_end	up	GO:1904018	positive regulation of vasculature development	28/585	204/23174	3.35482e-13	1.52175e-11	9.53122e-12	Itgb2/Hk2/Klf4/Stat3/Hspb1/Cybb/Runx1/Cela1/C3/Il1a/Il6ra/Ecm1/Pxn/Tnfrsf1a/Itgax/Adm/Angpt2/Ctsh/Grn/Ccl5/Hspb6/Rras/C3ar1/Rhoj/Fgfbp1/C5ar1/Lgals3/Chil1	28
1171	GA_ctx_end.up	GA_ctx_end	up	GO:0002757	immune response-activating signal transduction	42/585	450/23174	3.53281e-13	1.58662e-11	9.93752e-12	Lgals9/Lcp2/Ptpn6/Sh2b2/Cyba/Irf1/Havcr2/Rsad2/Nfkbia/Erbin/Nckap1l/Cd86/Tmem173/Lpxn/Irf7/Ptprc/Fcgr2b/Ifih1/Traf6/Tlr2/Zc3hav1/Cd22/Trim30a/Cmtm3/Nlrx1/Nfkbiz/Unc93b1/C3ar1/Lyn/Tlr7/Tlr1/Tifa/Cd300lf/C5ar1/Lgals3/Cd14/Ezr/Nfam1/Fcer1g/Tnip2/C5ar2/Bcl2a1d	42
1172	GA_ctx_end.up	GA_ctx_end	up	GO:0035456	response to interferon-beta	16/585	56/23174	3.6338e-13	1.61597e-11	1.01214e-11	Irf1/Tmem173/Ifitm7/Ifitm3/Stat1/Gbp3/Gbp2/Ifit1/Xaf1/Bst2/Irgm1/Igtp/Ifi204/Ifi205/Mndal/Ifit3	16
1173	GA_ctx_end.up	GA_ctx_end	up	GO:0032642	regulation of chemokine production	19/585	87/23174	4.6424e-13	2.04446e-11	1.28051e-11	Lgals9/Klf4/Ager/Havcr2/Erbin/Apod/Trem2/Aif1/Cd74/Csf1r/Il1a/Il6ra/Tlr2/Cxcl5/Il4ra/Pycard/Ccl5/Cd84/Tlr7	19
1174	GA_ctx_end.up	GA_ctx_end	up	GO:0045765	regulation of angiogenesis	34/585	307/23174	5.56104e-13	2.42547e-11	1.51916e-11	Itgb2/Hk2/Klf4/Stat3/Hspb1/Cybb/H2-M3/Adamts1/Runx1/Cela1/Thbs2/Tnfrsf12a/C3/Stat1/Il1a/Ecm1/Pxn/Tnfrsf1a/Itgax/Adm/Angpt2/Ctsh/Grn/Cxcl10/Ccl5/Ccl2/Hspb6/Rras/C3ar1/Rhoj/Fgfbp1/C5ar1/Lgals3/Chil1	34
1175	GA_ctx_end.up	GA_ctx_end	up	GO:0070664	negative regulation of leukocyte proliferation	19/585	88/23174	5.78346e-13	2.49846e-11	1.56487e-11	Lgals9/Ptpn6/Cd44/Ccl12/H2-M3/Cd274/Sdc4/Arg1/Havcr2/Cd86/Fcgr2b/Zbtb7b/Gpnmb/Tyrobp/Foxj1/H2-Aa/Lyn/Cebpb/H2-Ab1	19
1176	GA_ctx_end.up	GA_ctx_end	up	GO:0002221	pattern recognition receptor signaling pathway	23/585	137/23174	6.0394e-13	2.58441e-11	1.6187e-11	Lgals9/Cyba/Irf1/Havcr2/Rsad2/Nfkbia/Erbin/Cd86/Tmem173/Irf7/Ifih1/Tlr2/Zc3hav1/Trim30a/Nlrx1/Unc93b1/Lyn/Tlr7/Tlr1/Tifa/Cd300lf/Cd14/Tnip2	23
1177	GA_ctx_end.up	GA_ctx_end	up	GO:0035710	CD4-positive, alpha-beta T cell activation	20/585	100/23174	6.55728e-13	2.7798e-11	1.74108e-11	Lgals9/Tcirg1/Relb/Stat3/Cd44/Slamf6/Ager/Cd274/Irf1/Rsad2/Gadd45g/Nckap1l/Runx1/Zbtb7b/Rorc/Il4ra/Nfkbiz/Hlx/Bcl3/Cebpb	20
1178	GA_ctx_end.up	GA_ctx_end	up	GO:0002758	innate immune response-activating signal transduction	23/585	139/23174	8.28511e-13	3.47974e-11	2.17948e-11	Lgals9/Cyba/Irf1/Havcr2/Rsad2/Nfkbia/Erbin/Cd86/Tmem173/Irf7/Ifih1/Tlr2/Zc3hav1/Trim30a/Nlrx1/Unc93b1/Lyn/Tlr7/Tlr1/Tifa/Cd300lf/Cd14/Tnip2	23
1179	GA_ctx_end.up	GA_ctx_end	up	GO:0002824	positive regulation of adaptive immune response based on somatic recombination of immune receptors built from immunoglobulin superfamily domains	23/585	140/23174	9.6833e-13	4.02968e-11	2.52392e-11	Fcgr1/H2-M3/Cd274/Irf1/Rsad2/C3/Slc11a1/Ptprc/Fcgr3/Traf6/Il6ra/P2rx7/Nfkbiz/H2-K1/H2-Q9/H2-Q4/H2-Q1/Arid5a/Hlx/Clcf1/Fcer1g/B2m/H2-Ab1	23
1180	GA_ctx_end.up	GA_ctx_end	up	GO:0032602	chemokine production	19/585	91/23174	1.09802e-12	4.52785e-11	2.83595e-11	Lgals9/Klf4/Ager/Havcr2/Erbin/Apod/Trem2/Aif1/Cd74/Csf1r/Il1a/Il6ra/Tlr2/Cxcl5/Il4ra/Pycard/Ccl5/Cd84/Tlr7	19
1181	GA_ctx_end.up	GA_ctx_end	up	GO:0002696	positive regulation of leukocyte activation	41/585	448/23174	1.29112e-12	5.27613e-11	3.30462e-11	Itgb2/Lgals9/Axl/Stat5a/Ager/H2-M3/Cd274/Irf1/Igf1/Havcr2/Nckap1l/Cd86/Runx1/Cdkn1a/Trem2/Aif1/Cd74/Gpam/Ptprc/Traf6/Il6ra/Zbtb7b/Tyrobp/Il4ra/Itgam/Pycard/Cebpa/Ccl5/Ccl2/Nfkbiz/Tnfsf9/H2-Aa/C1qa/Itpkb/Hlx/Clcf1/Vamp8/Fcer1g/Tnip2/Zbtb16/H2-Ab1	41
1182	GA_ctx_end.up	GA_ctx_end	up	GO:0042089	cytokine biosynthetic process	21/585	118/23174	1.90569e-12	7.71804e-11	4.83408e-11	Irf9/Klf4/Stat3/Stat5a/Hspb1/Cybb/Ager/Irf1/Gadd45g/Irf7/Ptprc/Fcgr3/Traf6/Il1a/Tlr2/Tyrobp/Foxj1/Tlr7/Tlr1/Bcl3/Cebpb	21
1183	GA_ctx_end.up	GA_ctx_end	up	GO:1901342	regulation of vasculature development	35/585	340/23174	2.1349e-12	8.56982e-11	5.36758e-11	Itgb2/Hk2/Klf4/Stat3/Hspb1/Cybb/H2-M3/Adamts1/Runx1/Cela1/Thbs2/Tnfrsf12a/C3/Stat1/Il1a/Il6ra/Ecm1/Pxn/Tnfrsf1a/Itgax/Adm/Angpt2/Ctsh/Grn/Cxcl10/Ccl5/Ccl2/Hspb6/Rras/C3ar1/Rhoj/Fgfbp1/C5ar1/Lgals3/Chil1	35
1184	GA_ctx_end.up	GA_ctx_end	up	GO:0032945	negative regulation of mononuclear cell proliferation	18/585	84/23174	2.71e-12	1.06892e-10	6.695e-11	Lgals9/Ptpn6/Cd44/H2-M3/Cd274/Sdc4/Arg1/Havcr2/Cd86/Fcgr2b/Zbtb7b/Gpnmb/Tyrobp/Foxj1/H2-Aa/Lyn/Cebpb/H2-Ab1	18
1185	GA_ctx_end.up	GA_ctx_end	up	GO:0050672	negative regulation of lymphocyte proliferation	18/585	84/23174	2.71e-12	1.06892e-10	6.695e-11	Lgals9/Ptpn6/Cd44/H2-M3/Cd274/Sdc4/Arg1/Havcr2/Cd86/Fcgr2b/Zbtb7b/Gpnmb/Tyrobp/Foxj1/H2-Aa/Lyn/Cebpb/H2-Ab1	18
1186	GA_ctx_end.up	GA_ctx_end	up	GO:0030100	regulation of endocytosis	32/585	290/23174	2.99094e-12	1.16956e-10	7.32536e-11	Axl/Apoe/Apoc2/Hck/Siglecf/Cyba/Hfe/Ager/Fcgr1/Slc2a4/Nckap1l/Pros1/C3/Cd63/Cd151/Slc11a1/Ptprc/Fcgr2b/Fcgr3/Ptx3/Tlr2/Cd22/Pycard/Rab20/Anxa2/Ccl2/Cd300lf/Lgals3/Vamp8/Cd14/Fcer1g/B2m	32
1187	GA_ctx_end.up	GA_ctx_end	up	GO:0097028	dendritic cell differentiation	13/585	37/23174	3.02917e-12	1.17439e-10	7.35559e-11	Spi1/Relb/Ager/H2-M3/Tmem176a/Trem2/Traf6/Tmem176b/Ltbr/Tnfsf9/Lyn/Cebpb/Pirb	13
1188	GA_ctx_end.up	GA_ctx_end	up	GO:0002698	negative regulation of immune effector process	22/585	134/23174	3.06956e-12	1.17996e-10	7.3905e-11	Lgals9/Ptpn6/Hfe/H2-M3/Irf1/Arg1/Havcr2/Serping1/Parp3/Ptprc/Fcgr2b/Zbtb7b/A2m/Cd22/Il4ra/Nlrx1/Foxj1/Grn/Tap1/Cd84/Hlx/Lgals3	22
1189	GA_ctx_end.up	GA_ctx_end	up	GO:0032755	positive regulation of interleukin-6 production	19/585	97/23174	3.66984e-12	1.39886e-10	8.76153e-11	Lgals9/Stat3/Cyba/Ager/Aif1/Ifih1/Traf6/Il1a/Il6ra/Tlr2/P2rx7/Tyrobp/Pycard/Tnfsf9/Unc93b1/Arid5a/Tlr7/Tlr1/Fcer1g	19
1190	GA_ctx_end.up	GA_ctx_end	up	GO:0042107	cytokine metabolic process	21/585	122/23174	3.73188e-12	1.41065e-10	8.83538e-11	Irf9/Klf4/Stat3/Stat5a/Hspb1/Cybb/Ager/Irf1/Gadd45g/Irf7/Ptprc/Fcgr3/Traf6/Il1a/Tlr2/Tyrobp/Foxj1/Tlr7/Tlr1/Bcl3/Cebpb	21
1191	GA_ctx_end.up	GA_ctx_end	up	GO:0019886	antigen processing and presentation of exogenous peptide antigen via MHC class II	9/585	14/23174	7.00727e-12	2.62686e-10	1.64529e-10	Cd74/Fcgr2b/Traf6/H2-Aa/Unc93b1/H2-DMb1/Fcer1g/H2-Eb1/H2-Ab1	9
1192	GA_ctx_end.up	GA_ctx_end	up	GO:0044403	symbiont process	35/585	355/23174	7.35846e-12	2.7359e-10	1.71359e-10	Axl/Apoe/Apobec3/Ncf1/Ccl4/Arg1/Rsad2/Myc/Cd74/Ifitm7/Ifitm3/Stat1/Stom/Zbp1/Ptx3/Tlr2/Gbp3/Gbp2/Cxcl5/Zc3hav1/Trim30a/Nlrx1/Anxa2/Ccl5/Isg15/Isg20/Oasl1/Trim56/Bst2/Irgm1/Vamp8/Jun/Oas1g/Oas1a/Gpx1	35
1193	GA_ctx_end.up	GA_ctx_end	up	GO:0007162	negative regulation of cell adhesion	31/585	283/23174	7.95998e-12	2.93549e-10	1.8386e-10	Lgals9/Klf4/Ptpn6/Cd44/Hfe/Ager/H2-M3/Cd274/Sdc4/Irf1/Arg1/Havcr2/Prkcd/Apod/Cd86/Runx1/Myo1f/Cd74/Lpxn/Ptprc/Zbtb7b/Gpnmb/Cd9/Il4ra/Angpt2/Foxj1/H2-Aa/Hlx/Lgals3/Cebpb/H2-Ab1	31
1194	GA_ctx_end.up	GA_ctx_end	up	GO:0032612	interleukin-1 production	19/585	102/23174	9.36302e-12	3.42505e-10	2.14523e-10	Ccl3/Lgals9/Hspb1/Abca1/Ager/Igf1/Havcr2/Gsdmd/Trem2/Mr1/Tlr2/P2rx7/Tyrobp/Pycard/Tmem106a/Ifi204/Ifi205/Mndal/S1pr3	19
1195	GA_ctx_end.up	GA_ctx_end	up	GO:0022408	negative regulation of cell-cell adhesion	25/585	186/23174	1.00317e-11	3.64029e-10	2.28004e-10	Lgals9/Klf4/Ptpn6/Cd44/Hfe/H2-M3/Cd274/Sdc4/Irf1/Arg1/Havcr2/Prkcd/Cd86/Runx1/Cd74/Zbtb7b/Gpnmb/Cd9/Il4ra/Foxj1/H2-Aa/Hlx/Lgals3/Cebpb/H2-Ab1	25
1196	GA_ctx_end.up	GA_ctx_end	up	GO:0042060	wound healing	35/585	360/23174	1.09423e-11	3.91451e-10	2.45179e-10	Timp1/Vwf/Axl/Apoe/Ptpn6/Cd44/Entpd2/Ager/Sdc4/Igf1/Plek/Gna13/Prkcd/Pros1/Cdkn1a/Serping1/Tnfrsf12a/C3/Hbegf/Fermt3/Cd151/Slc11a1/Il1a/Procr/Ccn1/Pdpn/Cd9/Anxa2/Ccl2/Lyn/Mustn1/Cd109/Fzd9/Fcer1g/Gpx1	35
1197	GA_ctx_end.up	GA_ctx_end	up	GO:0002474	antigen processing and presentation of peptide antigen via MHC class I	14/585	49/23174	1.096e-11	3.91451e-10	2.45179e-10	Hfe/Fcgr1/H2-M3/Tapbp/Mr1/Fcgr3/Clec4a2/H2-K1/H2-Q9/H2-Q4/H2-Q1/Tap1/Fcer1g/B2m	14
1198	GA_ctx_end.up	GA_ctx_end	up	GO:0044419	interspecies interaction between organisms	38/585	419/23174	1.15289e-11	4.08556e-10	2.55893e-10	Axl/Apoe/Apobec3/Ncf1/Ccl4/Arg1/Rsad2/Myc/Gsdmd/Cd74/Ifitm7/Ifitm3/Stat1/Stom/Zbp1/Ptx3/Tlr2/Gbp3/Gbp2/Cxcl5/Zc3hav1/Trim30a/Nlrx1/Anxa2/Ccl5/Ccl2/Isg15/Isg20/Oasl1/Trim56/Bst2/Mpeg1/Irgm1/Vamp8/Jun/Oas1g/Oas1a/Gpx1	38
1199	GA_ctx_end.up	GA_ctx_end	up	GO:0050729	positive regulation of inflammatory response	22/585	143/23174	1.172e-11	4.12107e-10	2.58117e-10	Ccl3/Stat5a/Ager/Fcgr1/Nfkbia/Trem2/C3/Fcgr3/Tlr2/Tnfrsf1a/Nupr1/Grn/Gpsm3/Cebpa/Ccl5/Nfkbiz/C1qa/Tgm2/Ctss/Vamp8/Cebpb/Fcer1g	22
1200	GA_ctx_end.up	GA_ctx_end	up	GO:0070098	chemokine-mediated signaling pathway	15/585	60/23174	1.68224e-11	5.86974e-10	3.67642e-10	Ccl3/Ccl8/Ccl12/Ccl9/Ccl6/Ccl4/Trem2/Ccr1/Gpr35/Cxcl5/Ccl17/Cxcl10/Ccl5/Ccl2/Ccl7	15
1201	GA_ctx_end.up	GA_ctx_end	up	GO:0002705	positive regulation of leukocyte mediated immunity	24/585	176/23174	1.91175e-11	6.61961e-10	4.14609e-10	Itgb2/Stat5a/Slamf6/Fcgr1/H2-M3/Arg1/Rsad2/C3/Ptprc/Fcgr3/Traf6/P2rx7/Il4ra/Itgam/Vav1/H2-K1/H2-Q9/H2-Q4/H2-Q1/Arid5a/Clcf1/Vamp8/Fcer1g/B2m	24
1202	GA_ctx_end.up	GA_ctx_end	up	GO:0050708	regulation of protein secretion	41/585	489/23174	2.1039e-11	7.22975e-10	4.52824e-10	Ccl3/Lgals9/Tcirg1/Apoe/Ager/Cd274/Igf1/Srgn/Havcr2/Srebf1/Rsad2/Gsdmd/Trem2/Aif1/Csf1r/Cpt1a/Gpam/Ifih1/Traf6/Il1a/Tlr2/P2rx7/Anxa4/Idh2/Cd22/Il4ra/Pycard/Ucp2/Ccl5/Unc93b1/Arid5a/Cd84/Lyn/Cd300c2/Tlr1/Hcar2/Vamp8/Cd14/Ezr/C5ar2/Sox4	41
1203	GA_ctx_end.up	GA_ctx_end	up	GO:2000106	regulation of leukocyte apoptotic process	19/585	108/23174	2.67859e-11	9.13542e-10	5.72182e-10	Bbc3/Axl/Stat5a/Cd44/Cd274/Myc/Hcls1/Cd74/Gpam/Fcgr2b/Rorc/P2rx7/Ccl5/Itpkb/Lyn/Hcar2/Lgals3/Fcer1g/Bcl2a1a	19
1204	GA_ctx_end.up	GA_ctx_end	up	GO:0006909	phagocytosis	33/585	334/23174	2.79263e-11	9.45327e-10	5.92091e-10	Itgb2/Axl/Hck/Cyba/Abca1/Ager/Fcgr1/Nckap1l/Pros1/Trem2/C3/Aif1/Msr1/Slc11a1/Ptprc/Ncf2/Fcgr2b/Fcgr3/Ptx3/Tlr2/P2rx7/Tyrobp/Pycard/Rab20/Vav1/Ccl2/Tgm2/Cd300lf/P2ry6/Pld4/Fcer1g/Ncf4/Bin2	33
1205	GA_ctx_end.up	GA_ctx_end	up	GO:0002275	myeloid cell activation involved in immune response	17/585	84/23174	2.9071e-11	9.69604e-10	6.07296e-10	Itgb2/Havcr2/Myo1f/Tyrobp/Il4ra/Itgam/Pycard/Rac2/Grn/Sbno2/Cd84/Stx11/Milr1/Lyn/Vamp8/Fes/Fcer1g	17
1206	GA_ctx_end.up	GA_ctx_end	up	GO:0032611	interleukin-1 beta production	17/585	84/23174	2.9071e-11	9.69604e-10	6.07296e-10	Ccl3/Hspb1/Abca1/Ager/Igf1/Gsdmd/Trem2/Mr1/Tlr2/P2rx7/Tyrobp/Pycard/Tmem106a/Ifi204/Ifi205/Mndal/S1pr3	17
1207	GA_ctx_end.up	GA_ctx_end	up	GO:0050707	regulation of cytokine secretion	26/585	212/23174	3.16673e-11	1.03411e-09	6.477e-10	Ccl3/Lgals9/Ager/Cd274/Srgn/Havcr2/Gsdmd/Aif1/Csf1r/Gpam/Ifih1/Il1a/Tlr2/P2rx7/Anxa4/Il4ra/Pycard/Unc93b1/Arid5a/Cd84/Lyn/Cd300c2/Tlr1/Cd14/Ezr/C5ar2	26
1208	GA_ctx_end.up	GA_ctx_end	up	GO:0050920	regulation of chemotaxis	26/585	212/23174	3.16673e-11	1.03411e-09	6.477e-10	Wnt3/Hspb1/Ccl12/Rarres2/Csf1/Ager/Ccl4/Lgmn/Edn1/Nckap1l/Trem2/Aif1/Cd74/Ccr1/Angpt2/Fgfr1/Rac2/Gpsm3/Cxcl10/Ccl5/Ccl2/C3ar1/Lyn/C5ar1/Sema3b/C5ar2	26
1209	GA_ctx_end.up	GA_ctx_end	up	GO:0001910	regulation of leukocyte mediated cytotoxicity	19/585	109/23174	3.16891e-11	1.03411e-09	6.477e-10	Lgals9/Stat5a/Slamf6/Ager/H2-M3/Arg1/Havcr2/Ptprc/Cxcl5/P2rx7/Tyrobp/Vav1/Ccl2/H2-K1/H2-Q9/H2-Q4/H2-Q1/Tap1/B2m	19
1210	GA_ctx_end.up	GA_ctx_end	up	GO:0002444	myeloid leukocyte mediated immunity	18/585	97/23174	3.52981e-11	1.13555e-09	7.11231e-10	Itgb2/Fcgr1/Ncf1/Arg1/C3/Myo1f/Fcgr3/Cxcl5/Il4ra/Itgam/Rac2/Cd84/Stx11/Milr1/Lyn/Vamp8/Fes/Fcer1g	18
1211	GA_ctx_end.up	GA_ctx_end	up	GO:0072676	lymphocyte migration	18/585	97/23174	3.52981e-11	1.13555e-09	7.11231e-10	Ccl3/Lgals9/Ccl8/Ccl12/Ccl9/Ccl6/Ccl4/Apod/Aif1/Ecm1/Pycard/Msn/Ccl17/Cxcl10/Ccl5/Ccl2/Ccl7/Ch25h	18
1212	GA_ctx_end.up	GA_ctx_end	up	GO:0001776	leukocyte homeostasis	19/585	110/23174	3.7418e-11	1.19527e-09	7.48637e-10	Tcirg1/Axl/Stat5a/Sh2b2/Cd44/Nckap1l/Cd74/Fas/Gpam/Fcgr2b/Cxcl5/P2rx7/Ccl2/Itpkb/Lyn/Hcar2/Fcer1g/Pirb/Bcl2a1a	19
1213	GA_ctx_end.up	GA_ctx_end	up	GO:0045619	regulation of lymphocyte differentiation	24/585	182/23174	3.92795e-11	1.24596e-09	7.80385e-10	Lgals9/Axl/Stat5a/Ptpn6/Cd44/H2-M3/Irf1/Nckap1l/Runx1/Cd74/Fas/Ptprc/Zbtb7b/Rorc/Il4ra/Foxj1/Nfkbiz/Tnfsf9/H2-Aa/Itpkb/Hlx/Zfp36l2/Nfam1/Zbtb16	24
1214	GA_ctx_end.up	GA_ctx_end	up	GO:0032496	response to lipopolysaccharide	34/585	358/23174	4.11768e-11	1.29707e-09	8.12399e-10	Lgals9/Axl/Ccl12/Abca1/Cd274/Cd68/Havcr2/Nfkbia/Erbin/Cd86/Trem2/Stat1/Slc11a1/Ncf2/Mrc1/Traf6/Gbp2/Cxcl5/P2rx7/Adm/Pycard/Plscr2/Cxcl10/Ccl5/Ccl2/Sbno2/Arid5a/Cd84/Lyn/Cd14/Jun/Cebpb/Fcgr4/Tnip2	34
1215	GA_ctx_end.up	GA_ctx_end	up	GO:0002688	regulation of leukocyte chemotaxis	19/585	111/23174	4.40996e-11	1.37956e-09	8.64064e-10	Ccl12/Rarres2/Csf1/Ccl4/Lgmn/Edn1/Nckap1l/Aif1/Cd74/Ccr1/Rac2/Gpsm3/Cxcl10/Ccl5/Ccl2/C3ar1/Lyn/C5ar1/C5ar2	19
1216	GA_ctx_end.up	GA_ctx_end	up	GO:0045639	positive regulation of myeloid cell differentiation	18/585	99/23174	5.04316e-11	1.56683e-09	9.81361e-10	Ccl3/Stat3/Stat5a/Csf1/Nckap1l/Hcls1/Runx1/Trem2/Cd74/Csf1r/Ccr1/Stat1/Traf6/Tyrobp/Ccl5/Isg15/Jun/Fes	18
1217	GA_ctx_end.up	GA_ctx_end	up	GO:0042119	neutrophil activation	11/585	29/23174	5.53692e-11	1.70617e-09	1.06863e-09	Itgb2/Prkcd/Myo1f/Cxcl5/Tyrobp/Itgam/Grn/Ccl5/Stx11/Fcer1g/Fcgr4	11
1218	GA_ctx_end.up	GA_ctx_end	up	GO:0043901	negative regulation of multi-organism process	24/585	185/23174	5.56686e-11	1.70617e-09	1.06863e-09	Timp1/Apobec3/Ccl4/Igf1/Havcr2/Rsad2/Ifitm7/Ifitm3/Stat1/Ptx3/Tlr2/Zc3hav1/Hpgds/Nlrx1/Anxa2/Ccl5/Isg15/Isg20/Oasl1/Trim56/Bst2/Jun/Oas1g/Oas1a	24
1219	GA_ctx_end.up	GA_ctx_end	up	GO:0071219	cellular response to molecule of bacterial origin	30/585	289/23174	6.67884e-11	2.03324e-09	1.27349e-09	Axl/Ccl12/Abca1/Cd274/Cd68/Havcr2/Nfkbia/Cd86/Trem2/Stat1/Fcgr2b/Mrc1/Traf6/Tlr2/Gbp2/Cxcl5/Pycard/Plscr2/Cxcl10/Ccl5/Ccl2/Sbno2/Arid5a/Cd84/Lyn/Tlr1/Cd14/Cebpb/Fcgr4/Tnip2	30
1220	GA_ctx_end.up	GA_ctx_end	up	GO:0071347	cellular response to interleukin-1	16/585	77/23174	7.30591e-11	2.20931e-09	1.38377e-09	Ccl3/Ccl8/Ccl12/Irf1/Ccl9/Ccl6/Ccl4/Traf6/Il1a/Pycard/Ccl17/Ccl5/Ccl2/Ccl7/Cebpb/Tnip2	16
1221	GA_ctx_end.up	GA_ctx_end	up	GO:0045807	positive regulation of endocytosis	23/585	173/23174	8.49325e-11	2.55135e-09	1.598e-09	Axl/Apoe/Cyba/Hfe/Ager/Fcgr1/Nckap1l/Pros1/C3/Cd63/Cd151/Slc11a1/Ptprc/Fcgr2b/Fcgr3/Ptx3/Pycard/Anxa2/Ccl2/Cd300lf/Cd14/Fcer1g/B2m	23
1222	GA_ctx_end.up	GA_ctx_end	up	GO:0071216	cellular response to biotic stimulus	31/585	311/23174	8.9909e-11	2.68307e-09	1.6805e-09	Axl/Ccl12/Abca1/Cd274/Cd68/Havcr2/Nfkbia/Cd86/Trem2/Stat1/Fcgr2b/Mrc1/Traf6/Tlr2/Gbp2/Cxcl5/Pycard/Plscr2/Cxcl10/Ccl5/Ccl2/Sbno2/Arid5a/Cd84/Txnip/Lyn/Tlr1/Cd14/Cebpb/Fcgr4/Tnip2	31
1223	GA_ctx_end.up	GA_ctx_end	up	GO:0031341	regulation of cell killing	20/585	130/23174	1.01255e-10	3.0019e-09	1.88019e-09	Lgals9/Stat5a/Slamf6/Ager/H2-M3/Arg1/Havcr2/Cfh/Ptprc/Cxcl5/P2rx7/Tyrobp/Vav1/Ccl2/H2-K1/H2-Q9/H2-Q4/H2-Q1/Tap1/B2m	20
1224	GA_ctx_end.up	GA_ctx_end	up	GO:0042088	T-helper 1 type immune response	13/585	48/23174	1.27179e-10	3.746e-09	2.34625e-09	Relb/Irf1/Havcr2/Gadd45g/Slc11a1/Traf6/Il6ra/Il4ra/Arid5a/Hlx/Bcl3/Il18bp/H2-Ab1	13
1225	GA_ctx_end.up	GA_ctx_end	up	GO:0071887	leukocyte apoptotic process	20/585	132/23174	1.34382e-10	3.93262e-09	2.46313e-09	Bbc3/Axl/Stat5a/Cd44/Cd274/Myc/Hcls1/Cd74/Fas/Gpam/Fcgr2b/Rorc/P2rx7/Ccl5/Itpkb/Lyn/Hcar2/Lgals3/Fcer1g/Bcl2a1a	20
1226	GA_ctx_end.up	GA_ctx_end	up	GO:0042035	regulation of cytokine biosynthetic process	18/585	106/23174	1.64339e-10	4.77847e-09	2.99292e-09	Klf4/Stat3/Stat5a/Hspb1/Cybb/Ager/Irf1/Ptprc/Fcgr3/Traf6/Il1a/Tlr2/Tyrobp/Foxj1/Tlr7/Tlr1/Bcl3/Cebpb	18
1227	GA_ctx_end.up	GA_ctx_end	up	GO:0042130	negative regulation of T cell proliferation	15/585	70/23174	1.80785e-10	5.15749e-09	3.23031e-09	Lgals9/Ptpn6/Cd44/H2-M3/Cd274/Sdc4/Arg1/Havcr2/Cd86/Zbtb7b/Gpnmb/Foxj1/H2-Aa/Cebpb/H2-Ab1	15
1228	GA_ctx_end.up	GA_ctx_end	up	GO:1990868	response to chemokine	15/585	70/23174	1.80785e-10	5.15749e-09	3.23031e-09	Ccl3/Ccl8/Ccl12/Ccl9/Ccl6/Ccl4/Trem2/Ccr1/Gpr35/Cxcl5/Ccl17/Cxcl10/Ccl5/Ccl2/Ccl7	15
1229	GA_ctx_end.up	GA_ctx_end	up	GO:1990869	cellular response to chemokine	15/585	70/23174	1.80785e-10	5.15749e-09	3.23031e-09	Ccl3/Ccl8/Ccl12/Ccl9/Ccl6/Ccl4/Trem2/Ccr1/Gpr35/Cxcl5/Ccl17/Cxcl10/Ccl5/Ccl2/Ccl7	15
1230	GA_ctx_end.up	GA_ctx_end	up	GO:0071675	regulation of mononuclear cell migration	13/585	50/23174	2.23352e-10	6.30921e-09	3.95167e-09	Rarres2/Csf1/Ager/Lgmn/Aif1/Ccr1/Cxcl10/Ccl5/Ccl2/C3ar1/Lyn/C5ar1/Lgals3	13
1231	GA_ctx_end.up	GA_ctx_end	up	GO:0042108	positive regulation of cytokine biosynthetic process	15/585	71/23174	2.23938e-10	6.30921e-09	3.95167e-09	Stat3/Stat5a/Hspb1/Cybb/Ager/Irf1/Ptprc/Fcgr3/Traf6/Il1a/Tlr2/Tyrobp/Tlr7/Tlr1/Bcl3	15
1232	GA_ctx_end.up	GA_ctx_end	up	GO:0032609	interferon-gamma production	19/585	122/23174	2.39758e-10	6.70872e-09	4.2019e-09	Lgals9/Tcirg1/Axl/Slamf6/H2-M3/Cd274/Havcr2/Gadd45g/Runx1/Slc11a1/Il6ra/Pycard/Tnfsf9/Isg15/H2-Q9/Arid5a/Tlr7/Cd14/Bcl3	19
1233	GA_ctx_end.up	GA_ctx_end	up	GO:0001774	microglial cell activation	12/585	41/23174	2.42555e-10	6.70872e-09	4.2019e-09	Ager/Trem2/Aif1/Tlr2/Tyrobp/Grn/C1qa/Tlr7/Tlr1/C5ar1/Jun/Cst7	12
1234	GA_ctx_end.up	GA_ctx_end	up	GO:0002269	leukocyte activation involved in inflammatory response	12/585	41/23174	2.42555e-10	6.70872e-09	4.2019e-09	Ager/Trem2/Aif1/Tlr2/Tyrobp/Grn/C1qa/Tlr7/Tlr1/C5ar1/Jun/Cst7	12
1235	GA_ctx_end.up	GA_ctx_end	up	GO:0043903	regulation of symbiosis, encompassing mutualism through parasitism	25/585	216/23174	2.6565e-10	7.30297e-09	4.5741e-09	Apoe/Apobec3/Ccl4/Arg1/Rsad2/Cd74/Ifitm7/Ifitm3/Stat1/Stom/Ptx3/Tlr2/Cxcl5/Zc3hav1/Trim30a/Anxa2/Ccl5/Isg15/Isg20/Oasl1/Trim56/Bst2/Jun/Oas1g/Oas1a	25
1236	GA_ctx_end.up	GA_ctx_end	up	GO:0150076	neuroinflammatory response	14/585	61/23174	2.76568e-10	7.5573e-09	4.7334e-09	Ager/Igf1/Trem2/Aif1/Tlr2/Tyrobp/Nupr1/Grn/C1qa/Tlr7/Tlr1/C5ar1/Jun/Cst7	14
1237	GA_ctx_end.up	GA_ctx_end	up	GO:0048525	negative regulation of viral process	17/585	97/23174	3.17321e-10	8.61897e-09	5.39836e-09	Apobec3/Ccl4/Rsad2/Ifitm7/Ifitm3/Stat1/Ptx3/Zc3hav1/Ccl5/Isg15/Isg20/Oasl1/Trim56/Bst2/Jun/Oas1g/Oas1a	17
1238	GA_ctx_end.up	GA_ctx_end	up	GO:0032722	positive regulation of chemokine production	14/585	62/23174	3.49041e-10	9.42411e-09	5.90264e-09	Lgals9/Ager/Havcr2/Aif1/Cd74/Csf1r/Il1a/Il6ra/Tlr2/Il4ra/Pycard/Ccl5/Cd84/Tlr7	14
1239	GA_ctx_end.up	GA_ctx_end	up	GO:0050921	positive regulation of chemotaxis	20/585	140/23174	3.95798e-10	1.06233e-08	6.65375e-09	Hspb1/Rarres2/Csf1/Ager/Ccl4/Lgmn/Edn1/Nckap1l/Trem2/Aif1/Cd74/Ccr1/Fgfr1/Rac2/Gpsm3/Cxcl10/Ccl5/Ccl2/C3ar1/C5ar1	20
1240	GA_ctx_end.up	GA_ctx_end	up	GO:0002286	T cell activation involved in immune response	18/585	113/23174	4.87587e-10	1.301e-08	8.14859e-09	Relb/Stat3/Slamf6/H2-M3/Irf1/Havcr2/Gadd45g/Lcp1/Slc11a1/Zbtb7b/Rorc/Il4ra/Nfkbiz/Stx11/Hlx/Lgals3/Bcl3/Fcer1g	18
1241	GA_ctx_end.up	GA_ctx_end	up	GO:0002690	positive regulation of leukocyte chemotaxis	16/585	87/23174	5.01346e-10	1.32989e-08	8.32954e-09	Rarres2/Csf1/Ccl4/Lgmn/Edn1/Nckap1l/Aif1/Cd74/Ccr1/Rac2/Gpsm3/Cxcl10/Ccl5/Ccl2/C3ar1/C5ar1	16
1242	GA_ctx_end.up	GA_ctx_end	up	GO:0050766	positive regulation of phagocytosis	15/585	75/23174	5.08577e-10	1.34122e-08	8.40054e-09	Cyba/Ager/Fcgr1/Nckap1l/Pros1/C3/Slc11a1/Ptprc/Fcgr2b/Fcgr3/Ptx3/Pycard/Ccl2/Cd300lf/Fcer1g	15
1243	GA_ctx_end.up	GA_ctx_end	up	GO:0048245	eosinophil chemotaxis	9/585	20/23174	5.13337e-10	1.34595e-08	8.43015e-09	Ccl8/Ccl12/Ccl9/Ccl6/Ccl4/Ccl5/Ccl2/Ccl7/Lgals3	9
1244	GA_ctx_end.up	GA_ctx_end	up	GO:0051251	positive regulation of lymphocyte activation	34/585	394/23174	5.34079e-10	1.39229e-08	8.72039e-09	Lgals9/Axl/Stat5a/Ager/H2-M3/Cd274/Irf1/Igf1/Havcr2/Nckap1l/Cd86/Runx1/Cdkn1a/Aif1/Cd74/Gpam/Ptprc/Traf6/Il6ra/Zbtb7b/Tyrobp/Il4ra/Pycard/Ccl5/Ccl2/Nfkbiz/Tnfsf9/H2-Aa/Itpkb/Hlx/Clcf1/Tnip2/Zbtb16/H2-Ab1	34
1245	GA_ctx_end.up	GA_ctx_end	up	GO:0002763	positive regulation of myeloid leukocyte differentiation	14/585	64/23174	5.4838e-10	1.4214e-08	8.90273e-09	Ccl3/Stat5a/Csf1/Hcls1/Runx1/Trem2/Cd74/Csf1r/Ccr1/Traf6/Tyrobp/Ccl5/Jun/Fes	14
1246	GA_ctx_end.up	GA_ctx_end	up	GO:0036230	granulocyte activation	11/585	35/23174	5.81945e-10	1.49983e-08	9.39395e-09	Itgb2/Prkcd/Myo1f/Cxcl5/Tyrobp/Itgam/Grn/Ccl5/Stx11/Fcer1g/Fcgr4	11
1247	GA_ctx_end.up	GA_ctx_end	up	GO:0018108	peptidyl-tyrosine phosphorylation	30/585	316/23174	5.91579e-10	1.51605e-08	9.49552e-09	Itgb2/Hck/Stat5a/Ptpn6/Cd44/Fcgr1/Ncf1/Dyrk3/Irf1/Igf1/Nedd9/Prkcd/Hcls1/Samsn1/Parp9/Trem2/Hbegf/Cd74/Csf1r/Ptprc/Il6ra/Pxn/Tnfrsf1a/Mvp/Fgfr1/Ccl5/Clcf1/Lyn/Socs3/Fes	30
1248	GA_ctx_end.up	GA_ctx_end	up	GO:0032102	negative regulation of response to external stimulus	31/585	336/23174	6.17519e-10	1.57363e-08	9.85621e-09	Wnt3/Lgals9/Apoe/Ier3/Cd44/Ccl12/Ager/Igf1/Havcr2/Prkcd/Apod/Pros1/Cdkn1a/Serping1/Aif1/Fcgr2b/Tnfrsf1a/Cd9/Pycard/Angpt2/Nlrx1/Anxa2/Grn/Cd109/Socs3/Sema3b/Gpx1/Klk8/Cst7/Rgma/C5ar2	31
1249	GA_ctx_end.up	GA_ctx_end	up	GO:0032732	positive regulation of interleukin-1 production	13/585	54/23174	6.3588e-10	1.61137e-08	1.00926e-08	Ccl3/Lgals9/Hspb1/Ager/Havcr2/Gsdmd/Tlr2/P2rx7/Tyrobp/Pycard/Ifi204/Ifi205/Mndal	13
1250	GA_ctx_end.up	GA_ctx_end	up	GO:0002886	regulation of myeloid leukocyte mediated immunity	14/585	65/23174	6.82892e-10	1.72089e-08	1.07785e-08	Itgb2/Fcgr1/Arg1/C3/Fcgr3/Cxcl5/Il4ra/Itgam/Rac2/Cd84/Lyn/Vamp8/Fes/Fcer1g	14
1251	GA_ctx_end.up	GA_ctx_end	up	GO:0032652	regulation of interleukin-1 production	16/585	89/23174	7.13027e-10	1.78683e-08	1.11915e-08	Ccl3/Lgals9/Hspb1/Ager/Igf1/Havcr2/Gsdmd/Trem2/Tlr2/P2rx7/Tyrobp/Pycard/Ifi204/Ifi205/Mndal/S1pr3	16
1252	GA_ctx_end.up	GA_ctx_end	up	GO:0050764	regulation of phagocytosis	17/585	102/23174	7.16938e-10	1.78683e-08	1.11915e-08	Hck/Cyba/Ager/Fcgr1/Nckap1l/Pros1/C3/Slc11a1/Ptprc/Fcgr2b/Fcgr3/Ptx3/Tlr2/Pycard/Ccl2/Cd300lf/Fcer1g	17
1253	GA_ctx_end.up	GA_ctx_end	up	GO:0018212	peptidyl-tyrosine modification	30/585	319/23174	7.42051e-10	1.83931e-08	1.15202e-08	Itgb2/Hck/Stat5a/Ptpn6/Cd44/Fcgr1/Ncf1/Dyrk3/Irf1/Igf1/Nedd9/Prkcd/Hcls1/Samsn1/Parp9/Trem2/Hbegf/Cd74/Csf1r/Ptprc/Il6ra/Pxn/Tnfrsf1a/Mvp/Fgfr1/Ccl5/Clcf1/Lyn/Socs3/Fes	30
1254	GA_ctx_end.up	GA_ctx_end	up	GO:0070665	positive regulation of leukocyte proliferation	20/585	145/23174	7.47716e-10	1.84328e-08	1.15451e-08	Stat5a/Csf1/Ager/Cd274/Igf1/Havcr2/Nckap1l/Cd86/Cdkn1a/Aif1/Cd74/Gpam/Ptprc/Traf6/Il6ra/Pycard/Ccl5/Tnfsf9/Clcf1/Lyn	20
1255	GA_ctx_end.up	GA_ctx_end	up	GO:0002224	toll-like receptor signaling pathway	17/585	103/23174	8.38836e-10	2.05674e-08	1.2882e-08	Lgals9/Cyba/Irf1/Havcr2/Rsad2/Nfkbia/Cd86/Irf7/Tlr2/Trim30a/Unc93b1/Lyn/Tlr7/Tlr1/Cd300lf/Cd14/Tnip2	17
1256	GA_ctx_end.up	GA_ctx_end	up	GO:0046634	regulation of alpha-beta T cell activation	17/585	104/23174	9.79599e-10	2.38896e-08	1.49629e-08	Lgals9/Cd44/Hfe/Ager/Cd274/Irf1/Nckap1l/Runx1/Ptprc/Il6ra/Zbtb7b/Il4ra/Nfkbiz/Itpkb/Hlx/Zbtb16/H2-Ab1	17
1257	GA_ctx_end.up	GA_ctx_end	up	GO:0035458	cellular response to interferon-beta	12/585	46/23174	1.06495e-09	2.56947e-08	1.60935e-08	Irf1/Tmem173/Stat1/Gbp3/Gbp2/Ifit1/Irgm1/Igtp/Ifi204/Ifi205/Mndal/Ifit3	12
1258	GA_ctx_end.up	GA_ctx_end	up	GO:0050798	activated T cell proliferation	12/585	46/23174	1.06495e-09	2.56947e-08	1.60935e-08	Itgb2/Stat5a/Ager/Cd274/Arg1/Igf1/Cd86/Gpam/Il6ra/Itgam/Pycard/Tnfsf9	12
1259	GA_ctx_end.up	GA_ctx_end	up	GO:0050792	regulation of viral process	22/585	180/23174	1.11835e-09	2.68405e-08	1.68111e-08	Apoe/Apobec3/Ccl4/Rsad2/Cd74/Ifitm7/Ifitm3/Stat1/Stom/Ptx3/Zc3hav1/Trim30a/Anxa2/Ccl5/Isg15/Isg20/Oasl1/Trim56/Bst2/Jun/Oas1g/Oas1a	22
1260	GA_ctx_end.up	GA_ctx_end	up	GO:0052547	regulation of peptidase activity	34/585	406/23174	1.16755e-09	2.78738e-08	1.74583e-08	Timp1/Bbc3/Klf4/Stat3/Cd44/Itih3/Ager/Igf1/Serpina3n/Serpina3m/Lgmn/Myc/Serping1/Fas/Itih5/Stat1/Ecm1/Ccn1/A2m/Pycard/Renbp/Birc3/Ctsh/Grn/Dap/Lyn/Cd109/Plaur/Spink8/Mgmt/Gpx1/Cst7/Bcl2a1d/Psmb9	34
1261	GA_ctx_end.up	GA_ctx_end	up	GO:0050715	positive regulation of cytokine secretion	20/585	149/23174	1.21939e-09	2.8959e-08	1.8138e-08	Ccl3/Lgals9/Ager/Cd274/Havcr2/Gsdmd/Aif1/Csf1r/Ifih1/Il1a/Tlr2/P2rx7/Il4ra/Pycard/Unc93b1/Arid5a/Cd84/Cd300c2/Tlr1/Cd14	20
1262	GA_ctx_end.up	GA_ctx_end	up	GO:1903532	positive regulation of secretion by cell	37/585	472/23174	1.33601e-09	3.15633e-08	1.97692e-08	Itgb2/Ccl3/Lgals9/Hfe/Ager/Cd274/Sdc4/Igf1/Havcr2/Edn1/Gsdmd/Runx1/Trem2/Aif1/Csf1r/Ifih1/Il1a/Tlr2/Spp1/P2rx7/Il4ra/Itgam/Pycard/Fgfr1/Unc93b1/Arid5a/Cd84/Clcf1/Cd300c2/Tlr1/Hcar2/Lgals3/Vamp8/Cd14/Ezr/Fcer1g/Sox4	37
1263	GA_ctx_end.up	GA_ctx_end	up	GO:0002820	negative regulation of adaptive immune response	12/585	47/23174	1.39754e-09	3.28457e-08	2.05724e-08	Ptpn6/Hfe/H2-M3/Arg1/Havcr2/Samsn1/Parp3/Ptprc/Fcgr2b/Zbtb7b/Il4ra/Foxj1	12
1264	GA_ctx_end.up	GA_ctx_end	up	GO:0070555	response to interleukin-1	16/585	94/23174	1.65e-09	3.82043e-08	2.39287e-08	Ccl3/Ccl8/Ccl12/Irf1/Ccl9/Ccl6/Ccl4/Traf6/Il1a/Pycard/Ccl17/Ccl5/Ccl2/Ccl7/Cebpb/Tnip2	16
1265	GA_ctx_end.up	GA_ctx_end	up	GO:0032613	interleukin-10 production	13/585	58/23174	1.65081e-09	3.82043e-08	2.39287e-08	Lgals9/Ager/Cd274/Prkcd/Trem2/Fcgr2b/Tlr2/Tyrobp/Pycard/Isg15/Cd84/Bcl3/Fcer1g	13
1266	GA_ctx_end.up	GA_ctx_end	up	GO:0043030	regulation of macrophage activation	13/585	58/23174	1.65081e-09	3.82043e-08	2.39287e-08	Lgals9/Ager/Havcr2/Trem2/Il4ra/Slc7a2/Grn/Cebpa/C1qa/Cd84/C5ar1/Tnip2/Cst7	13
1267	GA_ctx_end.up	GA_ctx_end	up	GO:0045621	positive regulation of lymphocyte differentiation	17/585	108/23174	1.78907e-09	4.11941e-08	2.58013e-08	Lgals9/Axl/Stat5a/H2-M3/Irf1/Nckap1l/Runx1/Cd74/Ptprc/Zbtb7b/Il4ra/Nfkbiz/Tnfsf9/H2-Aa/Itpkb/Hlx/Zbtb16	17
1268	GA_ctx_end.up	GA_ctx_end	up	GO:0045582	positive regulation of T cell differentiation	16/585	95/23174	1.93847e-09	4.44086e-08	2.78146e-08	Lgals9/Stat5a/H2-M3/Irf1/Nckap1l/Runx1/Cd74/Ptprc/Zbtb7b/Il4ra/Nfkbiz/Tnfsf9/H2-Aa/Itpkb/Hlx/Zbtb16	16
1269	GA_ctx_end.up	GA_ctx_end	up	GO:0032946	positive regulation of mononuclear cell proliferation	19/585	138/23174	2.05103e-09	4.67512e-08	2.92819e-08	Stat5a/Csf1/Ager/Cd274/Igf1/Havcr2/Nckap1l/Cd86/Cdkn1a/Aif1/Cd74/Gpam/Ptprc/Traf6/Il6ra/Pycard/Ccl5/Tnfsf9/Clcf1	19
1270	GA_ctx_end.up	GA_ctx_end	up	GO:0032649	regulation of interferon-gamma production	17/585	109/23174	2.07075e-09	4.69645e-08	2.94155e-08	Lgals9/Axl/Slamf6/H2-M3/Cd274/Havcr2/Runx1/Slc11a1/Il6ra/Pycard/Tnfsf9/Isg15/H2-Q9/Arid5a/Tlr7/Cd14/Bcl3	17
1271	GA_ctx_end.up	GA_ctx_end	up	GO:0048872	homeostasis of number of cells	29/585	315/23174	2.33263e-09	5.26409e-08	3.29708e-08	Sox9/Tcirg1/Spi1/Axl/Stat3/Stat5a/Sh2b2/Cd44/Ampd3/Csf1/Dyrk3/Nckap1l/Hcls1/Cd74/Fas/Gpam/Stat1/Fcgr2b/Cxcl5/P2rx7/Ccl2/Isg15/Itpkb/Lyn/Hcar2/Fcer1g/Pirb/B2m/Bcl2a1a	29
1272	GA_ctx_end.up	GA_ctx_end	up	GO:0061900	glial cell activation	12/585	49/23174	2.35672e-09	5.29212e-08	3.31464e-08	Ager/Trem2/Aif1/Tlr2/Tyrobp/Grn/C1qa/Tlr7/Tlr1/C5ar1/Jun/Cst7	12
1273	GA_ctx_end.up	GA_ctx_end	up	GO:0002761	regulation of myeloid leukocyte differentiation	18/585	125/23174	2.61706e-09	5.84778e-08	3.66266e-08	Ccl3/Stat5a/Csf1/Myc/Hcls1/Runx1/Trem2/Cd74/Csf1r/Ccr1/Traf6/Tyrobp/Ccl5/C1qc/Lyn/Jun/Fes/Cebpb	18
1274	GA_ctx_end.up	GA_ctx_end	up	GO:0016032	viral process	27/585	279/23174	2.8429e-09	6.2939e-08	3.94209e-08	Axl/Apoe/Apobec3/Ccl4/Rsad2/Myc/Cd74/Ifitm7/Ifitm3/Stat1/Stom/Zbp1/Ptx3/Zc3hav1/Trim30a/Nlrx1/Anxa2/Ccl5/Isg15/Isg20/Oasl1/Trim56/Bst2/Vamp8/Jun/Oas1g/Oas1a	27
1275	GA_ctx_end.up	GA_ctx_end	up	GO:0032651	regulation of interleukin-1 beta production	14/585	72/23174	2.84447e-09	6.2939e-08	3.94209e-08	Ccl3/Hspb1/Ager/Igf1/Gsdmd/Trem2/Tlr2/P2rx7/Tyrobp/Pycard/Ifi204/Ifi205/Mndal/S1pr3	14
1276	GA_ctx_end.up	GA_ctx_end	up	GO:0032606	type I interferon production	15/585	85/23174	3.17931e-09	7.00066e-08	4.38475e-08	Irf9/Relb/Irf1/Havcr2/Tmem173/Irf7/Stat1/Ifih1/Tlr2/Zc3hav1/Pycard/Nlrx1/Trim56/Tlr7/Cd14	15
1277	GA_ctx_end.up	GA_ctx_end	up	GO:0019724	B cell mediated immunity	26/585	262/23174	3.29372e-09	7.21754e-08	4.52059e-08	Tcirg1/Ptpn6/C4b/Fcgr1/H2-M3/Prkcd/Serping1/Parp3/C3/Cd74/Fas/Irf7/Ptprc/Fcgr2b/Fcgr3/Il4ra/Foxj1/C1qa/C1qc/C1qb/Clcf1/Bcl3/C1ra/Fcer1g/Pirb/H2-Ab1	26
1278	GA_ctx_end.up	GA_ctx_end	up	GO:0071222	cellular response to lipopolysaccharide	27/585	281/23174	3.32066e-09	7.24159e-08	4.53566e-08	Axl/Ccl12/Abca1/Cd274/Cd68/Havcr2/Nfkbia/Cd86/Trem2/Stat1/Mrc1/Traf6/Gbp2/Cxcl5/Pycard/Plscr2/Cxcl10/Ccl5/Ccl2/Sbno2/Arid5a/Cd84/Lyn/Cd14/Cebpb/Fcgr4/Tnip2	27
1279	GA_ctx_end.up	GA_ctx_end	up	GO:0042063	gliogenesis	29/585	321/23174	3.59133e-09	7.79439e-08	4.88189e-08	Sox9/Ccl3/Stat3/Ccl12/Ascl2/Csf1/Ager/Igf1/Gfap/Matn2/Myc/Trem2/Csf1r/Fas/Tlr2/Mxra8/Klf15/Idh2/Itgam/Grn/Ccl2/C1qa/Clcf1/Tspo/Lyn/C5ar1/Lamb2/Cdkn2b/Sox4	29
1280	GA_ctx_end.up	GA_ctx_end	up	GO:0035455	response to interferon-alpha	9/585	24/23174	3.65107e-09	7.84894e-08	4.91606e-08	Axl/Myc/Ifitm7/Ifitm3/Ifit1/Ifit2/Bst2/Ifi204/Ifit3	9
1281	GA_ctx_end.up	GA_ctx_end	up	GO:0072677	eosinophil migration	9/585	24/23174	3.65107e-09	7.84894e-08	4.91606e-08	Ccl8/Ccl12/Ccl9/Ccl6/Ccl4/Ccl5/Ccl2/Ccl7/Lgals3	9
1282	GA_ctx_end.up	GA_ctx_end	up	GO:0007249	I-kappaB kinase/NF-kappaB signaling	22/585	192/23174	3.807e-09	8.14555e-08	5.10184e-08	Relb/Hspb1/Irf1/Per1/Map3k14/Nfkbia/Cd74/Stat1/Traf6/Il1a/Tlr2/Zc3hav1/Ltbr/Pycard/Nlrx1/Tmem106a/Tgm2/Tlr7/Tifa/Bcl3/Tnip2/Akap13	22
1283	GA_ctx_end.up	GA_ctx_end	up	GO:0002285	lymphocyte activation involved in immune response	22/585	193/23174	4.19706e-09	8.89677e-08	5.57235e-08	Lgals9/Relb/Stat3/Slamf6/H2-M3/Irf1/Havcr2/Gadd45g/Lcp1/Parp3/Slc11a1/Ptprc/Zbtb7b/Rorc/Il4ra/Nfkbiz/Stx11/Hlx/Clcf1/Lgals3/Bcl3/Fcer1g	22
1284	GA_ctx_end.up	GA_ctx_end	up	GO:0060759	regulation of response to cytokine stimulus	17/585	114/23174	4.19733e-09	8.89677e-08	5.57235e-08	Axl/Klf4/Csf1/Arg1/Parp9/Trem2/Cd74/Irf7/Ptprc/Ifih1/Zbp1/Samhd1/Tlr2/Ecm1/Pycard/Irgm1/Cd300lf	17
1285	GA_ctx_end.up	GA_ctx_end	up	GO:0002708	positive regulation of lymphocyte mediated immunity	19/585	144/23174	4.23391e-09	8.93256e-08	5.59477e-08	Stat5a/Slamf6/Fcgr1/H2-M3/Rsad2/C3/Ptprc/Fcgr3/Traf6/P2rx7/Vav1/H2-K1/H2-Q9/H2-Q4/H2-Q1/Arid5a/Clcf1/Fcer1g/B2m	19
1286	GA_ctx_end.up	GA_ctx_end	up	GO:0048247	lymphocyte chemotaxis	12/585	52/23174	4.92006e-09	1.03321e-07	6.47137e-08	Ccl3/Ccl8/Ccl12/Ccl9/Ccl6/Ccl4/Ccl17/Cxcl10/Ccl5/Ccl2/Ccl7/Ch25h	12
1287	GA_ctx_end.up	GA_ctx_end	up	GO:0002823	negative regulation of adaptive immune response based on somatic recombination of immune receptors built from immunoglobulin superfamily domains	11/585	42/23174	5.08634e-09	1.06321e-07	6.65924e-08	Ptpn6/Hfe/H2-M3/Arg1/Havcr2/Parp3/Ptprc/Fcgr2b/Zbtb7b/Il4ra/Foxj1	11
1288	GA_ctx_end.up	GA_ctx_end	up	GO:0071356	cellular response to tumor necrosis factor	20/585	162/23174	5.35684e-09	1.11462e-07	6.98122e-08	Ccl3/Ccl8/Ccl12/Slc2a4/Irf1/Ccl9/Ccl6/Ccl4/Nfkbia/Erbin/Stat1/Tnfrsf1a/Pycard/Ccl17/Birc3/Cebpa/Ccl5/Ccl2/Ccl7/Zfp36l2	20
1289	GA_ctx_end.up	GA_ctx_end	up	GO:0034612	response to tumor necrosis factor	21/585	179/23174	5.6266e-09	1.1654e-07	7.2993e-08	Ccl3/Ccl8/Ccl12/Slc2a4/Irf1/Ccl9/Ccl6/Ccl4/Nfkbia/Erbin/Stat1/Tnfrsf1a/Pycard/Ccl17/Birc3/Cebpa/Ccl5/Ccl2/Ccl7/Zfp36l2/Cd14	21
1290	GA_ctx_end.up	GA_ctx_end	up	GO:0002831	regulation of response to biotic stimulus	19/585	147/23174	5.99642e-09	1.23635e-07	7.74371e-08	Lgals9/Cyba/Apobec3/Cd274/Arg1/Havcr2/Parp9/Tmem173/Stat1/Traf6/Tlr2/Cxcl5/Zc3hav1/Pycard/Nlrx1/Grn/Ccl5/Cd84/Dtx3l	19
1291	GA_ctx_end.up	GA_ctx_end	up	GO:0014009	glial cell proliferation	12/585	53/23174	6.21547e-09	1.27572e-07	7.99026e-08	Ascl2/Csf1/Igf1/Gfap/Myc/Csf1r/Fas/Idh2/Tspo/Lyn/Cdkn2b/Sox4	12
1292	GA_ctx_end.up	GA_ctx_end	up	GO:0031348	negative regulation of defense response	23/585	217/23174	7.64182e-09	1.56141e-07	9.77965e-08	Lgals9/Apoe/Ier3/Cd44/Ager/H2-M3/Arg1/Igf1/Havcr2/Apod/Serping1/Ccr1/Fcgr2b/Samhd1/A2m/Tnfrsf1a/Pycard/Nlrx1/Grn/Tap1/Socs3/Gpx1/Cst7	23
1293	GA_ctx_end.up	GA_ctx_end	up	GO:0045580	regulation of T cell differentiation	19/585	150/23174	8.41643e-09	1.71197e-07	1.07226e-07	Lgals9/Stat5a/Cd44/H2-M3/Irf1/Nckap1l/Runx1/Cd74/Ptprc/Zbtb7b/Rorc/Il4ra/Foxj1/Nfkbiz/Tnfsf9/H2-Aa/Itpkb/Hlx/Zbtb16	19
1294	GA_ctx_end.up	GA_ctx_end	up	GO:0048661	positive regulation of smooth muscle cell proliferation	16/585	106/23174	1.00246e-08	2.02997e-07	1.27144e-07	Cyba/Ager/Igf1/Edn1/Myc/Adamts1/Aif1/Hbegf/Stat1/Traf6/Il6ra/Ccl5/Tgm2/C3ar1/P2ry6/Jun	16
1295	GA_ctx_end.up	GA_ctx_end	up	GO:0050671	positive regulation of lymphocyte proliferation	18/585	136/23174	1.02974e-08	2.07596e-07	1.30025e-07	Stat5a/Ager/Cd274/Igf1/Havcr2/Nckap1l/Cd86/Cdkn1a/Aif1/Cd74/Gpam/Ptprc/Traf6/Il6ra/Pycard/Ccl5/Tnfsf9/Clcf1	18
1296	GA_ctx_end.up	GA_ctx_end	up	GO:0002704	negative regulation of leukocyte mediated immunity	12/585	56/23174	1.2142e-08	2.42625e-07	1.51965e-07	Lgals9/Ptpn6/Hfe/H2-M3/Arg1/Havcr2/Parp3/Ptprc/Fcgr2b/Foxj1/Tap1/Cd84	12
1297	GA_ctx_end.up	GA_ctx_end	up	GO:1905517	macrophage migration	12/585	56/23174	1.2142e-08	2.42625e-07	1.51965e-07	Ccl3/Ccl12/Rarres2/Csf1/Trem2/Gpr35/Cd9/Ccl5/Ccl2/C3ar1/C5ar1/Lgals3	12
1298	GA_ctx_end.up	GA_ctx_end	up	GO:0043367	CD4-positive, alpha-beta T cell differentiation	14/585	81/23174	1.40887e-08	2.80291e-07	1.75556e-07	Relb/Stat3/Slamf6/Irf1/Rsad2/Gadd45g/Nckap1l/Runx1/Zbtb7b/Rorc/Il4ra/Nfkbiz/Hlx/Bcl3	14
1299	GA_ctx_end.up	GA_ctx_end	up	GO:1901652	response to peptide	31/585	383/23174	1.41507e-08	2.80295e-07	1.75559e-07	Stat3/Stat5a/Sh2b2/Rarres2/Ager/Slc2a4/Irf1/Sgk1/Igf1/Srebf1/Nfkbia/Serpina3n/Serpina3m/Srsf5/Lgmn/Erbin/Prkcd/Trem2/Gpam/Sorbs1/Stat1/Fcgr2b/Zbtb7b/Pxn/Irf5/Klf15/Cdo1/Dennd4c/Mc4r/Socs3/Soga1	31
1300	GA_ctx_end.up	GA_ctx_end	up	GO:0002707	negative regulation of lymphocyte mediated immunity	11/585	46/23174	1.44658e-08	2.84055e-07	1.77913e-07	Lgals9/Ptpn6/Hfe/H2-M3/Arg1/Havcr2/Parp3/Ptprc/Fcgr2b/Foxj1/Tap1	11
1301	GA_ctx_end.up	GA_ctx_end	up	GO:0032731	positive regulation of interleukin-1 beta production	11/585	46/23174	1.44658e-08	2.84055e-07	1.77913e-07	Ccl3/Hspb1/Ager/Gsdmd/Tlr2/P2rx7/Tyrobp/Pycard/Ifi204/Ifi205/Mndal	11
1302	GA_ctx_end.up	GA_ctx_end	up	GO:0045071	negative regulation of viral genome replication	12/585	57/23174	1.50303e-08	2.93868e-07	1.8406e-07	Apobec3/Rsad2/Ifitm7/Ifitm3/Zc3hav1/Ccl5/Isg15/Isg20/Oasl1/Bst2/Oas1g/Oas1a	12
1303	GA_ctx_end.up	GA_ctx_end	up	GO:0043299	leukocyte degranulation	13/585	69/23174	1.56835e-08	3.05324e-07	1.91235e-07	Itgb2/Lgals9/Myo1f/Il4ra/Itgam/Rac2/Cd84/Stx11/Milr1/Lyn/Vamp8/Fes/Fcer1g	13
1304	GA_ctx_end.up	GA_ctx_end	up	GO:1903901	negative regulation of viral life cycle	14/585	82/23174	1.66004e-08	3.21792e-07	2.01549e-07	Apobec3/Rsad2/Ifitm7/Ifitm3/Ptx3/Zc3hav1/Ccl5/Isg15/Isg20/Oasl1/Trim56/Bst2/Oas1g/Oas1a	14
1305	GA_ctx_end.up	GA_ctx_end	up	GO:1904951	positive regulation of establishment of protein localization	34/585	452/23174	1.76226e-08	3.40154e-07	2.1305e-07	Ccl3/Lgals9/Bbc3/Ager/Cd274/Igf1/Havcr2/Prkcd/Xpo4/Gsdmd/Hcls1/Trem2/Aif1/Csf1r/Stom/Ifih1/Il1a/Tlr2/P2rx7/Il4ra/Pycard/Bag3/Arhgef5/Ccl2/Unc93b1/Arid5a/Cd84/Cd300c2/Tlr1/Hcar2/Vamp8/Cd14/Ezr/Sox4	34
1306	GA_ctx_end.up	GA_ctx_end	up	GO:0051222	positive regulation of protein transport	33/585	433/23174	2.09231e-08	4.0215e-07	2.5188e-07	Ccl3/Lgals9/Ager/Cd274/Igf1/Havcr2/Prkcd/Xpo4/Gsdmd/Hcls1/Trem2/Aif1/Csf1r/Stom/Ifih1/Il1a/Tlr2/P2rx7/Il4ra/Pycard/Bag3/Arhgef5/Ccl2/Unc93b1/Arid5a/Cd84/Cd300c2/Tlr1/Hcar2/Vamp8/Cd14/Ezr/Sox4	33
1307	GA_ctx_end.up	GA_ctx_end	up	GO:0008630	intrinsic apoptotic signaling pathway in response to DNA damage	16/585	112/23174	2.24972e-08	4.2877e-07	2.68554e-07	Bbc3/Ier3/Cd44/Ddit4/Myc/Cdkn1a/Cd74/Tnfrsf1a/Nupr1/Pycard/Brca2/Bcl3/Ifi204/Bcl2a1b/Bcl2a1a/Bcl2a1d	16
1308	GA_ctx_end.up	GA_ctx_end	up	GO:0046632	alpha-beta T cell differentiation	16/585	112/23174	2.24972e-08	4.2877e-07	2.68554e-07	Relb/Stat3/Slamf6/Irf1/Rsad2/Gadd45g/Nckap1l/Runx1/Zbtb7b/Rorc/Il4ra/Nfkbiz/Itpkb/Hlx/Bcl3/Zbtb16	16
1309	GA_ctx_end.up	GA_ctx_end	up	GO:0042102	positive regulation of T cell proliferation	15/585	98/23174	2.38797e-08	4.53214e-07	2.83864e-07	Stat5a/Ager/Cd274/Igf1/Havcr2/Nckap1l/Cd86/Aif1/Gpam/Ptprc/Traf6/Il6ra/Pycard/Ccl5/Tnfsf9	15
1310	GA_ctx_end.up	GA_ctx_end	up	GO:0046006	regulation of activated T cell proliferation	10/585	38/23174	2.43481e-08	4.60178e-07	2.88226e-07	Stat5a/Ager/Cd274/Arg1/Igf1/Cd86/Gpam/Il6ra/Pycard/Tnfsf9	10
1311	GA_ctx_end.up	GA_ctx_end	up	GO:0002793	positive regulation of peptide secretion	28/585	329/23174	2.4507e-08	4.6126e-07	2.88903e-07	Ccl3/Lgals9/Hfe/Ager/Cd274/Igf1/Havcr2/Gsdmd/Trem2/Aif1/Csf1r/Ifih1/Il1a/Tlr2/P2rx7/Il4ra/Pycard/Unc93b1/Arid5a/Cd84/Clcf1/Cd300c2/Tlr1/Hcar2/Vamp8/Cd14/Ezr/Sox4	28
1312	GA_ctx_end.up	GA_ctx_end	up	GO:1903034	regulation of response to wounding	20/585	178/23174	2.71524e-08	5.08939e-07	3.18766e-07	Apoe/Klf4/Ager/Plek/Prkcd/Pros1/Cdkn1a/Serping1/Tnfrsf12a/Hbegf/Pdpn/Cd9/Anxa2/Grn/Ccl2/Lyn/Cd109/Fcer1g/Klk8/Rgma	20
1313	GA_ctx_end.up	GA_ctx_end	up	GO:0031099	regeneration	18/585	145/23174	2.8538e-08	5.30527e-07	3.32287e-07	Klf4/Igf1/Gfap/Matn2/Cdkn1a/Fas/Cxcl5/Cd9/Adm/Grn/Mustn1/Fzd9/Jun/Lamb2/Cebpb/Gpx1/Klk8/Rgma	18
1314	GA_ctx_end.up	GA_ctx_end	up	GO:1903900	regulation of viral life cycle	18/585	145/23174	2.8538e-08	5.30527e-07	3.32287e-07	Apobec3/Rsad2/Cd74/Ifitm7/Ifitm3/Stom/Ptx3/Zc3hav1/Trim30a/Anxa2/Ccl5/Isg15/Isg20/Oasl1/Trim56/Bst2/Oas1g/Oas1a	18
1315	GA_ctx_end.up	GA_ctx_end	up	GO:0001912	positive regulation of leukocyte mediated cytotoxicity	14/585	86/23174	3.1234e-08	5.78276e-07	3.62194e-07	Stat5a/Slamf6/H2-M3/Arg1/Ptprc/P2rx7/Tyrobp/Vav1/Ccl2/H2-K1/H2-Q9/H2-Q4/H2-Q1/B2m	14
1316	GA_ctx_end.up	GA_ctx_end	up	GO:0048660	regulation of smooth muscle cell proliferation	19/585	163/23174	3.32465e-08	6.13034e-07	3.83964e-07	Klf4/Cyba/Ager/Igf1/Edn1/Myc/Apod/Adamts1/Cdkn1a/Aif1/Hbegf/Stat1/Traf6/Il6ra/Ccl5/Tgm2/C3ar1/P2ry6/Jun	19
1317	GA_ctx_end.up	GA_ctx_end	up	GO:0019058	viral life cycle	21/585	198/23174	3.38469e-08	6.21578e-07	3.89315e-07	Axl/Apoe/Apobec3/Rsad2/Cd74/Ifitm7/Ifitm3/Stom/Ptx3/Zc3hav1/Trim30a/Anxa2/Ccl5/Isg15/Isg20/Oasl1/Trim56/Bst2/Vamp8/Oas1g/Oas1a	21
1318	GA_ctx_end.up	GA_ctx_end	up	GO:0060760	positive regulation of response to cytokine stimulus	11/585	50/23174	3.69635e-08	6.73359e-07	4.21748e-07	Axl/Csf1/Parp9/Trem2/Cd74/Irf7/Ifih1/Zbp1/Tlr2/Irgm1/Cd300lf	11
1319	GA_ctx_end.up	GA_ctx_end	up	GO:0071622	regulation of granulocyte chemotaxis	11/585	50/23174	3.69635e-08	6.73359e-07	4.21748e-07	Rarres2/Csf1/Edn1/Nckap1l/Cd74/Rac2/Ccl5/Ccl2/C3ar1/C5ar1/C5ar2	11
1320	GA_ctx_end.up	GA_ctx_end	up	GO:1903556	negative regulation of tumor necrosis factor superfamily cytokine production	12/585	62/23174	4.09219e-08	7.42487e-07	4.65045e-07	Axl/Ptpn6/Cd274/Igf1/Havcr2/Trem2/Gpnmb/Clec4a2/Trim30a/Tspo/Bcl3/C5ar2	12
1321	GA_ctx_end.up	GA_ctx_end	up	GO:1905954	positive regulation of lipid localization	14/585	89/23174	4.90054e-08	8.85611e-07	5.54689e-07	Apoe/Cyp4f18/Abca1/Nfkbia/Edn1/Prkcd/Runx1/C3/Msr1/Il1a/Spp1/P2rx7/Anxa2/Abcb4	14
1322	GA_ctx_end.up	GA_ctx_end	up	GO:0030168	platelet activation	13/585	76/23174	5.2729e-08	9.49121e-07	5.94467e-07	Vwf/Axl/Apoe/Ptpn6/Entpd2/Plek/Gna13/Prkcd/Fermt3/Pdpn/Cd9/Lyn/Fcer1g	13
1323	GA_ctx_end.up	GA_ctx_end	up	GO:0050730	regulation of peptidyl-tyrosine phosphorylation	24/585	260/23174	5.35296e-08	9.59724e-07	6.01108e-07	Itgb2/Ptpn6/Cd44/Fcgr1/Ncf1/Irf1/Igf1/Nedd9/Prkcd/Hcls1/Samsn1/Parp9/Trem2/Hbegf/Cd74/Csf1r/Ptprc/Il6ra/Tnfrsf1a/Mvp/Ccl5/Clcf1/Lyn/Socs3	24
1324	GA_ctx_end.up	GA_ctx_end	up	GO:0050714	positive regulation of protein secretion	26/585	300/23174	5.38756e-08	9.62125e-07	6.02612e-07	Ccl3/Lgals9/Ager/Cd274/Igf1/Havcr2/Gsdmd/Trem2/Aif1/Csf1r/Ifih1/Il1a/Tlr2/P2rx7/Il4ra/Pycard/Unc93b1/Arid5a/Cd84/Cd300c2/Tlr1/Hcar2/Vamp8/Cd14/Ezr/Sox4	26
1325	GA_ctx_end.up	GA_ctx_end	up	GO:0048659	smooth muscle cell proliferation	19/585	168/23174	5.43157e-08	9.66181e-07	6.05152e-07	Klf4/Cyba/Ager/Igf1/Edn1/Myc/Apod/Adamts1/Cdkn1a/Aif1/Hbegf/Stat1/Traf6/Il6ra/Ccl5/Tgm2/C3ar1/P2ry6/Jun	19
1326	GA_ctx_end.up	GA_ctx_end	up	GO:0032729	positive regulation of interferon-gamma production	13/585	77/23174	6.19931e-08	1.09844e-06	6.87991e-07	Slamf6/H2-M3/Havcr2/Runx1/Slc11a1/Il6ra/Pycard/Tnfsf9/H2-Q9/Arid5a/Tlr7/Cd14/Bcl3	13
1327	GA_ctx_end.up	GA_ctx_end	up	GO:0002456	T cell mediated immunity	17/585	136/23174	6.23652e-08	1.10073e-06	6.89428e-07	Hfe/Ager/H2-M3/Arg1/Rsad2/Slc11a1/Ptprc/Traf6/P2rx7/Ctsh/H2-K1/H2-Q9/H2-Q4/H2-Q1/Arid5a/Stx11/B2m	17
1328	GA_ctx_end.up	GA_ctx_end	up	GO:0032608	interferon-beta production	11/585	53/23174	7.04293e-08	1.23825e-06	7.75556e-07	Relb/Irf1/Tmem173/Irf7/Ifih1/Tlr2/Zc3hav1/Pycard/Nlrx1/Trim56/Tlr7	11
1329	GA_ctx_end.up	GA_ctx_end	up	GO:1901214	regulation of neuron death	29/585	368/23174	7.41056e-08	1.29785e-06	8.12888e-07	Ccl3/Bbc3/Axl/Apoe/Nqo1/Stat3/Ccl12/Csf1/Ager/Ctsz/Igf1/Ddit4/Lgmn/Fas/Ncf2/Fcgr2b/Gpnmb/Tnfrsf1a/Tyrobp/Grn/Ccl5/C1qa/Clcf1/Amigo2/C5ar1/Fzd9/Jun/Cebpb/Gpx1	29
1330	GA_ctx_end.up	GA_ctx_end	up	GO:0032970	regulation of actin filament-based process	30/585	390/23174	7.52874e-08	1.31348e-06	8.22675e-07	Hck/Sdc4/Plek/Pdlim4/Edn1/Ctsl/Gpr65/Prkcd/Nckap1l/Hcls1/Myo1f/Csf1r/Il1a/Tlr2/Pdpn/Pxn/Eln/Vasp/Pycard/Triobp/Arhgef5/Fxyd1/Rhod/Pkp2/Bst2/Rhoj/Fes/Capg/Gmfg/Akap13	30
1331	GA_ctx_end.up	GA_ctx_end	up	GO:0002287	alpha-beta T cell activation involved in immune response	12/585	66/23174	8.5073e-08	1.47851e-06	9.26042e-07	Relb/Stat3/Slamf6/H2-M3/Irf1/Gadd45g/Zbtb7b/Rorc/Il4ra/Nfkbiz/Hlx/Bcl3	12
1332	GA_ctx_end.up	GA_ctx_end	up	GO:0032653	regulation of interleukin-10 production	11/585	54/23174	8.64483e-08	1.49668e-06	9.37421e-07	Lgals9/Ager/Cd274/Trem2/Fcgr2b/Tlr2/Tyrobp/Pycard/Cd84/Bcl3/Fcer1g	11
1333	GA_ctx_end.up	GA_ctx_end	up	GO:0042771	intrinsic apoptotic signaling pathway in response to DNA damage by p53 class mediator	10/585	43/23174	8.81509e-08	1.51459e-06	9.48642e-07	Bbc3/Cd44/Ddit4/Cdkn1a/Cd74/Nupr1/Pycard/Brca2/Bcl3/Ifi204	10
1334	GA_ctx_end.up	GA_ctx_end	up	GO:0048246	macrophage chemotaxis	10/585	43/23174	8.81509e-08	1.51459e-06	9.48642e-07	Ccl3/Ccl12/Rarres2/Csf1/Gpr35/Ccl5/Ccl2/C3ar1/C5ar1/Lgals3	10
1335	GA_ctx_end.up	GA_ctx_end	up	GO:0007596	blood coagulation	18/585	156/23174	8.92334e-08	1.52741e-06	9.56667e-07	Vwf/Axl/Apoe/Ptpn6/Entpd2/Plek/Gna13/Prkcd/Pros1/Serping1/C3/Fermt3/Procr/Pdpn/Cd9/Anxa2/Lyn/Fcer1g	18
1336	GA_ctx_end.up	GA_ctx_end	up	GO:0030316	osteoclast differentiation	15/585	108/23174	9.0741e-08	1.54737e-06	9.69172e-07	Ccl3/Tcirg1/Csf1/Trem2/Csf1r/Ccr1/Traf6/Tyrobp/Anxa2/Ccl5/Sbno2/Cd109/Cd300lf/Cebpb/Fcer1g	15
1337	GA_ctx_end.up	GA_ctx_end	up	GO:0042535	positive regulation of tumor necrosis factor biosynthetic process	7/585	17/23174	9.83976e-08	1.67165e-06	1.04701e-06	Hspb1/Cybb/Ager/Fcgr3/Tlr2/Tyrobp/Tlr1	7
1338	GA_ctx_end.up	GA_ctx_end	up	GO:0002709	regulation of T cell mediated immunity	14/585	94/23174	9.96693e-08	1.68694e-06	1.05659e-06	Hfe/Ager/H2-M3/Arg1/Rsad2/Ptprc/Traf6/P2rx7/H2-K1/H2-Q9/H2-Q4/H2-Q1/Arid5a/B2m	14
1339	GA_ctx_end.up	GA_ctx_end	up	GO:0000768	syncytium formation by plasma membrane fusion	12/585	67/23174	1.01282e-07	1.70154e-06	1.06573e-06	Cd44/Ccl8/Trem2/Stat1/Cd9/Tyrobp/Il4ra/Cxcl10/Tanc1/Sbno2/Cd109/Scgb3a1	12
1340	GA_ctx_end.up	GA_ctx_end	up	GO:0140253	cell-cell fusion	12/585	67/23174	1.01282e-07	1.70154e-06	1.06573e-06	Cd44/Ccl8/Trem2/Stat1/Cd9/Tyrobp/Il4ra/Cxcl10/Tanc1/Sbno2/Cd109/Scgb3a1	12
1341	GA_ctx_end.up	GA_ctx_end	up	GO:0007599	hemostasis	18/585	158/23174	1.08558e-07	1.81036e-06	1.13389e-06	Vwf/Axl/Apoe/Ptpn6/Entpd2/Plek/Gna13/Prkcd/Pros1/Serping1/C3/Fermt3/Procr/Pdpn/Cd9/Anxa2/Lyn/Fcer1g	18
1342	GA_ctx_end.up	GA_ctx_end	up	GO:1903707	negative regulation of hemopoiesis	18/585	158/23174	1.08558e-07	1.81036e-06	1.13389e-06	Stat5a/Cd44/H2-M3/Irf1/Nfkbia/Myc/Runx1/Tmem176a/Cd74/Zbtb7b/Tmem176b/Il4ra/Foxj1/C1qc/Itpkb/Hlx/Lyn/Zbtb16	18
1343	GA_ctx_end.up	GA_ctx_end	up	GO:0032479	regulation of type I interferon production	13/585	81/23174	1.1549e-07	1.91314e-06	1.19827e-06	Relb/Irf1/Havcr2/Tmem173/Irf7/Stat1/Ifih1/Tlr2/Zc3hav1/Pycard/Nlrx1/Tlr7/Cd14	13
1344	GA_ctx_end.up	GA_ctx_end	up	GO:0042533	tumor necrosis factor biosynthetic process	8/585	25/23174	1.16408e-07	1.91314e-06	1.19827e-06	Hspb1/Cybb/Ager/Fcgr3/Tlr2/Tyrobp/Tlr1/Bcl3	8
1345	GA_ctx_end.up	GA_ctx_end	up	GO:0042534	regulation of tumor necrosis factor biosynthetic process	8/585	25/23174	1.16408e-07	1.91314e-06	1.19827e-06	Hspb1/Cybb/Ager/Fcgr3/Tlr2/Tyrobp/Tlr1/Bcl3	8
1346	GA_ctx_end.up	GA_ctx_end	up	GO:0071677	positive regulation of mononuclear cell migration	8/585	25/23174	1.16408e-07	1.91314e-06	1.19827e-06	Ager/Lgmn/Aif1/Ccr1/Cxcl10/Ccl5/Ccl2/Lgals3	8
1347	GA_ctx_end.up	GA_ctx_end	up	GO:0050817	coagulation	18/585	159/23174	1.19591e-07	1.95836e-06	1.22659e-06	Vwf/Axl/Apoe/Ptpn6/Entpd2/Plek/Gna13/Prkcd/Pros1/Serping1/C3/Fermt3/Procr/Pdpn/Cd9/Anxa2/Lyn/Fcer1g	18
1348	GA_ctx_end.up	GA_ctx_end	up	GO:0033002	muscle cell proliferation	22/585	234/23174	1.39079e-07	2.2693e-06	1.42134e-06	Klf4/Stat3/Cyba/Ager/Igf1/Edn1/Myc/Apod/Adamts1/Cdkn1a/Pim1/Aif1/Hbegf/Stat1/Traf6/Il6ra/Fgfr1/Ccl5/Tgm2/C3ar1/P2ry6/Jun	22
1349	GA_ctx_end.up	GA_ctx_end	up	GO:0006949	syncytium formation	12/585	69/23174	1.42196e-07	2.27916e-06	1.42752e-06	Cd44/Ccl8/Trem2/Stat1/Cd9/Tyrobp/Il4ra/Cxcl10/Tanc1/Sbno2/Cd109/Scgb3a1	12
1350	GA_ctx_end.up	GA_ctx_end	up	GO:0032370	positive regulation of lipid transport	12/585	69/23174	1.42196e-07	2.27916e-06	1.42752e-06	Apoe/Cyp4f18/Abca1/Nfkbia/Edn1/Prkcd/Runx1/Il1a/Spp1/P2rx7/Anxa2/Abcb4	12
1351	GA_ctx_end.up	GA_ctx_end	up	GO:0045576	mast cell activation	12/585	69/23174	1.42196e-07	2.27916e-06	1.42752e-06	Lcp2/Cd48/Fcgr3/Il4ra/Rac2/Cd84/Milr1/Lyn/Cd300lf/Vamp8/Fes/Fcer1g	12
1352	GA_ctx_end.up	GA_ctx_end	up	GO:0046635	positive regulation of alpha-beta T cell activation	12/585	69/23174	1.42196e-07	2.27916e-06	1.42752e-06	Irf1/Nckap1l/Runx1/Ptprc/Il6ra/Zbtb7b/Il4ra/Nfkbiz/Itpkb/Hlx/Zbtb16/H2-Ab1	12
1353	GA_ctx_end.up	GA_ctx_end	up	GO:2000107	negative regulation of leukocyte apoptotic process	12/585	69/23174	1.42196e-07	2.27916e-06	1.42752e-06	Axl/Stat5a/Cd44/Hcls1/Cd74/Gpam/Fcgr2b/Rorc/Ccl5/Itpkb/Fcer1g/Bcl2a1a	12
1354	GA_ctx_end.up	GA_ctx_end	up	GO:0042742	defense response to bacterium	31/585	425/23174	1.50298e-07	2.40053e-06	1.50354e-06	Lgals9/Hck/Cyba/Rarres2/Fcgr1/Ncf1/H2-M3/Havcr2/Prkcd/Gsdmd/Myo1f/Slc11a1/Mr1/Lcn2/Tlr2/Gbp3/Gbp2/Plac8/Cxcl5/P2rx7/Tnfrsf1a/Pycard/Grn/Isg15/H2-K1/Mpeg1/C5ar1/Bcl3/Cebpb/Fcer1g/Lyz1	31
1355	GA_ctx_end.up	GA_ctx_end	up	GO:0045824	negative regulation of innate immune response	11/585	57/23174	1.55597e-07	2.47645e-06	1.55108e-06	Lgals9/H2-M3/Arg1/Havcr2/Serping1/Ccr1/Samhd1/A2m/Nlrx1/Grn/Tap1	11
1356	GA_ctx_end.up	GA_ctx_end	up	GO:0070997	neuron death	30/585	404/23174	1.62448e-07	2.57644e-06	1.61371e-06	Ccl3/Bbc3/Axl/Apoe/Nqo1/Stat3/Ccl12/Csf1/Ager/Ctsz/Igf1/Ddit4/Lgmn/Fas/Ncf2/Fcgr2b/Gpnmb/Tnfrsf1a/Tyrobp/Grn/Ccl5/C1qa/Usp53/Clcf1/Amigo2/C5ar1/Fzd9/Jun/Cebpb/Gpx1	30
1357	GA_ctx_end.up	GA_ctx_end	up	GO:0042104	positive regulation of activated T cell proliferation	8/585	26/23174	1.64439e-07	2.59893e-06	1.6278e-06	Stat5a/Ager/Igf1/Cd86/Gpam/Il6ra/Pycard/Tnfsf9	8
1358	GA_ctx_end.up	GA_ctx_end	up	GO:2000377	regulation of reactive oxygen species metabolic process	20/585	200/23174	1.89273e-07	2.98104e-06	1.86713e-06	Itgb2/Hk2/Klf4/Ier3/Stat3/Cyba/Ager/H2-M3/Igf1/Prkcd/Cdkn1a/Aif1/Ptx3/Tlr2/Tyrobp/Itgam/Trim30a/Birc3/Tmem106a/Tspo	20
1359	GA_ctx_end.up	GA_ctx_end	up	GO:0031343	positive regulation of cell killing	14/585	99/23174	1.93592e-07	3.03853e-06	1.90314e-06	Stat5a/Slamf6/H2-M3/Arg1/Ptprc/P2rx7/Tyrobp/Vav1/Ccl2/H2-K1/H2-Q9/H2-Q4/H2-Q1/B2m	14
1360	GA_ctx_end.up	GA_ctx_end	up	GO:0002292	T cell differentiation involved in immune response	12/585	71/23174	1.97256e-07	3.08536e-06	1.93246e-06	Relb/Stat3/Slamf6/Irf1/Gadd45g/Zbtb7b/Rorc/Il4ra/Nfkbiz/Hlx/Bcl3/Fcer1g	12
1361	GA_ctx_end.up	GA_ctx_end	up	GO:0032956	regulation of actin cytoskeleton organization	27/585	342/23174	2.01405e-07	3.13942e-06	1.96633e-06	Hck/Sdc4/Plek/Pdlim4/Edn1/Ctsl/Gpr65/Prkcd/Nckap1l/Hcls1/Myo1f/Csf1r/Il1a/Tlr2/Pxn/Eln/Vasp/Pycard/Triobp/Arhgef5/Rhod/Bst2/Rhoj/Fes/Capg/Gmfg/Akap13	27
1362	GA_ctx_end.up	GA_ctx_end	up	GO:0016064	immunoglobulin mediated immune response	23/585	259/23174	2.04107e-07	3.17065e-06	1.98589e-06	Tcirg1/Ptpn6/C4b/Fcgr1/Prkcd/Serping1/Parp3/C3/Cd74/Irf7/Ptprc/Fcgr2b/Fcgr3/Il4ra/Foxj1/C1qa/C1qc/C1qb/Clcf1/Bcl3/C1ra/Fcer1g/H2-Ab1	23
1363	GA_ctx_end.up	GA_ctx_end	up	GO:0035457	cellular response to interferon-alpha	6/585	12/23174	2.04808e-07	3.17068e-06	1.9859e-06	Axl/Myc/Ifit1/Ifit2/Ifi204/Ifit3	6
1364	GA_ctx_end.up	GA_ctx_end	up	GO:0045730	respiratory burst	8/585	27/23174	2.28526e-07	3.52583e-06	2.20835e-06	Cyba/Cybb/Ncf1/Slc11a1/Ncf2/Rac2/Grn/Ncf4	8
1365	GA_ctx_end.up	GA_ctx_end	up	GO:0002577	regulation of antigen processing and presentation	7/585	19/23174	2.43967e-07	3.7513e-06	2.34957e-06	Hfe/Cd68/Trem2/Cd74/Slc11a1/Pycard/H2-Ab1	7
1366	GA_ctx_end.up	GA_ctx_end	up	GO:0042092	type 2 immune response	9/585	37/23174	2.59164e-07	3.95814e-06	2.47912e-06	Irf1/Arg1/Rsad2/Cd74/Ecm1/Il4ra/Hlx/Clcf1/Bcl3	9
1367	GA_ctx_end.up	GA_ctx_end	up	GO:0042554	superoxide anion generation	9/585	37/23174	2.59164e-07	3.95814e-06	2.47912e-06	Itgb2/Cyba/Cybb/Ncf1/Edn1/Prkcd/Ncf2/Tyrobp/Itgam	9
1368	GA_ctx_end.up	GA_ctx_end	up	GO:1902106	negative regulation of leukocyte differentiation	14/585	102/23174	2.82609e-07	4.30172e-06	2.69432e-06	Cd44/H2-M3/Irf1/Myc/Runx1/Tmem176a/Cd74/Zbtb7b/Tmem176b/Il4ra/Foxj1/C1qc/Hlx/Lyn	14
1369	GA_ctx_end.up	GA_ctx_end	up	GO:0002507	tolerance induction	8/585	28/23174	3.12887e-07	4.74668e-06	2.97301e-06	H2-M3/Cd274/Havcr2/Cd86/Runx1/Foxj1/C3ar1/Lyn	8
1370	GA_ctx_end.up	GA_ctx_end	up	GO:0032720	negative regulation of tumor necrosis factor production	11/585	61/23174	3.21811e-07	4.86578e-06	3.04761e-06	Axl/Ptpn6/Igf1/Havcr2/Trem2/Gpnmb/Clec4a2/Trim30a/Tspo/Bcl3/C5ar2	11
1371	GA_ctx_end.up	GA_ctx_end	up	GO:0043300	regulation of leukocyte degranulation	10/585	49/23174	3.29732e-07	4.96899e-06	3.11225e-06	Itgb2/Lgals9/Il4ra/Itgam/Rac2/Cd84/Lyn/Vamp8/Fes/Fcer1g	10
1372	GA_ctx_end.up	GA_ctx_end	up	GO:0007229	integrin-mediated signaling pathway	13/585	89/23174	3.59748e-07	5.40227e-06	3.38363e-06	Itgb2/Timp1/Itga3/Plek/Itgb5/Fermt3/Cd63/Pxn/Tyrobp/Itgax/Vav1/Isg15/Fcer1g	13
1373	GA_ctx_end.up	GA_ctx_end	up	GO:0001959	regulation of cytokine-mediated signaling pathway	14/585	104/23174	3.60866e-07	5.40227e-06	3.38363e-06	Axl/Csf1/Arg1/Parp9/Trem2/Cd74/Irf7/Ptprc/Zbp1/Samhd1/Ecm1/Pycard/Irgm1/Cd300lf	14
1374	GA_ctx_end.up	GA_ctx_end	up	GO:0052548	regulation of endopeptidase activity	26/585	332/23174	3.95312e-07	5.89847e-06	3.69441e-06	Timp1/Bbc3/Klf4/Stat3/Cd44/Ager/Igf1/Serpina3n/Serpina3m/Lgmn/Myc/Serping1/Fas/Stat1/Ccn1/Pycard/Renbp/Birc3/Dap/Lyn/Plaur/Mgmt/Gpx1/Cst7/Bcl2a1d/Psmb9	26
1375	GA_ctx_end.up	GA_ctx_end	up	GO:0002483	antigen processing and presentation of endogenous peptide antigen	9/585	39/23174	4.22047e-07	6.22323e-06	3.89782e-06	Hfe/H2-M3/Tapbp/H2-K1/H2-Q9/H2-Q4/H2-Q1/Tap1/B2m	9
1376	GA_ctx_end.up	GA_ctx_end	up	GO:0019885	antigen processing and presentation of endogenous peptide antigen via MHC class I	9/585	39/23174	4.22047e-07	6.22323e-06	3.89782e-06	Hfe/H2-M3/Tapbp/H2-K1/H2-Q9/H2-Q4/H2-Q1/Tap1/B2m	9
1377	GA_ctx_end.up	GA_ctx_end	up	GO:0060251	regulation of glial cell proliferation	9/585	39/23174	4.22047e-07	6.22323e-06	3.89782e-06	Ascl2/Igf1/Gfap/Myc/Fas/Idh2/Tspo/Lyn/Cdkn2b	9
1378	GA_ctx_end.up	GA_ctx_end	up	GO:0150077	regulation of neuroinflammatory response	8/585	29/23174	4.22565e-07	6.22323e-06	3.89782e-06	Ager/Igf1/Trem2/Nupr1/Grn/C1qa/C5ar1/Cst7	8
1379	GA_ctx_end.up	GA_ctx_end	up	GO:0070228	regulation of lymphocyte apoptotic process	12/585	76/23174	4.26173e-07	6.25605e-06	3.91838e-06	Bbc3/Cd44/Cd274/Myc/Cd74/Gpam/Rorc/P2rx7/Ccl5/Lyn/Lgals3/Bcl2a1a	12
1380	GA_ctx_end.up	GA_ctx_end	up	GO:0048771	tissue remodeling	19/585	192/23174	4.49252e-07	6.57357e-06	4.11726e-06	Timp1/Tcirg1/Axl/Stat5a/Ager/Igf1/Cela1/Csf1r/Traf6/Il1a/Spp1/P2rx7/Gpnmb/Angpt2/Rac2/Tgm2/Ctss/Mc4r/Fcgr4	19
1381	GA_ctx_end.up	GA_ctx_end	up	GO:0042093	T-helper cell differentiation	11/585	63/23174	4.52835e-07	6.6047e-06	4.13675e-06	Relb/Stat3/Slamf6/Irf1/Gadd45g/Zbtb7b/Rorc/Il4ra/Nfkbiz/Hlx/Bcl3	11
1382	GA_ctx_end.up	GA_ctx_end	up	GO:0050678	regulation of epithelial cell proliferation	27/585	357/23174	4.71945e-07	6.86136e-06	4.2975e-06	Sox9/Apoe/Stat3/Stat5a/Cyba/Ccl12/Ager/Arg1/Igf1/Ctsl/Rida/Myc/Stat1/Ecm1/Nupr1/Fgfr1/Grn/Ccl5/Ccl2/Brca2/Cd109/Fgfbp1/C5ar1/Jun/Gpx1/Cdkn2b/C5ar2	27
1383	GA_ctx_end.up	GA_ctx_end	up	GO:0002294	CD4-positive, alpha-beta T cell differentiation involved in immune response	11/585	64/23174	5.34487e-07	7.72113e-06	4.83601e-06	Relb/Stat3/Slamf6/Irf1/Gadd45g/Zbtb7b/Rorc/Il4ra/Nfkbiz/Hlx/Bcl3	11
1384	GA_ctx_end.up	GA_ctx_end	up	GO:2000514	regulation of CD4-positive, alpha-beta T cell activation	11/585	64/23174	5.34487e-07	7.72113e-06	4.83601e-06	Lgals9/Cd44/Ager/Cd274/Irf1/Nckap1l/Runx1/Zbtb7b/Il4ra/Nfkbiz/Hlx	11
1385	GA_ctx_end.up	GA_ctx_end	up	GO:0042326	negative regulation of phosphorylation	31/585	451/23174	5.485e-07	7.8984e-06	4.94704e-06	Apoe/Klf4/Ier3/Stat3/Ptpn6/Hspb1/Ager/Irf1/Igf1/Ddit4/Per1/Gadd45g/Prkcd/Samsn1/Cdkn1a/Ptprc/Atf3/P2rx7/Mvp/Nupr1/Pycard/Birc3/Pik3ip1/Lyn/Cd109/Ezr/Jun/Socs3/Inca1/Dok1/Cdkn2b	31
1386	GA_ctx_end.up	GA_ctx_end	up	GO:0002262	myeloid cell homeostasis	18/585	176/23174	5.53251e-07	7.9416e-06	4.9741e-06	Spi1/Axl/Stat3/Stat5a/Cd44/Ampd3/Dyrk3/Nckap1l/Hcls1/Stat1/Fcgr2b/Ccl2/Isg15/Itpkb/Lyn/Hcar2/Fcer1g/B2m	18
1387	GA_ctx_end.up	GA_ctx_end	up	GO:0033674	positive regulation of kinase activity	32/585	475/23174	5.60398e-07	8.01882e-06	5.02246e-06	Cd44/Csf1/Ager/Fcgr1/Ncf1/Sdc4/Igf1/Map3k14/Nedd9/Edn1/Gadd45g/Prkcd/Cdkn1a/Pim1/Map3k8/Cd74/Csf1r/Plce1/Slc11a1/Ptprc/Nek6/Traf6/Il6ra/Ccn1/P2rx7/Pxn/Fgfr1/Arhgef5/Lyn/Tlr1/Chil1/Akap13	32
1388	GA_ctx_end.up	GA_ctx_end	up	GO:0002825	regulation of T-helper 1 type immune response	8/585	30/23174	5.63536e-07	8.03836e-06	5.0347e-06	Irf1/Havcr2/Slc11a1/Il6ra/Il4ra/Arid5a/Hlx/H2-Ab1	8
1389	GA_ctx_end.up	GA_ctx_end	up	GO:0002260	lymphocyte homeostasis	12/585	78/23174	5.69899e-07	8.10364e-06	5.07559e-06	Tcirg1/Stat5a/Sh2b2/Cd44/Nckap1l/Cd74/Fas/Gpam/P2rx7/Lyn/Pirb/Bcl2a1a	12
1390	GA_ctx_end.up	GA_ctx_end	up	GO:2000379	positive regulation of reactive oxygen species metabolic process	14/585	108/23174	5.78182e-07	8.19573e-06	5.13327e-06	Itgb2/Klf4/Cyba/Ager/H2-M3/Prkcd/Cdkn1a/Aif1/Ptx3/Tlr2/Tyrobp/Itgam/Tmem106a/Tspo	14
1391	GA_ctx_end.up	GA_ctx_end	up	GO:0061041	regulation of wound healing	16/585	141/23174	5.80373e-07	8.20115e-06	5.13666e-06	Apoe/Ager/Plek/Prkcd/Pros1/Cdkn1a/Serping1/Tnfrsf12a/Hbegf/Pdpn/Cd9/Anxa2/Ccl2/Lyn/Cd109/Fcer1g	16
1392	GA_ctx_end.up	GA_ctx_end	up	GO:0002293	alpha-beta T cell differentiation involved in immune response	11/585	65/23174	6.28856e-07	8.85867e-06	5.54849e-06	Relb/Stat3/Slamf6/Irf1/Gadd45g/Zbtb7b/Rorc/Il4ra/Nfkbiz/Hlx/Bcl3	11
1393	GA_ctx_end.up	GA_ctx_end	up	GO:0045069	regulation of viral genome replication	13/585	94/23174	6.869e-07	9.64637e-06	6.04185e-06	Apobec3/Rsad2/Ifitm7/Ifitm3/Stom/Zc3hav1/Ccl5/Isg15/Isg20/Oasl1/Bst2/Oas1g/Oas1a	13
1394	GA_ctx_end.up	GA_ctx_end	up	GO:0002828	regulation of type 2 immune response	8/585	31/23174	7.42827e-07	1.03358e-05	6.47365e-06	Irf1/Arg1/Rsad2/Cd74/Ecm1/Il4ra/Hlx/Clcf1	8
1395	GA_ctx_end.up	GA_ctx_end	up	GO:0043032	positive regulation of macrophage activation	8/585	31/23174	7.42827e-07	1.03358e-05	6.47365e-06	Lgals9/Ager/Havcr2/Trem2/Il4ra/Cebpa/C1qa/Tnip2	8
1396	GA_ctx_end.up	GA_ctx_end	up	GO:2000515	negative regulation of CD4-positive, alpha-beta T cell activation	8/585	31/23174	7.42827e-07	1.03358e-05	6.47365e-06	Lgals9/Cd44/Cd274/Irf1/Runx1/Zbtb7b/Il4ra/Hlx	8
1397	GA_ctx_end.up	GA_ctx_end	up	GO:0019883	antigen processing and presentation of endogenous antigen	9/585	42/23174	8.30098e-07	1.14797e-05	7.1901e-06	Hfe/H2-M3/Tapbp/H2-K1/H2-Q9/H2-Q4/H2-Q1/Tap1/B2m	9
1398	GA_ctx_end.up	GA_ctx_end	up	GO:0046636	negative regulation of alpha-beta T cell activation	9/585	42/23174	8.30098e-07	1.14797e-05	7.1901e-06	Lgals9/Cd44/Hfe/Cd274/Irf1/Runx1/Zbtb7b/Il4ra/Hlx	9
1399	GA_ctx_end.up	GA_ctx_end	up	GO:1905952	regulation of lipid localization	16/585	145/23174	8.48668e-07	1.17008e-05	7.3286e-06	Apoe/Apoc2/Cyp4f18/Abca1/Nfkbia/Edn1/Prkcd/Runx1/C3/Msr1/Pnpla2/Il1a/Spp1/P2rx7/Anxa2/Abcb4	16
1400	GA_ctx_end.up	GA_ctx_end	up	GO:0045860	positive regulation of protein kinase activity	30/585	437/23174	8.57683e-07	1.17855e-05	7.38165e-06	Csf1/Ager/Fcgr1/Ncf1/Sdc4/Igf1/Map3k14/Nedd9/Edn1/Gadd45g/Prkcd/Cdkn1a/Pim1/Map3k8/Cd74/Csf1r/Plce1/Slc11a1/Ptprc/Nek6/Traf6/Il6ra/Ccn1/P2rx7/Pxn/Fgfr1/Arhgef5/Tlr1/Chil1/Akap13	30
1401	GA_ctx_end.up	GA_ctx_end	up	GO:0006801	superoxide metabolic process	11/585	67/23174	8.62606e-07	1.17855e-05	7.38165e-06	Itgb2/Nqo1/Cyba/Cybb/Ncf1/Edn1/Prkcd/Ncf2/Tyrobp/Itgam/Ncf4	11
1402	GA_ctx_end.up	GA_ctx_end	up	GO:0032637	interleukin-8 production	11/585	67/23174	8.62606e-07	1.17855e-05	7.38165e-06	Klf4/Ptprc/Tlr2/Anxa4/Pycard/Tlr7/Tlr1/Cd14/Bcl3/Chil1/C5ar2	11
1403	GA_ctx_end.up	GA_ctx_end	up	GO:0007259	JAK-STAT cascade	18/585	182/23174	9.06848e-07	1.23527e-05	7.73695e-06	Stat3/Stat5a/Ager/Irf1/Igf1/Hcls1/Parp9/Csf1r/Stat1/Ptprc/Il6ra/Cxcl5/Tnfrsf1a/Ccl5/Clcf1/Lyn/Socs3/Bcl3	18
1404	GA_ctx_end.up	GA_ctx_end	up	GO:0045672	positive regulation of osteoclast differentiation	8/585	32/23174	9.68637e-07	1.31549e-05	8.23937e-06	Ccl3/Csf1/Trem2/Csf1r/Ccr1/Traf6/Tyrobp/Ccl5	8
1405	GA_ctx_end.up	GA_ctx_end	up	GO:0009896	positive regulation of catabolic process	29/585	418/23174	1.05551e-06	1.42919e-05	8.95154e-06	Sox9/Hk2/Apoe/Apoc2/Ier3/Pttg1ip/Ager/Igf1/Prkcd/Myc/Trem2/Tmem173/Cpt1a/Pnpla2/Tlr2/Trp53inp1/P2rx7/Zc3hav1/Nupr1/Bag3/Trim30a/Msn/Hspb8/Zfp36l2/Irgm1/Dtx3l/Ezr/Rgma/Klhl40	29
1406	GA_ctx_end.up	GA_ctx_end	up	GO:0070227	lymphocyte apoptotic process	13/585	98/23174	1.11768e-06	1.50546e-05	9.42922e-06	Bbc3/Cd44/Cd274/Myc/Cd74/Fas/Gpam/Rorc/P2rx7/Ccl5/Lyn/Lgals3/Bcl2a1a	13
1407	GA_ctx_end.up	GA_ctx_end	up	GO:0002700	regulation of production of molecular mediator of immune response	16/585	148/23174	1.11848e-06	1.50546e-05	9.42922e-06	Hfe/H2-M3/Arg1/Rsad2/Parp3/Cd74/Ptprc/Fcgr2b/Traf6/Tlr2/Cd22/Il4ra/Arid5a/Clcf1/Fcer1g/B2m	16
1408	GA_ctx_end.up	GA_ctx_end	up	GO:0031331	positive regulation of cellular catabolic process	26/585	351/23174	1.13653e-06	1.52524e-05	9.55312e-06	Hk2/Apoe/Apoc2/Pttg1ip/Ager/Igf1/Prkcd/Myc/Trem2/Tmem173/Cpt1a/Pnpla2/Tlr2/Trp53inp1/P2rx7/Zc3hav1/Nupr1/Bag3/Msn/Hspb8/Zfp36l2/Irgm1/Dtx3l/Ezr/Rgma/Klhl40	26
1409	GA_ctx_end.up	GA_ctx_end	up	GO:2000108	positive regulation of leukocyte apoptotic process	8/585	33/23174	1.25047e-06	1.67319e-05	1.04798e-05	Bbc3/Cd44/Cd274/Myc/P2rx7/Ccl5/Lyn/Hcar2	8
1410	GA_ctx_end.up	GA_ctx_end	up	GO:0001961	positive regulation of cytokine-mediated signaling pathway	9/585	44/23174	1.26178e-06	1.68336e-05	1.05435e-05	Axl/Csf1/Parp9/Trem2/Cd74/Irf7/Zbp1/Irgm1/Cd300lf	9
1411	GA_ctx_end.up	GA_ctx_end	up	GO:0097696	STAT cascade	18/585	187/23174	1.34649e-06	1.79111e-05	1.12183e-05	Stat3/Stat5a/Ager/Irf1/Igf1/Hcls1/Parp9/Csf1r/Stat1/Ptprc/Il6ra/Cxcl5/Tnfrsf1a/Ccl5/Clcf1/Lyn/Socs3/Bcl3	18
1412	GA_ctx_end.up	GA_ctx_end	up	GO:0050673	epithelial cell proliferation	29/585	424/23174	1.40569e-06	1.86439e-05	1.16773e-05	Sox9/Apoe/Stat3/Stat5a/Cyba/Ccl12/Ager/Arg1/Igf1/Ctsl/Rida/Myc/Stat1/Ecm1/Nupr1/Fgfr1/Grn/Ccl5/Ccl2/Brca2/Cd109/Fgfbp1/C5ar1/Jun/Cebpb/Gpx1/Klk8/Cdkn2b/C5ar2	29
1413	GA_ctx_end.up	GA_ctx_end	up	GO:0050854	regulation of antigen receptor-mediated signaling pathway	10/585	57/23174	1.44539e-06	1.91146e-05	1.19721e-05	Ptpn6/Lpxn/Ptprc/Fcgr2b/Cd22/Cmtm3/Lyn/Lgals3/Ezr/Nfam1	10
1414	GA_ctx_end.up	GA_ctx_end	up	GO:0002888	positive regulation of myeloid leukocyte mediated immunity	9/585	45/23174	1.54218e-06	2.03353e-05	1.27367e-05	Itgb2/Fcgr1/Arg1/C3/Fcgr3/Il4ra/Itgam/Vamp8/Fcer1g	9
1415	GA_ctx_end.up	GA_ctx_end	up	GO:0072503	cellular divalent inorganic cation homeostasis	32/585	498/23174	1.55695e-06	2.04705e-05	1.28214e-05	Cd52/Ccl3/Tcirg1/Bbc3/Apoe/Ptpn6/Cyba/Gna13/Edn1/Gpr65/Plce1/Ccr1/Slc11a1/Gpr35/Ptprc/P2rx7/Calcb/Adm/Mt2/Cxcl10/Ccl5/Ccl2/Fxyd1/Tgm2/Atp13a4/C3ar1/Lyn/P2ry6/C5ar1/Fzd9/Slc39a4/C5ar2	32
1416	GA_ctx_end.up	GA_ctx_end	up	GO:0002711	positive regulation of T cell mediated immunity	11/585	71/23174	1.56901e-06	2.05102e-05	1.28462e-05	H2-M3/Rsad2/Ptprc/Traf6/P2rx7/H2-K1/H2-Q9/H2-Q4/H2-Q1/Arid5a/B2m	11
1417	GA_ctx_end.up	GA_ctx_end	up	GO:0042509	regulation of tyrosine phosphorylation of STAT protein	11/585	71/23174	1.56901e-06	2.05102e-05	1.28462e-05	Irf1/Igf1/Hcls1/Parp9/Csf1r/Il6ra/Tnfrsf1a/Ccl5/Clcf1/Lyn/Socs3	11
1418	GA_ctx_end.up	GA_ctx_end	up	GO:0001773	myeloid dendritic cell activation	8/585	34/23174	1.59926e-06	2.08455e-05	1.30562e-05	Spi1/Relb/Havcr2/Traf6/Ltbr/Pycard/Tnfsf9/Pirb	8
1419	GA_ctx_end.up	GA_ctx_end	up	GO:0002283	neutrophil activation involved in immune response	6/585	16/23174	1.62818e-06	2.11617e-05	1.32543e-05	Itgb2/Myo1f/Tyrobp/Itgam/Stx11/Fcer1g	6
1420	GA_ctx_end.up	GA_ctx_end	up	GO:1901216	positive regulation of neuron death	14/585	118/23174	1.71365e-06	2.22089e-05	1.39102e-05	Ccl3/Bbc3/Nqo1/Ager/Ctsz/Ddit4/Fas/Ncf2/Fcgr2b/Tnfrsf1a/Tyrobp/Grn/C1qa/Jun	14
1421	GA_ctx_end.up	GA_ctx_end	up	GO:0051260	protein homooligomerization	27/585	382/23174	1.74415e-06	2.25398e-05	1.41175e-05	Slc1a5/Vwf/Bbc3/Angptl4/Gnmt/Apoe/Steap4/Entpd2/H2-M3/Gpx3/Arg1/Gsdmd/Fas/Cpt1a/Lcn2/Stom/Samhd1/Crtc2/Cda/Vasp/Pycard/Tgm2/Dcxr/Tifa/Fcer1g/Col23a1/Rnf213	27
1422	GA_ctx_end.up	GA_ctx_end	up	GO:0072604	interleukin-6 secretion	9/585	46/23174	1.87472e-06	2.41583e-05	1.51312e-05	Lgals9/Aif1/Ifih1/Pycard/Tmem106a/Unc93b1/Arid5a/Cd84/C5ar2	9
1423	GA_ctx_end.up	GA_ctx_end	up	GO:0014013	regulation of gliogenesis	16/585	154/23174	1.90116e-06	2.44297e-05	1.53011e-05	Ascl2/Csf1/Ager/Igf1/Gfap/Myc/Trem2/Fas/Tlr2/Idh2/C1qa/Clcf1/Tspo/Lyn/C5ar1/Cdkn2b	16
1424	GA_ctx_end.up	GA_ctx_end	up	GO:0031102	neuron projection regeneration	10/585	59/23174	2.00985e-06	2.56808e-05	1.60848e-05	Klf4/Gfap/Matn2/Fas/Adm/Grn/Jun/Lamb2/Klk8/Rgma	10
1425	GA_ctx_end.up	GA_ctx_end	up	GO:2000401	regulation of lymphocyte migration	10/585	59/23174	2.00985e-06	2.56808e-05	1.60848e-05	Lgals9/Ccl12/Ccl4/Apod/Aif1/Ecm1/Pycard/Msn/Cxcl10/Ccl5	10
1426	GA_ctx_end.up	GA_ctx_end	up	GO:0045408	regulation of interleukin-6 biosynthetic process	7/585	25/23174	2.04003e-06	2.59204e-05	1.62348e-05	Stat3/Ager/Traf6/Tyrobp/Foxj1/Tlr1/Cebpb	7
1427	GA_ctx_end.up	GA_ctx_end	up	GO:0072606	interleukin-8 secretion	7/585	25/23174	2.04003e-06	2.59204e-05	1.62348e-05	Tlr2/Anxa4/Pycard/Tlr1/Cd14/Chil1/C5ar2	7
1428	GA_ctx_end.up	GA_ctx_end	up	GO:0050878	regulation of body fluid levels	25/585	342/23174	2.31226e-06	2.92973e-05	1.83499e-05	Vwf/Axl/Apoe/Stat5a/Ptpn6/Cyba/Entpd2/Plek/Gna13/Edn1/Prkcd/Pros1/Serping1/C3/Fermt3/Procr/Zbtb7b/Pdpn/Cd9/Adm/Anxa2/Cdo1/Lyn/Vamp8/Fcer1g	25
1429	GA_ctx_end.up	GA_ctx_end	up	GO:0030278	regulation of ossification	20/585	235/23174	2.44201e-06	3.08551e-05	1.93256e-05	Sox9/Tcirg1/Chrd/Csf1/Igf1/Srgn/Rsad2/Fbn2/Ccr1/Ecm1/Ccn1/P2rx7/Fgfr1/Cebpa/Isg15/Fzd9/Ifi204/Cebpb/Zbtb16/Cebpd	20
1430	GA_ctx_end.up	GA_ctx_end	up	GO:0050855	regulation of B cell receptor signaling pathway	6/585	17/23174	2.46261e-06	3.09429e-05	1.93806e-05	Lpxn/Fcgr2b/Cd22/Cmtm3/Lyn/Nfam1	6
1431	GA_ctx_end.up	GA_ctx_end	up	GO:2001185	regulation of CD8-positive, alpha-beta T cell activation	6/585	17/23174	2.46261e-06	3.09429e-05	1.93806e-05	Hfe/Cd274/Irf1/Nckap1l/Runx1/Zbtb7b	6
1432	GA_ctx_end.up	GA_ctx_end	up	GO:0031214	biomineral tissue development	16/585	158/23174	2.6673e-06	3.34224e-05	2.09336e-05	Sox9/Tcirg1/Igf1/Srgn/Fbn2/Ccr1/Ecm1/Ccn1/Spp1/Dmp1/P2rx7/Anxa2/Sbno2/Isg15/Fzd9/Cebpb	16
1433	GA_ctx_end.up	GA_ctx_end	up	GO:0042226	interleukin-6 biosynthetic process	7/585	26/23174	2.73104e-06	3.39397e-05	2.12576e-05	Stat3/Ager/Traf6/Tyrobp/Foxj1/Tlr1/Cebpb	7
1434	GA_ctx_end.up	GA_ctx_end	up	GO:0090025	regulation of monocyte chemotaxis	7/585	26/23174	2.73104e-06	3.39397e-05	2.12576e-05	Lgmn/Aif1/Ccr1/Cxcl10/Ccl5/Ccl2/Lyn	7
1435	GA_ctx_end.up	GA_ctx_end	up	GO:1905523	positive regulation of macrophage migration	7/585	26/23174	2.73104e-06	3.39397e-05	2.12576e-05	Rarres2/Csf1/Trem2/Ccl5/Ccl2/C3ar1/C5ar1	7
1436	GA_ctx_end.up	GA_ctx_end	up	GO:0007260	tyrosine phosphorylation of STAT protein	11/585	75/23174	2.74008e-06	3.3959e-05	2.12697e-05	Irf1/Igf1/Hcls1/Parp9/Csf1r/Il6ra/Tnfrsf1a/Ccl5/Clcf1/Lyn/Socs3	11
1437	GA_ctx_end.up	GA_ctx_end	up	GO:0032677	regulation of interleukin-8 production	10/585	61/23174	2.75707e-06	3.40765e-05	2.13433e-05	Klf4/Ptprc/Tlr2/Anxa4/Pycard/Tlr7/Tlr1/Cd14/Bcl3/C5ar2	10
1438	GA_ctx_end.up	GA_ctx_end	up	GO:0043434	response to peptide hormone	24/585	323/23174	2.77151e-06	3.41618e-05	2.13967e-05	Stat3/Stat5a/Sh2b2/Rarres2/Slc2a4/Irf1/Sgk1/Igf1/Srebf1/Serpina3n/Serpina3m/Srsf5/Prkcd/Gpam/Sorbs1/Stat1/Zbtb7b/Pxn/Klf15/Cdo1/Dennd4c/Mc4r/Socs3/Soga1	24
1439	GA_ctx_end.up	GA_ctx_end	up	GO:0043547	positive regulation of GTPase activity	19/585	217/23174	2.86056e-06	3.51639e-05	2.20244e-05	Ccl3/Ccl8/Ccl12/Ccl9/Ccl6/Ccl4/Adap2/Nedd9/Gpr65/Rgs1/Ccl17/Arhgef5/Vav1/Foxj1/Ccl5/Ccl2/Ccl7/Tbc1d2b/Rgma	19
1440	GA_ctx_end.up	GA_ctx_end	up	GO:0051817	modification of morphology or physiology of other organism involved in symbiotic interaction	12/585	91/23174	3.07381e-06	3.76833e-05	2.36023e-05	Apoe/Ncf1/Ccl4/Arg1/Myc/Stom/Ptx3/Tlr2/Cxcl5/Anxa2/Ccl5/Jun	12
1441	GA_ctx_end.up	GA_ctx_end	up	GO:0001913	T cell mediated cytotoxicity	11/585	76/23174	3.13166e-06	3.81861e-05	2.39173e-05	Ager/H2-M3/Ptprc/P2rx7/Ctsh/H2-K1/H2-Q9/H2-Q4/H2-Q1/Stx11/B2m	11
1442	GA_ctx_end.up	GA_ctx_end	up	GO:0051702	interaction with symbiont	11/585	76/23174	3.13166e-06	3.81861e-05	2.39173e-05	Apoe/Ncf1/Ccl4/Arg1/Stom/Ptx3/Cxcl5/Anxa2/Ccl5/Jun/Gpx1	11
1443	GA_ctx_end.up	GA_ctx_end	up	GO:0016485	protein processing	20/585	239/23174	3.1621e-06	3.84538e-05	2.4085e-05	Ctsz/Srgn/Aebp1/Lgmn/Ctsl/Myc/Serping1/C3/Cfh/P2rx7/A2m/Pycard/Plat/Birc3/Anxa2/Ctsh/Adamts2/Ctss/C1ra/Cst7	20
1444	GA_ctx_end.up	GA_ctx_end	up	GO:0002920	regulation of humoral immune response	8/585	37/23174	3.18132e-06	3.85841e-05	2.41666e-05	Ptpn6/Serping1/C3/Cfh/Ptprc/Fcgr2b/A2m/Foxj1	8
1445	GA_ctx_end.up	GA_ctx_end	up	GO:0031663	lipopolysaccharide-mediated signaling pathway	9/585	49/23174	3.26822e-06	3.94272e-05	2.46946e-05	Ccl12/Nfkbia/Trem2/Stat1/Traf6/Ccl5/Cd84/Lyn/Cd14	9
1446	GA_ctx_end.up	GA_ctx_end	up	GO:0046638	positive regulation of alpha-beta T cell differentiation	9/585	49/23174	3.26822e-06	3.94272e-05	2.46946e-05	Irf1/Nckap1l/Runx1/Zbtb7b/Il4ra/Nfkbiz/Itpkb/Hlx/Zbtb16	9
1447	GA_ctx_end.up	GA_ctx_end	up	GO:0072332	intrinsic apoptotic signaling pathway by p53 class mediator	11/585	77/23174	3.57137e-06	4.29702e-05	2.69137e-05	Bbc3/Cd44/Pttg1ip/Ddit4/Cdkn1a/Cd74/Nupr1/Pycard/Brca2/Bcl3/Ifi204	11
1448	GA_ctx_end.up	GA_ctx_end	up	GO:0036037	CD8-positive, alpha-beta T cell activation	7/585	27/23174	3.60692e-06	4.3283e-05	2.71096e-05	Hfe/Cd274/Irf1/Nckap1l/Runx1/Zbtb7b/Clec4a2	7
1449	GA_ctx_end.up	GA_ctx_end	up	GO:0002712	regulation of B cell mediated immunity	10/585	63/23174	3.73467e-06	4.45801e-05	2.79221e-05	Ptpn6/Fcgr1/Parp3/C3/Ptprc/Fcgr2b/Fcgr3/Foxj1/Clcf1/Fcer1g	10
1450	GA_ctx_end.up	GA_ctx_end	up	GO:0002889	regulation of immunoglobulin mediated immune response	10/585	63/23174	3.73467e-06	4.45801e-05	2.79221e-05	Ptpn6/Fcgr1/Parp3/C3/Ptprc/Fcgr2b/Fcgr3/Foxj1/Clcf1/Fcer1g	10
1451	GA_ctx_end.up	GA_ctx_end	up	GO:0032715	negative regulation of interleukin-6 production	9/585	50/23174	3.89719e-06	4.62765e-05	2.89846e-05	Ptpn6/Havcr2/Nckap1l/Tnfrsf1a/Trim30a/Nlrx1/Foxj1/Cd84/C5ar2	9
1452	GA_ctx_end.up	GA_ctx_end	up	GO:0033003	regulation of mast cell activation	9/585	50/23174	3.89719e-06	4.62765e-05	2.89846e-05	Il4ra/Rac2/Cd84/Milr1/Lyn/Cd300lf/Vamp8/Fes/Fcer1g	9
1453	GA_ctx_end.up	GA_ctx_end	up	GO:0002579	positive regulation of antigen processing and presentation	5/585	11/23174	4.10493e-06	4.85495e-05	3.04082e-05	Trem2/Cd74/Slc11a1/Pycard/H2-Ab1	5
1454	GA_ctx_end.up	GA_ctx_end	up	GO:1901653	cellular response to peptide	22/585	286/23174	4.11001e-06	4.85495e-05	3.04082e-05	Stat3/Stat5a/Sh2b2/Rarres2/Ager/Slc2a4/Irf1/Sgk1/Igf1/Srebf1/Lgmn/Prkcd/Trem2/Gpam/Sorbs1/Stat1/Fcgr2b/Zbtb7b/Pxn/Dennd4c/Socs3/Soga1	22
1455	GA_ctx_end.up	GA_ctx_end	up	GO:0043523	regulation of neuron apoptotic process	21/585	265/23174	4.26794e-06	5.01836e-05	3.14317e-05	Ccl3/Bbc3/Axl/Apoe/Nqo1/Ccl12/Ager/Ctsz/Lgmn/Fas/Ncf2/Tnfrsf1a/Tyrobp/Grn/Clcf1/Amigo2/C5ar1/Fzd9/Jun/Cebpb/Gpx1	21
1456	GA_ctx_end.up	GA_ctx_end	up	GO:0006898	receptor-mediated endocytosis	19/585	223/23174	4.27047e-06	5.01836e-05	3.14317e-05	Itgb2/Apoe/Apoc2/Hfe/Fcgr1/C3/Msr1/Cd63/Ifitm3/Fcgr2b/Mrc1/Cd9/Adm/Anxa2/Cacng5/Cd14/Ezr/Fcer1g/B2m	19
1457	GA_ctx_end.up	GA_ctx_end	up	GO:0043122	regulation of I-kappaB kinase/NF-kappaB signaling	16/585	164/23174	4.34034e-06	5.08728e-05	3.18634e-05	Hspb1/Per1/Map3k14/Cd74/Stat1/Traf6/Il1a/Zc3hav1/Ltbr/Pycard/Nlrx1/Tmem106a/Tgm2/Tifa/Tnip2/Akap13	16
1458	GA_ctx_end.up	GA_ctx_end	up	GO:0043525	positive regulation of neuron apoptotic process	11/585	79/23174	4.61535e-06	5.38802e-05	3.3747e-05	Ccl3/Bbc3/Nqo1/Ager/Ctsz/Fas/Ncf2/Tnfrsf1a/Tyrobp/Grn/Jun	11
1459	GA_ctx_end.up	GA_ctx_end	up	GO:0032648	regulation of interferon-beta production	9/585	51/23174	4.62731e-06	5.38802e-05	3.3747e-05	Relb/Irf1/Irf7/Ifih1/Tlr2/Zc3hav1/Pycard/Nlrx1/Tlr7	9
1460	GA_ctx_end.up	GA_ctx_end	up	GO:0019079	viral genome replication	13/585	111/23174	4.63255e-06	5.38802e-05	3.3747e-05	Apobec3/Rsad2/Ifitm7/Ifitm3/Stom/Zc3hav1/Ccl5/Isg15/Isg20/Oasl1/Bst2/Oas1g/Oas1a	13
1461	GA_ctx_end.up	GA_ctx_end	up	GO:0001936	regulation of endothelial cell proliferation	14/585	129/23174	4.97121e-06	5.76711e-05	3.61214e-05	Apoe/Stat3/Stat5a/Cyba/Ccl12/Ager/Arg1/Igf1/Stat1/Ecm1/Fgfr1/Ccl2/Fgfbp1/Jun	14
1462	GA_ctx_end.up	GA_ctx_end	up	GO:0002643	regulation of tolerance induction	6/585	19/23174	5.17109e-06	5.95332e-05	3.72877e-05	H2-M3/Cd274/Havcr2/Cd86/Runx1/Foxj1	6
1463	GA_ctx_end.up	GA_ctx_end	up	GO:0090026	positive regulation of monocyte chemotaxis	6/585	19/23174	5.17109e-06	5.95332e-05	3.72877e-05	Lgmn/Aif1/Ccr1/Cxcl10/Ccl5/Ccl2	6
1464	GA_ctx_end.up	GA_ctx_end	up	GO:1903978	regulation of microglial cell activation	6/585	19/23174	5.17109e-06	5.95332e-05	3.72877e-05	Ager/Trem2/Grn/C1qa/C5ar1/Cst7	6
1465	GA_ctx_end.up	GA_ctx_end	up	GO:0032481	positive regulation of type I interferon production	9/585	52/23174	5.47169e-06	6.28344e-05	3.93553e-05	Irf1/Tmem173/Irf7/Stat1/Ifih1/Tlr2/Zc3hav1/Tlr7/Cd14	9
1466	GA_ctx_end.up	GA_ctx_end	up	GO:0031589	cell-substrate adhesion	24/585	337/23174	5.73496e-06	6.56914e-05	4.11448e-05	Itgb2/Itga3/Vwf/Axl/Csf1/Sdc4/Nedd9/Parvg/Apod/Itgb5/Tnfrsf12a/Fermt3/Sorbs1/Cd63/Ccn1/Pdpn/Spp1/Dmp1/Pxn/Angpt2/Triobp/Rac2/Rhod/Lamb2	24
1467	GA_ctx_end.up	GA_ctx_end	up	GO:0032623	interleukin-2 production	10/585	66/23174	5.76083e-06	6.58215e-05	4.12262e-05	Stat5a/Havcr2/Runx1/Gpam/Slc11a1/Ptprc/Traf6/Il1a/Ezr/Fcer1g	10
1468	GA_ctx_end.up	GA_ctx_end	up	GO:0008360	regulation of cell shape	15/585	149/23174	5.85883e-06	6.66057e-05	4.17174e-05	Ccl3/Hck/Ccl12/Gna13/Fmnl3/Bambi/Csf1r/Pdpn/Pxn/Msn/Ccl2/Rhod/Rhoj/Ezr/Fes	15
1469	GA_ctx_end.up	GA_ctx_end	up	GO:0050728	negative regulation of inflammatory response	15/585	149/23174	5.85883e-06	6.66057e-05	4.17174e-05	Lgals9/Apoe/Ier3/Cd44/Ager/Igf1/Apod/Fcgr2b/Tnfrsf1a/Pycard/Nlrx1/Grn/Socs3/Gpx1/Cst7	15
1470	GA_ctx_end.up	GA_ctx_end	up	GO:0050818	regulation of coagulation	11/585	81/23174	5.91658e-06	6.7094e-05	4.20233e-05	Apoe/Plek/Prkcd/Pros1/Serping1/Procr/Pdpn/Cd9/Anxa2/Lyn/Fcer1g	11
1471	GA_ctx_end.up	GA_ctx_end	up	GO:0051402	neuron apoptotic process	22/585	293/23174	6.06068e-06	6.85568e-05	4.29395e-05	Ccl3/Bbc3/Axl/Apoe/Nqo1/Ccl12/Ager/Ctsz/Lgmn/Fas/Ncf2/Tnfrsf1a/Tyrobp/Grn/Usp53/Clcf1/Amigo2/C5ar1/Fzd9/Jun/Cebpb/Gpx1	22
1472	GA_ctx_end.up	GA_ctx_end	up	GO:0032368	regulation of lipid transport	13/585	115/23174	6.87487e-06	7.73673e-05	4.84578e-05	Apoe/Apoc2/Cyp4f18/Abca1/Nfkbia/Edn1/Prkcd/Runx1/Il1a/Spp1/P2rx7/Anxa2/Abcb4	13
1473	GA_ctx_end.up	GA_ctx_end	up	GO:0002921	negative regulation of humoral immune response	5/585	12/23174	6.89074e-06	7.73673e-05	4.84578e-05	Ptpn6/Serping1/Fcgr2b/A2m/Foxj1	5
1474	GA_ctx_end.up	GA_ctx_end	up	GO:0072608	interleukin-10 secretion	5/585	12/23174	6.89074e-06	7.73673e-05	4.84578e-05	Lgals9/Cd274/Pycard/Isg15/Cd84	5
1475	GA_ctx_end.up	GA_ctx_end	up	GO:0043270	positive regulation of ion transport	23/585	318/23174	6.94934e-06	7.78326e-05	4.87493e-05	Apoe/Cyp4f18/Ccl12/Ager/Ccl4/Sgk1/Edn1/Prkcd/Trem2/Ccr1/Il1a/P2rx7/Anxa2/Cxcl10/Ccl5/Fxyd1/Ctss/Tspo/Abcb4/P2ry6/Lgals3/Vamp8/Cebpb	23
1476	GA_ctx_end.up	GA_ctx_end	up	GO:0034340	response to type I interferon	8/585	41/23174	7.20398e-06	8.01832e-05	5.02215e-05	Ifitm7/Ifitm3/Irf7/Stat1/Zbp1/Samhd1/Isg15/Trim56	8
1477	GA_ctx_end.up	GA_ctx_end	up	GO:1905521	regulation of macrophage migration	8/585	41/23174	7.20398e-06	8.01832e-05	5.02215e-05	Rarres2/Csf1/Trem2/Cd9/Ccl5/Ccl2/C3ar1/C5ar1	8
1478	GA_ctx_end.up	GA_ctx_end	up	GO:0002755	MyD88-dependent toll-like receptor signaling pathway	6/585	20/23174	7.22992e-06	8.01832e-05	5.02215e-05	Irf1/Irf7/Tlr2/Tlr7/Tlr1/Cd300lf	6
1479	GA_ctx_end.up	GA_ctx_end	up	GO:0043011	myeloid dendritic cell differentiation	6/585	20/23174	7.22992e-06	8.01832e-05	5.02215e-05	Spi1/Relb/Traf6/Ltbr/Tnfsf9/Pirb	6
1480	GA_ctx_end.up	GA_ctx_end	up	GO:0001914	regulation of T cell mediated cytotoxicity	9/585	54/23174	7.56222e-06	8.3664e-05	5.24017e-05	Ager/H2-M3/Ptprc/P2rx7/H2-K1/H2-Q9/H2-Q4/H2-Q1/B2m	9
1481	GA_ctx_end.up	GA_ctx_end	up	GO:0050731	positive regulation of peptidyl-tyrosine phosphorylation	17/585	192/23174	8.14894e-06	8.99357e-05	5.63298e-05	Cd44/Fcgr1/Ncf1/Igf1/Nedd9/Hcls1/Parp9/Trem2/Hbegf/Cd74/Csf1r/Ptprc/Il6ra/Tnfrsf1a/Ccl5/Clcf1/Lyn	17
1482	GA_ctx_end.up	GA_ctx_end	up	GO:0055074	calcium ion homeostasis	30/585	490/23174	8.54808e-06	9.41119e-05	5.89455e-05	Cd52/Ccl3/Tcirg1/Bbc3/Apoe/Ptpn6/Cyba/Ager/Gna13/Edn1/Gpr65/Plce1/Ccr1/Gpr35/Ptprc/P2rx7/Calcb/Adm/Cxcl10/Ccl5/Ccl2/Fxyd1/Tgm2/Atp13a4/C3ar1/Lyn/P2ry6/C5ar1/Fzd9/C5ar2	30
1483	GA_ctx_end.up	GA_ctx_end	up	GO:1902622	regulation of neutrophil migration	8/585	42/23174	8.70371e-06	9.55933e-05	5.98734e-05	Edn1/Nckap1l/Cd74/Il1a/Rac2/C3ar1/C5ar1/C5ar2	8
1484	GA_ctx_end.up	GA_ctx_end	up	GO:0002833	positive regulation of response to biotic stimulus	9/585	55/23174	8.84137e-06	9.66373e-05	6.05272e-05	Lgals9/Cyba/Cd274/Arg1/Havcr2/Traf6/Tlr2/Zc3hav1/Grn	9
1485	GA_ctx_end.up	GA_ctx_end	up	GO:0042531	positive regulation of tyrosine phosphorylation of STAT protein	9/585	55/23174	8.84137e-06	9.66373e-05	6.05272e-05	Igf1/Hcls1/Parp9/Csf1r/Il6ra/Tnfrsf1a/Ccl5/Clcf1/Lyn	9
1486	GA_ctx_end.up	GA_ctx_end	up	GO:0031532	actin cytoskeleton reorganization	12/585	101/23174	9.23953e-06	0.000100746	6.31009e-05	Hck/Plek/Pdlim4/Nedd9/Ctsl/Gpr65/Parvg/Csf1r/Rhod/Ezr/Fes/Gmfg	12
1487	GA_ctx_end.up	GA_ctx_end	up	GO:0010959	regulation of metal ion transport	27/585	419/23174	9.65715e-06	0.000105048	6.57949e-05	Ptpn6/Cyba/Hfe/Ccl12/Ager/Ccl4/Sgk1/Igf1/Per1/Trem2/Cd63/Ccr1/Gpr35/Stom/P2rx7/Rrad/Anxa2/Cxcl10/Ccl5/Fxyd1/Cd84/Tspo/Lyn/P2ry6/Lgals3/B2m/Ahnak	27
1488	GA_ctx_end.up	GA_ctx_end	up	GO:0090022	regulation of neutrophil chemotaxis	7/585	31/23174	9.78422e-06	0.000106175	6.65012e-05	Edn1/Nckap1l/Cd74/Rac2/C3ar1/C5ar1/C5ar2	7
1489	GA_ctx_end.up	GA_ctx_end	up	GO:0010759	positive regulation of macrophage chemotaxis	6/585	21/23174	9.90637e-06	0.000106989	6.70108e-05	Rarres2/Csf1/Ccl5/Ccl2/C3ar1/C5ar1	6
1490	GA_ctx_end.up	GA_ctx_end	up	GO:2000482	regulation of interleukin-8 secretion	6/585	21/23174	9.90637e-06	0.000106989	6.70108e-05	Tlr2/Anxa4/Pycard/Tlr1/Cd14/C5ar2	6
1491	GA_ctx_end.up	GA_ctx_end	up	GO:0010631	epithelial cell migration	21/585	280/23174	9.98793e-06	0.000107613	6.7402e-05	Itgb2/Sox9/Itga3/Apoe/Klf4/Stat5a/Hspb1/Ager/Igf1/Lgmn/Hbegf/Cd63/Pxn/Angpt2/Fgfr1/Ctsh/Grn/Rhoj/Fgfbp1/Jun/Gpx1	21
1492	GA_ctx_end.up	GA_ctx_end	up	GO:0002367	cytokine production involved in immune response	12/585	102/23174	1.02349e-05	0.000110013	6.89049e-05	Hfe/H2-M3/Arg1/Rsad2/Cd74/Slc11a1/Mr1/Traf6/Tlr2/Arid5a/Fcer1g/B2m	12
1493	GA_ctx_end.up	GA_ctx_end	up	GO:0090594	inflammatory response to wounding	5/585	13/23174	1.09648e-05	0.00011758	7.36444e-05	Timp1/Cd44/Ager/Il1a/Grn	5
1494	GA_ctx_end.up	GA_ctx_end	up	GO:0090132	epithelium migration	21/585	282/23174	1.11305e-05	0.000119076	7.45812e-05	Itgb2/Sox9/Itga3/Apoe/Klf4/Stat5a/Hspb1/Ager/Igf1/Lgmn/Hbegf/Cd63/Pxn/Angpt2/Fgfr1/Ctsh/Grn/Rhoj/Fgfbp1/Jun/Gpx1	21
1495	GA_ctx_end.up	GA_ctx_end	up	GO:0051851	modification by host of symbiont morphology or physiology	10/585	71/23174	1.1261e-05	0.000120188	7.5278e-05	Apoe/Ncf1/Ccl4/Arg1/Stom/Ptx3/Cxcl5/Anxa2/Ccl5/Jun	10
1496	GA_ctx_end.up	GA_ctx_end	up	GO:0035821	modification of morphology or physiology of other organism	15/585	158/23174	1.19717e-05	0.000127474	7.98412e-05	Apoe/Ncf1/Ccl4/Arg1/Myc/Gsdmd/Stom/Ptx3/Tlr2/Cxcl5/Anxa2/Ccl5/Ccl2/Mpeg1/Jun	15
1497	GA_ctx_end.up	GA_ctx_end	up	GO:1903409	reactive oxygen species biosynthetic process	13/585	121/23174	1.20316e-05	0.000127811	8.00521e-05	Itgb2/Klf4/Stat3/Cyba/Cybb/Ncf1/H2-M3/Igf1/Aif1/Ptx3/Tlr2/Slc7a2/Tspo	13
1498	GA_ctx_end.up	GA_ctx_end	up	GO:0007015	actin filament organization	26/585	400/23174	1.21025e-05	0.000128263	8.03358e-05	Sdc4/Plek/Pdlim4/Nedd9/Gpr65/Prkcd/Lcp1/Nckap1l/Itgb5/Hcls1/Aif1/Sorbs1/Tlr2/Pxn/Eln/Vasp/Pycard/Pstpip1/Triobp/Rac2/Arhgef5/Rhod/Rhoj/Ezr/Capg/Gmfg	26
1499	GA_ctx_end.up	GA_ctx_end	up	GO:0006874	cellular calcium ion homeostasis	29/585	474/23174	1.22134e-05	0.000129137	8.08832e-05	Cd52/Ccl3/Tcirg1/Bbc3/Apoe/Ptpn6/Cyba/Gna13/Edn1/Gpr65/Plce1/Ccr1/Gpr35/Ptprc/P2rx7/Calcb/Adm/Cxcl10/Ccl5/Ccl2/Fxyd1/Tgm2/Atp13a4/C3ar1/Lyn/P2ry6/C5ar1/Fzd9/C5ar2	29
1500	GA_ctx_end.up	GA_ctx_end	up	GO:0002446	neutrophil mediated immunity	7/585	32/23174	1.22526e-05	0.000129251	8.09541e-05	Itgb2/Ncf1/Arg1/Myo1f/Cxcl5/Itgam/Stx11	7
1501	GA_ctx_end.up	GA_ctx_end	up	GO:0090130	tissue migration	21/585	284/23174	1.23898e-05	0.000130395	8.16709e-05	Itgb2/Sox9/Itga3/Apoe/Klf4/Stat5a/Hspb1/Ager/Igf1/Lgmn/Hbegf/Cd63/Pxn/Angpt2/Fgfr1/Ctsh/Grn/Rhoj/Fgfbp1/Jun/Gpx1	21
1502	GA_ctx_end.up	GA_ctx_end	up	GO:0030101	natural killer cell activation	12/585	104/23174	1.25107e-05	0.000131059	8.20866e-05	Itgb2/Lgals9/Axl/Stat5a/Slamf6/Irf1/Havcr2/Ptprc/Il6ra/Tyrobp/Elf4/Stx11	12
1503	GA_ctx_end.up	GA_ctx_end	up	GO:0042136	neurotransmitter biosynthetic process	12/585	104/23174	1.25107e-05	0.000131059	8.20866e-05	Itgb2/Klf4/Slc1a3/H2-M3/Igf1/Ddc/Aif1/Ptx3/Tlr2/Slc7a2/Tspo/Cyp2d22	12
1504	GA_ctx_end.up	GA_ctx_end	up	GO:0002526	acute inflammatory response	13/585	122/23174	1.31611e-05	0.000137554	8.6155e-05	Stat3/Fcgr1/Serpina3n/Serping1/C3/Cfh/Fcgr2b/Fcgr3/Il1a/A2m/Nupr1/Ccl5/Fcer1g	13
1505	GA_ctx_end.up	GA_ctx_end	up	GO:1903035	negative regulation of response to wounding	11/585	88/23174	1.3321e-05	0.000138906	8.70014e-05	Apoe/Ager/Prkcd/Pros1/Cdkn1a/Serping1/Cd9/Anxa2/Cd109/Klk8/Rgma	11
1506	GA_ctx_end.up	GA_ctx_end	up	GO:0010466	negative regulation of peptidase activity	19/585	242/23174	1.38176e-05	0.000143707	9.00084e-05	Timp1/Klf4/Cd44/Itih3/Igf1/Serpina3n/Serpina3m/Serping1/Itih5/Ecm1/A2m/Renbp/Birc3/Cd109/Plaur/Spink8/Gpx1/Cst7/Bcl2a1d	19
1507	GA_ctx_end.up	GA_ctx_end	up	GO:0072678	T cell migration	9/585	58/23174	1.38448e-05	0.000143707	9.00084e-05	Lgals9/Apod/Aif1/Ecm1/Pycard/Msn/Cxcl10/Ccl5/Ccl2	9
1508	GA_ctx_end.up	GA_ctx_end	up	GO:2000116	regulation of cysteine-type endopeptidase activity	18/585	221/23174	1.41037e-05	0.00014606	9.14824e-05	Bbc3/Klf4/Cd44/Igf1/Lgmn/Myc/Fas/Stat1/Ccn1/Pycard/Birc3/Dap/Plaur/Mgmt/Gpx1/Cst7/Bcl2a1d/Psmb9	18
1509	GA_ctx_end.up	GA_ctx_end	up	GO:0001503	ossification	25/585	381/23174	1.51299e-05	0.000156331	9.79155e-05	Wnt3/Sox9/Tcirg1/Chrd/Csf1/Igf1/Srgn/Rsad2/Fbn2/Ccr1/Traf6/Ecm1/Ccn1/Spp1/Dmp1/P2rx7/Fgfr1/Cebpa/Sbno2/Isg15/Fzd9/Ifi204/Cebpb/Zbtb16/Cebpd	25
1510	GA_ctx_end.up	GA_ctx_end	up	GO:0010543	regulation of platelet activation	7/585	33/23174	1.52147e-05	0.00015685	9.82404e-05	Apoe/Plek/Prkcd/Pdpn/Cd9/Lyn/Fcer1g	7
1511	GA_ctx_end.up	GA_ctx_end	up	GO:0001667	ameboidal-type cell migration	26/585	406/23174	1.56771e-05	0.00016125	0.000100996	Itgb2/Sox9/Timp1/Itga3/Apoe/Klf4/Stat5a/Hspb1/Ager/Sdc4/Igf1/Sgpl1/Lgmn/Hbegf/Cd63/Pxn/Angpt2/Fgfr1/Ctsh/Grn/Rhoj/Fgfbp1/Jun/Tns1/Sema3b/Gpx1	26
1512	GA_ctx_end.up	GA_ctx_end	up	GO:0031668	cellular response to extracellular stimulus	18/585	223/23174	1.5937e-05	0.000163552	0.000102438	Angptl4/Axl/Cd68/Castor1/Srebf1/Rnase4/Gsdmd/Cdkn1a/Pim1/Fas/Ptprc/Atf3/P2rx7/Dap/Jun/Fes/Slc39a4/Cdkn2b	18
1513	GA_ctx_end.up	GA_ctx_end	up	GO:0008347	glial cell migration	9/585	59/23174	1.5975e-05	0.000163573	0.000102451	Ccl3/Ccl12/Csf1/Matn2/Trem2/Fas/Idh2/Ccl2/Tspo	9
1514	GA_ctx_end.up	GA_ctx_end	up	GO:0002532	production of molecular mediator involved in inflammatory response	10/585	74/23174	1.63734e-05	0.000166851	0.000104505	Per1/Apod/Il4ra/Pycard/Slc7a2/Grn/Gpsm3/Lyn/Vamp8/Fcer1g	10
1515	GA_ctx_end.up	GA_ctx_end	up	GO:1901224	positive regulation of NIK/NF-kappaB signaling	10/585	74/23174	1.63734e-05	0.000166851	0.000104505	Ager/Havcr2/Edn1/Trem2/Traf6/Tlr2/Tlr7/Tlr1/Cd14/Chil1	10
1516	GA_ctx_end.up	GA_ctx_end	up	GO:0001935	endothelial cell proliferation	14/585	143/23174	1.64056e-05	0.000166851	0.000104505	Apoe/Stat3/Stat5a/Cyba/Ccl12/Ager/Arg1/Igf1/Stat1/Ecm1/Fgfr1/Ccl2/Fgfbp1/Jun	14
1517	GA_ctx_end.up	GA_ctx_end	up	GO:0038061	NIK/NF-kappaB signaling	12/585	107/23174	1.67522e-05	0.000169995	0.000106474	Relb/Ager/Havcr2/Edn1/Trem2/Traf6/Tlr2/Birc3/Tlr7/Tlr1/Cd14/Chil1	12
1518	GA_ctx_end.up	GA_ctx_end	up	GO:0002827	positive regulation of T-helper 1 type immune response	6/585	23/23174	1.76529e-05	0.000178735	0.000111948	Irf1/Slc11a1/Il6ra/Arid5a/Hlx/H2-Ab1	6
1519	GA_ctx_end.up	GA_ctx_end	up	GO:0010632	regulation of epithelial cell migration	18/585	225/23174	1.79805e-05	0.000181647	0.000113772	Sox9/Itga3/Apoe/Klf4/Stat5a/Hspb1/Ager/Igf1/Lgmn/Hbegf/Cd63/Angpt2/Fgfr1/Ctsh/Grn/Rhoj/Fgfbp1/Jun	18
1520	GA_ctx_end.up	GA_ctx_end	up	GO:0006690	icosanoid metabolic process	12/585	108/23174	1.84208e-05	0.000185681	0.000116299	Cyp4f18/Ncf1/Ltc4s/Edn1/Cd74/Tlr2/Pdpn/Hpgds/Tbxas1/Tnfrsf1a/Ptges/Cyp2d22	12
1521	GA_ctx_end.up	GA_ctx_end	up	GO:0032733	positive regulation of interleukin-10 production	7/585	34/23174	1.87446e-05	0.000187281	0.000117301	Lgals9/Cd274/Trem2/Tlr2/Pycard/Bcl3/Fcer1g	7
1522	GA_ctx_end.up	GA_ctx_end	up	GO:0033032	regulation of myeloid cell apoptotic process	7/585	34/23174	1.87446e-05	0.000187281	0.000117301	Stat5a/Cd44/Fcgr2b/Ccl5/Itpkb/Hcar2/Fcer1g	7
1523	GA_ctx_end.up	GA_ctx_end	up	GO:0050869	negative regulation of B cell activation	7/585	34/23174	1.87446e-05	0.000187281	0.000117301	Samsn1/Parp3/Fas/Fcgr2b/Tyrobp/Foxj1/Lyn	7
1524	GA_ctx_end.up	GA_ctx_end	up	GO:1902624	positive regulation of neutrophil migration	7/585	34/23174	1.87446e-05	0.000187281	0.000117301	Edn1/Nckap1l/Cd74/Il1a/Rac2/C3ar1/C5ar1	7
1525	GA_ctx_end.up	GA_ctx_end	up	GO:0097193	intrinsic apoptotic signaling pathway	21/585	292/23174	1.88141e-05	0.000187562	0.000117477	Bbc3/Ier3/Hspb1/Cd44/Pttg1ip/Ddit4/Myc/Cdkn1a/Cd74/Tnfrsf1a/Nupr1/Pycard/Brca2/Plaur/Bcl3/Ifi204/Cebpb/Gpx1/Bcl2a1b/Bcl2a1a/Bcl2a1d	21
1526	GA_ctx_end.up	GA_ctx_end	up	GO:2001233	regulation of apoptotic signaling pathway	26/585	412/23174	2.01854e-05	0.000200792	0.000125763	Bbc3/Ier3/Hspb1/Cd44/Pttg1ip/Igf1/Prkcd/Myc/Tnfrsf12a/Cd74/Fas/Ptprc/Atf3/Trp53inp1/Ltbr/Nupr1/Pycard/Fgfr1/Ctsh/Plaur/Lgals3/Inca1/Gpx1/Bcl2a1b/Bcl2a1a/Bcl2a1d	26
1527	GA_ctx_end.up	GA_ctx_end	up	GO:0014015	positive regulation of gliogenesis	11/585	92/23174	2.04289e-05	0.000202769	0.000127001	Csf1/Ager/Igf1/Gfap/Myc/Trem2/Tlr2/C1qa/Clcf1/Tspo/Lyn	11
1528	GA_ctx_end.up	GA_ctx_end	up	GO:0045581	negative regulation of T cell differentiation	8/585	47/23174	2.07551e-05	0.000205557	0.000128747	Cd44/Irf1/Runx1/Cd74/Zbtb7b/Il4ra/Foxj1/Hlx	8
1529	GA_ctx_end.up	GA_ctx_end	up	GO:0043062	extracellular structure organization	22/585	317/23174	2.08005e-05	0.000205558	0.000128748	Sox9/Apoe/Abca1/Sdc4/Aebp1/Gfap/Lcp1/Efemp2/Ptx3/Ccn1/Pdpn/Dmp1/Eln/Tnfrsf1a/Anxa2/Tgfbi/Adamts2/Ctss/Lgals3/Lamb2/Bcl3/Col23a1	22
1530	GA_ctx_end.up	GA_ctx_end	up	GO:0043087	regulation of GTPase activity	21/585	295/23174	2.19082e-05	0.000215791	0.000135157	Ccl3/Rasa4/Ccl8/Ccl12/Ccl9/Ccl6/Ccl4/Adap2/Nedd9/Gpr65/Rgs1/Pycard/Ccl17/Arhgef5/Vav1/Foxj1/Ccl5/Ccl2/Ccl7/Tbc1d2b/Rgma	21
1531	GA_ctx_end.up	GA_ctx_end	up	GO:0007265	Ras protein signal transduction	26/585	414/23174	2.19311e-05	0.000215791	0.000135157	Itga3/Apoe/Rasa4/Sh2b2/Csf1/Abca1/Rab32/Igf1/Gna13/Gpr65/Aif1/Plce1/Gpr35/Pdpn/Arhgef6/Rab20/Rac2/Arhgef5/Vav1/Rras/Itpkb/Rhod/Rhoj/Jun/Akap13/Dok1	26
1532	GA_ctx_end.up	GA_ctx_end	up	GO:0050830	defense response to Gram-positive bacterium	13/585	128/23174	2.21076e-05	0.000217057	0.00013595	Hck/Rarres2/Ncf1/Havcr2/Gsdmd/Myo1f/Tlr2/Gbp3/Gbp2/P2rx7/Mpeg1/C5ar1/Lyz1	13
1533	GA_ctx_end.up	GA_ctx_end	up	GO:0032735	positive regulation of interleukin-12 production	7/585	35/23174	2.29239e-05	0.000223619	0.00014006	Ager/H2-M3/Irf1/Traf6/Tlr2/Tnfsf9/Unc93b1	7
1534	GA_ctx_end.up	GA_ctx_end	up	GO:0043304	regulation of mast cell degranulation	7/585	35/23174	2.29239e-05	0.000223619	0.00014006	Il4ra/Rac2/Cd84/Lyn/Vamp8/Fes/Fcer1g	7
1535	GA_ctx_end.up	GA_ctx_end	up	GO:0060142	regulation of syncytium formation by plasma membrane fusion	7/585	35/23174	2.29239e-05	0.000223619	0.00014006	Ccl8/Trem2/Stat1/Tyrobp/Il4ra/Cxcl10/Scgb3a1	7
1536	GA_ctx_end.up	GA_ctx_end	up	GO:0030193	regulation of blood coagulation	10/585	77/23174	2.33657e-05	0.000227439	0.000142453	Apoe/Plek/Prkcd/Pros1/Serping1/Pdpn/Cd9/Anxa2/Lyn/Fcer1g	10
1537	GA_ctx_end.up	GA_ctx_end	up	GO:0043303	mast cell degranulation	8/585	48/23174	2.43604e-05	0.000236614	0.0001482	Il4ra/Rac2/Cd84/Milr1/Lyn/Vamp8/Fes/Fcer1g	8
1538	GA_ctx_end.up	GA_ctx_end	up	GO:0045410	positive regulation of interleukin-6 biosynthetic process	5/585	15/23174	2.45334e-05	0.000237785	0.000148933	Stat3/Ager/Traf6/Tyrobp/Tlr1	5
1539	GA_ctx_end.up	GA_ctx_end	up	GO:1900046	regulation of hemostasis	10/585	78/23174	2.62041e-05	0.000253437	0.000158736	Apoe/Plek/Prkcd/Pros1/Serping1/Pdpn/Cd9/Anxa2/Lyn/Fcer1g	10
1540	GA_ctx_end.up	GA_ctx_end	up	GO:0034121	regulation of toll-like receptor signaling pathway	9/585	63/23174	2.75128e-05	0.000265527	0.000166309	Cyba/Irf1/Rsad2/Irf7/Tlr2/Trim30a/Lyn/Tlr1/Cd300lf	9
1541	GA_ctx_end.up	GA_ctx_end	up	GO:0014002	astrocyte development	7/585	36/23174	2.78419e-05	0.000267565	0.000167585	Ager/Gfap/Trem2/Grn/C1qa/C5ar1/Lamb2	7
1542	GA_ctx_end.up	GA_ctx_end	up	GO:0033006	regulation of mast cell activation involved in immune response	7/585	36/23174	2.78419e-05	0.000267565	0.000167585	Il4ra/Rac2/Cd84/Lyn/Vamp8/Fes/Fcer1g	7
1543	GA_ctx_end.up	GA_ctx_end	up	GO:1901568	fatty acid derivative metabolic process	13/585	131/23174	2.83113e-05	0.00027079	0.000169605	Cyp4f18/Ncf1/Ltc4s/Edn1/Hsd17b4/Cd74/Tlr2/Pdpn/Hpgds/Tbxas1/Tnfrsf1a/Ptges/Cyp2d22	13
1544	GA_ctx_end.up	GA_ctx_end	up	GO:0001916	positive regulation of T cell mediated cytotoxicity	8/585	49/23174	2.8476e-05	0.00027079	0.000169605	H2-M3/Ptprc/P2rx7/H2-K1/H2-Q9/H2-Q4/H2-Q1/B2m	8
1545	GA_ctx_end.up	GA_ctx_end	up	GO:0002279	mast cell activation involved in immune response	8/585	49/23174	2.8476e-05	0.00027079	0.000169605	Il4ra/Rac2/Cd84/Milr1/Lyn/Vamp8/Fes/Fcer1g	8
1546	GA_ctx_end.up	GA_ctx_end	up	GO:0002448	mast cell mediated immunity	8/585	49/23174	2.8476e-05	0.00027079	0.000169605	Il4ra/Rac2/Cd84/Milr1/Lyn/Vamp8/Fes/Fcer1g	8
1547	GA_ctx_end.up	GA_ctx_end	up	GO:0045646	regulation of erythrocyte differentiation	8/585	49/23174	2.8476e-05	0.00027079	0.000169605	Spi1/Stat3/Stat5a/Nckap1l/Stat1/Isg15/Lyn/B2m	8
1548	GA_ctx_end.up	GA_ctx_end	up	GO:0045861	negative regulation of proteolysis	23/585	348/23174	2.94137e-05	0.000279122	0.000174824	Timp1/Klf4/Cd44/Itih3/Hfe/Ctsz/Igf1/Serpina3n/Serpina3m/Serping1/Itih5/Ecm1/A2m/Renbp/Plat/Birc3/Cd109/Plaur/Spink8/Gpx1/Cst7/Klhl40/Bcl2a1d	23
1549	GA_ctx_end.up	GA_ctx_end	up	GO:0051604	protein maturation	21/585	301/23174	2.95019e-05	0.000279375	0.000174982	Ctsz/Srgn/Aebp1/Lgmn/Ctsl/Myc/Serping1/C3/Cfh/P2rx7/A2m/Pycard/Plat/Birc3/Anxa2/Ctsh/Adamts2/Ctss/C1ra/Cst7/Sox4	21
1550	GA_ctx_end.up	GA_ctx_end	up	GO:0006925	inflammatory cell apoptotic process	6/585	25/23174	2.96672e-05	0.000279772	0.000175231	Cd44/Fas/Fcgr2b/Ccl5/Itpkb/Hcar2	6
1551	GA_ctx_end.up	GA_ctx_end	up	GO:0090023	positive regulation of neutrophil chemotaxis	6/585	25/23174	2.96672e-05	0.000279772	0.000175231	Edn1/Nckap1l/Cd74/Rac2/C3ar1/C5ar1	6
1552	GA_ctx_end.up	GA_ctx_end	up	GO:0046209	nitric oxide metabolic process	10/585	80/23174	3.27761e-05	0.000308449	0.000193192	Itgb2/Klf4/H2-M3/Igf1/Aif1/Ptx3/Tlr2/Slc7a2/Tmem106a/Tspo	10
1553	GA_ctx_end.up	GA_ctx_end	up	GO:0001782	B cell homeostasis	7/585	37/23174	3.3596e-05	0.000314209	0.0001968	Sh2b2/Cd44/Nckap1l/Cd74/Lyn/Pirb/Bcl2a1a	7
1554	GA_ctx_end.up	GA_ctx_end	up	GO:0002753	cytoplasmic pattern recognition receptor signaling pathway	7/585	37/23174	3.3596e-05	0.000314209	0.0001968	Nfkbia/Erbin/Tmem173/Ifih1/Zc3hav1/Nlrx1/Tifa	7
1555	GA_ctx_end.up	GA_ctx_end	up	GO:0033028	myeloid cell apoptotic process	7/585	37/23174	3.3596e-05	0.000314209	0.0001968	Stat5a/Cd44/Fcgr2b/Ccl5/Itpkb/Hcar2/Fcer1g	7
1556	GA_ctx_end.up	GA_ctx_end	up	GO:0070167	regulation of biomineral tissue development	11/585	97/23174	3.37483e-05	0.000314985	0.000197286	Sox9/Srgn/Fbn2/Ccr1/Ecm1/Ccn1/Dmp1/P2rx7/Isg15/Fzd9/Cebpb	11
1557	GA_ctx_end.up	GA_ctx_end	up	GO:0051480	regulation of cytosolic calcium ion concentration	24/585	376/23174	3.47966e-05	0.000324102	0.000202996	Cd52/Ccl3/Bbc3/Ptpn6/Cyba/Gna13/Edn1/Gpr65/Plce1/Ccr1/Gpr35/Ptprc/P2rx7/Calcb/Adm/Cxcl10/Fxyd1/Tgm2/C3ar1/Lyn/P2ry6/C5ar1/Fzd9/C5ar2	24
1558	GA_ctx_end.up	GA_ctx_end	up	GO:0034134	toll-like receptor 2 signaling pathway	5/585	16/23174	3.49449e-05	0.000324151	0.000203027	Cyba/Tlr2/Lyn/Tlr1/Tnip2	5
1559	GA_ctx_end.up	GA_ctx_end	up	GO:0045655	regulation of monocyte differentiation	5/585	16/23174	3.49449e-05	0.000324151	0.000203027	Csf1/Myc/Cd74/Jun/Fes	5
1560	GA_ctx_end.up	GA_ctx_end	up	GO:0043902	positive regulation of multi-organism process	15/585	173/23174	3.50924e-05	0.000324855	0.000203468	Lgals9/Apoe/Cyba/Arg1/Havcr2/Cd74/Stom/Traf6/Tlr2/Zc3hav1/Trim30a/Plat/Anxa2/Grn/Jun	15
1561	GA_ctx_end.up	GA_ctx_end	up	GO:0042267	natural killer cell mediated cytotoxicity	9/585	65/23174	3.55346e-05	0.000327612	0.000205195	Lgals9/Stat5a/Ptpn6/Slamf6/H2-M3/Havcr2/Vav1/Tap1/Stx11	9
1562	GA_ctx_end.up	GA_ctx_end	up	GO:1903793	positive regulation of anion transport	9/585	65/23174	3.55346e-05	0.000327612	0.000205195	Apoe/Cyp4f18/Edn1/Prkcd/Il1a/P2rx7/Fxyd1/Abcb4/Cebpb	9
1563	GA_ctx_end.up	GA_ctx_end	up	GO:0006641	triglyceride metabolic process	11/585	98/23174	3.71628e-05	0.000341928	0.000214161	Apoe/Apoc2/Slc22a4/Srebf1/C3/Cpt1a/Gpam/Pnpla2/Apoc1/Apobec1/Gpx1	11
1564	GA_ctx_end.up	GA_ctx_end	up	GO:0050858	negative regulation of antigen receptor-mediated signaling pathway	6/585	26/23174	3.77481e-05	0.00034661	0.000217094	Ptpn6/Lpxn/Fcgr2b/Cd22/Lgals3/Ezr	6
1565	GA_ctx_end.up	GA_ctx_end	up	GO:0072331	signal transduction by p53 class mediator	13/585	135/23174	3.89185e-05	0.000356635	0.000223373	Bbc3/Cd44/Pttg1ip/Dyrk3/Ddit4/Cdkn1a/Cd74/Nupr1/Pycard/Brca2/Bcl3/Ifi204/Sox4	13
1566	GA_ctx_end.up	GA_ctx_end	up	GO:0001562	response to protozoan	7/585	38/23174	4.02923e-05	0.000368479	0.000230791	Ier3/Arg1/Slc11a1/Gbp3/Gbp2/Il4ra/Bcl3	7
1567	GA_ctx_end.up	GA_ctx_end	up	GO:0002718	regulation of cytokine production involved in immune response	10/585	82/23174	4.07091e-05	0.000371542	0.00023271	Hfe/H2-M3/Arg1/Rsad2/Cd74/Traf6/Tlr2/Arid5a/Fcer1g/B2m	10
1568	GA_ctx_end.up	GA_ctx_end	up	GO:0071496	cellular response to external stimulus	20/585	285/23174	4.18197e-05	0.000380912	0.000238578	Sox9/Angptl4/Axl/Cd68/Castor1/Srebf1/Rnase4/Gsdmd/Cdkn1a/Pim1/Fas/Ptprc/Atf3/P2rx7/Bag3/Dap/Jun/Fes/Slc39a4/Cdkn2b	20
1569	GA_ctx_end.up	GA_ctx_end	up	GO:0002702	positive regulation of production of molecular mediator of immune response	11/585	100/23174	4.48925e-05	0.000408081	0.000255595	H2-M3/Rsad2/Cd74/Ptprc/Traf6/Tlr2/Il4ra/Arid5a/Clcf1/Fcer1g/B2m	11
1570	GA_ctx_end.up	GA_ctx_end	up	GO:0001933	negative regulation of protein phosphorylation	25/585	407/23174	4.51451e-05	0.000409556	0.000256519	Apoe/Klf4/Ptpn6/Hspb1/Ager/Irf1/Igf1/Ddit4/Per1/Gadd45g/Prkcd/Samsn1/Cdkn1a/Ptprc/Atf3/P2rx7/Mvp/Pycard/Lyn/Cd109/Ezr/Jun/Socs3/Inca1/Dok1	25
1571	GA_ctx_end.up	GA_ctx_end	up	GO:0048708	astrocyte differentiation	10/585	83/23174	4.52546e-05	0.00040973	0.000256628	Sox9/Stat3/Ager/Gfap/Trem2/Grn/C1qa/Clcf1/C5ar1/Lamb2	10
1572	GA_ctx_end.up	GA_ctx_end	up	GO:0002228	natural killer cell mediated immunity	9/585	67/23174	4.5452e-05	0.000409881	0.000256723	Lgals9/Stat5a/Ptpn6/Slamf6/H2-M3/Havcr2/Vav1/Tap1/Stx11	9
1573	GA_ctx_end.up	GA_ctx_end	up	GO:0002673	regulation of acute inflammatory response	9/585	67/23174	4.5452e-05	0.000409881	0.000256723	Fcgr1/Serping1/C3/Cfh/Fcgr2b/Fcgr3/A2m/Ccl5/Fcer1g	9
1574	GA_ctx_end.up	GA_ctx_end	up	GO:0071624	positive regulation of granulocyte chemotaxis	6/585	27/23174	4.75027e-05	0.000427524	0.000267773	Edn1/Nckap1l/Cd74/Rac2/C3ar1/C5ar1	6
1575	GA_ctx_end.up	GA_ctx_end	up	GO:0006692	prostanoid metabolic process	7/585	39/23174	4.80454e-05	0.00042985	0.00026923	Edn1/Cd74/Pdpn/Hpgds/Tbxas1/Tnfrsf1a/Ptges	7
1576	GA_ctx_end.up	GA_ctx_end	up	GO:0006693	prostaglandin metabolic process	7/585	39/23174	4.80454e-05	0.00042985	0.00026923	Edn1/Cd74/Pdpn/Hpgds/Tbxas1/Tnfrsf1a/Ptges	7
1577	GA_ctx_end.up	GA_ctx_end	up	GO:0032620	interleukin-17 production	7/585	39/23174	4.80454e-05	0.00042985	0.00026923	Slamf6/Nckap1l/Mr1/Tlr2/Zbtb7b/Rorc/Arid5a	7
1578	GA_ctx_end.up	GA_ctx_end	up	GO:0002883	regulation of hypersensitivity	5/585	17/23174	4.84791e-05	0.000432026	0.000270593	Fcgr1/C3/Fcgr2b/Fcgr3/Fcer1g	5
1579	GA_ctx_end.up	GA_ctx_end	up	GO:0060253	negative regulation of glial cell proliferation	5/585	17/23174	4.84791e-05	0.000432026	0.000270593	Ascl2/Fas/Idh2/Tspo/Cdkn2b	5
1580	GA_ctx_end.up	GA_ctx_end	up	GO:0050679	positive regulation of epithelial cell proliferation	16/585	199/23174	4.88709e-05	0.000434664	0.000272245	Sox9/Stat3/Stat5a/Cyba/Arg1/Igf1/Myc/Ecm1/Fgfr1/Grn/Ccl5/Ccl2/Fgfbp1/C5ar1/Jun/C5ar2	16
1581	GA_ctx_end.up	GA_ctx_end	up	GO:1901222	regulation of NIK/NF-kappaB signaling	11/585	101/23174	4.92501e-05	0.000437179	0.00027382	Ager/Havcr2/Edn1/Trem2/Traf6/Tlr2/Birc3/Tlr7/Tlr1/Cd14/Chil1	11
1582	GA_ctx_end.up	GA_ctx_end	up	GO:0071375	cellular response to peptide hormone stimulus	18/585	243/23174	4.98674e-05	0.000441794	0.00027671	Stat3/Stat5a/Sh2b2/Rarres2/Slc2a4/Irf1/Sgk1/Igf1/Srebf1/Prkcd/Gpam/Sorbs1/Stat1/Zbtb7b/Pxn/Dennd4c/Socs3/Soga1	18
1583	GA_ctx_end.up	GA_ctx_end	up	GO:0019216	regulation of lipid metabolic process	22/585	336/23174	5.01277e-05	0.000443234	0.000277613	Angptl4/Apoe/Apoc2/Stat5a/Rarres2/Igf1/Srebf1/Prkcd/Apod/C3/Cpt1a/Gpam/Sorbs1/Pnpla2/Il1a/Rorc/Ccn1/Pik3ip1/Apobec1/Tspo/Lyn/Hcar2	22
1584	GA_ctx_end.up	GA_ctx_end	up	GO:2001057	reactive nitrogen species metabolic process	10/585	84/23174	5.0226e-05	0.00044324	0.000277616	Itgb2/Klf4/H2-M3/Igf1/Aif1/Ptx3/Tlr2/Slc7a2/Tmem106a/Tspo	10
1585	GA_ctx_end.up	GA_ctx_end	up	GO:0002720	positive regulation of cytokine production involved in immune response	8/585	53/23174	5.12236e-05	0.00044859	0.000280967	H2-M3/Rsad2/Cd74/Traf6/Tlr2/Arid5a/Fcer1g/B2m	8
1586	GA_ctx_end.up	GA_ctx_end	up	GO:0046718	viral entry into host cell	8/585	53/23174	5.12236e-05	0.00044859	0.000280967	Axl/Cd74/Ifitm7/Ifitm3/Ptx3/Trim30a/Trim56/Vamp8	8
1587	GA_ctx_end.up	GA_ctx_end	up	GO:0034109	homotypic cell-cell adhesion	9/585	68/23174	5.12278e-05	0.00044859	0.000280967	Ptpn6/Plek/Prkcd/Fermt3/Pdpn/Cd9/Ccl5/Pkp2/Lyn	9
1588	GA_ctx_end.up	GA_ctx_end	up	GO:0046637	regulation of alpha-beta T cell differentiation	9/585	68/23174	5.12278e-05	0.00044859	0.000280967	Irf1/Nckap1l/Runx1/Zbtb7b/Il4ra/Nfkbiz/Itpkb/Hlx/Zbtb16	9
1589	GA_ctx_end.up	GA_ctx_end	up	GO:0002768	immune response-regulating cell surface receptor signaling pathway	22/585	338/23174	5.47436e-05	0.000478453	0.000299671	Lcp2/Ptpn6/Sh2b2/H2-M3/Nckap1l/Lpxn/Ptprc/Fcgr2b/Traf6/Tlr2/Cd22/Cmtm3/Nfkbiz/C3ar1/Lyn/C5ar1/Lgals3/Ezr/Nfam1/Fcer1g/C5ar2/Bcl2a1d	22
1590	GA_ctx_end.up	GA_ctx_end	up	GO:0002369	T cell cytokine production	7/585	40/23174	5.69793e-05	0.00049513	0.000310117	Hfe/Arg1/Rsad2/Slc11a1/Traf6/Arid5a/B2m	7
1591	GA_ctx_end.up	GA_ctx_end	up	GO:0030225	macrophage differentiation	7/585	40/23174	5.69793e-05	0.00049513	0.000310117	Spi1/Csf1/Hcls1/Tlr2/Itgam/Cebpa/C1qc	7
1592	GA_ctx_end.up	GA_ctx_end	up	GO:0046633	alpha-beta T cell proliferation	7/585	40/23174	5.69793e-05	0.00049513	0.000310117	Lgals9/Cd44/Cd274/Irf1/Ptprc/Zbtb7b/Elf4	7
1593	GA_ctx_end.up	GA_ctx_end	up	GO:0051271	negative regulation of cellular component movement	21/585	315/23174	5.71035e-05	0.000495261	0.000310199	Wnt3/Timp1/Apoe/Klf4/Stat3/Chrd/Ccl12/Ager/Apod/Aif1/Fas/Cd63/Trp53inp1/Miip/Cd9/Idh2/Angpt2/Rras/Pkp2/Sema3b/C5ar2	21
1594	GA_ctx_end.up	GA_ctx_end	up	GO:0048017	inositol lipid-mediated signaling	14/585	160/23174	5.74686e-05	0.000497477	0.000311587	Sox9/Klf4/Ptpn6/Ncf1/Igf1/Adap2/Edn1/Hcls1/Csf1r/Plce1/Pik3ip1/Ccl5/Ezr/Hcst	14
1595	GA_ctx_end.up	GA_ctx_end	up	GO:0030888	regulation of B cell proliferation	9/585	69/23174	5.76106e-05	0.000497756	0.000311761	Nckap1l/Cdkn1a/Cd74/Ptprc/Fcgr2b/Cd22/Tyrobp/Clcf1/Lyn	9
1596	GA_ctx_end.up	GA_ctx_end	up	GO:0045778	positive regulation of ossification	11/585	103/23174	5.90649e-05	0.000508365	0.000318407	Igf1/Fbn2/Ccn1/P2rx7/Cebpa/Isg15/Fzd9/Ifi204/Cebpb/Zbtb16/Cebpd	11
1597	GA_ctx_end.up	GA_ctx_end	up	GO:0032647	regulation of interferon-alpha production	6/585	28/23174	5.91748e-05	0.000508365	0.000318407	Havcr2/Irf7/Stat1/Ifih1/Zc3hav1/Tlr7	6
1598	GA_ctx_end.up	GA_ctx_end	up	GO:0045980	negative regulation of nucleotide metabolic process	6/585	28/23174	5.91748e-05	0.000508365	0.000318407	Ier3/Stat3/Ddit4/Cda/Nupr1/Tspo	6
1599	GA_ctx_end.up	GA_ctx_end	up	GO:0010506	regulation of autophagy	18/585	247/23174	6.16264e-05	0.000528426	0.000330972	Hk2/Stat3/Ager/Srebf1/Gfap/Trem2/Tmem173/Tlr2/Trp53inp1/Nupr1/Pycard/Bag3/Dap/Hspb8/Tspo/Irgm1/Depp1/Soga1	18
1600	GA_ctx_end.up	GA_ctx_end	up	GO:0010876	lipid localization	23/585	366/23174	6.3919e-05	0.00054705	0.000342636	Apoe/Apoc2/Cyp4f18/Stat5a/Abca1/Abcc3/Nfkbia/Edn1/Prkcd/Apod/Runx1/C3/Msr1/Pnpla2/Il1a/Spp1/P2rx7/Slco2b1/Anxa2/Apoc1/Tspo/Abcb4/Stard5	23
1601	GA_ctx_end.up	GA_ctx_end	up	GO:0002524	hypersensitivity	5/585	18/23174	6.57345e-05	0.00055733	0.000349075	Fcgr1/C3/Fcgr2b/Fcgr3/Fcer1g	5
1602	GA_ctx_end.up	GA_ctx_end	up	GO:0034138	toll-like receptor 3 signaling pathway	5/585	18/23174	6.57345e-05	0.00055733	0.000349075	Lgals9/Havcr2/Cd86/Unc93b1/Tnip2	5
1603	GA_ctx_end.up	GA_ctx_end	up	GO:0048143	astrocyte activation	5/585	18/23174	6.57345e-05	0.00055733	0.000349075	Ager/Trem2/Grn/C1qa/C5ar1	5
1604	GA_ctx_end.up	GA_ctx_end	up	GO:0071605	monocyte chemotactic protein-1 production	5/585	18/23174	6.57345e-05	0.00055733	0.000349075	Ager/Erbin/Apod/Il1a/Cd84	5
1605	GA_ctx_end.up	GA_ctx_end	up	GO:0071637	regulation of monocyte chemotactic protein-1 production	5/585	18/23174	6.57345e-05	0.00055733	0.000349075	Ager/Erbin/Apod/Il1a/Cd84	5
1606	GA_ctx_end.up	GA_ctx_end	up	GO:0050732	negative regulation of peptidyl-tyrosine phosphorylation	8/585	55/23174	6.73233e-05	0.000569736	0.000356845	Ptpn6/Irf1/Igf1/Prkcd/Samsn1/Ptprc/Mvp/Socs3	8
1607	GA_ctx_end.up	GA_ctx_end	up	GO:0010634	positive regulation of epithelial cell migration	13/585	143/23174	7.08931e-05	0.000598829	0.000375067	Sox9/Itga3/Stat5a/Hspb1/Igf1/Lgmn/Hbegf/Fgfr1/Ctsh/Grn/Rhoj/Fgfbp1/Jun	13
1608	GA_ctx_end.up	GA_ctx_end	up	GO:0051235	maintenance of location	21/585	320/23174	7.15095e-05	0.000602913	0.000377625	Hk2/Lgals9/Bbc3/Apoe/Stat5a/Ptpn6/Cyba/Srgn/Nfkbia/C3/Fbn2/Plce1/Msr1/Pnpla2/Ptprc/Lcn2/P2rx7/Cxcl10/Tspo/Lyn/P2ry6	21
1609	GA_ctx_end.up	GA_ctx_end	up	GO:0030198	extracellular matrix organization	19/585	273/23174	7.21575e-05	0.000607248	0.00038034	Sox9/Aebp1/Gfap/Lcp1/Efemp2/Ptx3/Ccn1/Pdpn/Dmp1/Eln/Tnfrsf1a/Anxa2/Tgfbi/Adamts2/Ctss/Lgals3/Lamb2/Bcl3/Col23a1	19
1610	GA_ctx_end.up	GA_ctx_end	up	GO:0061045	negative regulation of wound healing	9/585	71/23174	7.24006e-05	0.000608165	0.000380914	Apoe/Ager/Prkcd/Pros1/Cdkn1a/Serping1/Cd9/Anxa2/Cd109	9
1611	GA_ctx_end.up	GA_ctx_end	up	GO:0002230	positive regulation of defense response to virus by host	6/585	29/23174	7.30289e-05	0.000610053	0.000382097	Parp9/Tmem173/Stat1/Pycard/Ccl5/Dtx3l	6
1612	GA_ctx_end.up	GA_ctx_end	up	GO:0071354	cellular response to interleukin-6	6/585	29/23174	7.30289e-05	0.000610053	0.000382097	Spi1/Stat3/Entpd2/Il6ra/Cebpa/Sbno2	6
1613	GA_ctx_end.up	GA_ctx_end	up	GO:0097242	amyloid-beta clearance	6/585	29/23174	7.30289e-05	0.000610053	0.000382097	Itgb2/Apoe/Trem2/C3/Msr1/C5ar1	6
1614	GA_ctx_end.up	GA_ctx_end	up	GO:0051099	positive regulation of binding	16/585	206/23174	7.38591e-05	0.000615855	0.000385731	Lgals9/Apoe/Klf4/Hfe/Igf1/Myc/Parp9/Bambi/Tmem173/Traf6/Anxa2/Plaur/Dtx3l/Lgals3/B2m/Spag8	16
1615	GA_ctx_end.up	GA_ctx_end	up	GO:0002440	production of molecular mediator of immune response	22/585	345/23174	7.40398e-05	0.000616228	0.000385965	Tcirg1/Hfe/H2-M3/Arg1/Rsad2/Parp3/Cd74/Fas/Slc11a1/Ptprc/Mr1/Fcgr2b/Traf6/Samhd1/Tlr2/Cd22/Il4ra/Arid5a/Clcf1/Fcer1g/B2m/H2-Ab1	22
1616	GA_ctx_end.up	GA_ctx_end	up	GO:0033029	regulation of neutrophil apoptotic process	4/585	10/23174	7.47814e-05	0.000620125	0.000388406	Cd44/Fcgr2b/Itpkb/Hcar2	4
1617	GA_ctx_end.up	GA_ctx_end	up	GO:2001179	regulation of interleukin-10 secretion	4/585	10/23174	7.47814e-05	0.000620125	0.000388406	Lgals9/Cd274/Pycard/Cd84	4
1618	GA_ctx_end.up	GA_ctx_end	up	GO:0051090	regulation of DNA-binding transcription factor activity	24/585	395/23174	7.55357e-05	0.000625237	0.000391607	Itgb2/Klf4/Hck/Stat3/Ager/Havcr2/Nfkbia/Edn1/Erbin/Hcls1/Pim1/Tmem173/Fcgr2b/Traf6/Crtc2/Tlr2/Anxa4/Nupr1/Pycard/Arhgef5/Foxj1/Cd84/Dap/Nfam1	24
1619	GA_ctx_end.up	GA_ctx_end	up	GO:0045620	negative regulation of lymphocyte differentiation	8/585	56/23174	7.6827e-05	0.000634768	0.000397577	Cd44/Irf1/Runx1/Cd74/Zbtb7b/Il4ra/Foxj1/Hlx	8
1620	GA_ctx_end.up	GA_ctx_end	up	GO:0001655	urogenital system development	22/585	346/23174	7.72421e-05	0.000637037	0.000398998	Sox9/Itga3/Stat5a/Cd44/Igf1/Sgpl1/Myc/Adamts1/Plce1/Gsta3/Stat1/Smad9/Il6ra/Anxa4/Klf15/Angpt2/Fgfr1/C3ar1/Plaur/Lamb2/Zbtb16/Sox4	22
1621	GA_ctx_end.up	GA_ctx_end	up	GO:0097191	extrinsic apoptotic signaling pathway	17/585	229/23174	7.79838e-05	0.000641986	0.000402098	Igf1/Tnfrsf12a/Fas/Ptprc/Atf3/Lcn2/Il1a/P2rx7/Ltbr/Pycard/Bag3/Fgfr1/Lgals3/Gpx1/Bcl2a1b/Bcl2a1a/Bcl2a1d	17
1622	GA_ctx_end.up	GA_ctx_end	up	GO:0051346	negative regulation of hydrolase activity	24/585	396/23174	7.8549e-05	0.000645108	0.000404053	Timp1/Angptl4/Klf4/Rasa4/Cd44/Itih3/Igf1/Serpina3n/Serpina3m/Nckap1l/Serping1/Itih5/Ptx3/Ecm1/A2m/Renbp/Birc3/Cd109/Plaur/Spink8/Cnn3/Gpx1/Cst7/Bcl2a1d	24
1623	GA_ctx_end.up	GA_ctx_end	up	GO:0006110	regulation of glycolytic process	7/585	42/23174	7.89318e-05	0.000645108	0.000404053	Ier3/Stat3/Igf1/Ddit4/Myc/P2rx7/Nupr1	7
1624	GA_ctx_end.up	GA_ctx_end	up	GO:0030811	regulation of nucleotide catabolic process	7/585	42/23174	7.89318e-05	0.000645108	0.000404053	Ier3/Stat3/Igf1/Ddit4/Myc/P2rx7/Nupr1	7
1625	GA_ctx_end.up	GA_ctx_end	up	GO:0050691	regulation of defense response to virus by host	7/585	42/23174	7.89318e-05	0.000645108	0.000404053	Parp9/Tmem173/Stat1/Zc3hav1/Pycard/Ccl5/Dtx3l	7
1626	GA_ctx_end.up	GA_ctx_end	up	GO:0046425	regulation of JAK-STAT cascade	14/585	165/23174	8.0276e-05	0.000654914	0.000410195	Irf1/Igf1/Hcls1/Parp9/Csf1r/Ptprc/Il6ra/Cxcl5/Tnfrsf1a/Ccl5/Clcf1/Lyn/Socs3/Bcl3	14
1627	GA_ctx_end.up	GA_ctx_end	up	GO:0051017	actin filament bundle assembly	14/585	166/23174	8.56802e-05	0.000697748	0.000437023	Sdc4/Plek/Pdlim4/Gpr65/Lcp1/Itgb5/Aif1/Sorbs1/Pxn/Eln/Triobp/Arhgef5/Rhod/Ezr	14
1628	GA_ctx_end.up	GA_ctx_end	up	GO:1900424	regulation of defense response to bacterium	5/585	19/23174	8.73643e-05	0.000703059	0.00044035	Lgals9/Cyba/Havcr2/Cxcl5/Grn	5
1629	GA_ctx_end.up	GA_ctx_end	up	GO:0030260	entry into host cell	8/585	57/23174	8.74173e-05	0.000703059	0.00044035	Axl/Cd74/Ifitm7/Ifitm3/Ptx3/Trim30a/Trim56/Vamp8	8
1630	GA_ctx_end.up	GA_ctx_end	up	GO:0032615	interleukin-12 production	8/585	57/23174	8.74173e-05	0.000703059	0.00044035	Ager/H2-M3/Irf1/Prkcd/Traf6/Tlr2/Tnfsf9/Unc93b1	8
1631	GA_ctx_end.up	GA_ctx_end	up	GO:0044409	entry into host	8/585	57/23174	8.74173e-05	0.000703059	0.00044035	Axl/Cd74/Ifitm7/Ifitm3/Ptx3/Trim30a/Trim56/Vamp8	8
1632	GA_ctx_end.up	GA_ctx_end	up	GO:0051806	entry into cell of other organism involved in symbiotic interaction	8/585	57/23174	8.74173e-05	0.000703059	0.00044035	Axl/Cd74/Ifitm7/Ifitm3/Ptx3/Trim30a/Trim56/Vamp8	8
1633	GA_ctx_end.up	GA_ctx_end	up	GO:0051828	entry into other organism involved in symbiotic interaction	8/585	57/23174	8.74173e-05	0.000703059	0.00044035	Axl/Cd74/Ifitm7/Ifitm3/Ptx3/Trim30a/Trim56/Vamp8	8
1634	GA_ctx_end.up	GA_ctx_end	up	GO:2001169	regulation of ATP biosynthetic process	8/585	57/23174	8.74173e-05	0.000703059	0.00044035	Ier3/Stat3/Igf1/Ddit4/Myc/Trem2/P2rx7/Nupr1	8
1635	GA_ctx_end.up	GA_ctx_end	up	GO:0002724	regulation of T cell cytokine production	6/585	30/23174	8.93504e-05	0.000713545	0.000446918	Hfe/Arg1/Rsad2/Traf6/Arid5a/B2m	6
1636	GA_ctx_end.up	GA_ctx_end	up	GO:0032607	interferon-alpha production	6/585	30/23174	8.93504e-05	0.000713545	0.000446918	Havcr2/Irf7/Stat1/Ifih1/Zc3hav1/Tlr7	6
1637	GA_ctx_end.up	GA_ctx_end	up	GO:0043372	positive regulation of CD4-positive, alpha-beta T cell differentiation	6/585	30/23174	8.93504e-05	0.000713545	0.000446918	Irf1/Nckap1l/Zbtb7b/Il4ra/Nfkbiz/Hlx	6
1638	GA_ctx_end.up	GA_ctx_end	up	GO:2000778	positive regulation of interleukin-6 secretion	6/585	30/23174	8.93504e-05	0.000713545	0.000446918	Lgals9/Aif1/Ifih1/Pycard/Unc93b1/Arid5a	6
1639	GA_ctx_end.up	GA_ctx_end	up	GO:0045453	bone resorption	9/585	73/23174	9.02591e-05	0.000718273	0.000449879	Tcirg1/Csf1r/Traf6/Spp1/P2rx7/Rac2/Ctss/Mc4r/Fcgr4	9
1640	GA_ctx_end.up	GA_ctx_end	up	GO:0045670	regulation of osteoclast differentiation	9/585	73/23174	9.02591e-05	0.000718273	0.000449879	Ccl3/Csf1/Trem2/Csf1r/Ccr1/Traf6/Tyrobp/Ccl5/Cebpb	9
1641	GA_ctx_end.up	GA_ctx_end	up	GO:0021782	glial cell development	11/585	108/23174	9.12232e-05	0.000724673	0.000453888	Ager/Gfap/Trem2/Tlr2/Mxra8/Itgam/Grn/C1qa/C5ar1/Lamb2/Sox4	11
1642	GA_ctx_end.up	GA_ctx_end	up	GO:0043277	apoptotic cell clearance	7/585	43/23174	9.22461e-05	0.000731518	0.000458175	Axl/Trem2/C3/Tyrobp/Ccl2/Tgm2/Cd300lf	7
1643	GA_ctx_end.up	GA_ctx_end	up	GO:0002429	immune response-activating cell surface receptor signaling pathway	21/585	326/23174	9.30027e-05	0.000736231	0.000461126	Lcp2/Ptpn6/Sh2b2/Nckap1l/Lpxn/Ptprc/Fcgr2b/Traf6/Tlr2/Cd22/Cmtm3/Nfkbiz/C3ar1/Lyn/C5ar1/Lgals3/Ezr/Nfam1/Fcer1g/C5ar2/Bcl2a1d	21
1644	GA_ctx_end.up	GA_ctx_end	up	GO:0042133	neurotransmitter metabolic process	13/585	147/23174	9.4075e-05	0.000743422	0.000465631	Itgb2/Klf4/Slc1a3/H2-M3/Igf1/Ddc/Aif1/Ptx3/Tlr2/Slc7a2/Tmem106a/Tspo/Cyp2d22	13
1645	GA_ctx_end.up	GA_ctx_end	up	GO:0001938	positive regulation of endothelial cell proliferation	10/585	91/23174	9.98723e-05	0.000787863	0.000493465	Stat3/Stat5a/Cyba/Arg1/Igf1/Ecm1/Fgfr1/Ccl2/Fgfbp1/Jun	10
1646	GA_ctx_end.up	GA_ctx_end	up	GO:0061572	actin filament bundle organization	14/585	169/23174	0.000103836	0.000817707	0.000512158	Sdc4/Plek/Pdlim4/Gpr65/Lcp1/Itgb5/Aif1/Sorbs1/Pxn/Eln/Triobp/Arhgef5/Rhod/Ezr	14
1647	GA_ctx_end.up	GA_ctx_end	up	GO:0007204	positive regulation of cytosolic calcium ion concentration	21/585	329/23174	0.000105761	0.000831427	0.000520751	Cd52/Ccl3/Bbc3/Ptpn6/Cyba/Gna13/Edn1/Gpr65/Plce1/Ccr1/Gpr35/Ptprc/P2rx7/Adm/Cxcl10/Tgm2/C3ar1/Lyn/P2ry6/C5ar1/C5ar2	21
1648	GA_ctx_end.up	GA_ctx_end	up	GO:0042113	B cell activation	24/585	404/23174	0.000106795	0.000838103	0.000524933	Tcirg1/Stat5a/Ptpn6/Prkcd/Nckap1l/Samsn1/Cd86/Cdkn1a/Parp3/Cd74/Fas/Ptprc/Fcgr2b/Cd22/Tyrobp/Foxj1/Clcf1/Lyn/Zfp36l2/Fzd9/Bcl3/Nfam1/Tnip2/H2-Ab1	24
1649	GA_ctx_end.up	GA_ctx_end	up	GO:0070527	platelet aggregation	7/585	44/23174	0.000107333	0.000839416	0.000525755	Ptpn6/Plek/Prkcd/Fermt3/Pdpn/Cd9/Lyn	7
1650	GA_ctx_end.up	GA_ctx_end	up	GO:0090207	regulation of triglyceride metabolic process	7/585	44/23174	0.000107333	0.000839416	0.000525755	Apoe/Apoc2/Srebf1/C3/Gpam/Pnpla2/Apobec1	7
1651	GA_ctx_end.up	GA_ctx_end	up	GO:0010758	regulation of macrophage chemotaxis	6/585	31/23174	0.000108446	0.000845211	0.000529384	Rarres2/Csf1/Ccl5/Ccl2/C3ar1/C5ar1	6
1652	GA_ctx_end.up	GA_ctx_end	up	GO:0070741	response to interleukin-6	6/585	31/23174	0.000108446	0.000845211	0.000529384	Spi1/Stat3/Entpd2/Il6ra/Cebpa/Sbno2	6
1653	GA_ctx_end.up	GA_ctx_end	up	GO:1904892	regulation of STAT cascade	14/585	170/23174	0.000110588	0.000860421	0.000538911	Irf1/Igf1/Hcls1/Parp9/Csf1r/Ptprc/Il6ra/Cxcl5/Tnfrsf1a/Ccl5/Clcf1/Lyn/Socs3/Bcl3	14
1654	GA_ctx_end.up	GA_ctx_end	up	GO:0032930	positive regulation of superoxide anion generation	5/585	20/23174	0.000114076	0.000881512	0.000552121	Itgb2/Cyba/Prkcd/Tyrobp/Itgam	5
1655	GA_ctx_end.up	GA_ctx_end	up	GO:0033033	negative regulation of myeloid cell apoptotic process	5/585	20/23174	0.000114076	0.000881512	0.000552121	Stat5a/Fcgr2b/Ccl5/Itpkb/Fcer1g	5
1656	GA_ctx_end.up	GA_ctx_end	up	GO:0060252	positive regulation of glial cell proliferation	5/585	20/23174	0.000114076	0.000881512	0.000552121	Igf1/Gfap/Myc/Tspo/Lyn	5
1657	GA_ctx_end.up	GA_ctx_end	up	GO:1904469	positive regulation of tumor necrosis factor secretion	5/585	20/23174	0.000114076	0.000881512	0.000552121	Havcr2/Ifih1/Tlr2/Arid5a/Cd84	5
1658	GA_ctx_end.up	GA_ctx_end	up	GO:0040013	negative regulation of locomotion	21/585	331/23174	0.000115107	0.000882435	0.000552699	Wnt3/Timp1/Apoe/Klf4/Stat3/Chrd/Ccl12/Ager/Apod/Aif1/Fas/Cd63/Trp53inp1/Miip/Idh2/Angpt2/Rras/Pkp2/Trim56/Sema3b/C5ar2	21
1659	GA_ctx_end.up	GA_ctx_end	up	GO:0002468	dendritic cell antigen processing and presentation	4/585	11/23174	0.000115168	0.000882435	0.000552699	Cd68/Cd74/Slc11a1/Clec4a2	4
1660	GA_ctx_end.up	GA_ctx_end	up	GO:0036005	response to macrophage colony-stimulating factor	4/585	11/23174	0.000115168	0.000882435	0.000552699	Csf1/Csf1r/Tlr2/Dok1	4
1661	GA_ctx_end.up	GA_ctx_end	up	GO:0036006	cellular response to macrophage colony-stimulating factor stimulus	4/585	11/23174	0.000115168	0.000882435	0.000552699	Csf1/Csf1r/Tlr2/Dok1	4
1662	GA_ctx_end.up	GA_ctx_end	up	GO:0150078	positive regulation of neuroinflammatory response	4/585	11/23174	0.000115168	0.000882435	0.000552699	Ager/Trem2/Nupr1/C1qa	4
1663	GA_ctx_end.up	GA_ctx_end	up	GO:0043123	positive regulation of I-kappaB kinase/NF-kappaB signaling	11/585	111/23174	0.000116923	0.000894369	0.000560174	Map3k14/Cd74/Traf6/Il1a/Zc3hav1/Ltbr/Tmem106a/Tgm2/Tifa/Tnip2/Akap13	11
1664	GA_ctx_end.up	GA_ctx_end	up	GO:0072330	monocarboxylic acid biosynthetic process	18/585	260/23174	0.000118537	0.00090519	0.000566952	Hk2/Apoc2/Ier3/Stat3/Slc1a3/Igf1/Ddit4/Srebf1/Edn1/Myc/Cd74/Fads2/P2rx7/Hpgds/Tbxas1/Nupr1/Ptges/Thnsl2	18
1665	GA_ctx_end.up	GA_ctx_end	up	GO:0007264	small GTPase mediated signal transduction	27/585	485/23174	0.000119889	0.000912444	0.000571495	Itga3/Apoe/Rasa4/Sh2b2/Csf1/Abca1/Rab32/Igf1/Gna13/Gpr65/Aif1/Plce1/Gpr35/Pdpn/Arhgef6/Rab20/Rac2/Arhgef5/Vav1/Rras/Itpkb/Rhod/Rhoj/Arhgap30/Jun/Akap13/Dok1	27
1666	GA_ctx_end.up	GA_ctx_end	up	GO:0048871	multicellular organismal homeostasis	27/585	485/23174	0.000119889	0.000912444	0.000571495	Sox9/Tcirg1/Stat3/Ampd3/Hfe/Csf1/Gadd45g/Csf1r/Slc11a1/Lcn2/Traf6/Il1a/Zbtb7b/Cpt2/Spp1/Plac8/P2rx7/Il4ra/Ctsh/Rac2/Ucp2/Ccl5/Ctss/Mc4r/Cebpb/Fcgr4/Gpx1	27
1667	GA_ctx_end.up	GA_ctx_end	up	GO:0006809	nitric oxide biosynthetic process	9/585	76/23174	0.000123881	0.00094125	0.000589537	Itgb2/Klf4/H2-M3/Igf1/Aif1/Ptx3/Tlr2/Slc7a2/Tspo	9
1668	GA_ctx_end.up	GA_ctx_end	up	GO:0032814	regulation of natural killer cell activation	7/585	45/23174	0.000124365	0.000943344	0.000590849	Lgals9/Axl/Stat5a/Irf1/Havcr2/Il6ra/Tyrobp	7
1669	GA_ctx_end.up	GA_ctx_end	up	GO:0045444	fat cell differentiation	17/585	238/23174	0.000124847	0.000945415	0.000592146	Klf4/Sh2b2/Rarres2/Steap4/Slc2a4/Igf1/Srebf1/Zbtb7b/Rorc/Plac8/Cebpa/Zfp36l2/Creb5/Cebpb/Gpx1/Zbtb16/Cebpd	17
1670	GA_ctx_end.up	GA_ctx_end	up	GO:0006914	autophagy	23/585	383/23174	0.000126021	0.000951136	0.000595729	Hk2/Tcirg1/Stat3/Ager/Srebf1/Gfap/Trem2/Tmem173/Tlr2/Trp53inp1/Nupr1/Pycard/Bag3/Trim30a/Eva1a/Cd84/Dap/Hspb8/Tspo/Irgm1/Depp1/Vamp8/Soga1	23
1671	GA_ctx_end.up	GA_ctx_end	up	GO:0061919	process utilizing autophagic mechanism	23/585	383/23174	0.000126021	0.000951136	0.000595729	Hk2/Tcirg1/Stat3/Ager/Srebf1/Gfap/Trem2/Tmem173/Tlr2/Trp53inp1/Nupr1/Pycard/Bag3/Trim30a/Eva1a/Cd84/Dap/Hspb8/Tspo/Irgm1/Depp1/Vamp8/Soga1	23
1672	GA_ctx_end.up	GA_ctx_end	up	GO:0001779	natural killer cell differentiation	6/585	32/23174	0.000130645	0.000981134	0.000614518	Lgals9/Axl/Stat5a/Slamf6/Irf1/Ptprc	6
1673	GA_ctx_end.up	GA_ctx_end	up	GO:0032728	positive regulation of interferon-beta production	6/585	32/23174	0.000130645	0.000981134	0.000614518	Irf1/Irf7/Ifih1/Tlr2/Zc3hav1/Tlr7	6
1674	GA_ctx_end.up	GA_ctx_end	up	GO:0072538	T-helper 17 type immune response	6/585	32/23174	0.000130645	0.000981134	0.000614518	Stat3/Slamf6/Zbtb7b/Rorc/Nfkbiz/Arid5a	6
1675	GA_ctx_end.up	GA_ctx_end	up	GO:0050688	regulation of defense response to virus	9/585	77/23174	0.000137185	0.00102855	0.000644214	Apobec3/Parp9/Tmem173/Stat1/Zc3hav1/Pycard/Nlrx1/Ccl5/Dtx3l	9
1676	GA_ctx_end.up	GA_ctx_end	up	GO:2000404	regulation of T cell migration	7/585	46/23174	0.000143527	0.00107432	0.000672882	Lgals9/Apod/Aif1/Ecm1/Pycard/Cxcl10/Ccl5	7
1677	GA_ctx_end.up	GA_ctx_end	up	GO:0043281	regulation of cysteine-type endopeptidase activity involved in apoptotic process	15/585	196/23174	0.00014485	0.00108244	0.000677966	Bbc3/Klf4/Cd44/Igf1/Myc/Fas/Stat1/Ccn1/Pycard/Birc3/Dap/Plaur/Mgmt/Gpx1/Bcl2a1d	15
1678	GA_ctx_end.up	GA_ctx_end	up	GO:0032693	negative regulation of interleukin-10 production	5/585	21/23174	0.000146629	0.00109034	0.000682918	Ager/Cd274/Fcgr2b/Tyrobp/Cd84	5
1679	GA_ctx_end.up	GA_ctx_end	up	GO:0060333	interferon-gamma-mediated signaling pathway	5/585	21/23174	0.000146629	0.00109034	0.000682918	Irf1/Arg1/Parp9/Stat1/Irgm1	5
1680	GA_ctx_end.up	GA_ctx_end	up	GO:0070230	positive regulation of lymphocyte apoptotic process	5/585	21/23174	0.000146629	0.00109034	0.000682918	Bbc3/Cd274/Myc/P2rx7/Ccl5	5
1681	GA_ctx_end.up	GA_ctx_end	up	GO:0050864	regulation of B cell activation	18/585	265/23174	0.000150474	0.0011171	0.00069968	Stat5a/Ptpn6/Nckap1l/Samsn1/Cdkn1a/Parp3/Cd74/Fas/Ptprc/Fcgr2b/Cd22/Tyrobp/Foxj1/Clcf1/Lyn/Zfp36l2/Nfam1/Tnip2	18
1682	GA_ctx_end.up	GA_ctx_end	up	GO:0010821	regulation of mitochondrion organization	12/585	134/23174	0.000153916	0.00114079	0.000714515	Hk2/Bbc3/Ier3/Igf1/Srebf1/Trem2/Fas/Pycard/Bag3/Tspo/Plaur/Gpx1	12
1683	GA_ctx_end.up	GA_ctx_end	up	GO:0046596	regulation of viral entry into host cell	6/585	33/23174	0.000156296	0.00115466	0.000723201	Cd74/Ifitm7/Ifitm3/Ptx3/Trim30a/Trim56	6
1684	GA_ctx_end.up	GA_ctx_end	up	GO:1990774	tumor necrosis factor secretion	6/585	33/23174	0.000156296	0.00115466	0.000723201	Havcr2/Ifih1/Tlr2/Tmem106a/Arid5a/Cd84	6
1685	GA_ctx_end.up	GA_ctx_end	up	GO:0030282	bone mineralization	11/585	115/23174	0.000160589	0.00118444	0.000741855	Sox9/Igf1/Srgn/Fbn2/Ccr1/Ecm1/Ccn1/P2rx7/Sbno2/Isg15/Fzd9	11
1686	GA_ctx_end.up	GA_ctx_end	up	GO:0043542	endothelial cell migration	15/585	198/23174	0.000162011	0.00119299	0.000747212	Itgb2/Apoe/Klf4/Stat5a/Hspb1/Ager/Igf1/Lgmn/Pxn/Angpt2/Fgfr1/Grn/Rhoj/Fgfbp1/Gpx1	15
1687	GA_ctx_end.up	GA_ctx_end	up	GO:0050702	interleukin-1 beta secretion	7/585	47/23174	0.000165012	0.00121271	0.000759559	Ccl3/Abca1/Gsdmd/Tlr2/P2rx7/Pycard/Tmem106a	7
1688	GA_ctx_end.up	GA_ctx_end	up	GO:0030336	negative regulation of cell migration	18/585	267/23174	0.000165223	0.00121271	0.000759559	Timp1/Apoe/Klf4/Stat3/Chrd/Ccl12/Ager/Apod/Aif1/Fas/Cd63/Trp53inp1/Miip/Idh2/Angpt2/Rras/Pkp2/C5ar2	18
1689	GA_ctx_end.up	GA_ctx_end	up	GO:0038034	signal transduction in absence of ligand	9/585	79/23174	0.000167389	0.00122464	0.000767032	Igf1/Fas/Lcn2/Il1a/Bag3/Fgfr1/Bcl2a1b/Bcl2a1a/Bcl2a1d	9
1690	GA_ctx_end.up	GA_ctx_end	up	GO:0097192	extrinsic apoptotic signaling pathway in absence of ligand	9/585	79/23174	0.000167389	0.00122464	0.000767032	Igf1/Fas/Lcn2/Il1a/Bag3/Fgfr1/Bcl2a1b/Bcl2a1a/Bcl2a1d	9
1691	GA_ctx_end.up	GA_ctx_end	up	GO:0001781	neutrophil apoptotic process	4/585	12/23174	0.000169306	0.00123073	0.000770847	Cd44/Fcgr2b/Itpkb/Hcar2	4
1692	GA_ctx_end.up	GA_ctx_end	up	GO:0002923	regulation of humoral immune response mediated by circulating immunoglobulin	4/585	12/23174	0.000169306	0.00123073	0.000770847	Ptpn6/Ptprc/Fcgr2b/Foxj1	4
1693	GA_ctx_end.up	GA_ctx_end	up	GO:0043312	neutrophil degranulation	4/585	12/23174	0.000169306	0.00123073	0.000770847	Itgb2/Myo1f/Itgam/Stx11	4
1694	GA_ctx_end.up	GA_ctx_end	up	GO:1900426	positive regulation of defense response to bacterium	4/585	12/23174	0.000169306	0.00123073	0.000770847	Lgals9/Cyba/Havcr2/Grn	4
1695	GA_ctx_end.up	GA_ctx_end	up	GO:0045834	positive regulation of lipid metabolic process	13/585	156/23174	0.000171293	0.00124317	0.000778643	Angptl4/Apoe/Apoc2/Igf1/Srebf1/Prkcd/Cpt1a/Gpam/Sorbs1/Pnpla2/Il1a/Ccn1/Lyn	13
1696	GA_ctx_end.up	GA_ctx_end	up	GO:0030330	DNA damage response, signal transduction by p53 class mediator	8/585	63/23174	0.000179476	0.00130048	0.000814538	Cd44/Pttg1ip/Dyrk3/Cdkn1a/Cd74/Brca2/Bcl3/Sox4	8
1697	GA_ctx_end.up	GA_ctx_end	up	GO:0008202	steroid metabolic process	19/585	293/23174	0.00018167	0.00131428	0.000823179	Apoe/Stat5a/Abca1/Cyb5r3/Igf1/Sgpl1/Srebf1/Hsd17b4/Il1a/Hmgcs2/Rorc/Spp1/Adm/Fgfr1/Cebpa/Apoc1/Tspo/Ch25h/Cyp2d22	19
1698	GA_ctx_end.up	GA_ctx_end	up	GO:0010952	positive regulation of peptidase activity	13/585	157/23174	0.000182541	0.00131639	0.000824498	Bbc3/Stat3/Ager/Lgmn/Myc/Fas/Stat1/Ccn1/Pycard/Ctsh/Grn/Dap/Lyn	13
1699	GA_ctx_end.up	GA_ctx_end	up	GO:0048015	phosphatidylinositol-mediated signaling	13/585	157/23174	0.000182541	0.00131639	0.000824498	Sox9/Klf4/Ptpn6/Ncf1/Igf1/Edn1/Hcls1/Csf1r/Plce1/Pik3ip1/Ccl5/Ezr/Hcst	13
1700	GA_ctx_end.up	GA_ctx_end	up	GO:0030500	regulation of bone mineralization	9/585	80/23174	0.000184452	0.00132538	0.000830132	Sox9/Srgn/Fbn2/Ccr1/Ecm1/Ccn1/P2rx7/Isg15/Fzd9	9
1701	GA_ctx_end.up	GA_ctx_end	up	GO:0002428	antigen processing and presentation of peptide antigen via MHC class Ib	6/585	34/23174	0.000185771	0.00132538	0.000830132	H2-M3/H2-K1/H2-Q9/H2-Q4/H2-Q1/B2m	6
1702	GA_ctx_end.up	GA_ctx_end	up	GO:0042832	defense response to protozoan	6/585	34/23174	0.000185771	0.00132538	0.000830132	Arg1/Slc11a1/Gbp3/Gbp2/Il4ra/Bcl3	6
1703	GA_ctx_end.up	GA_ctx_end	up	GO:0001780	neutrophil homeostasis	5/585	22/23174	0.000185834	0.00132538	0.000830132	Axl/Cd44/Fcgr2b/Itpkb/Hcar2	5
1704	GA_ctx_end.up	GA_ctx_end	up	GO:0002864	regulation of acute inflammatory response to antigenic stimulus	5/585	22/23174	0.000185834	0.00132538	0.000830132	Fcgr1/C3/Fcgr2b/Fcgr3/Fcer1g	5
1705	GA_ctx_end.up	GA_ctx_end	up	GO:0045063	T-helper 1 cell differentiation	5/585	22/23174	0.000185834	0.00132538	0.000830132	Relb/Irf1/Gadd45g/Il4ra/Hlx	5
1706	GA_ctx_end.up	GA_ctx_end	up	GO:0071800	podosome assembly	5/585	22/23174	0.000185834	0.00132538	0.000830132	Hck/Lcp1/Msn/Arhgef5/Bin2	5
1707	GA_ctx_end.up	GA_ctx_end	up	GO:0009636	response to toxic substance	21/585	343/23174	0.000188151	0.0013398	0.000839164	Axl/Nqo1/Ccl4/Igf1/Ddc/Prkcd/Fas/Gsta3/Prdx6/Lcn2/Trp53inp1/Nupr1/Mt2/Cdo1/Ccl5/Ccl7/Ephx1/Rnf146/Apobec1/Chrnb1/Gpx1	21
1708	GA_ctx_end.up	GA_ctx_end	up	GO:0050873	brown fat cell differentiation	7/585	48/23174	0.000189025	0.00134181	0.000840423	Sh2b2/Rarres2/Slc2a4/Zbtb7b/Plac8/Cebpa/Cebpb	7
1709	GA_ctx_end.up	GA_ctx_end	up	GO:1904407	positive regulation of nitric oxide metabolic process	7/585	48/23174	0.000189025	0.00134181	0.000840423	Itgb2/Klf4/H2-M3/Aif1/Ptx3/Tlr2/Tmem106a	7
1710	GA_ctx_end.up	GA_ctx_end	up	GO:0032868	response to insulin	16/585	224/23174	0.00019563	0.00138653	0.000868428	Sh2b2/Rarres2/Slc2a4/Sgk1/Srebf1/Srsf5/Prkcd/Gpam/Sorbs1/Stat1/Zbtb7b/Klf15/Dennd4c/Mc4r/Socs3/Soga1	16
1711	GA_ctx_end.up	GA_ctx_end	up	GO:0051924	regulation of calcium ion transport	18/585	271/23174	0.000198565	0.00140513	0.000880082	Ptpn6/Cyba/Ccl12/Ccl4/Igf1/Ccr1/Gpr35/P2rx7/Rrad/Anxa2/Cxcl10/Ccl5/Cd84/Tspo/Lyn/P2ry6/Lgals3/Ahnak	18
1712	GA_ctx_end.up	GA_ctx_end	up	GO:0009135	purine nucleoside diphosphate metabolic process	10/585	99/23174	0.00020227	0.0014269	0.000893719	Hk2/Ier3/Stat3/Ampd3/Entpd2/Igf1/Ddit4/Myc/P2rx7/Nupr1	10
1713	GA_ctx_end.up	GA_ctx_end	up	GO:0009179	purine ribonucleoside diphosphate metabolic process	10/585	99/23174	0.00020227	0.0014269	0.000893719	Hk2/Ier3/Stat3/Ampd3/Entpd2/Igf1/Ddit4/Myc/P2rx7/Nupr1	10
1714	GA_ctx_end.up	GA_ctx_end	up	GO:1902903	regulation of supramolecular fiber organization	21/585	345/23174	0.000203661	0.00143448	0.000898464	Apoe/Sdc4/Sgk1/Plek/Pdlim4/Aebp1/Edn1/Gpr65/Prkcd/Nckap1l/Hcls1/Tlr2/Pxn/Eln/Vasp/Pycard/Arhgef5/Fes/Capg/Gmfg/Akap13	21
1715	GA_ctx_end.up	GA_ctx_end	up	GO:2000249	regulation of actin cytoskeleton reorganization	6/585	35/23174	0.000219464	0.00154339	0.00096668	Hck/Ctsl/Csf1r/Rhod/Fes/Gmfg	6
1716	GA_ctx_end.up	GA_ctx_end	up	GO:1903317	regulation of protein maturation	9/585	82/23174	0.00022294	0.00156541	0.00098047	Ctsz/Serping1/C3/Cfh/A2m/Birc3/Anxa2/Cst7/Sox4	9
1717	GA_ctx_end.up	GA_ctx_end	up	GO:0033627	cell adhesion mediated by integrin	8/585	65/23174	0.000223816	0.00156913	0.000982803	Itgb2/Ptpn6/Nckap1l/Itgb5/Lpxn/Fermt3/Ccl5/Lyn	8
1718	GA_ctx_end.up	GA_ctx_end	up	GO:0001911	negative regulation of leukocyte mediated cytotoxicity	5/585	23/23174	0.000232551	0.00162285	0.00101644	Lgals9/H2-M3/Havcr2/Ptprc/Tap1	5
1719	GA_ctx_end.up	GA_ctx_end	up	GO:0032727	positive regulation of interferon-alpha production	5/585	23/23174	0.000232551	0.00162285	0.00101644	Irf7/Stat1/Ifih1/Zc3hav1/Tlr7	5
1720	GA_ctx_end.up	GA_ctx_end	up	GO:0043371	negative regulation of CD4-positive, alpha-beta T cell differentiation	5/585	23/23174	0.000232551	0.00162285	0.00101644	Irf1/Runx1/Zbtb7b/Il4ra/Hlx	5
1721	GA_ctx_end.up	GA_ctx_end	up	GO:0044070	regulation of anion transport	11/585	120/23174	0.000233975	0.00163028	0.0010211	Apoe/Cyp4f18/Arg1/Edn1/Prkcd/Il1a/P2rx7/Fgfr1/Fxyd1/Abcb4/Cebpb	11
1722	GA_ctx_end.up	GA_ctx_end	up	GO:0046434	organophosphate catabolic process	15/585	205/23174	0.000236724	0.00164536	0.00103055	Hk2/Apoc2/Ier3/Stat3/Entpd2/Ncf1/Igf1/Ddit4/Prkcd/Myc/Ncf2/Prdx6/Samhd1/P2rx7/Nupr1	15
1723	GA_ctx_end.up	GA_ctx_end	up	GO:0009991	response to extracellular stimulus	23/585	400/23174	0.000236866	0.00164536	0.00103055	Angptl4/Axl/Apoe/Hfe/Cd68/Castor1/Srebf1/Rnase4/Gsdmd/Cdkn1a/Pim1/Fas/Stat1/Ptprc/Atf3/Spp1/P2rx7/Dap/Mc4r/Jun/Fes/Slc39a4/Cdkn2b	23
1724	GA_ctx_end.up	GA_ctx_end	up	GO:0006140	regulation of nucleotide metabolic process	10/585	101/23174	0.000238494	0.0016476	0.00103195	Ier3/Stat3/Igf1/Ddit4/Myc/Trem2/Cda/P2rx7/Nupr1/Tspo	10
1725	GA_ctx_end.up	GA_ctx_end	up	GO:0032494	response to peptidoglycan	4/585	13/23174	0.000239681	0.0016476	0.00103195	Trem2/Tlr2/Irf5/C5ar1	4
1726	GA_ctx_end.up	GA_ctx_end	up	GO:0042492	gamma-delta T cell differentiation	4/585	13/23174	0.000239681	0.0016476	0.00103195	Stat5a/Nckap1l/Ptprc/Rorc	4
1727	GA_ctx_end.up	GA_ctx_end	up	GO:0045820	negative regulation of glycolytic process	4/585	13/23174	0.000239681	0.0016476	0.00103195	Ier3/Stat3/Ddit4/Nupr1	4
1728	GA_ctx_end.up	GA_ctx_end	up	GO:0046642	negative regulation of alpha-beta T cell proliferation	4/585	13/23174	0.000239681	0.0016476	0.00103195	Lgals9/Cd44/Cd274/Zbtb7b	4
1729	GA_ctx_end.up	GA_ctx_end	up	GO:2000484	positive regulation of interleukin-8 secretion	4/585	13/23174	0.000239681	0.0016476	0.00103195	Tlr2/Pycard/Tlr1/Cd14	4
1730	GA_ctx_end.up	GA_ctx_end	up	GO:2001235	positive regulation of apoptotic signaling pathway	14/585	183/23174	0.00023973	0.0016476	0.00103195	Bbc3/Prkcd/Myc/Tnfrsf12a/Fas/Ptprc/Atf3/Trp53inp1/Ltbr/Nupr1/Pycard/Ctsh/Plaur/Inca1	14
1731	GA_ctx_end.up	GA_ctx_end	up	GO:0043370	regulation of CD4-positive, alpha-beta T cell differentiation	7/585	50/23174	0.000245513	0.00168479	0.00105524	Irf1/Nckap1l/Runx1/Zbtb7b/Il4ra/Nfkbiz/Hlx	7
1732	GA_ctx_end.up	GA_ctx_end	up	GO:0002792	negative regulation of peptide secretion	13/585	162/23174	0.000248791	0.00170451	0.00106759	Lgals9/Apoe/Srgn/Srebf1/Rsad2/Cd74/Anxa4/Idh2/Cd22/Ucp2/Cd84/Ezr/C5ar2	13
1733	GA_ctx_end.up	GA_ctx_end	up	GO:0048678	response to axon injury	8/585	66/23174	0.000249138	0.00170451	0.00106759	Klf4/Matn2/Tyrobp/Grn/Jun/Lamb2/Klk8/Rgma	8
1734	GA_ctx_end.up	GA_ctx_end	up	GO:0006639	acylglycerol metabolic process	11/585	121/23174	0.000251625	0.00171893	0.00107663	Apoe/Apoc2/Slc22a4/Srebf1/C3/Cpt1a/Gpam/Pnpla2/Apoc1/Apobec1/Gpx1	11
1735	GA_ctx_end.up	GA_ctx_end	up	GO:0002861	regulation of inflammatory response to antigenic stimulus	6/585	36/23174	0.000257788	0.00175049	0.00109639	Fcgr1/C3/Fcgr2b/Fcgr3/Fcer1g/Gpx1	6
1736	GA_ctx_end.up	GA_ctx_end	up	GO:0060337	type I interferon signaling pathway	6/585	36/23174	0.000257788	0.00175049	0.00109639	Ifitm7/Ifitm3/Irf7/Stat1/Zbp1/Samhd1	6
1737	GA_ctx_end.up	GA_ctx_end	up	GO:0071357	cellular response to type I interferon	6/585	36/23174	0.000257788	0.00175049	0.00109639	Ifitm7/Ifitm3/Irf7/Stat1/Zbp1/Samhd1	6
1738	GA_ctx_end.up	GA_ctx_end	up	GO:2000516	positive regulation of CD4-positive, alpha-beta T cell activation	6/585	36/23174	0.000257788	0.00175049	0.00109639	Irf1/Nckap1l/Zbtb7b/Il4ra/Nfkbiz/Hlx	6
1739	GA_ctx_end.up	GA_ctx_end	up	GO:0046427	positive regulation of JAK-STAT cascade	10/585	102/23174	0.000258551	0.00175305	0.00109799	Igf1/Hcls1/Parp9/Csf1r/Il6ra/Cxcl5/Tnfrsf1a/Ccl5/Clcf1/Lyn	10
1740	GA_ctx_end.up	GA_ctx_end	up	GO:0071407	cellular response to organic cyclic compound	26/585	482/23174	0.000260616	0.00176441	0.00110511	Stat3/Stat5a/Ccl12/Sgk1/Igf1/Ddit4/Per1/Nfkbia/Pim1/Tmem173/Stat1/Ifih1/Smad9/Rorc/Spp1/P2rx7/Zc3hav1/Msn/Cebpa/Ccl5/Abcb4/Zfp36l2/P2ry6/Ezr/Fes/Akap13	26
1741	GA_ctx_end.up	GA_ctx_end	up	GO:0034101	erythrocyte homeostasis	12/585	142/23174	0.000265044	0.00179171	0.00112221	Spi1/Axl/Stat3/Stat5a/Ampd3/Dyrk3/Nckap1l/Hcls1/Stat1/Isg15/Lyn/B2m	12
1742	GA_ctx_end.up	GA_ctx_end	up	GO:0016042	lipid catabolic process	19/585	302/23174	0.000266744	0.00179785	0.00112605	Apoe/Apoc2/Cyp4f18/Rarres2/Sgpl1/Prkcd/Naga/Hsd17b4/Cpt1a/Plce1/Pnpla2/Prdx6/Cpt2/Spp1/Pnpla7/Aspg/Abhd4/Hcar2/Pld4	19
1743	GA_ctx_end.up	GA_ctx_end	up	GO:0072001	renal system development	19/585	302/23174	0.000266744	0.00179785	0.00112605	Sox9/Itga3/Cd44/Sgpl1/Myc/Adamts1/Plce1/Gsta3/Stat1/Smad9/Il6ra/Anxa4/Klf15/Angpt2/Fgfr1/C3ar1/Lamb2/Zbtb16/Sox4	19
1744	GA_ctx_end.up	GA_ctx_end	up	GO:0043470	regulation of carbohydrate catabolic process	7/585	51/23174	0.000278452	0.00186843	0.00117026	Ier3/Stat3/Igf1/Ddit4/Myc/P2rx7/Nupr1	7
1745	GA_ctx_end.up	GA_ctx_end	up	GO:0050819	negative regulation of coagulation	7/585	51/23174	0.000278452	0.00186843	0.00117026	Apoe/Prkcd/Pros1/Serping1/Procr/Cd9/Anxa2	7
1746	GA_ctx_end.up	GA_ctx_end	up	GO:0051196	regulation of coenzyme metabolic process	7/585	51/23174	0.000278452	0.00186843	0.00117026	Ier3/Stat3/Igf1/Ddit4/Myc/P2rx7/Nupr1	7
1747	GA_ctx_end.up	GA_ctx_end	up	GO:0006869	lipid transport	20/585	328/23174	0.000279884	0.00187053	0.00117157	Apoe/Apoc2/Cyp4f18/Abca1/Abcc3/Nfkbia/Edn1/Prkcd/Apod/Runx1/Msr1/Il1a/Spp1/P2rx7/Slco2b1/Anxa2/Apoc1/Tspo/Abcb4/Stard5	20
1748	GA_ctx_end.up	GA_ctx_end	up	GO:0009185	ribonucleoside diphosphate metabolic process	10/585	103/23174	0.000280001	0.00187053	0.00117157	Hk2/Ier3/Stat3/Ampd3/Entpd2/Igf1/Ddit4/Myc/P2rx7/Nupr1	10
1749	GA_ctx_end.up	GA_ctx_end	up	GO:1903426	regulation of reactive oxygen species biosynthetic process	10/585	103/23174	0.000280001	0.00187053	0.00117157	Itgb2/Klf4/Stat3/Cyba/H2-M3/Igf1/Aif1/Ptx3/Tlr2/Tspo	10
1750	GA_ctx_end.up	GA_ctx_end	up	GO:1901292	nucleoside phosphate catabolic process	12/585	143/23174	0.000282829	0.00188664	0.00118167	Hk2/Ier3/Stat3/Entpd2/Ncf1/Igf1/Ddit4/Myc/Ncf2/Samhd1/P2rx7/Nupr1	12
1751	GA_ctx_end.up	GA_ctx_end	up	GO:0032928	regulation of superoxide anion generation	5/585	24/23174	0.000287686	0.00191341	0.00119843	Itgb2/Cyba/Prkcd/Tyrobp/Itgam	5
1752	GA_ctx_end.up	GA_ctx_end	up	GO:0042474	middle ear morphogenesis	5/585	24/23174	0.000287686	0.00191341	0.00119843	Naglu/Edn1/Myc/Fgfr1/Prrx2	5
1753	GA_ctx_end.up	GA_ctx_end	up	GO:0006638	neutral lipid metabolic process	11/585	123/23174	0.000290314	0.00192806	0.00120761	Apoe/Apoc2/Slc22a4/Srebf1/C3/Cpt1a/Gpam/Pnpla2/Apoc1/Apobec1/Gpx1	11
1754	GA_ctx_end.up	GA_ctx_end	up	GO:1903578	regulation of ATP metabolic process	9/585	85/23174	0.000293	0.00194305	0.001217	Ier3/Stat3/Igf1/Ddit4/Myc/Trem2/P2rx7/Nupr1/Tspo	9
1755	GA_ctx_end.up	GA_ctx_end	up	GO:2000146	negative regulation of cell motility	18/585	280/23174	0.000295808	0.00195881	0.00122687	Timp1/Apoe/Klf4/Stat3/Chrd/Ccl12/Ager/Apod/Aif1/Fas/Cd63/Trp53inp1/Miip/Idh2/Angpt2/Rras/Pkp2/C5ar2	18
1756	GA_ctx_end.up	GA_ctx_end	up	GO:0006959	humoral immune response	21/585	355/23174	0.000299325	0.00197921	0.00123965	Ptpn6/Rarres2/C4a/C4b/Serping1/C3/Cfh/Ptprc/Fcgr2b/Cxcl5/A2m/Foxj1/Cxcl10/Ccl2/C1qa/C1qc/C1qb/Bcl3/C1ra/H2-Ab1/Cfb	21
1757	GA_ctx_end.up	GA_ctx_end	up	GO:0046640	regulation of alpha-beta T cell proliferation	6/585	37/23174	0.00030118	0.00198858	0.00124552	Lgals9/Cd44/Cd274/Irf1/Ptprc/Zbtb7b	6
1758	GA_ctx_end.up	GA_ctx_end	up	GO:0045428	regulation of nitric oxide biosynthetic process	8/585	68/23174	0.000306826	0.00202291	0.00126702	Itgb2/Klf4/H2-M3/Igf1/Aif1/Ptx3/Tlr2/Tspo	8
1759	GA_ctx_end.up	GA_ctx_end	up	GO:0001822	kidney development	18/585	281/23174	0.000308821	0.00203311	0.00127341	Sox9/Itga3/Cd44/Sgpl1/Myc/Adamts1/Plce1/Gsta3/Smad9/Il6ra/Anxa4/Klf15/Angpt2/Fgfr1/C3ar1/Lamb2/Zbtb16/Sox4	18
1760	GA_ctx_end.up	GA_ctx_end	up	GO:0010827	regulation of glucose transmembrane transport	9/585	86/23174	0.000320049	0.00210397	0.00131779	Hk2/Sh2b2/Igf1/Edn1/Prkcd/Myc/C3/Sorbs1/Klf15	9
1761	GA_ctx_end.up	GA_ctx_end	up	GO:0061448	connective tissue development	18/585	282/23174	0.000322329	0.0021159	0.00132526	Sox9/Csf1/Igf1/Edn1/Matn2/Smad9/Il6ra/Ecm1/Rorc/Ccn1/Fgfr1/Anxa2/Arid5a/Prrx2/C3ar1/Mustn1/Creb5/Zbtb16	18
1762	GA_ctx_end.up	GA_ctx_end	up	GO:0002885	positive regulation of hypersensitivity	4/585	14/23174	0.000328872	0.00214951	0.00134631	Fcgr1/C3/Fcgr3/Fcer1g	4
1763	GA_ctx_end.up	GA_ctx_end	up	GO:0030812	negative regulation of nucleotide catabolic process	4/585	14/23174	0.000328872	0.00214951	0.00134631	Ier3/Stat3/Ddit4/Nupr1	4
1764	GA_ctx_end.up	GA_ctx_end	up	GO:0051198	negative regulation of coenzyme metabolic process	4/585	14/23174	0.000328872	0.00214951	0.00134631	Ier3/Stat3/Ddit4/Nupr1	4
1765	GA_ctx_end.up	GA_ctx_end	up	GO:0030808	regulation of nucleotide biosynthetic process	8/585	69/23174	0.00033951	0.0022095	0.00138388	Ier3/Stat3/Igf1/Ddit4/Myc/Trem2/P2rx7/Nupr1	8
1766	GA_ctx_end.up	GA_ctx_end	up	GO:0048146	positive regulation of fibroblast proliferation	8/585	69/23174	0.00033951	0.0022095	0.00138388	Ager/Igf1/Myc/Cdkn1a/Cd74/Anxa2/Tgif1/Jun	8
1767	GA_ctx_end.up	GA_ctx_end	up	GO:1900371	regulation of purine nucleotide biosynthetic process	8/585	69/23174	0.00033951	0.0022095	0.00138388	Ier3/Stat3/Igf1/Ddit4/Myc/Trem2/P2rx7/Nupr1	8
1768	GA_ctx_end.up	GA_ctx_end	up	GO:0002475	antigen processing and presentation via MHC class Ib	6/585	38/23174	0.000350097	0.00227187	0.00142295	H2-M3/H2-K1/H2-Q9/H2-Q4/H2-Q1/B2m	6
1769	GA_ctx_end.up	GA_ctx_end	up	GO:2000403	positive regulation of lymphocyte migration	6/585	38/23174	0.000350097	0.00227187	0.00142295	Lgals9/Ccl4/Aif1/Pycard/Cxcl10/Ccl5	6
1770	GA_ctx_end.up	GA_ctx_end	up	GO:0010001	glial cell differentiation	16/585	236/23174	0.000351847	0.00227246	0.00142332	Sox9/Stat3/Ager/Igf1/Gfap/Trem2/Tlr2/Mxra8/Klf15/Itgam/Grn/C1qa/Clcf1/C5ar1/Lamb2/Sox4	16
1771	GA_ctx_end.up	GA_ctx_end	up	GO:0032373	positive regulation of sterol transport	5/585	25/23174	0.000352191	0.00227246	0.00142332	Apoe/Abca1/Nfkbia/Anxa2/Abcb4	5
1772	GA_ctx_end.up	GA_ctx_end	up	GO:0032376	positive regulation of cholesterol transport	5/585	25/23174	0.000352191	0.00227246	0.00142332	Apoe/Abca1/Nfkbia/Anxa2/Abcb4	5
1773	GA_ctx_end.up	GA_ctx_end	up	GO:0055094	response to lipoprotein particle	5/585	25/23174	0.000352191	0.00227246	0.00142332	Itgb2/Apoe/Cd68/Cd9/Fcer1g	5
1774	GA_ctx_end.up	GA_ctx_end	up	GO:1904894	positive regulation of STAT cascade	10/585	106/23174	0.000353474	0.0022775	0.00142647	Igf1/Hcls1/Parp9/Csf1r/Il6ra/Cxcl5/Tnfrsf1a/Ccl5/Clcf1/Lyn	10
1775	GA_ctx_end.up	GA_ctx_end	up	GO:0034113	heterotypic cell-cell adhesion	7/585	53/23174	0.000354968	0.00228064	0.00142844	Itgb2/Klf4/Cd44/Ager/Ptprc/Itgax/Pkp2	7
1776	GA_ctx_end.up	GA_ctx_end	up	GO:0042269	regulation of natural killer cell mediated cytotoxicity	7/585	53/23174	0.000354968	0.00228064	0.00142844	Lgals9/Stat5a/Slamf6/H2-M3/Havcr2/Vav1/Tap1	7
1777	GA_ctx_end.up	GA_ctx_end	up	GO:0051048	negative regulation of secretion	17/585	261/23174	0.000371094	0.00238088	0.00149123	Lgals9/Apoe/Cyp4f18/Srgn/Srebf1/Rsad2/Edn1/Cd74/Anxa4/Tnfrsf1a/Idh2/Cd22/Ucp2/Cd84/Vamp8/Ezr/C5ar2	17
1778	GA_ctx_end.up	GA_ctx_end	up	GO:0033077	T cell differentiation in thymus	9/585	88/23174	0.000380354	0.00243685	0.00152628	Stat5a/Cd74/Fas/Ptprc/Rorc/Foxj1/Itpkb/Zfp36l2/B2m	9
1779	GA_ctx_end.up	GA_ctx_end	up	GO:0048145	regulation of fibroblast proliferation	10/585	107/23174	0.000381275	0.0024393	0.00152782	Ager/Igf1/Myc/Cdkn1a/Cd74/Trp53inp1/Nupr1/Anxa2/Tgif1/Jun	10
1780	GA_ctx_end.up	GA_ctx_end	up	GO:0002715	regulation of natural killer cell mediated immunity	7/585	54/23174	0.000399075	0.002546	0.00159465	Lgals9/Stat5a/Slamf6/H2-M3/Havcr2/Vav1/Tap1	7
1781	GA_ctx_end.up	GA_ctx_end	up	GO:0032655	regulation of interleukin-12 production	7/585	54/23174	0.000399075	0.002546	0.00159465	Ager/H2-M3/Irf1/Traf6/Tlr2/Tnfsf9/Unc93b1	7
1782	GA_ctx_end.up	GA_ctx_end	up	GO:0009620	response to fungus	6/585	39/23174	0.000405015	0.00258027	0.00161611	Rarres2/Ncf1/Arg1/Ptx3/Tlr2/Cotl1	6
1783	GA_ctx_end.up	GA_ctx_end	up	GO:1902806	regulation of cell cycle G1/S phase transition	11/585	128/23174	0.000409512	0.00260525	0.00163176	Klf4/Ptpn6/Ccl12/Adamts1/Cdkn1a/Aif1/Pdpn/Gpnmb/Cirbp/Cdkn2b/Sox4	11
1784	GA_ctx_end.up	GA_ctx_end	up	GO:1904659	glucose transmembrane transport	10/585	108/23174	0.000410872	0.00261024	0.00163489	Hk2/Sh2b2/Slc2a4/Igf1/Edn1/Prkcd/Myc/C3/Sorbs1/Klf15	10
1785	GA_ctx_end.up	GA_ctx_end	up	GO:1903579	negative regulation of ATP metabolic process	5/585	26/23174	0.000427058	0.00270928	0.00169692	Ier3/Stat3/Ddit4/Nupr1/Tspo	5
1786	GA_ctx_end.up	GA_ctx_end	up	GO:0031669	cellular response to nutrient levels	14/585	194/23174	0.000434669	0.00275371	0.00172474	Angptl4/Cd68/Castor1/Srebf1/Rnase4/Cdkn1a/Pim1/Fas/Atf3/Dap/Jun/Fes/Slc39a4/Cdkn2b	14
1787	GA_ctx_end.up	GA_ctx_end	up	GO:0002281	macrophage activation involved in immune response	4/585	15/23174	0.00043954	0.00276143	0.00172958	Havcr2/Tyrobp/Grn/Sbno2	4
1788	GA_ctx_end.up	GA_ctx_end	up	GO:0034162	toll-like receptor 9 signaling pathway	4/585	15/23174	0.00043954	0.00276143	0.00172958	Havcr2/Rsad2/Unc93b1/Tnip2	4
1789	GA_ctx_end.up	GA_ctx_end	up	GO:0060100	positive regulation of phagocytosis, engulfment	4/585	15/23174	0.00043954	0.00276143	0.00172958	Ager/Fcgr1/Nckap1l/C3	4
1790	GA_ctx_end.up	GA_ctx_end	up	GO:0070102	interleukin-6-mediated signaling pathway	4/585	15/23174	0.00043954	0.00276143	0.00172958	Spi1/Stat3/Il6ra/Cebpa	4
1791	GA_ctx_end.up	GA_ctx_end	up	GO:0090197	positive regulation of chemokine secretion	4/585	15/23174	0.00043954	0.00276143	0.00172958	Aif1/Csf1r/Il4ra/Pycard	4
1792	GA_ctx_end.up	GA_ctx_end	up	GO:1905155	positive regulation of membrane invagination	4/585	15/23174	0.00043954	0.00276143	0.00172958	Ager/Fcgr1/Nckap1l/C3	4
1793	GA_ctx_end.up	GA_ctx_end	up	GO:0008645	hexose transmembrane transport	10/585	109/23174	0.000442355	0.00277144	0.00173585	Hk2/Sh2b2/Slc2a4/Igf1/Edn1/Prkcd/Myc/C3/Sorbs1/Klf15	10
1794	GA_ctx_end.up	GA_ctx_end	up	GO:0048144	fibroblast proliferation	10/585	109/23174	0.000442355	0.00277144	0.00173585	Ager/Igf1/Myc/Cdkn1a/Cd74/Trp53inp1/Nupr1/Anxa2/Tgif1/Jun	10
1795	GA_ctx_end.up	GA_ctx_end	up	GO:0006733	oxidoreduction coenzyme metabolic process	13/585	172/23174	0.000444441	0.00278067	0.00174163	Hk2/Ier3/Stat3/Ncf1/Igf1/Ddit4/Myc/Ncf2/Pdss1/P2rx7/Idh2/Nupr1/Dcxr	13
1796	GA_ctx_end.up	GA_ctx_end	up	GO:0050701	interleukin-1 secretion	7/585	55/23174	0.000447456	0.00279567	0.00175103	Ccl3/Abca1/Gsdmd/Tlr2/P2rx7/Pycard/Tmem106a	7
1797	GA_ctx_end.up	GA_ctx_end	up	GO:0043535	regulation of blood vessel endothelial cell migration	9/585	90/23174	0.000449726	0.00280599	0.00175749	Apoe/Klf4/Stat5a/Hspb1/Igf1/Angpt2/Fgfr1/Rhoj/Fgfbp1	9
1798	GA_ctx_end.up	GA_ctx_end	up	GO:0032418	lysosome localization	8/585	72/23174	0.000454959	0.00283474	0.0017755	Il4ra/Rac2/Cd84/Milr1/Lyn/Vamp8/Fes/Fcer1g	8
1799	GA_ctx_end.up	GA_ctx_end	up	GO:0007266	Rho protein signal transduction	14/585	195/23174	0.000457702	0.00284793	0.00178375	Itga3/Apoe/Abca1/Gna13/Gpr65/Gpr35/Pdpn/Arhgef6/Rac2/Arhgef5/Vav1/Rhod/Rhoj/Akap13	14
1800	GA_ctx_end.up	GA_ctx_end	up	GO:0070838	divalent metal ion transport	25/585	473/23174	0.000458974	0.00285193	0.00178626	Bbc3/Ptpn6/Cyba/Ccl12/Ccl4/Igf1/Plce1/Ccr1/Slc11a1/Gpr35/Ptprc/P2rx7/Rrad/Anxa2/Catsper2/Cxcl10/Ccl5/Cd84/Cacng5/Tspo/Lyn/P2ry6/Lgals3/Slc39a4/Ahnak	25
1801	GA_ctx_end.up	GA_ctx_end	up	GO:0070207	protein homotrimerization	6/585	40/23174	0.000466433	0.00289431	0.00181281	Slc1a5/Steap4/H2-M3/Arg1/Lcn2/Col23a1	6
1802	GA_ctx_end.up	GA_ctx_end	up	GO:0050709	negative regulation of protein secretion	12/585	152/23174	0.000493726	0.00305948	0.00191626	Lgals9/Apoe/Srgn/Srebf1/Rsad2/Anxa4/Idh2/Cd22/Ucp2/Cd84/Ezr/C5ar2	12
1803	GA_ctx_end.up	GA_ctx_end	up	GO:0009166	nucleotide catabolic process	11/585	131/23174	0.000498987	0.00308787	0.00193404	Hk2/Ier3/Stat3/Ncf1/Igf1/Ddit4/Myc/Ncf2/Samhd1/P2rx7/Nupr1	11
1804	GA_ctx_end.up	GA_ctx_end	up	GO:0042743	hydrogen peroxide metabolic process	7/585	56/23174	0.000500403	0.00309241	0.00193688	Stat3/Cyba/Cybb/Ncf1/Gpx3/Prdx6/Gpx1	7
1805	GA_ctx_end.up	GA_ctx_end	up	GO:0072511	divalent inorganic cation transport	25/585	476/23174	0.000503249	0.00310577	0.00194525	Bbc3/Ptpn6/Cyba/Ccl12/Ccl4/Igf1/Plce1/Ccr1/Slc11a1/Gpr35/Ptprc/P2rx7/Rrad/Anxa2/Catsper2/Cxcl10/Ccl5/Cd84/Cacng5/Tspo/Lyn/P2ry6/Lgals3/Slc39a4/Ahnak	25
1806	GA_ctx_end.up	GA_ctx_end	up	GO:0015749	monosaccharide transmembrane transport	10/585	111/23174	0.000511349	0.00314227	0.00196811	Hk2/Sh2b2/Slc2a4/Igf1/Edn1/Prkcd/Myc/C3/Sorbs1/Klf15	10
1807	GA_ctx_end.up	GA_ctx_end	up	GO:0042100	B cell proliferation	10/585	111/23174	0.000511349	0.00314227	0.00196811	Prkcd/Nckap1l/Cdkn1a/Cd74/Ptprc/Fcgr2b/Cd22/Tyrobp/Clcf1/Lyn	10
1808	GA_ctx_end.up	GA_ctx_end	up	GO:0031342	negative regulation of cell killing	5/585	27/23174	0.000513321	0.00314227	0.00196811	Lgals9/H2-M3/Havcr2/Ptprc/Tap1	5
1809	GA_ctx_end.up	GA_ctx_end	up	GO:0046639	negative regulation of alpha-beta T cell differentiation	5/585	27/23174	0.000513321	0.00314227	0.00196811	Irf1/Runx1/Zbtb7b/Il4ra/Hlx	5
1810	GA_ctx_end.up	GA_ctx_end	up	GO:0071402	cellular response to lipoprotein particle stimulus	5/585	27/23174	0.000513321	0.00314227	0.00196811	Itgb2/Apoe/Cd68/Cd9/Fcer1g	5
1811	GA_ctx_end.up	GA_ctx_end	up	GO:1900543	negative regulation of purine nucleotide metabolic process	5/585	27/23174	0.000513321	0.00314227	0.00196811	Ier3/Stat3/Ddit4/Nupr1/Tspo	5
1812	GA_ctx_end.up	GA_ctx_end	up	GO:0061138	morphogenesis of a branching epithelium	15/585	221/23174	0.000526204	0.00321679	0.00201479	Sox9/Cd44/Csf1/Ctsz/Igf1/Gna13/Edn1/Myc/Pxn/Adm/Fgfr1/St14/Ctsh/Tgm2/Socs3	15
1813	GA_ctx_end.up	GA_ctx_end	up	GO:0046889	positive regulation of lipid biosynthetic process	9/585	92/23174	0.000529174	0.00323059	0.00202343	Apoe/Apoc2/Igf1/Srebf1/Prkcd/Gpam/Sorbs1/Il1a/Ccn1	9
1814	GA_ctx_end.up	GA_ctx_end	up	GO:1901215	negative regulation of neuron death	16/585	245/23174	0.000530801	0.00323617	0.00202693	Axl/Apoe/Stat3/Ccl12/Csf1/Igf1/Lgmn/Gpnmb/Grn/Ccl5/Clcf1/Amigo2/C5ar1/Fzd9/Jun/Cebpb	16
1815	GA_ctx_end.up	GA_ctx_end	up	GO:0033628	regulation of cell adhesion mediated by integrin	6/585	41/23174	0.000534869	0.00325223	0.00203698	Ptpn6/Nckap1l/Lpxn/Fermt3/Ccl5/Lyn	6
1816	GA_ctx_end.up	GA_ctx_end	up	GO:1903580	positive regulation of ATP metabolic process	6/585	41/23174	0.000534869	0.00325223	0.00203698	Stat3/Igf1/Myc/Trem2/P2rx7/Nupr1	6
1817	GA_ctx_end.up	GA_ctx_end	up	GO:0034219	carbohydrate transmembrane transport	10/585	112/23174	0.000549054	0.00333402	0.00208821	Hk2/Sh2b2/Slc2a4/Igf1/Edn1/Prkcd/Myc/C3/Sorbs1/Klf15	10
1818	GA_ctx_end.up	GA_ctx_end	up	GO:0006816	calcium ion transport	23/585	425/23174	0.000554055	0.0033554	0.0021016	Bbc3/Ptpn6/Cyba/Ccl12/Ccl4/Igf1/Plce1/Ccr1/Gpr35/Ptprc/P2rx7/Rrad/Anxa2/Catsper2/Cxcl10/Ccl5/Cd84/Cacng5/Tspo/Lyn/P2ry6/Lgals3/Ahnak	23
1819	GA_ctx_end.up	GA_ctx_end	up	GO:0071900	regulation of protein serine/threonine kinase activity	23/585	425/23174	0.000554055	0.0033554	0.0021016	Apoe/Ptpn6/Ager/Igf1/Edn1/Gadd45g/Prkcd/Cdkn1a/Pim1/Cd74/Csf1r/Plce1/Ptprc/Traf6/P2rx7/Pxn/Pycard/Fgfr1/Arhgef5/Lyn/Inca1/Akap13/Cdkn2b	23
1820	GA_ctx_end.up	GA_ctx_end	up	GO:0046496	nicotinamide nucleotide metabolic process	12/585	154/23174	0.000555277	0.00335831	0.00210343	Hk2/Ier3/Stat3/Ncf1/Igf1/Ddit4/Myc/Ncf2/P2rx7/Idh2/Nupr1/Dcxr	12
1821	GA_ctx_end.up	GA_ctx_end	up	GO:0045862	positive regulation of proteolysis	19/585	321/23174	0.00056679	0.00342338	0.00214418	Bbc3/Apoe/Stat3/Ager/Lgmn/Myc/Trem2/C3/Fas/Stat1/Ccn1/Nupr1/Pycard/Ctsh/Grn/Dap/Lyn/Rgma/Klhl40	19
1822	GA_ctx_end.up	GA_ctx_end	up	GO:0002431	Fc receptor mediated stimulatory signaling pathway	4/585	16/23174	0.000574406	0.00343281	0.00215009	Ptprc/Fcgr2b/Lyn/Fcer1g	4
1823	GA_ctx_end.up	GA_ctx_end	up	GO:0002830	positive regulation of type 2 immune response	4/585	16/23174	0.000574406	0.00343281	0.00215009	Rsad2/Cd74/Il4ra/Clcf1	4
1824	GA_ctx_end.up	GA_ctx_end	up	GO:0002866	positive regulation of acute inflammatory response to antigenic stimulus	4/585	16/23174	0.000574406	0.00343281	0.00215009	Fcgr1/C3/Fcgr3/Fcer1g	4
1825	GA_ctx_end.up	GA_ctx_end	up	GO:0030449	regulation of complement activation	4/585	16/23174	0.000574406	0.00343281	0.00215009	Serping1/C3/Cfh/A2m	4
1826	GA_ctx_end.up	GA_ctx_end	up	GO:0043374	CD8-positive, alpha-beta T cell differentiation	4/585	16/23174	0.000574406	0.00343281	0.00215009	Irf1/Nckap1l/Runx1/Zbtb7b	4
1827	GA_ctx_end.up	GA_ctx_end	up	GO:0043518	negative regulation of DNA damage response, signal transduction by p53 class mediator	4/585	16/23174	0.000574406	0.00343281	0.00215009	Cd44/Pttg1ip/Dyrk3/Cd74	4
1828	GA_ctx_end.up	GA_ctx_end	up	GO:0046629	gamma-delta T cell activation	4/585	16/23174	0.000574406	0.00343281	0.00215009	Stat5a/Nckap1l/Ptprc/Rorc	4
1829	GA_ctx_end.up	GA_ctx_end	up	GO:0090196	regulation of chemokine secretion	4/585	16/23174	0.000574406	0.00343281	0.00215009	Aif1/Csf1r/Il4ra/Pycard	4
1830	GA_ctx_end.up	GA_ctx_end	up	GO:0032147	activation of protein kinase activity	16/585	247/23174	0.000579754	0.00346022	0.00216725	Igf1/Map3k14/Gadd45g/Prkcd/Map3k8/Cd74/Plce1/Slc11a1/Ptprc/Nek6/Traf6/Il6ra/P2rx7/Pxn/Tlr1/Chil1	16
1831	GA_ctx_end.up	GA_ctx_end	up	GO:0046323	glucose import	8/585	75/23174	0.00060038	0.00357861	0.00224141	Hk2/Sh2b2/Slc2a4/Igf1/Prkcd/Myc/Sorbs1/Klf15	8
1832	GA_ctx_end.up	GA_ctx_end	up	GO:0072539	T-helper 17 cell differentiation	5/585	28/23174	0.000612048	0.0036386	0.00227898	Stat3/Slamf6/Zbtb7b/Rorc/Nfkbiz	5
1833	GA_ctx_end.up	GA_ctx_end	up	GO:2001171	positive regulation of ATP biosynthetic process	5/585	28/23174	0.000612048	0.0036386	0.00227898	Stat3/Igf1/Myc/Trem2/P2rx7	5
1834	GA_ctx_end.up	GA_ctx_end	up	GO:0010951	negative regulation of endopeptidase activity	13/585	178/23174	0.000615256	0.00365288	0.00228792	Timp1/Klf4/Cd44/Igf1/Serpina3n/Serpina3m/Serping1/Renbp/Birc3/Plaur/Gpx1/Cst7/Bcl2a1d	13
1835	GA_ctx_end.up	GA_ctx_end	up	GO:0046031	ADP metabolic process	9/585	94/23174	0.000619776	0.00367389	0.00230109	Hk2/Ier3/Stat3/Ampd3/Igf1/Ddit4/Myc/P2rx7/Nupr1	9
1836	GA_ctx_end.up	GA_ctx_end	up	GO:0032663	regulation of interleukin-2 production	7/585	58/23174	0.000621225	0.00367389	0.00230109	Stat5a/Havcr2/Runx1/Ptprc/Traf6/Il1a/Ezr	7
1837	GA_ctx_end.up	GA_ctx_end	up	GO:0070231	T cell apoptotic process	7/585	58/23174	0.000621225	0.00367389	0.00230109	Bbc3/Cd274/Fas/Gpam/Rorc/Ccl5/Lgals3	7
1838	GA_ctx_end.up	GA_ctx_end	up	GO:0019362	pyridine nucleotide metabolic process	12/585	156/23174	0.000623151	0.00368049	0.00230521	Hk2/Ier3/Stat3/Ncf1/Igf1/Ddit4/Myc/Ncf2/P2rx7/Idh2/Nupr1/Dcxr	12
1839	GA_ctx_end.up	GA_ctx_end	up	GO:0043534	blood vessel endothelial cell migration	10/585	114/23174	0.000631386	0.00371944	0.00232961	Apoe/Klf4/Stat5a/Hspb1/Igf1/Angpt2/Fgfr1/Rhoj/Fgfbp1/Gpx1	10
1840	GA_ctx_end.up	GA_ctx_end	up	GO:2000045	regulation of G1/S transition of mitotic cell cycle	10/585	114/23174	0.000631386	0.00371944	0.00232961	Klf4/Ptpn6/Ccl12/Adamts1/Cdkn1a/Aif1/Pdpn/Gpnmb/Cdkn2b/Sox4	10
1841	GA_ctx_end.up	GA_ctx_end	up	GO:0002244	hematopoietic progenitor cell differentiation	12/585	157/23174	0.000659615	0.00387567	0.00242746	Spi1/Ptpn6/Apobec3/Runx1/Csf1r/Ptprc/Tent2/Arl11/Pld4/Rbm47/Cebpd/Sox4	12
1842	GA_ctx_end.up	GA_ctx_end	up	GO:0010594	regulation of endothelial cell migration	12/585	157/23174	0.000659615	0.00387567	0.00242746	Apoe/Klf4/Stat5a/Hspb1/Ager/Igf1/Lgmn/Angpt2/Fgfr1/Grn/Rhoj/Fgfbp1	12
1843	GA_ctx_end.up	GA_ctx_end	up	GO:0007200	phospholipase C-activating G protein-coupled receptor signaling pathway	9/585	95/23174	0.000669616	0.00392934	0.00246108	Edn1/Gpr65/Gna14/Plce1/Gpr35/Tgm2/C3ar1/C5ar1/C5ar2	9
1844	GA_ctx_end.up	GA_ctx_end	up	GO:0051224	negative regulation of protein transport	14/585	203/23174	0.000682357	0.00399893	0.00250467	Lgals9/Apoe/Srgn/Srebf1/Rsad2/Apod/Anxa4/Idh2/Cd22/Bag3/Ucp2/Cd84/Ezr/C5ar2	14
1845	GA_ctx_end.up	GA_ctx_end	up	GO:0001836	release of cytochrome c from mitochondria	7/585	59/23174	0.000689742	0.0040266	0.002522	Bbc3/Igf1/Fas/Pycard/Plaur/Jun/Gpx1	7
1846	GA_ctx_end.up	GA_ctx_end	up	GO:0006749	glutathione metabolic process	7/585	59/23174	0.000689742	0.0040266	0.002522	Gstm1/Gpx3/Gsta3/Hpgds/Gsr/Ptges/Gpx1	7
1847	GA_ctx_end.up	GA_ctx_end	up	GO:0051187	cofactor catabolic process	7/585	59/23174	0.000689742	0.0040266	0.002522	Cyp4f18/Ncf1/Gpx3/Ncf2/Prdx6/Blvrb/Gpx1	7
1848	GA_ctx_end.up	GA_ctx_end	up	GO:0032371	regulation of sterol transport	6/585	43/23174	0.000694958	0.00404145	0.0025313	Apoe/Apoc2/Abca1/Nfkbia/Anxa2/Abcb4	6
1849	GA_ctx_end.up	GA_ctx_end	up	GO:0032374	regulation of cholesterol transport	6/585	43/23174	0.000694958	0.00404145	0.0025313	Apoe/Apoc2/Abca1/Nfkbia/Anxa2/Abcb4	6
1850	GA_ctx_end.up	GA_ctx_end	up	GO:0070232	regulation of T cell apoptotic process	6/585	43/23174	0.000694958	0.00404145	0.0025313	Bbc3/Cd274/Gpam/Rorc/Ccl5/Lgals3	6
1851	GA_ctx_end.up	GA_ctx_end	up	GO:0062012	regulation of small molecule metabolic process	20/585	353/23174	0.000710294	0.00412534	0.00258384	Gnmt/Apoe/Apoc2/Ier3/Stat3/Igf1/Ddit4/Plek/Srebf1/Myc/Trem2/Cpt1a/Sorbs1/Rorc/Cda/P2rx7/Nupr1/Tspo/P2ry6/Soga1	20
1852	GA_ctx_end.up	GA_ctx_end	up	GO:0015918	sterol transport	8/585	77/23174	0.000716642	0.00414629	0.00259696	Apoe/Apoc2/Abca1/Nfkbia/Msr1/Anxa2/Abcb4/Stard5	8
1853	GA_ctx_end.up	GA_ctx_end	up	GO:0030301	cholesterol transport	8/585	77/23174	0.000716642	0.00414629	0.00259696	Apoe/Apoc2/Abca1/Nfkbia/Msr1/Anxa2/Abcb4/Stard5	8
1854	GA_ctx_end.up	GA_ctx_end	up	GO:0032088	negative regulation of NF-kappaB transcription factor activity	8/585	77/23174	0.000716642	0.00414629	0.00259696	Klf4/Havcr2/Nfkbia/Erbin/Anxa4/Pycard/Foxj1/Dap	8
1855	GA_ctx_end.up	GA_ctx_end	up	GO:0014066	regulation of phosphatidylinositol 3-kinase signaling	9/585	96/23174	0.000722681	0.00416957	0.00261155	Sox9/Klf4/Ptpn6/Ncf1/Igf1/Hcls1/Pik3ip1/Ccl5/Hcst	9
1856	GA_ctx_end.up	GA_ctx_end	up	GO:0051701	interaction with host	10/585	116/23174	0.000723656	0.00416957	0.00261155	Axl/Myc/Cd74/Ifitm7/Ifitm3/Ptx3/Tlr2/Trim30a/Trim56/Vamp8	10
1857	GA_ctx_end.up	GA_ctx_end	up	GO:0030224	monocyte differentiation	5/585	29/23174	0.000724344	0.00416957	0.00261155	Csf1/Myc/Cd74/Jun/Fes	5
1858	GA_ctx_end.up	GA_ctx_end	up	GO:1903131	mononuclear cell differentiation	5/585	29/23174	0.000724344	0.00416957	0.00261155	Csf1/Myc/Cd74/Jun/Fes	5
1859	GA_ctx_end.up	GA_ctx_end	up	GO:0046578	regulation of Ras protein signal transduction	15/585	228/23174	0.000726469	0.00417651	0.00261589	Itga3/Apoe/Rasa4/Sh2b2/Csf1/Abca1/Igf1/Gpr65/Plce1/Gpr35/Arhgef6/Arhgef5/Vav1/Itpkb/Akap13	15
1860	GA_ctx_end.up	GA_ctx_end	up	GO:0032305	positive regulation of icosanoid secretion	4/585	17/23174	0.000736229	0.00420067	0.00263103	Cyp4f18/Edn1/Il1a/P2rx7	4
1861	GA_ctx_end.up	GA_ctx_end	up	GO:0045064	T-helper 2 cell differentiation	4/585	17/23174	0.000736229	0.00420067	0.00263103	Irf1/Il4ra/Hlx/Bcl3	4
1862	GA_ctx_end.up	GA_ctx_end	up	GO:0050665	hydrogen peroxide biosynthetic process	4/585	17/23174	0.000736229	0.00420067	0.00263103	Stat3/Cyba/Cybb/Ncf1	4
1863	GA_ctx_end.up	GA_ctx_end	up	GO:0090195	chemokine secretion	4/585	17/23174	0.000736229	0.00420067	0.00263103	Aif1/Csf1r/Il4ra/Pycard	4
1864	GA_ctx_end.up	GA_ctx_end	up	GO:2000257	regulation of protein activation cascade	4/585	17/23174	0.000736229	0.00420067	0.00263103	Serping1/C3/Cfh/A2m	4
1865	GA_ctx_end.up	GA_ctx_end	up	GO:2001170	negative regulation of ATP biosynthetic process	4/585	17/23174	0.000736229	0.00420067	0.00263103	Ier3/Stat3/Ddit4/Nupr1	4
1866	GA_ctx_end.up	GA_ctx_end	up	GO:0009132	nucleoside diphosphate metabolic process	10/585	117/23174	0.000773795	0.00440946	0.0027618	Hk2/Ier3/Stat3/Ampd3/Entpd2/Igf1/Ddit4/Myc/P2rx7/Nupr1	10
1867	GA_ctx_end.up	GA_ctx_end	up	GO:1900542	regulation of purine nucleotide metabolic process	9/585	97/23174	0.000779125	0.00442871	0.00277385	Ier3/Stat3/Igf1/Ddit4/Myc/Trem2/P2rx7/Nupr1/Tspo	9
1868	GA_ctx_end.up	GA_ctx_end	up	GO:2001243	negative regulation of intrinsic apoptotic signaling pathway	9/585	97/23174	0.000779125	0.00442871	0.00277385	Hspb1/Cd44/Pttg1ip/Cd74/Plaur/Gpx1/Bcl2a1b/Bcl2a1a/Bcl2a1d	9
1869	GA_ctx_end.up	GA_ctx_end	up	GO:0006109	regulation of carbohydrate metabolic process	13/585	183/23174	0.000797117	0.00452531	0.00283436	Gnmt/Ier3/Stat3/Igf1/Ddit4/Plek/Myc/Sorbs1/Rorc/P2rx7/Nupr1/P2ry6/Soga1	13
1870	GA_ctx_end.up	GA_ctx_end	up	GO:0072524	pyridine-containing compound metabolic process	12/585	161/23174	0.000823861	0.00467129	0.00292579	Hk2/Ier3/Stat3/Ncf1/Igf1/Ddit4/Myc/Ncf2/P2rx7/Idh2/Nupr1/Dcxr	12
1871	GA_ctx_end.up	GA_ctx_end	up	GO:0014911	positive regulation of smooth muscle cell migration	7/585	61/23174	0.000844671	0.00477341	0.00298975	Ager/Igf1/Myc/Adamts1/Aif1/Ccl5/P2ry6	7
1872	GA_ctx_end.up	GA_ctx_end	up	GO:1903428	positive regulation of reactive oxygen species biosynthetic process	7/585	61/23174	0.000844671	0.00477341	0.00298975	Itgb2/Klf4/Cyba/H2-M3/Aif1/Ptx3/Tlr2	7
1873	GA_ctx_end.up	GA_ctx_end	up	GO:0002438	acute inflammatory response to antigenic stimulus	5/585	30/23174	0.000851342	0.00477341	0.00298975	Fcgr1/C3/Fcgr2b/Fcgr3/Fcer1g	5
1874	GA_ctx_end.up	GA_ctx_end	up	GO:0002902	regulation of B cell apoptotic process	5/585	30/23174	0.000851342	0.00477341	0.00298975	Cd44/Myc/Cd74/Lyn/Bcl2a1a	5
1875	GA_ctx_end.up	GA_ctx_end	up	GO:0034110	regulation of homotypic cell-cell adhesion	5/585	30/23174	0.000851342	0.00477341	0.00298975	Prkcd/Pdpn/Cd9/Ccl5/Lyn	5
1876	GA_ctx_end.up	GA_ctx_end	up	GO:0042036	negative regulation of cytokine biosynthetic process	5/585	30/23174	0.000851342	0.00477341	0.00298975	Klf4/Ptprc/Tyrobp/Foxj1/Bcl3	5
1877	GA_ctx_end.up	GA_ctx_end	up	GO:0044319	wound healing, spreading of cells	5/585	30/23174	0.000851342	0.00477341	0.00298975	Cd44/Hbegf/Cd151/Ccn1/Pdpn	5
1878	GA_ctx_end.up	GA_ctx_end	up	GO:0060143	positive regulation of syncytium formation by plasma membrane fusion	5/585	30/23174	0.000851342	0.00477341	0.00298975	Ccl8/Trem2/Tyrobp/Il4ra/Scgb3a1	5
1879	GA_ctx_end.up	GA_ctx_end	up	GO:0090505	epiboly involved in wound healing	5/585	30/23174	0.000851342	0.00477341	0.00298975	Cd44/Hbegf/Cd151/Ccn1/Pdpn	5
1880	GA_ctx_end.up	GA_ctx_end	up	GO:1904950	negative regulation of establishment of protein localization	14/585	208/23174	0.000865509	0.00484685	0.00303575	Lgals9/Apoe/Srgn/Srebf1/Rsad2/Apod/Anxa4/Idh2/Cd22/Bag3/Ucp2/Cd84/Ezr/C5ar2	14
1881	GA_ctx_end.up	GA_ctx_end	up	GO:1903531	negative regulation of secretion by cell	15/585	232/23174	0.000867594	0.00485254	0.00303931	Lgals9/Apoe/Srgn/Srebf1/Rsad2/Edn1/Anxa4/Tnfrsf1a/Idh2/Cd22/Ucp2/Cd84/Vamp8/Ezr/C5ar2	15
1882	GA_ctx_end.up	GA_ctx_end	up	GO:0003158	endothelium development	10/585	119/23174	0.000882664	0.00493074	0.00308829	Pdpn/Tnfrsf1a/Itgax/Msn/Anxa2/Cxcl10/Ezr/Col23a1/Gpx1/S1pr3	10
1883	GA_ctx_end.up	GA_ctx_end	up	GO:0033559	unsaturated fatty acid metabolic process	9/585	99/23174	0.000902791	0.00503078	0.00315095	Cyp4f18/Edn1/Cd74/Pdpn/Hpgds/Tbxas1/Tnfrsf1a/Ptges/Cyp2d22	9
1884	GA_ctx_end.up	GA_ctx_end	up	GO:0062014	negative regulation of small molecule metabolic process	9/585	99/23174	0.000902791	0.00503078	0.00315095	Apoe/Ier3/Stat3/Ddit4/Plek/Cda/Nupr1/Tspo/Soga1	9
1885	GA_ctx_end.up	GA_ctx_end	up	GO:0050680	negative regulation of epithelial cell proliferation	11/585	141/23174	0.000923388	0.0051074	0.00319894	Sox9/Apoe/Ccl12/Ager/Ctsl/Rida/Stat1/Nupr1/Brca2/Cd109/Cdkn2b	11
1886	GA_ctx_end.up	GA_ctx_end	up	GO:0070613	regulation of protein processing	8/585	80/23174	0.000924366	0.0051074	0.00319894	Ctsz/Serping1/C3/Cfh/A2m/Birc3/Anxa2/Cst7	8
1887	GA_ctx_end.up	GA_ctx_end	up	GO:0043491	protein kinase B signaling	13/585	186/23174	0.000926486	0.0051074	0.00319894	Sox9/Axl/Klf4/Ccl12/H2-M3/Igf1/Hcls1/Hbegf/Ccl5/Rras/Clcf1/Gpx1/Chil1	13
1888	GA_ctx_end.up	GA_ctx_end	up	GO:0006691	leukotriene metabolic process	4/585	18/23174	0.000927799	0.0051074	0.00319894	Cyp4f18/Ncf1/Ltc4s/Tlr2	4
1889	GA_ctx_end.up	GA_ctx_end	up	GO:0030809	negative regulation of nucleotide biosynthetic process	4/585	18/23174	0.000927799	0.0051074	0.00319894	Ier3/Stat3/Ddit4/Nupr1	4
1890	GA_ctx_end.up	GA_ctx_end	up	GO:0048711	positive regulation of astrocyte differentiation	4/585	18/23174	0.000927799	0.0051074	0.00319894	Ager/Trem2/C1qa/Clcf1	4
1891	GA_ctx_end.up	GA_ctx_end	up	GO:0060099	regulation of phagocytosis, engulfment	4/585	18/23174	0.000927799	0.0051074	0.00319894	Ager/Fcgr1/Nckap1l/C3	4
1892	GA_ctx_end.up	GA_ctx_end	up	GO:0060416	response to growth hormone	4/585	18/23174	0.000927799	0.0051074	0.00319894	Stat3/Stat5a/Irf1/Pxn	4
1893	GA_ctx_end.up	GA_ctx_end	up	GO:0071801	regulation of podosome assembly	4/585	18/23174	0.000927799	0.0051074	0.00319894	Hck/Lcp1/Msn/Arhgef5	4
1894	GA_ctx_end.up	GA_ctx_end	up	GO:1900372	negative regulation of purine nucleotide biosynthetic process	4/585	18/23174	0.000927799	0.0051074	0.00319894	Ier3/Stat3/Ddit4/Nupr1	4
1895	GA_ctx_end.up	GA_ctx_end	up	GO:0002437	inflammatory response to antigenic stimulus	7/585	62/23174	0.000931789	0.00512314	0.0032088	Fcgr1/Cd68/C3/Fcgr2b/Fcgr3/Fcer1g/Gpx1	7
1896	GA_ctx_end.up	GA_ctx_end	up	GO:0010574	regulation of vascular endothelial growth factor production	5/585	31/23174	0.000994207	0.00541383	0.00339087	C3/Il1a/Ccl2/C3ar1/C5ar1	5
1897	GA_ctx_end.up	GA_ctx_end	up	GO:0032816	positive regulation of natural killer cell activation	5/585	31/23174	0.000994207	0.00541383	0.00339087	Axl/Stat5a/Irf1/Il6ra/Tyrobp	5
1898	GA_ctx_end.up	GA_ctx_end	up	GO:0043302	positive regulation of leukocyte degranulation	5/585	31/23174	0.000994207	0.00541383	0.00339087	Itgb2/Il4ra/Itgam/Vamp8/Fcer1g	5
1899	GA_ctx_end.up	GA_ctx_end	up	GO:0050718	positive regulation of interleukin-1 beta secretion	5/585	31/23174	0.000994207	0.00541383	0.00339087	Ccl3/Gsdmd/Tlr2/P2rx7/Pycard	5
1900	GA_ctx_end.up	GA_ctx_end	up	GO:0061036	positive regulation of cartilage development	5/585	31/23174	0.000994207	0.00541383	0.00339087	Sox9/Ccn1/Anxa2/Mustn1/Zbtb16	5
1901	GA_ctx_end.up	GA_ctx_end	up	GO:0090504	epiboly	5/585	31/23174	0.000994207	0.00541383	0.00339087	Cd44/Hbegf/Cd151/Ccn1/Pdpn	5
1902	GA_ctx_end.up	GA_ctx_end	up	GO:1902991	regulation of amyloid precursor protein catabolic process	5/585	31/23174	0.000994207	0.00541383	0.00339087	Apoe/Ager/Igf1/Gsap/Lyn	5
1903	GA_ctx_end.up	GA_ctx_end	up	GO:1904467	regulation of tumor necrosis factor secretion	5/585	31/23174	0.000994207	0.00541383	0.00339087	Havcr2/Ifih1/Tlr2/Arid5a/Cd84	5
1904	GA_ctx_end.up	GA_ctx_end	up	GO:0010677	negative regulation of cellular carbohydrate metabolic process	6/585	46/23174	0.00100174	0.0054223	0.00339617	Ier3/Stat3/Ddit4/Plek/Nupr1/Soga1	6
1905	GA_ctx_end.up	GA_ctx_end	up	GO:0043029	T cell homeostasis	6/585	46/23174	0.00100174	0.0054223	0.00339617	Tcirg1/Stat5a/Nckap1l/Fas/Gpam/P2rx7	6
1906	GA_ctx_end.up	GA_ctx_end	up	GO:0045981	positive regulation of nucleotide metabolic process	6/585	46/23174	0.00100174	0.0054223	0.00339617	Stat3/Igf1/Myc/Trem2/P2rx7/Nupr1	6
1907	GA_ctx_end.up	GA_ctx_end	up	GO:0090199	regulation of release of cytochrome c from mitochondria	6/585	46/23174	0.00100174	0.0054223	0.00339617	Bbc3/Igf1/Fas/Pycard/Plaur/Gpx1	6
1908	GA_ctx_end.up	GA_ctx_end	up	GO:1900544	positive regulation of purine nucleotide metabolic process	6/585	46/23174	0.00100174	0.0054223	0.00339617	Stat3/Igf1/Myc/Trem2/P2rx7/Nupr1	6
1909	GA_ctx_end.up	GA_ctx_end	up	GO:0070206	protein trimerization	7/585	63/23174	0.00102583	0.00554607	0.0034737	Slc1a5/Steap4/H2-M3/Arg1/Cd74/Lcn2/Col23a1	7
1910	GA_ctx_end.up	GA_ctx_end	up	GO:0043254	regulation of protein complex assembly	23/585	445/23174	0.00102936	0.00555853	0.0034815	Bbc3/Apoe/Hck/Sgk1/Plek/Prkcd/Lcp1/Nckap1l/Hcls1/Fas/Tlr2/Eln/Vasp/Pycard/Trim30a/Msn/Arhgef5/Cebpa/Xaf1/Jun/Fes/Capg/Gmfg	23
1911	GA_ctx_end.up	GA_ctx_end	up	GO:0046849	bone remodeling	9/585	101/23174	0.00104194	0.00561977	0.00351986	Tcirg1/Csf1r/Traf6/Spp1/P2rx7/Rac2/Ctss/Mc4r/Fcgr4	9
1912	GA_ctx_end.up	GA_ctx_end	up	GO:0006911	phagocytosis, engulfment	13/585	189/23174	0.001073	0.00578045	0.00362049	Itgb2/Abca1/Ager/Fcgr1/Nckap1l/Trem2/C3/Aif1/Msr1/Fcgr2b/Fcgr3/Fcer1g/Bin2	13
1913	GA_ctx_end.up	GA_ctx_end	up	GO:0015850	organic hydroxy compound transport	15/585	237/23174	0.00107604	0.00578996	0.00362645	Apoe/Apoc2/Abca1/Abcc3/Nfkbia/Myc/Msr1/Fcgr3/Spp1/Slco2b1/Anxa2/Abcb4/Stard5/Lgals3/Fcer1g	15
1914	GA_ctx_end.up	GA_ctx_end	up	GO:0019359	nicotinamide nucleotide biosynthetic process	9/585	102/23174	0.00111775	0.00600724	0.00376254	Hk2/Ier3/Stat3/Igf1/Ddit4/Myc/P2rx7/Idh2/Nupr1	9
1915	GA_ctx_end.up	GA_ctx_end	up	GO:0045429	positive regulation of nitric oxide biosynthetic process	6/585	47/23174	0.00112419	0.00603469	0.00377973	Itgb2/Klf4/H2-M3/Aif1/Ptx3/Tlr2	6
1916	GA_ctx_end.up	GA_ctx_end	up	GO:0034404	nucleobase-containing small molecule biosynthetic process	12/585	167/23174	0.00113326	0.00607622	0.00380575	Hk2/Ier3/Stat3/Entpd2/Ncf1/Igf1/Ddit4/Myc/Ncf2/Samhd1/P2rx7/Nupr1	12
1917	GA_ctx_end.up	GA_ctx_end	up	GO:0002710	negative regulation of T cell mediated immunity	4/585	19/23174	0.00115192	0.00610153	0.0038216	Hfe/H2-M3/Arg1/Ptprc	4
1918	GA_ctx_end.up	GA_ctx_end	up	GO:0002726	positive regulation of T cell cytokine production	4/585	19/23174	0.00115192	0.00610153	0.0038216	Rsad2/Traf6/Arid5a/B2m	4
1919	GA_ctx_end.up	GA_ctx_end	up	GO:0008209	androgen metabolic process	4/585	19/23174	0.00115192	0.00610153	0.0038216	Sgpl1/Hsd17b4/Spp1/Adm	4
1920	GA_ctx_end.up	GA_ctx_end	up	GO:0030502	negative regulation of bone mineralization	4/585	19/23174	0.00115192	0.00610153	0.0038216	Sox9/Srgn/Ccr1/Ecm1	4
1921	GA_ctx_end.up	GA_ctx_end	up	GO:0032823	regulation of natural killer cell differentiation	4/585	19/23174	0.00115192	0.00610153	0.0038216	Lgals9/Axl/Stat5a/Irf1	4
1922	GA_ctx_end.up	GA_ctx_end	up	GO:0045953	negative regulation of natural killer cell mediated cytotoxicity	4/585	19/23174	0.00115192	0.00610153	0.0038216	Lgals9/H2-M3/Havcr2/Tap1	4
1923	GA_ctx_end.up	GA_ctx_end	up	GO:0061081	positive regulation of myeloid leukocyte cytokine production involved in immune response	4/585	19/23174	0.00115192	0.00610153	0.0038216	H2-M3/Cd74/Tlr2/Fcer1g	4
1924	GA_ctx_end.up	GA_ctx_end	up	GO:1903975	regulation of glial cell migration	4/585	19/23174	0.00115192	0.00610153	0.0038216	Csf1/Trem2/Fas/Idh2	4
1925	GA_ctx_end.up	GA_ctx_end	up	GO:1905153	regulation of membrane invagination	4/585	19/23174	0.00115192	0.00610153	0.0038216	Ager/Fcgr1/Nckap1l/C3	4
1926	GA_ctx_end.up	GA_ctx_end	up	GO:0002486	antigen processing and presentation of endogenous peptide antigen via MHC class I via ER pathway, TAP-independent	5/585	32/23174	0.00115413	0.00610153	0.0038216	H2-M3/H2-K1/H2-Q9/H2-Q4/H2-Q1	5
1927	GA_ctx_end.up	GA_ctx_end	up	GO:0032743	positive regulation of interleukin-2 production	5/585	32/23174	0.00115413	0.00610153	0.0038216	Stat5a/Runx1/Ptprc/Traf6/Il1a	5
1928	GA_ctx_end.up	GA_ctx_end	up	GO:1904646	cellular response to amyloid-beta	5/585	32/23174	0.00115413	0.00610153	0.0038216	Ager/Igf1/Lgmn/Trem2/Fcgr2b	5
1929	GA_ctx_end.up	GA_ctx_end	up	GO:0048608	reproductive structure development	23/585	449/23174	0.00115821	0.006116	0.00383066	Sox9/Vwf/Axl/Stat5a/Cd44/Ascl2/Igf1/Sgpl1/Ctsl/Adamts1/Runx1/Hsd17b4/Il1a/Ptx3/Ccn1/Nupr1/Adm/St14/Cebpa/Brca2/Plaur/Socs3/Cebpb	23
1930	GA_ctx_end.up	GA_ctx_end	up	GO:0031098	stress-activated protein kinase signaling cascade	17/585	290/23174	0.00120399	0.00635037	0.00397745	Ager/Ncf1/Per1/Map3k14/Edn1/Gadd45g/Map3k8/Fas/Fcgr2b/Nek6/Traf6/Il1a/Ltbr/Pycard/Arhgef5/Lyn/Ezr	17
1931	GA_ctx_end.up	GA_ctx_end	up	GO:0001763	morphogenesis of a branching structure	15/585	240/23174	0.0012203	0.0064289	0.00402664	Sox9/Cd44/Csf1/Ctsz/Igf1/Gna13/Edn1/Myc/Pxn/Adm/Fgfr1/St14/Ctsh/Tgm2/Socs3	15
1932	GA_ctx_end.up	GA_ctx_end	up	GO:0031638	zymogen activation	7/585	65/23174	0.00123619	0.00650506	0.00407434	Ctsz/Lgmn/Pycard/Plat/Anxa2/Ctsh/C1ra	7
1933	GA_ctx_end.up	GA_ctx_end	up	GO:0032869	cellular response to insulin stimulus	13/585	192/23174	0.00123839	0.00650909	0.00407686	Sh2b2/Rarres2/Slc2a4/Sgk1/Srebf1/Prkcd/Gpam/Sorbs1/Stat1/Zbtb7b/Dennd4c/Socs3/Soga1	13
1934	GA_ctx_end.up	GA_ctx_end	up	GO:2001242	regulation of intrinsic apoptotic signaling pathway	12/585	169/23174	0.00125567	0.00657875	0.0041205	Bbc3/Hspb1/Cd44/Pttg1ip/Cd74/Nupr1/Pycard/Plaur/Gpx1/Bcl2a1b/Bcl2a1a/Bcl2a1d	12
1935	GA_ctx_end.up	GA_ctx_end	up	GO:0002714	positive regulation of B cell mediated immunity	6/585	48/23174	0.00125778	0.00657875	0.0041205	Fcgr1/C3/Ptprc/Fcgr3/Clcf1/Fcer1g	6
1936	GA_ctx_end.up	GA_ctx_end	up	GO:0002891	positive regulation of immunoglobulin mediated immune response	6/585	48/23174	0.00125778	0.00657875	0.0041205	Fcgr1/C3/Ptprc/Fcgr3/Clcf1/Fcer1g	6
1937	GA_ctx_end.up	GA_ctx_end	up	GO:0007520	myoblast fusion	6/585	48/23174	0.00125778	0.00657875	0.0041205	Ccl8/Cd9/Il4ra/Cxcl10/Tanc1/Scgb3a1	6
1938	GA_ctx_end.up	GA_ctx_end	up	GO:0031667	response to nutrient levels	20/585	370/23174	0.0012589	0.00657875	0.0041205	Angptl4/Apoe/Hfe/Cd68/Castor1/Srebf1/Rnase4/Cdkn1a/Pim1/Fas/Stat1/Atf3/Spp1/P2rx7/Dap/Mc4r/Jun/Fes/Slc39a4/Cdkn2b	20
1939	GA_ctx_end.up	GA_ctx_end	up	GO:0008643	carbohydrate transport	11/585	147/23174	0.0012977	0.00677372	0.00424261	Hk2/Sh2b2/Slc2a4/Igf1/Edn1/Prkcd/Myc/C3/Sorbs1/Klf15/Ezr	11
1940	GA_ctx_end.up	GA_ctx_end	up	GO:0061458	reproductive system development	23/585	453/23174	0.00130073	0.00678171	0.00424762	Sox9/Vwf/Axl/Stat5a/Cd44/Ascl2/Igf1/Sgpl1/Ctsl/Adamts1/Runx1/Hsd17b4/Il1a/Ptx3/Ccn1/Nupr1/Adm/St14/Cebpa/Brca2/Plaur/Socs3/Cebpb	23
1941	GA_ctx_end.up	GA_ctx_end	up	GO:0002476	antigen processing and presentation of endogenous peptide antigen via MHC class Ib	5/585	33/23174	0.00133231	0.00689881	0.00432096	H2-M3/H2-K1/H2-Q9/H2-Q4/H2-Q1	5
1942	GA_ctx_end.up	GA_ctx_end	up	GO:0002484	antigen processing and presentation of endogenous peptide antigen via MHC class I via ER pathway	5/585	33/23174	0.00133231	0.00689881	0.00432096	H2-M3/H2-K1/H2-Q9/H2-Q4/H2-Q1	5
1943	GA_ctx_end.up	GA_ctx_end	up	GO:0010573	vascular endothelial growth factor production	5/585	33/23174	0.00133231	0.00689881	0.00432096	C3/Il1a/Ccl2/C3ar1/C5ar1	5
1944	GA_ctx_end.up	GA_ctx_end	up	GO:0030810	positive regulation of nucleotide biosynthetic process	5/585	33/23174	0.00133231	0.00689881	0.00432096	Stat3/Igf1/Myc/Trem2/P2rx7	5
1945	GA_ctx_end.up	GA_ctx_end	up	GO:0045577	regulation of B cell differentiation	5/585	33/23174	0.00133231	0.00689881	0.00432096	Stat5a/Ptpn6/Nckap1l/Zfp36l2/Nfam1	5
1946	GA_ctx_end.up	GA_ctx_end	up	GO:1900373	positive regulation of purine nucleotide biosynthetic process	5/585	33/23174	0.00133231	0.00689881	0.00432096	Stat3/Igf1/Myc/Trem2/P2rx7	5
1947	GA_ctx_end.up	GA_ctx_end	up	GO:0051098	regulation of binding	21/585	399/23174	0.0013401	0.00693124	0.00434128	Lgals9/Apoe/Klf4/Hfe/Ager/Ctsz/Igf1/Myc/Parp9/Bambi/Tmem173/Traf6/Anxa2/Ifit2/Plaur/Dtx3l/Lgals3/Jun/B2m/Spag8/Rgma	21
1948	GA_ctx_end.up	GA_ctx_end	up	GO:0046324	regulation of glucose import	7/585	66/23174	0.0013533	0.00699153	0.00437904	Hk2/Sh2b2/Igf1/Prkcd/Myc/Sorbs1/Klf15	7
1949	GA_ctx_end.up	GA_ctx_end	up	GO:0010950	positive regulation of endopeptidase activity	11/585	148/23174	0.00137076	0.00707367	0.00443049	Bbc3/Stat3/Ager/Lgmn/Myc/Fas/Stat1/Ccn1/Pycard/Dap/Lyn	11
1950	GA_ctx_end.up	GA_ctx_end	up	GO:0019363	pyridine nucleotide biosynthetic process	9/585	105/23174	0.00137232	0.00707367	0.00443049	Hk2/Ier3/Stat3/Igf1/Ddit4/Myc/P2rx7/Idh2/Nupr1	9
1951	GA_ctx_end.up	GA_ctx_end	up	GO:0043409	negative regulation of MAPK cascade	12/585	171/23174	0.00138883	0.00715068	0.00447872	Apoe/Klf4/Ptpn6/Igf1/Per1/Prkcd/Ptprc/Atf3/P2rx7/Lyn/Ezr/Dok1	12
1952	GA_ctx_end.up	GA_ctx_end	up	GO:0030195	negative regulation of blood coagulation	6/585	49/23174	0.00140318	0.00720001	0.00450961	Apoe/Prkcd/Pros1/Serping1/Cd9/Anxa2	6
1953	GA_ctx_end.up	GA_ctx_end	up	GO:0070169	positive regulation of biomineral tissue development	6/585	49/23174	0.00140318	0.00720001	0.00450961	Fbn2/Ccn1/P2rx7/Isg15/Fzd9/Cebpb	6
1954	GA_ctx_end.up	GA_ctx_end	up	GO:0070229	negative regulation of lymphocyte apoptotic process	6/585	49/23174	0.00140318	0.00720001	0.00450961	Cd44/Cd74/Gpam/Rorc/Ccl5/Bcl2a1a	6
1955	GA_ctx_end.up	GA_ctx_end	up	GO:0002716	negative regulation of natural killer cell mediated immunity	4/585	20/23174	0.00141137	0.00721758	0.00452062	Lgals9/H2-M3/Havcr2/Tap1	4
1956	GA_ctx_end.up	GA_ctx_end	up	GO:0045623	negative regulation of T-helper cell differentiation	4/585	20/23174	0.00141137	0.00721758	0.00452062	Irf1/Zbtb7b/Il4ra/Hlx	4
1957	GA_ctx_end.up	GA_ctx_end	up	GO:0051195	negative regulation of cofactor metabolic process	4/585	20/23174	0.00141137	0.00721758	0.00452062	Ier3/Stat3/Ddit4/Nupr1	4
1958	GA_ctx_end.up	GA_ctx_end	up	GO:0006006	glucose metabolic process	13/585	195/23174	0.00142449	0.00727646	0.00455749	Hk2/Gnmt/Igf1/Myc/Apod/Cpt1a/Sorbs1/Atf3/Crtc2/Rorc/Pgm1/Dcxr/Soga1	13
1959	GA_ctx_end.up	GA_ctx_end	up	GO:0010038	response to metal ion	16/585	269/23174	0.00142773	0.0072848	0.00456272	Tcirg1/Cp/Rasa4/Hfe/Ncf1/Lgmn/Fas/Il1a/P2rx7/Mt2/Cebpa/Itpkb/Apobec1/Jun/B2m/Hvcn1	16
[truncated: 3,046 more rows]
