# Supplementary material for: Congenic expression of poly-GA but not poly-PR in mice triggers selective neuron loss and interferon responses found in C9orf72 ALS
Source: Acta Neuropathol. 2020 Jun 19;140(2):121–42. doi: 10.1007/s00401-020-02176-0 (PMC7360660; doi:10.1007/s00401-020-02176-0)
Supplement: Supplementary file 4 — Supplementary file4 (XLSX 35995 kb) [file 401_2020_2176_MOESM4_ESM.xlsx]

## Sheet: Legend
Table S4
Differential expression analysis of TargetALS samples in cerebellum, frontal cortex, motor cortex and spinal cord using DESeq2 as described in the methods. ALSvsCtrl represents comparison of C9orf72 negative ALS cases with controls, C9vsCtrl represents comparison of C9orf72 positive ALS cases with controls and C9vsALS represents direct comparison of C9orf72 positive and negative ALS cases. In col…

## Sheet: Cerebellum
EnsemblID	EnsemblName	baseMean	ALSvsCtrl	C9vsCtrl	C9vsALS	ALSvsCtrlLFC	ALSvsCtrlLFCse	ALSvsCtrlPadj	C9vsCtrlLFC	C9vsCtrlLFCse	C9vsCtrlPadj	C9vsALSLFC	C9vsALSLFCse	C9vsALSPadj
ENSG00000000003	TSPAN6	85.6137	0	0	0	0.272265	0.167125	0.236992	0.00927722	0.190341	0.980458	-0.262987	0.12187	0.618729
ENSG00000000005	TNMD	0.19415	0	0	0	0.334458	0.866463	NA	0.665889	0.985804	NA	0.331431	0.631731	NA
ENSG00000000419	DPM1	345.573	1	0	0	0.422288	0.120156	0.00721258	0.315278	0.136616	0.118089	-0.10701	0.0873153	0.830049
ENSG00000000457	SCYL3	318.988	0	0	0	0.0757662	0.13559	0.734935	-0.00278024	0.154295	0.992732	-0.0785464	0.0989234	0.905552
ENSG00000000460	C1orf112	283.55	0	0	0	0.246465	0.110644	0.0900663	0.269153	0.125771	0.147281	0.0226881	0.0803814	0.974237
ENSG00000000938	FGR	32.2286	-1	-1	0	-1.37526	0.257889	0.000121694	-1.14503	0.294647	0.00914531	0.230232	0.192132	0.835762
ENSG00000000971	CFH	213.762	0	0	0	-0.653192	0.268777	0.0618644	-0.510028	0.305871	0.264284	0.143164	0.196385	0.917873
ENSG00000001036	FUCA2	215.831	0	0	0	0.325501	0.140482	0.0764123	0.248759	0.159746	0.298942	-0.0767424	0.102134	0.913048
ENSG00000001084	GCLC	659.263	0	0	0	0.203636	0.107156	0.157298	0.133361	0.1219	0.482459	-0.0702745	0.0780971	0.887196
ENSG00000001167	NFYA	718.851	0	0	0	0.0387737	0.0716508	0.743899	0.0126584	0.081535	0.935707	-0.0261153	0.0522716	0.945418
ENSG00000001460	STPG1	295.236	0	0	0	0.00168634	0.0583294	0.988144	0.0454916	0.06637	0.676887	0.0438053	0.0424976	0.863843
ENSG00000001461	NIPAL3	4145.43	0	0	0	0.0711298	0.065302	0.464083	0.158881	0.0742832	0.14754	0.0877514	0.0476181	0.713368
ENSG00000001497	LAS1L	696.483	-1	0	0	-0.413135	0.145549	0.0281572	-0.408225	0.165645	0.0947473	0.00490962	0.106328	0.994496
ENSG00000001561	ENPP4	1079.3	1	0	0	0.532951	0.162516	0.0115712	0.432652	0.184853	0.112465	-0.100299	0.11844	0.896406
ENSG00000001617	SEMA3F	78.7712	-1	-1	0	-0.7681	0.18182	0.00153886	-0.693576	0.207429	0.0241714	0.0745236	0.134255	0.939991
ENSG00000001626	CFTR	14.8502	0	0	0	0.152831	0.326886	0.78174	0.124341	0.371755	0.852704	-0.0284902	0.237539	0.989686
ENSG00000001629	ANKIB1	2420	0	0	0	0.215903	0.0875752	0.0578881	0.0903646	0.0996321	0.56759	-0.125539	0.0638687	0.683041
ENSG00000001630	CYP51A1	21.9175	0	0	0	0.330115	0.212874	0.264681	0.294355	0.241535	0.427094	-0.0357595	0.152623	0.978332
ENSG00000001631	KRIT1	221.602	1	0	0	0.28472	0.108555	0.0423749	0.329263	0.12332	0.0696849	0.0445435	0.0786456	0.939319
ENSG00000002016	RAD52	316.194	0	0	0	-0.239666	0.139208	0.208172	0.043839	0.15833	0.87968	0.283505	0.101559	0.390148
ENSG00000002079	MYH16	0.159432	0	0	0	0.00592749	1.48167	NA	-0.103096	1.68567	NA	-0.109023	1.08084	NA
ENSG00000002330	BAD	277.715	0	0	0	-0.135751	0.125395	0.467125	-0.147565	0.142749	0.509039	-0.0118143	0.0916556	0.987929
ENSG00000002549	LAP3	398.23	0	0	0	0.0425041	0.146642	0.869958	0.0683714	0.166824	0.81495	0.0258673	0.106943	0.97714
ENSG00000002586	CD99	455.533	0	0	0	0.0165138	0.196401	0.965735	-0.0664779	0.223474	0.870088	-0.0829917	0.143303	0.938118
ENSG00000002587	HS3ST1	1298.4	0	0	0	0.0938953	0.13126	0.65363	0.130219	0.14932	0.584847	0.0363238	0.0957279	0.962467
ENSG00000002726	AOC1	0.0372581	0	0	0	0.0297578	3.45158	NA	0.209044	3.92666	NA	0.179287	2.51791	NA
ENSG00000002745	WNT16	14.8155	0	0	0	0.318014	0.295063	0.469374	0.0936869	0.33594	0.878908	-0.224327	0.214259	0.861822
ENSG00000002746	HECW1	1280.29	0	0	0	-0.0394252	0.0849216	0.783652	-0.0881079	0.0966351	0.565373	-0.0486827	0.0619873	0.907332
ENSG00000002822	MAD1L1	46.7493	0	0	0	-0.681608	0.29268	0.074779	-0.496439	0.33338	0.322015	0.185169	0.214817	0.892213
ENSG00000002834	LASP1	929.978	-1	-1	0	-0.358488	0.0993858	0.00584492	-0.357377	0.113127	0.0324401	0.00111118	0.0726487	0.997868
ENSG00000002919	SNX11	164.856	0	0	0	0.0590363	0.0883919	0.6779	0.0676836	0.10057	0.683625	0.0086473	0.0643452	0.98685
ENSG00000002933	TMEM176A	70.9379	0	0	0	-0.0107173	0.252377	0.98267	-0.308528	0.287566	0.491516	-0.297811	0.184825	0.761116
ENSG00000003056	M6PR	598.895	0	0	0	0.134332	0.0858633	0.259678	0.0207537	0.0977148	0.909606	-0.113578	0.062626	0.718409
ENSG00000003096	KLHL13	207.639	0	0	0	0.461015	0.188557	0.0601169	0.281252	0.214448	0.388916	-0.179763	0.137221	0.812746
ENSG00000003137	CYP26B1	666.693	-1	0	0	-0.521355	0.186534	0.0306113	-0.571403	0.21228	0.0672669	-0.0500476	0.136241	0.963902
ENSG00000003147	ICA1	960.695	0	0	0	0.00860445	0.126471	0.972222	-0.288645	0.143945	0.175825	-0.297249	0.0923563	0.203182
ENSG00000003249	DBNDD1	406.247	0	0	0	-0.334609	0.148347	0.0858234	-0.423689	0.168892	0.0892359	-0.0890794	0.108484	0.901543
ENSG00000003393	ALS2	7297.88	0	0	0	0.130011	0.114837	0.442964	0.0467517	0.130644	0.840429	-0.0832595	0.0837711	0.870692
ENSG00000003400	CASP10	55.2424	-1	0	0	-0.733463	0.19726	0.0045346	-0.613535	0.225077	0.0637635	0.119928	0.145813	0.901543
ENSG00000003402	CFLAR	3553.82	0	0	0	-0.0820504	0.100587	0.601475	0.0147642	0.114432	0.945216	0.0968146	0.0733794	0.811238
ENSG00000003436	TFPI	55.6506	0	0	0	-0.140153	0.211612	0.68144	-0.388881	0.241469	0.281541	-0.248728	0.155683	0.763167
ENSG00000003509	NDUFAF7	635.784	0	0	0	0.254226	0.104949	0.0627873	0.222394	0.119363	0.210852	-0.0318321	0.0764278	0.956404
ENSG00000003756	RBM5	2648.58	0	0	0	0.122358	0.0804389	0.275659	0.182175	0.0915009	0.178992	0.0598177	0.0586497	0.865097
ENSG00000003987	MTMR7	1492.28	1	0	0	0.286259	0.088049	0.0122229	0.249042	0.100149	0.0920428	-0.0372166	0.0641536	0.938077
ENSG00000003989	SLC7A2	406.066	0	0	0	0.388405	0.197564	0.141308	0.376279	0.224697	0.262375	-0.0121259	0.143922	0.993118
ENSG00000004059	ARF5	344.126	0	0	0	-0.113973	0.111833	0.498242	-0.235017	0.127369	0.214891	-0.121044	0.0818273	0.783958
ENSG00000004139	SARM1	750.153	-1	0	0	-0.541346	0.13881	0.00310701	-0.442968	0.15797	0.057125	0.0983782	0.101416	0.876201
ENSG00000004142	POLDIP2	554.351	0	0	0	-0.178982	0.0920738	0.146468	-0.229339	0.104839	0.139209	-0.0503576	0.0673485	0.913682
ENSG00000004399	PLXND1	375.313	0	0	0	-0.28982	0.310172	0.540579	-0.0353897	0.352861	0.958124	0.25443	0.226293	0.84708
ENSG00000004455	AK2	986.264	0	0	0	-0.0432241	0.0826874	0.754244	-0.0531275	0.0940923	0.737648	-0.00990338	0.0603542	0.984579
ENSG00000004468	CD38	79.4612	0	0	0	0.247173	0.293617	0.587679	0.0523007	0.334116	0.935164	-0.194872	0.214087	0.886151
ENSG00000004478	FKBP4	2502.54	0	0	0	0.508161	0.224853	0.0850584	0.494614	0.255788	0.192786	-0.0135468	0.163989	0.993118
ENSG00000004487	KDM1A	1242.08	1	0	0	0.16024	0.060112	0.0390658	0.0984458	0.0683874	0.339739	-0.0617937	0.0438032	0.79833
ENSG00000004534	RBM6	2005.03	0	0	0	-0.132465	0.0979621	0.34296	-0.050411	0.111451	0.79398	0.0820543	0.0714777	0.844458
ENSG00000004660	CAMKK1	682.228	-1	-1	0	-0.502643	0.129209	0.00315387	-0.487861	0.147073	0.0246289	0.0147815	0.0944585	0.985132
ENSG00000004700	RECQL	380.877	1	0	0	0.321474	0.122784	0.0427576	0.135625	0.139692	0.536848	-0.185849	0.0894423	0.64635
ENSG00000004766	VPS50	1371.48	1	0	0	0.396894	0.126091	0.0150015	0.202775	0.143442	0.349246	-0.194119	0.0919284	0.635221
ENSG00000004776	HSPB6	61.1377	0	0	0	0.094279	0.181536	0.756058	0.0836398	0.206539	0.8172	-0.0106392	0.132174	0.993118
ENSG00000004777	ARHGAP33	366.823	-1	-1	0	-0.688024	0.219194	0.0152862	-0.719979	0.249492	0.0495933	-0.0319546	0.160212	0.980729
ENSG00000004779	NDUFAB1	324.676	0	0	0	0.307903	0.14641	0.11224	0.226339	0.166524	0.370153	-0.0815634	0.106606	0.911344
ENSG00000004799	PDK4	594.491	0	0	0	0.0204205	0.293294	0.97146	0.198174	0.333642	0.722869	0.177753	0.213923	0.900571
ENSG00000004809	SLC22A16	0.256562	0	0	0	-0.191169	1.1076	NA	0.339596	1.25901	NA	0.530765	0.806006	0.927883
ENSG00000004838	ZMYND10	18.5394	0	0	0	-0.328104	0.240312	0.337368	-0.176041	0.273838	0.699246	0.152063	0.176974	0.892721
ENSG00000004846	ABCB5	0.129883	0	0	0	0.178785	2.15277	NA	-0.0806165	2.44913	NA	-0.259401	1.57041	NA
ENSG00000004848	ARX	0.322439	0	0	0	-0.319129	1.06225	NA	1.06928	1.19378	NA	1.38841	0.751209	0.713368
ENSG00000004864	SLC25A13	242.691	0	0	0	0.264929	0.186604	0.314921	0.353583	0.212182	0.264545	0.0886542	0.135818	0.929134
ENSG00000004866	ST7	1471.52	0	0	0	0.174323	0.115901	0.281876	0.150076	0.131847	0.462121	-0.0242468	0.084516	0.974237
ENSG00000004897	CDC27	2436.75	1	0	0	0.420276	0.122547	0.00851742	0.249356	0.139408	0.229841	-0.17092	0.0893587	0.697324
ENSG00000004939	SLC4A1	10.7888	-1	-1	0	-1.11102	0.298074	0.00446388	-1.07419	0.342968	0.0335013	0.03683	0.227563	0.984795
ENSG00000004948	CALCR	0.634491	0	0	0	1.20753	0.728044	NA	0.331852	0.837078	NA	-0.875678	0.51866	0.749159
ENSG00000004961	HCCS	249.925	1	0	0	0.430436	0.151883	0.0284072	0.307479	0.172708	0.232042	-0.122957	0.110435	0.848538
ENSG00000004975	DVL2	316.047	-1	0	0	-0.324281	0.115623	0.0300771	-0.237497	0.131632	0.225904	0.0867837	0.0846072	0.864716
ENSG00000005001	PRSS22	33.1981	0	0	0	0.0556575	0.298279	0.918441	-0.00146794	0.339486	0.998331	-0.0571255	0.217658	0.976161
ENSG00000005007	UPF1	1775.24	-1	0	0	-0.275621	0.102883	0.0382191	-0.200806	0.11706	0.250193	0.0748147	0.0750979	0.870448
ENSG00000005020	SKAP2	292.998	0	0	0	0.300062	0.137434	0.09756	0.222642	0.156306	0.344912	-0.0774195	0.100026	0.909769
ENSG00000005022	SLC25A5	767.888	0	0	0	0.329628	0.159472	0.11952	0.153243	0.181421	0.597922	-0.176385	0.116278	0.776442
ENSG00000005059	MCUB	8.75734	0	0	0	-0.283329	0.363765	0.620701	-0.445604	0.416506	0.493099	-0.162275	0.270598	0.935195
ENSG00000005073	HOXA11	0.130542	0	0	0	0.0171425	2.43527	NA	1.54201	2.76723	NA	1.52487	1.77173	NA
ENSG00000005075	POLR2J	245.162	0	0	0	-0.146668	0.0904162	0.239298	-0.130411	0.102987	0.40691	0.0162572	0.0662147	0.97677
ENSG00000005100	DHX33	386.565	0	0	0	0.0179455	0.0693991	0.885361	-0.047948	0.0790419	0.717413	-0.0658935	0.0507133	0.814305
ENSG00000005102	MEOX1	0.0236085	0	0	0	-0.512437	5.09429	NA	-0.300719	5.7955	NA	0.211718	3.71629	NA
ENSG00000005108	THSD7A	649.733	0	0	0	0.211118	0.133007	0.251189	0.110205	0.151315	0.655847	-0.100914	0.0969787	0.862461
ENSG00000005156	LIG3	848.653	0	0	0	-0.106376	0.0845644	0.384124	-0.128458	0.0962473	0.380131	-0.0220813	0.061767	0.966182
ENSG00000005175	RPAP3	982.575	1	0	0	0.401835	0.138408	0.0246757	0.278943	0.157439	0.234465	-0.122892	0.100877	0.832391
ENSG00000005187	ACSM3	1.91998	0	0	0	-0.572897	0.437667	0.361173	-0.0357671	0.495358	NA	0.53713	0.323812	0.753973
ENSG00000005189	REXO5	77.228	0	0	0	-0.00277701	0.15492	0.992657	-0.102662	0.176541	0.729439	-0.0998846	0.113379	0.889017
ENSG00000005194	CIAPIN1	299.073	0	0	0	0.0929388	0.0708662	0.360101	0.0318011	0.0806782	0.822593	-0.0611376	0.0516557	0.838865
ENSG00000005206	SPPL2B	385.793	-1	0	0	-0.68092	0.197076	0.00808645	-0.631146	0.22431	0.0563958	0.0497736	0.144054	0.967607
ENSG00000005238	FAM214B	266.456	0	0	0	-0.29029	0.157644	0.173294	-0.370694	0.179504	0.162655	-0.0804034	0.115339	0.922535
ENSG00000005243	COPZ2	27.4314	0	0	0	-0.21503	0.185147	0.428345	-0.217221	0.211439	0.511395	-0.00219163	0.136761	0.997868
ENSG00000005249	PRKAR2B	428.365	0	0	0	0.3176	0.147485	0.102815	0.229987	0.167756	0.366118	-0.0876125	0.107435	0.902639
ENSG00000005302	MSL3	332.561	0	0	0	0.114568	0.0660802	0.204565	0.0730698	0.0751946	0.536565	-0.0414981	0.0480932	0.891888
ENSG00000005339	CREBBP	3957	-1	0	0	-0.334463	0.0953395	0.00728031	-0.256245	0.108472	0.108849	0.0782183	0.0695766	0.84708
ENSG00000005379	TSPOAP1	1321.12	-1	-1	0	-0.622494	0.152771	0.00213463	-0.603733	0.173838	0.0189616	0.0187609	0.11155	0.984287
ENSG00000005381	MPO	10.853	0	0	0	-0.298699	0.236776	0.382427	-0.47241	0.272884	0.246192	-0.173711	0.179417	0.876535
ENSG00000005421	PON1	12.2258	0	0	0	0.207847	0.214479	0.523484	-0.0177986	0.245396	0.970716	-0.225646	0.156621	0.794017
ENSG00000005436	GCFC2	476.667	1	0	0	0.250734	0.0964318	0.0442987	0.261242	0.109641	0.1054	0.010508	0.0701215	0.985381
ENSG00000005448	WDR54	75.137	0	0	0	-0.0459234	0.127111	0.834773	-0.0297175	0.144758	0.9126	0.0162059	0.0929254	0.983448
ENSG00000005469	CROT	255.838	0	0	0	0.253568	0.120484	0.111962	0.13499	0.137069	0.531115	-0.118578	0.0877094	0.804547
ENSG00000005471	ABCB4	5.29638	-1	-1	0	-0.798369	0.312796	0.0488645	-1.11357	0.366714	0.0386758	-0.315206	0.250034	0.821498
ENSG00000005483	KMT2E	5791.87	0	0	0	0.165899	0.0706935	0.0724782	0.0814799	0.0804248	0.517957	-0.0844188	0.0515631	0.757193
ENSG00000005486	RHBDD2	624.017	0	0	0	0.0326747	0.133173	0.89154	-0.00580276	0.151521	0.984766	-0.0384775	0.0971578	0.95963
ENSG00000005513	SOX8	385.4	0	0	0	-0.136081	0.250389	0.742529	-0.21034	0.284902	0.651544	-0.0742591	0.182745	0.958326
ENSG00000005700	IBTK	2124.91	1	0	0	0.322804	0.109957	0.0230368	0.134366	0.125093	0.491166	-0.188438	0.0801868	0.564855
ENSG00000005801	ZNF195	852.487	0	0	0	0.232034	0.115856	0.133099	0.251095	0.131773	0.199969	0.0190615	0.0844166	0.978583
ENSG00000005810	MYCBP2	10641.4	0	0	0	0.196159	0.0783038	0.0534427	0.10658	0.0890816	0.436659	-0.0895792	0.0571171	0.7659
ENSG00000005812	FBXL3	1898.55	1	0	0	0.383501	0.125994	0.018368	0.334742	0.143319	0.113386	-0.0487589	0.0918521	0.944018
ENSG00000005844	ITGAL	23.4251	0	0	0	-0.591545	0.343483	0.208016	-0.487514	0.391514	0.416618	0.104031	0.252717	0.957279
ENSG00000005882	PDK2	1589.77	-1	-1	0	-0.523464	0.128637	0.00214817	-0.431144	0.14637	0.0447546	0.0923206	0.0939174	0.87212
ENSG00000005884	ITGA3	649.192	-1	0	0	-0.414111	0.13506	0.017583	-0.303171	0.153695	0.183229	0.11094	0.098659	0.84708
ENSG00000005889	ZFX	2145.94	1	0	0	0.292916	0.0952793	0.0173034	0.185172	0.108386	0.252336	-0.107744	0.0694695	0.769485
ENSG00000005893	LAMP2	2811.28	0	0	0	0.490396	0.200058	0.0594129	0.588257	0.227577	0.0793285	0.0978615	0.145896	0.926688
ENSG00000005961	ITGA2B	71.0319	-1	0	0	-0.578333	0.185678	0.0160601	-0.469322	0.211678	0.134076	0.109011	0.136722	0.905503
ENSG00000005981	ASB4	21.2453	0	0	0	-0.054147	0.261249	0.908643	-0.0364984	0.297502	0.948015	0.0176486	0.190966	0.992277
ENSG00000006007	GDE1	617.388	0	0	0	0.201382	0.10779	0.16574	0.150269	0.122614	0.424413	-0.0511131	0.0785453	0.929134
ENSG00000006015	REX1BD	323.67	0	0	0	-0.234274	0.130019	0.184519	-0.335558	0.148073	0.125534	-0.101284	0.0951576	0.858548
ENSG00000006016	CRLF1	22.9657	0	0	0	-0.504804	0.284013	0.191593	-0.353271	0.323719	0.483419	0.151533	0.209194	0.917873
ENSG00000006025	OSBPL7	134.183	-1	-1	0	-0.707722	0.16881	0.00165039	-0.639773	0.192407	0.0245199	0.0679498	0.124118	0.941095
ENSG00000006042	TMEM98	300.056	0	0	0	0.042022	0.289326	0.937912	0.506452	0.329044	0.304714	0.46443	0.21087	0.612587
ENSG00000006047	YBX2	1.24581	-1	0	0	-0.955389	0.371591	0.0470264	-0.48953	0.428666	NA	0.465859	0.302768	0.771711
ENSG00000006059	KRT33A	0.498297	0	0	0	0.899303	0.706561	NA	0.940585	0.797547	NA	0.0412825	0.493221	0.993118
ENSG00000006062	MAP3K14	197.723	-1	-1	0	-0.582512	0.132656	0.00101577	-0.466661	0.151137	0.0356799	0.115851	0.0974103	0.837627
ENSG00000006071	ABCC8	1295.15	-1	0	0	-0.605124	0.194494	0.0161702	-0.605922	0.221298	0.0625218	-0.000797469	0.141967	0.998943
ENSG00000006116	CACNG3	31.4715	0	0	0	0.419773	0.245749	0.212224	0.302986	0.279192	0.486197	-0.116787	0.177532	0.927883
ENSG00000006118	TMEM132A	1212.91	0	0	0	-0.263779	0.134377	0.141978	-0.228552	0.152896	0.319714	0.0352273	0.0980834	0.965802
ENSG00000006125	AP2B1	4535.6	1	0	0	0.200486	0.0783993	0.0483904	0.111162	0.0891902	0.416185	-0.0893237	0.0571798	0.766584
ENSG00000006128	TAC1	10.3844	0	0	0	0.763281	0.368143	0.118304	0.744605	0.415598	0.229047	-0.0186759	0.259006	0.993156
ENSG00000006194	ZNF263	546.896	0	0	0	-0.0765681	0.0667525	0.435501	-0.0765254	0.0759998	0.520801	4.27247e-05	0.0487967	0.999713
ENSG00000006210	CX3CL1	228.911	0	0	0	-0.233267	0.166151	0.321447	-0.315723	0.189178	0.263994	-0.0824557	0.121532	0.926056
ENSG00000006282	SPATA20	476.226	0	0	0	-0.25504	0.139187	0.175784	-0.415236	0.158469	0.0750436	-0.160196	0.101777	0.764923
ENSG00000006283	CACNA1G	2161.59	0	0	0	-0.23739	0.213794	0.453117	-0.237389	0.243229	0.534984	1.25028e-06	0.155982	0.999994
ENSG00000006327	TNFRSF12A	12.4874	0	0	0	-0.366579	0.246809	0.289049	-0.148235	0.281262	0.756194	0.218345	0.18218	0.835762
ENSG00000006377	DLX6	0.225622	0	0	0	-0.351704	1.71138	NA	1.85901	1.93205	NA	2.21071	1.22518	NA
ENSG00000006432	MAP3K9	2648.71	0	0	0	0.0347394	0.104462	0.849423	0.0683184	0.118839	0.73255	0.033579	0.0761976	0.952411
ENSG00000006451	RALA	594.574	1	0	0	0.329757	0.113162	0.0241522	0.211068	0.128717	0.272579	-0.11869	0.0824165	0.794017
ENSG00000006453	BAIAP2L1	4.8269	-1	0	0	-1.06677	0.346716	0.0172267	-0.808768	0.399123	0.17138	0.258003	0.267882	0.877586
ENSG00000006459	KDM7A	1457.9	1	0	0	0.28866	0.113031	0.0487222	0.241504	0.128574	0.206979	-0.0471558	0.0823956	0.939175
ENSG00000006468	ETV1	9994.44	0	0	0	0.435452	0.180866	0.0644779	0.332213	0.205758	0.280297	-0.103239	0.131932	0.907976
ENSG00000006530	AGK	783.704	0	0	0	0.144377	0.0783227	0.172771	0.048565	0.0891223	0.746736	-0.0958123	0.0571084	0.750531
ENSG00000006534	ALDH3B1	20.2213	0	0	0	0.0255813	0.368572	0.97153	-0.156474	0.42006	0.833556	-0.182056	0.269716	0.926248
ENSG00000006555	TTC22	1.96898	0	0	0	-0.209184	0.384175	0.741954	-0.0729677	0.438309	NA	0.136216	0.2848	0.948475
ENSG00000006576	PHTF2	819.281	1	0	0	0.338334	0.113748	0.0213276	0.211741	0.12939	0.273706	-0.126593	0.0828801	0.773098
ENSG00000006606	CCL26	0.237509	0	0	0	-0.641374	1.2281	NA	-0.564153	1.3985	NA	0.0772212	0.898827	NA
ENSG00000006607	FARP2	1102.19	-1	0	0	-0.29932	0.0915109	0.0117399	-0.258042	0.104148	0.0930658	0.0412784	0.0668583	0.932219
ENSG00000006611	USH1C	45.5598	0	0	0	-0.145271	0.424798	0.844436	-0.0792937	0.483373	0.931318	0.0659769	0.310082	0.979857
ENSG00000006625	GGCT	54.1655	0	0	0	0.256878	0.136472	0.162076	0.122902	0.155303	0.625125	-0.133975	0.0988496	0.803296
ENSG00000006634	DBF4	174.266	1	0	0	0.398715	0.148304	0.0375031	0.335508	0.168562	0.178992	-0.0632067	0.107628	0.936591
ENSG00000006638	TBXA2R	2.33253	0	0	0	-0.480381	0.444721	0.46828	-0.0324822	0.504395	NA	0.447899	0.327767	0.803296
ENSG00000006652	IFRD1	750.606	0	0	0	0.257169	0.12557	0.123513	0.313156	0.142809	0.138247	0.0559873	0.0914744	0.933009
ENSG00000006659	LGALS14	0.173293	0	0	0	-0.219185	1.19952	NA	-0.0211868	1.36469	NA	0.197999	0.875003	NA
ENSG00000006695	COX10	339.393	0	0	0	-0.0346108	0.0774397	0.792166	-0.019376	0.0881495	0.906338	0.0152349	0.0565494	0.975568
ENSG00000006704	GTF2IRD1	257.841	-1	0	0	-0.416978	0.157758	0.040699	-0.440217	0.179641	0.0965963	-0.0232391	0.115485	0.980559
ENSG00000006712	PAF1	404.051	0	0	0	0.0385545	0.104777	0.831891	0.0657584	0.119197	0.743859	0.0272039	0.0763923	0.966452
ENSG00000006715	VPS41	1291.46	1	0	0	0.252913	0.0962255	0.0419134	0.164927	0.109463	0.315687	-0.0879866	0.0701421	0.824311
ENSG00000006740	ARHGAP44	1449.32	0	0	0	-0.20181	0.0977539	0.120013	-0.181133	0.111233	0.276584	0.0206766	0.0713643	0.974039
ENSG00000006744	ELAC2	553.011	0	0	0	-0.108371	0.0710185	0.273574	-0.113133	0.0808646	0.354716	-0.00476213	0.0519352	0.992464
ENSG00000006747	SCIN	136.063	0	0	0	-0.413468	0.377958	0.461503	-0.38308	0.430087	0.575397	0.0303883	0.276004	0.990652
ENSG00000006756	ARSD	134.936	0	-1	0	-0.312421	0.163982	0.156149	-0.576965	0.187069	0.0357792	-0.264544	0.12061	0.615371
ENSG00000006757	PNPLA4	133.293	0	0	0	0.209661	0.145461	0.305879	0.0311904	0.165574	0.920851	-0.17847	0.106058	0.750531
ENSG00000006788	MYH13	0.0650404	0	0	0	0.140527	2.55667	NA	0.20801	2.90858	NA	0.0674829	1.86507	NA
ENSG00000006831	ADIPOR2	1178.9	0	0	0	0.0563383	0.186719	0.864271	0.274977	0.212398	0.395537	0.218639	0.136169	0.762309
ENSG00000006837	CDKL3	58.3421	0	0	0	0.0688868	0.124249	0.737215	0.237057	0.140875	0.260029	0.16817	0.0895521	0.709437
ENSG00000007001	UPP2	53.4149	0	0	0	-0.0576656	0.150491	0.824256	-0.279023	0.172053	0.278517	-0.221358	0.111154	0.673846
ENSG00000007038	PRSS21	0.391322	0	0	0	0.627731	0.791545	NA	0.540069	0.899377	NA	-0.0876628	0.568874	0.985136
ENSG00000007047	MARK4	678.254	-1	-1	0	-0.490387	0.114155	0.00126242	-0.495672	0.129962	0.0102321	-0.00528443	0.0835084	0.993263
ENSG00000007062	PROM1	34.351	-1	-1	0	-0.643738	0.215377	0.0207092	-0.858778	0.24699	0.018814	-0.21504	0.16122	0.806951
ENSG00000007080	CCDC124	235.8	0	0	0	-0.133299	0.133549	0.508676	-0.122732	0.152018	0.616784	0.0105676	0.0975952	0.990705
ENSG00000007129	CEACAM21	9.43595	0	0	0	-0.0974834	0.248318	0.81986	-0.032841	0.282904	0.951304	0.0646424	0.182017	0.966452
ENSG00000007168	PAFAH1B1	6754.82	1	0	0	0.364088	0.0938215	0.003233	0.243668	0.106732	0.12235	-0.12042	0.0684252	0.731888
ENSG00000007171	NOS2	27.1168	0	0	0	-0.552722	0.295296	0.164812	-0.495488	0.336749	0.328181	0.0572341	0.217636	0.976141
ENSG00000007174	DNAH9	75.8094	0	0	0	0.140532	0.190836	0.642604	0.101279	0.217099	0.787022	-0.0392525	0.138964	0.974237
ENSG00000007202	KIAA0100	2315.75	-1	0	0	-0.189542	0.0634229	0.0207156	-0.204298	0.0721796	0.0544851	-0.0147565	0.0463238	0.970522
ENSG00000007216	SLC13A2	0.0554411	0	0	0	0.100638	3.01716	NA	0.203286	3.43244	NA	0.102648	2.201	NA
ENSG00000007237	AC005747.1	10966.9	0	0	0	0.01599	0.0812224	0.913591	-0.0270942	0.0924037	0.871995	-0.0430842	0.059253	0.917873
ENSG00000007255	TRAPPC6A	47.0493	0	0	0	-0.138887	0.199882	0.663595	-0.136625	0.227725	0.720163	0.0022617	0.146435	0.997868
ENSG00000007264	MATK	36.6275	0	0	0	0.0320156	0.186093	0.925363	0.0382152	0.211799	0.924273	0.00619957	0.135635	0.994496
ENSG00000007306	CEACAM7	0.00838596	0	0	0	-0.0567352	5.09429	NA	0	5.7955	NA	0.0753301	3.71629	NA
ENSG00000007312	CD79B	1.06786	0	0	0	-0.645479	0.497489	0.366283	-0.554115	0.579515	NA	0.0913641	0.397244	0.978384
ENSG00000007314	SCN4A	19.9196	0	0	0	-0.0291124	0.360671	0.967025	-0.187074	0.410996	0.792409	-0.157961	0.264194	0.935244
ENSG00000007341	ST7L	611.636	0	0	0	0.111627	0.0768891	0.301805	0.0891856	0.0874727	0.51511	-0.0224409	0.0560257	0.959274
ENSG00000007350	TKTL1	0.789756	0	0	0	-0.450475	0.659102	0.669695	-0.751728	0.77525	NA	-0.301253	0.527303	0.939175
ENSG00000007372	PAX6	3988.39	0	0	0	-0.00553107	0.102851	0.977758	-0.0630668	0.117013	0.74985	-0.0575357	0.0750363	0.911247
ENSG00000007376	RPUSD1	135.348	-1	0	0	-0.508938	0.150802	0.0095473	-0.446321	0.17186	0.0778231	0.0626165	0.110804	0.939623
ENSG00000007384	RHBDF1	76.8801	-1	-1	0	-0.807748	0.206714	0.00307094	-0.859595	0.235899	0.0134707	-0.051847	0.152597	0.968112
ENSG00000007392	LUC7L	1272.23	0	0	0	-0.07715	0.111615	0.665451	-0.0951376	0.126995	0.646075	-0.0179876	0.0814533	0.978638
ENSG00000007402	CACNA2D2	940.21	0	0	0	-0.0638643	0.151993	0.805487	-0.102629	0.172933	0.723168	-0.0387651	0.110911	0.967449
ENSG00000007516	BAIAP3	22.3735	0	1	1	0.281093	0.425395	0.682392	2.06715	0.479889	0.00481526	1.78605	0.302776	7.45294e-06
ENSG00000007520	TSR3	232.102	0	0	0	-0.163268	0.142039	0.434133	-0.211293	0.161726	0.390764	-0.0480249	0.103877	0.949564
ENSG00000007541	PIGQ	250.018	-1	-1	0	-0.850488	0.177882	0.000452381	-0.830827	0.202606	0.00632215	0.0196614	0.130388	0.985136
ENSG00000007545	CRAMP1	395.272	-1	0	0	-0.358603	0.112672	0.0140109	-0.276835	0.12827	0.143965	0.0817677	0.0824369	0.871238
ENSG00000007866	TEAD3	22.8168	0	0	0	-0.597845	0.258862	0.077528	-0.530919	0.295644	0.228081	0.0669265	0.191979	0.967604
ENSG00000007908	SELE	14.5922	-1	-1	0	-4.09751	0.662191	3.32568e-06	-4.59268	0.761703	6.27101e-06	-0.495167	0.501674	0.871678
ENSG00000007923	DNAJC11	504.365	-1	-1	0	-0.286066	0.0799707	0.00629168	-0.273328	0.0910932	0.0408367	0.0127376	0.0586044	0.97908
ENSG00000007933	FMO3	4.658	0	0	0	-0.345083	0.262703	0.359307	-0.154117	0.300512	0.764036	0.190966	0.197064	0.876535
ENSG00000007944	MYLIP	263.241	0	0	0	0.179932	0.118512	0.276793	0.215421	0.134748	0.285398	0.0354897	0.086198	0.957279
ENSG00000007952	NOX1	0.334781	0	0	0	0.178595	0.725872	NA	-0.133372	0.826704	NA	-0.311966	0.528989	0.936194
ENSG00000007968	E2F2	1.1695	0	0	0	-0.637959	0.579894	0.458489	-2.24599	0.721496	NA	-1.60803	0.522527	0.256975
ENSG00000008018	PSMB1	831.87	1	0	0	0.239602	0.0854653	0.0301449	0.177443	0.0972123	0.220262	-0.0621596	0.0622474	0.87044
ENSG00000008056	SYN1	1289.63	0	0	0	-0.208239	0.128411	0.239464	-0.187524	0.146106	0.399903	0.0207143	0.0937221	0.978638
ENSG00000008083	JARID2	1953.14	-1	0	0	-0.257998	0.0900558	0.0267356	-0.266189	0.102477	0.0777472	-0.00819117	0.0657557	0.988659
ENSG00000008086	CDKL5	1388.62	1	0	0	0.21949	0.077232	0.0279353	0.122502	0.0878619	0.356349	-0.0969883	0.056295	0.742036
ENSG00000008118	CAMK1G	38.9453	0	0	0	0.12506	0.233052	0.746378	-0.0577096	0.265494	0.907421	-0.18277	0.17029	0.856237
ENSG00000008128	CDK11A	51.5451	0	0	0	-0.0535512	0.176035	0.863276	-0.0353308	0.200434	0.925785	0.0182204	0.128652	0.986344
ENSG00000008130	NADK	343.714	-1	0	0	-0.412928	0.122402	0.00956389	-0.372215	0.139382	0.0696303	0.0407126	0.0896247	0.951267
ENSG00000008196	TFAP2B	314.161	0	0	0	0.320676	0.224258	0.310517	0.258721	0.255088	0.517414	-0.061955	0.163442	0.962501
ENSG00000008197	TFAP2D	0.00748483	0	0	0	-0.0724552	5.09429	NA	0	5.7955	NA	0.087394	3.71629	NA
ENSG00000008226	DLEC1	14.2203	0	0	0	-0.521098	0.260502	0.133639	-0.522132	0.298421	0.240563	-0.00103492	0.195	0.998943
ENSG00000008256	CYTH3	672.174	-1	0	0	-0.233093	0.0832459	0.0303182	-0.238308	0.0947807	0.0885049	-0.00521464	0.0608988	0.993118
ENSG00000008277	ADAM22	11493.6	1	0	0	0.376065	0.125974	0.0208631	0.244186	0.143311	0.25364	-0.13188	0.0918894	0.795293
ENSG00000008282	SYPL1	409.358	0	0	0	0.360571	0.187167	0.15077	0.399826	0.212856	0.206979	0.0392552	0.136322	0.974175
ENSG00000008283	CYB561	116.762	0	0	0	-0.0165932	0.128289	0.945201	-0.126981	0.146205	0.586512	-0.110387	0.0939412	0.841366
ENSG00000008294	SPAG9	7240.78	1	0	0	0.200442	0.0673364	0.0212192	0.118039	0.0766043	0.304051	-0.0824028	0.0491121	0.750531
ENSG00000008300	CELSR3	1975.09	-1	-1	0	-0.677187	0.154664	0.00103867	-0.603537	0.175976	0.02075	0.0736497	0.112895	0.929134
ENSG00000008311	AASS	454.973	0	0	0	0.0712197	0.164541	0.799346	0.0150745	0.187206	0.967216	-0.0561452	0.120031	0.949167
ENSG00000008323	PLEKHG6	0.452168	0	0	0	0.114638	0.753557	NA	0.85729	0.837905	NA	0.742652	0.516261	0.794017
ENSG00000008324	SS18L2	146.31	1	0	0	0.464912	0.138579	0.0099557	0.404345	0.157401	0.0814494	-0.0605671	0.100207	0.934126
ENSG00000008382	MPND	118.459	-1	-1	0	-0.697056	0.153662	0.000698785	-0.616814	0.175243	0.0172942	0.0802421	0.113264	0.921274
ENSG00000008394	MGST1	455.305	0	0	0	0.29546	0.181415	0.237054	0.0304079	0.206418	0.939068	-0.265053	0.132323	0.67273
ENSG00000008405	CRY1	975.032	0	0	0	0.266688	0.112181	0.0683423	0.225187	0.127602	0.236055	-0.0415007	0.0817531	0.944551
ENSG00000008438	PGLYRP1	0.207827	0	0	0	-0.918582	1.12555	NA	-0.209606	1.28133	NA	0.708975	0.8234	NA
ENSG00000008441	NFIX	5987.46	-1	0	0	-0.362513	0.114974	0.0148695	-0.314156	0.130806	0.102935	0.0483567	0.0838907	0.938511
ENSG00000008513	ST3GAL1	320.95	-1	-1	0	-0.454692	0.131618	0.00809353	-0.504817	0.149924	0.0231767	-0.0501247	0.0964522	0.944289
ENSG00000008516	MMP25	9.10614	-1	-1	0	-1.08494	0.247665	0.00103823	-0.960172	0.286395	0.0238331	0.124766	0.193446	0.929429
ENSG00000008517	IL32	21.494	-1	0	0	-1.03429	0.307061	0.00966984	-0.452142	0.349462	0.395859	0.582153	0.226335	0.483974
ENSG00000008710	PKD1	11715.8	-1	-1	0	-0.916037	0.205932	0.00087672	-0.974057	0.234282	0.00574647	-0.05802	0.150239	0.961245
ENSG00000008735	MAPK8IP2	2555.46	-1	-1	0	-0.492112	0.129768	0.00392228	-0.644679	0.147662	0.00461453	-0.152567	0.0947356	0.761116
ENSG00000008838	MED24	682.507	-1	-1	0	-0.41445	0.105566	0.00295867	-0.420617	0.120188	0.0179113	-0.00616682	0.0772277	0.993118
ENSG00000008853	RHOBTB2	460.842	-1	0	0	-0.374284	0.117702	0.0140687	-0.299791	0.133982	0.130194	0.0744932	0.0860774	0.891217
ENSG00000008869	HEATR5B	1804.29	1	0	0	0.228596	0.0778344	0.0229792	0.174541	0.0885391	0.183398	-0.0540547	0.0567308	0.879368
ENSG00000008952	SEC62	5113.23	1	0	0	0.442996	0.153089	0.0251407	0.228675	0.174158	0.388399	-0.214321	0.111663	0.696501
ENSG00000008988	RPS20	1942.25	0	0	0	0.120701	0.109518	0.457548	0.0327815	0.124597	0.885753	-0.0879197	0.0798884	0.851121
ENSG00000009307	CSDE1	6478.04	1	0	0	0.34061	0.120965	0.0294484	0.17925	0.137614	0.392129	-0.161359	0.0882333	0.713368
ENSG00000009335	UBE3C	1796.14	0	0	0	0.101735	0.0507957	0.133097	0.0828974	0.057788	0.341288	-0.0188376	0.0370252	0.944529
ENSG00000009413	REV3L	5971.06	0	0	0	0.148729	0.101606	0.297356	0.0335258	0.115594	0.873679	-0.115203	0.0741192	0.76919
ENSG00000009694	TENM1	6581.36	0	0	0	0.202127	0.130534	0.265481	0.0673687	0.148502	0.793202	-0.134758	0.0952206	0.797181
ENSG00000009709	PAX7	0.724407	0	0	0	0.586819	0.916282	0.692993	0.744717	1.03046	NA	0.157898	0.63782	0.97677
ENSG00000009724	MASP2	3.11787	0	0	0	-0.782453	0.481799	0.238681	-0.741688	0.554569	NA	0.0407649	0.367734	0.990594
ENSG00000009765	IYD	0.100349	0	0	0	-0.390016	1.92573	NA	-0.508614	2.1908	NA	-0.118598	1.4048	NA
ENSG00000009780	FAM76A	292.705	0	0	0	0.12279	0.127877	0.527827	0.137808	0.145454	0.548244	0.0150175	0.0931527	0.984814
ENSG00000009790	TRAF3IP3	18.2403	0	0	0	0.0349856	0.305968	0.952225	0.0754505	0.348076	0.907605	0.0404648	0.222803	0.982406
ENSG00000009830	POMT2	423.733	0	0	0	-0.195594	0.133817	0.298222	-0.0800199	0.152258	0.756923	0.115574	0.0976907	0.839248
ENSG00000009844	VTA1	917.203	1	0	0	0.439789	0.164086	0.0381117	0.268316	0.186656	0.340323	-0.171474	0.119617	0.795497
ENSG00000009950	MLXIPL	474.033	-1	-1	0	-0.956038	0.216749	0.000953877	-0.918703	0.24669	0.0117052	0.0373347	0.158407	0.978251
ENSG00000009954	BAZ1B	2919.23	0	0	0	0.0447044	0.0514374	0.573871	-0.0154968	0.0585294	0.884902	-0.0602012	0.0375309	0.762372
ENSG00000010017	RANBP9	1201.05	1	0	0	0.284222	0.102467	0.0318926	0.143369	0.11657	0.422578	-0.140853	0.0747002	0.708682
ENSG00000010030	ETV7	2.4748	0	0	0	-0.19348	0.350573	0.738539	-0.481066	0.410596	NA	-0.287586	0.275577	0.861822
ENSG00000010072	SPRTN	238.341	1	0	0	0.317642	0.0954725	0.0105044	0.287964	0.108476	0.0708377	-0.0296781	0.0691225	0.953893
ENSG00000010165	EEF1AKNMT	376.502	0	0	0	0.109549	0.0703377	0.262343	0.110593	0.0800016	0.361539	0.00104377	0.0511686	0.997793
ENSG00000010219	DYRK4	155.048	0	0	0	-0.0490708	0.0769921	0.694534	0.00521148	0.0876404	0.975896	0.0542823	0.0562235	0.877103
ENSG00000010244	ZNF207	5232.21	1	1	0	0.367045	0.108914	0.00964239	0.381123	0.123896	0.0361663	0.0140779	0.079424	0.98299
ENSG00000010256	UQCRC1	816.361	0	0	0	0.135879	0.121784	0.450681	0.0647076	0.138553	0.786871	-0.0711718	0.0888179	0.905439
ENSG00000010270	STARD3NL	467.43	1	0	0	0.292789	0.10399	0.0294558	0.167471	0.118291	0.348262	-0.125318	0.075714	0.754079
ENSG00000010278	CD9	330.667	0	0	0	0.339969	0.255568	0.35228	0.184965	0.290738	0.702432	-0.155004	0.186337	0.900539
ENSG00000010282	HHATL	215.056	0	0	0	0.486777	0.365389	0.351367	0.666917	0.415544	0.283411	0.18014	0.266172	0.926194
ENSG00000010292	NCAPD2	347.923	0	0	0	-0.103489	0.126569	0.600639	0.000678296	0.143996	0.998097	0.104167	0.0923578	0.846913
ENSG00000010295	IFFO1	476.548	-1	-1	0	-0.411978	0.116896	0.00706296	-0.419747	0.133103	0.032646	-0.0077688	0.0855555	0.992552
ENSG00000010310	GIPR	14.8263	0	0	0	0.575918	0.375998	0.271609	0.922536	0.424892	0.141895	0.346617	0.267008	0.814815
ENSG00000010318	PHF7	151.628	0	0	0	0.0498402	0.135802	0.832354	0.0405576	0.154522	0.886048	-0.00928254	0.0990227	0.992129
ENSG00000010319	SEMA3G	489.729	-1	-1	0	-0.992102	0.27119	0.0052101	-1.01012	0.30861	0.0266535	-0.0180142	0.198076	0.992552
ENSG00000010322	NISCH	4981.11	-1	-1	0	-0.7163	0.157819	0.000693217	-0.706155	0.179552	0.00848769	0.0101456	0.115158	0.992656
ENSG00000010327	STAB1	183.805	0	0	0	-0.348264	0.301965	0.432101	-0.280626	0.343599	0.611878	0.067638	0.220482	0.972388
ENSG00000010361	FUZ	160.173	-1	0	0	-0.42898	0.140462	0.0179716	-0.380365	0.160042	0.106369	0.0486144	0.103097	0.949013
ENSG00000010379	SLC6A13	42.6097	0	0	0	-0.231858	0.293141	0.614498	-0.112758	0.333621	0.850911	0.1191	0.214268	0.939991
ENSG00000010404	IDS	622.208	0	0	0	-0.236942	0.102601	0.077541	-0.262098	0.116799	0.129094	-0.0251551	0.0750095	0.968724
ENSG00000010438	PRSS3	120.786	0	0	0	-0.137779	0.124199	0.453524	-0.0778774	0.141409	0.744229	0.0599014	0.0908599	0.927883
ENSG00000010539	ZNF200	224.451	0	0	0	0.188476	0.0884742	0.106968	0.155535	0.100605	0.302384	-0.0329408	0.0642437	0.944289
ENSG00000010610	CD4	73.6906	0	0	0	-0.271216	0.286061	0.533806	-0.387193	0.32578	0.439995	-0.115977	0.209386	0.939991
ENSG00000010626	LRRC23	169.99	-1	0	0	-0.241831	0.0936363	0.0459496	-0.24887	0.106809	0.114441	-0.00703927	0.0689234	0.991524
ENSG00000010671	BTK	23.6006	0	0	0	-0.0223142	0.292049	0.96882	-0.0481891	0.332529	0.939968	-0.0258749	0.213419	0.989323
ENSG00000010704	HFE	25.8097	0	0	0	-0.0742411	0.19008	0.820945	-0.361836	0.218044	0.266453	-0.287595	0.141515	0.665692
ENSG00000010803	SCMH1	631.695	-1	-1	0	-0.227192	0.0709609	0.013438	-0.298698	0.0808575	0.0123649	-0.0715062	0.0520262	0.802267
ENSG00000010810	FYN	2269.78	0	0	0	-0.0483768	0.0575461	0.58834	-0.119618	0.0654925	0.219936	-0.0712415	0.0420195	0.748641
ENSG00000010818	HIVEP2	4039.67	0	0	0	0.038894	0.0689816	0.732181	0.00156252	0.078481	0.992231	-0.0373315	0.0503237	0.91549
ENSG00000010932	FMO1	0.5163	0	0	0	1.42757	1.01949	NA	1.35689	1.15659	NA	-0.0706853	0.728622	0.992033
ENSG00000011007	ELOA	885.808	0	0	0	0.0541782	0.0598063	0.555021	0.00588328	0.0680649	0.964601	-0.0482949	0.0436343	0.850592
ENSG00000011009	LYPLA2	153.972	0	0	0	-0.148323	0.125414	0.418348	-0.126325	0.142816	0.578513	0.0219976	0.0917764	0.977786
ENSG00000011021	CLCN6	1049.17	0	0	0	-0.116142	0.0713526	0.237313	-0.060207	0.0811934	0.649971	0.055935	0.0520948	0.856112
ENSG00000011028	MRC2	76.0355	0	0	0	-0.195709	0.314618	0.702175	-0.0671878	0.357968	0.921175	0.128521	0.229662	0.939729
ENSG00000011052	NME1-NME2	0	0	0	0	NA	NA	NA	NA	NA	NA	NA	NA	NA
ENSG00000011083	SLC6A7	649.053	-1	0	0	-0.541321	0.196469	0.0330681	-0.624447	0.223588	0.0579675	-0.0831264	0.143499	0.938077
ENSG00000011105	TSPAN9	2810.91	-1	-1	0	-0.529137	0.155083	0.00883835	-0.5548	0.176448	0.0330742	-0.0256629	0.113178	0.978552
ENSG00000011114	BTBD7	1501.59	1	0	0	0.188454	0.0705156	0.0386246	0.0506968	0.080235	0.704353	-0.137757	0.0514224	0.44909
ENSG00000011132	APBA3	175.467	0	0	0	-0.451032	0.178415	0.0511763	-0.365945	0.203132	0.226293	0.0850872	0.130592	0.929134
ENSG00000011143	MKS1	183.67	0	0	0	-0.156977	0.124882	0.384504	-0.142289	0.142199	0.523867	0.0146876	0.0913688	0.98485
ENSG00000011198	ABHD5	767.829	1	1	0	0.296005	0.0958806	0.0169269	0.316705	0.109023	0.048081	0.0206992	0.0697716	0.972952
ENSG00000011201	ANOS1	292.103	0	0	0	0.523272	0.218527	0.0660739	0.305896	0.248566	0.422318	-0.217376	0.159182	0.803296
ENSG00000011243	AKAP8L	1167.06	-1	0	0	-0.396894	0.149234	0.0394777	-0.36688	0.169805	0.143505	0.0300142	0.108945	0.974833
ENSG00000011258	MBTD1	1162.37	0	0	0	0.188306	0.0899689	0.114317	0.172375	0.102339	0.259631	-0.015931	0.0655699	0.977001
ENSG00000011260	UTP18	772.878	1	0	0	0.264242	0.0802749	0.0112891	0.176851	0.0913082	0.191942	-0.0873913	0.0584437	0.780667
ENSG00000011275	RNF216	1234.12	0	0	0	-0.186565	0.077472	0.0644121	-0.155325	0.088166	0.236909	0.0312405	0.0565852	0.94042
ENSG00000011295	TTC19	1286.55	1	0	0	0.208971	0.068631	0.0183308	0.135385	0.0780734	0.245208	-0.0735862	0.0500056	0.785289
ENSG00000011304	PTBP1	578.306	-1	0	0	-0.445752	0.147166	0.0189479	-0.345073	0.167475	0.163495	0.100679	0.107511	0.882215
ENSG00000011332	DPF1	133.55	0	0	0	-0.274068	0.129966	0.111099	-0.201534	0.148034	0.369379	0.0725337	0.0952866	0.91168
ENSG00000011347	SYT7	1686.65	0	0	0	-0.264095	0.132702	0.135961	-0.257975	0.150987	0.252302	0.00612008	0.0968514	0.993263
ENSG00000011376	LARS2	514.557	0	0	0	-0.104423	0.0461904	0.0849371	-0.0564347	0.0526133	0.491586	0.0479885	0.0338218	0.797181
ENSG00000011405	PIK3C2A	4576.04	0	0	0	0.249575	0.0990954	0.0520678	0.0349786	0.11274	0.86462	-0.214597	0.0722858	0.304839
ENSG00000011422	PLAUR	25.1476	-1	0	0	-0.823215	0.216529	0.00384158	-0.576271	0.247321	0.114441	0.246945	0.161448	0.772339
ENSG00000011426	ANLN	1049.57	0	0	0	0.276835	0.369207	0.635793	0.234211	0.420018	0.741302	-0.0426245	0.269308	0.985015
ENSG00000011451	WIZ	564.558	-1	-1	0	-0.722658	0.146554	0.000322398	-0.650172	0.166823	0.0091251	0.0724852	0.107179	0.926194
ENSG00000011454	RABGAP1	2319.42	1	0	0	0.170601	0.060832	0.0300895	0.0417553	0.0692155	0.718628	-0.128845	0.044366	0.333395
ENSG00000011465	DCN	221.635	0	0	0	-0.271964	0.258472	0.482159	-0.124459	0.294073	0.808978	0.147504	0.188656	0.907976
ENSG00000011478	QPCTL	55.8252	-1	0	0	-0.331233	0.118554	0.0306708	-0.375597	0.13584	0.0601309	-0.0443637	0.0885762	0.945418
ENSG00000011485	PPP5C	618.491	0	0	0	-0.125117	0.0650422	0.151479	-0.108449	0.0740573	0.330804	0.0166673	0.0475695	0.967143
ENSG00000011523	CEP68	1300.98	0	0	0	0.0189501	0.1062	0.922224	-0.0597272	0.120837	0.773199	-0.0786773	0.0774928	0.86646
ENSG00000011566	MAP4K3	2583.4	1	0	0	0.320175	0.110594	0.0250705	0.222836	0.12581	0.23457	-0.097339	0.0806445	0.833466
ENSG00000011590	ZBTB32	1.90368	0	0	0	-0.574104	0.399713	0.307943	-0.574621	0.465466	NA	-0.00051649	0.316444	0.999652
ENSG00000011600	TYROBP	32.1469	0	0	0	0.00905662	0.350569	0.989402	-0.0603208	0.39904	0.937317	-0.0693774	0.256	0.975568
ENSG00000011638	TMEM159	272.672	0	0	0	0.0605995	0.153214	0.818384	0.0179425	0.174329	0.957095	-0.0426569	0.111766	0.962093
ENSG00000011677	GABRA3	104.359	1	0	0	0.599301	0.231016	0.0448476	0.462892	0.262561	0.236599	-0.136409	0.167608	0.903295
ENSG00000012048	BRCA1	138.411	0	0	0	0.125141	0.149423	0.58989	0.0651127	0.170018	0.828192	-0.0600281	0.108899	0.940479
ENSG00000012061	ERCC1	517.868	0	0	0	-0.211391	0.0862079	0.0593197	-0.196498	0.098155	0.176647	0.0148932	0.0630696	0.978113
ENSG00000012124	CD22	108.786	0	0	0	0.372184	0.481069	0.623357	0.303354	0.547235	0.742689	-0.0688298	0.350615	0.981102
ENSG00000012171	SEMA3B	546.773	0	0	0	0.0113943	0.383043	0.987763	0.0161289	0.43577	0.985197	0.00473464	0.279425	0.997868
ENSG00000012174	MBTPS2	892.622	0	0	0	0.341363	0.156208	0.0971275	0.157931	0.177709	0.57636	-0.183431	0.113901	0.761116
ENSG00000012211	PRICKLE3	18.3439	0	0	0	-0.43911	0.190525	0.0783101	-0.29494	0.217803	0.372234	0.144171	0.142163	0.8671
ENSG00000012223	LTF	38.6115	0	0	0	1.36001	0.536834	0.0506306	1.09417	0.609657	0.228291	-0.265841	0.38819	0.925618
ENSG00000012232	EXTL3	1184.94	0	0	0	-0.16912	0.0715778	0.0703169	-0.148019	0.0814642	0.222514	0.0211013	0.0522911	0.958961
ENSG00000012504	NR1H4	0.0868133	0	0	0	0.268403	2.67399	NA	0	3.04205	NA	-0.259215	1.95065	NA
ENSG00000012660	ELOVL5	1453.48	1	0	0	0.487869	0.136075	0.00616375	0.433834	0.154775	0.0572082	-0.054035	0.0991671	0.941428
ENSG00000012779	ALOX5	380.226	-1	0	0	-0.50197	0.134544	0.00444205	-0.165192	0.153069	0.488781	0.336778	0.098295	0.140272
ENSG00000012817	KDM5D	1038.14	0	0	0	0.0657309	0.110366	0.71586	0.0844171	0.128326	0.692451	0.0186862	0.0816595	0.978456
ENSG00000012822	CALCOCO1	1844.26	-1	-1	0	-0.334839	0.0964271	0.00781667	-0.348909	0.109731	0.0311378	-0.0140696	0.0704183	0.98063
ENSG00000012963	UBR7	415.432	1	0	0	0.209854	0.0778575	0.0370161	0.109815	0.0885807	0.418584	-0.100039	0.0566629	0.730085
ENSG00000012983	MAP4K5	2135.08	1	0	0	0.30302	0.110561	0.0340132	0.347774	0.125759	0.0601169	0.0447534	0.0805944	0.939991
ENSG00000013016	EHD3	1347.9	0	0	0	0.21455	0.117503	0.177649	0.174628	0.133668	0.390764	-0.0399218	0.0856746	0.949167
ENSG00000013275	PSMC4	446.806	0	0	0	0.0365316	0.105666	0.842486	-0.0706123	0.120275	0.726542	-0.107144	0.0771497	0.800286
ENSG00000013288	MAN2B2	230.952	0	0	0	-0.26441	0.171236	0.267	-0.22583	0.1949	0.45324	0.03858	0.125147	0.972123
ENSG00000013293	SLC7A14	2318.95	1	0	0	0.39899	0.138249	0.025569	0.355239	0.157264	0.126732	-0.0437508	0.100804	0.953137
ENSG00000013297	CLDN11	477.286	0	0	0	0.201118	0.33205	0.710865	0.665536	0.377679	0.236793	0.464418	0.242079	0.696501
ENSG00000013306	SLC25A39	267.166	-1	0	0	-0.365349	0.128929	0.0284164	-0.37055	0.146848	0.0875105	-0.00520154	0.09446	0.993995
ENSG00000013364	MVP	295.235	0	0	0	-0.512924	0.23677	0.100569	-0.536302	0.269472	0.178992	-0.0233772	0.173	0.986755
ENSG00000013374	NUB1	864.462	0	0	0	0.0197524	0.0508668	0.821968	-0.0324709	0.0579134	0.739453	-0.0522233	0.0371489	0.798889
ENSG00000013375	PGM3	1225.02	1	0	0	0.337182	0.103883	0.0123554	0.255352	0.118162	0.143463	-0.0818299	0.0756969	0.85453
ENSG00000013392	RWDD2A	250.184	1	0	0	0.285207	0.107259	0.039512	0.219802	0.121958	0.226206	-0.0654044	0.0779056	0.898332
ENSG00000013441	CLK1	3054.73	1	1	0	0.469367	0.146575	0.0134204	0.480909	0.166734	0.0497564	0.0115428	0.106879	0.990705
ENSG00000013503	POLR3B	331.699	0	0	0	0.254542	0.123728	0.121612	0.172963	0.140735	0.422879	-0.0815792	0.0900872	0.886482
ENSG00000013523	ANGEL1	444.504	0	0	0	-0.0948058	0.12283	0.624209	0.018894	0.139736	0.943129	0.1137	0.0896111	0.820445
ENSG00000013561	RNF14	966.364	1	0	0	0.307218	0.112542	0.0347136	0.174782	0.128025	0.368114	-0.132436	0.0820298	0.760932
ENSG00000013563	DNASE1L1	75.6894	0	0	0	-0.308768	0.150329	0.122302	-0.350383	0.171561	0.167528	-0.0416143	0.110832	0.962688
ENSG00000013573	DDX11	214.334	0	0	0	-0.00976684	0.253905	0.984256	0.134034	0.288819	0.788376	0.143801	0.18515	0.90917
ENSG00000013583	HEBP1	181.933	1	0	0	0.260224	0.0968342	0.0375939	0.257493	0.110005	0.112425	-0.00273069	0.07006	0.995105
ENSG00000013588	GPRC5A	6.89322	0	0	0	-1.02488	0.479948	0.105972	-0.214327	0.545045	0.823003	0.81055	0.353014	0.583123
ENSG00000013619	MAMLD1	220.208	0	0	0	-0.198958	0.103416	0.151411	-0.216421	0.117835	0.217214	-0.0174622	0.075826	0.978384
ENSG00000013725	CD6	5.60551	0	0	0	-0.529988	0.342422	0.265671	-0.188959	0.389927	0.777825	0.341029	0.253924	0.80641
ENSG00000013810	TACC3	83.353	-1	0	0	-0.426219	0.161664	0.0412146	-0.341783	0.184263	0.212374	0.0844362	0.118889	0.920731
ENSG00000014123	UFL1	894.518	1	0	0	0.378023	0.138178	0.0343465	0.204811	0.15719	0.392018	-0.173212	0.100725	0.743421
ENSG00000014138	POLA2	61.324	0	0	0	-0.454246	0.185508	0.0596941	-0.376672	0.211504	0.231813	0.0775734	0.136561	0.939225
ENSG00000014164	ZC3H3	274.882	-1	0	0	-0.606776	0.16003	0.0039254	-0.478136	0.182188	0.0745289	0.12864	0.11713	0.851576
ENSG00000014216	CAPN1	763.48	-1	-1	0	-0.358457	0.107158	0.0101404	-0.352637	0.121976	0.0491721	0.00581999	0.0783357	0.993118
ENSG00000014257	ACPP	6.82258	0	0	0	-0.691205	0.458034	0.28005	-0.889362	0.52542	0.256905	-0.198158	0.343772	0.938511
ENSG00000014641	MDH1	2660.23	1	0	0	0.495336	0.179153	0.0324438	0.273226	0.203807	0.377901	-0.222109	0.130663	0.747674
ENSG00000014824	SLC30A9	1958.71	1	0	0	0.369682	0.139935	0.0407946	0.169015	0.159196	0.49638	-0.200667	0.102053	0.682934
ENSG00000014914	MTMR11	100.384	0	0	0	-0.0339137	0.165525	0.909724	-0.101241	0.188493	0.75063	-0.0673275	0.12102	0.939991
ENSG00000014919	COX15	332.026	1	0	0	0.285173	0.0819547	0.00772452	0.224529	0.0931671	0.101926	-0.060644	0.059445	0.865097
ENSG00000015133	CCDC88C	46.611	-1	0	0	-0.918841	0.242849	0.00398763	-0.696252	0.276901	0.0885049	0.222589	0.179197	0.827265
ENSG00000015153	YAF2	1170.49	1	0	0	0.372729	0.107411	0.00785978	0.316733	0.122167	0.0784145	-0.0559961	0.0782476	0.919195
ENSG00000015171	ZMYND11	2969.86	0	0	0	0.216662	0.0918053	0.0706959	0.0842866	0.104445	0.61701	-0.132375	0.0669587	0.67938
ENSG00000015285	WAS	38.3479	0	0	0	-0.449904	0.248632	0.182246	-0.422403	0.283501	0.321838	0.0275005	0.183001	0.985322
ENSG00000015413	DPEP1	0.286115	0	0	0	-0.750961	0.84093	NA	-0.869805	0.962979	NA	-0.118844	0.627951	0.982192
ENSG00000015475	BID	281.552	0	0	0	0.0354917	0.0984213	0.835004	-0.0089713	0.112032	0.967235	-0.044463	0.0718271	0.931974
ENSG00000015479	MATR3	1031.43	1	1	0	0.419039	0.134958	0.0163253	0.508935	0.153478	0.0246289	0.0898956	0.098298	0.885551
ENSG00000015520	NPC1L1	28.8911	0	0	0	0.167701	0.474946	0.83883	0.248082	0.540096	0.790595	0.0803802	0.345793	0.978384
ENSG00000015532	XYLT2	318.551	-1	0	0	-0.312679	0.105172	0.0213966	-0.30376	0.1198	0.0861198	0.00891943	0.0770739	0.989919
ENSG00000015568	RGPD5	5705.89	1	0	0	0.245571	0.0817455	0.0200297	0.183091	0.092994	0.183852	-0.0624794	0.0596171	0.861822
ENSG00000015592	STMN4	1067.78	0	0	0	0.181671	0.149992	0.40557	0.13974	0.170632	0.610691	-0.0419308	0.109385	0.961592
ENSG00000015676	NUDCD3	1859.76	0	0	0	-0.0959236	0.0596557	0.244223	-0.109216	0.0678915	0.282098	-0.0132921	0.0435627	0.972464
ENSG00000016082	ISL1	0.145003	0	0	0	-0.235861	2.1253	NA	1.38658	2.41433	NA	1.62244	1.54494	NA
ENSG00000016391	CHDH	762.872	-1	-1	0	-0.398111	0.101622	0.00301241	-0.35045	0.115676	0.0391521	0.0476611	0.0743045	0.929429
ENSG00000016402	IL20RA	159.148	0	0	0	0.378203	0.203123	0.167426	0.102208	0.231129	0.798869	-0.275994	0.148023	0.709678
ENSG00000016490	CLCA1	0.0452154	0	0	0	-0.132657	3.36142	NA	-0.195086	3.82409	NA	-0.0624292	2.45214	NA
ENSG00000016602	CLCA4	33.9894	0	0	0	0.0144078	0.357504	0.983555	0.349576	0.406219	0.590402	0.335168	0.259856	0.815946
ENSG00000016864	GLT8D1	367.846	0	0	0	0.144004	0.0737212	0.144191	0.0624499	0.0839011	0.648444	-0.0815539	0.0536971	0.776385
ENSG00000017260	ATP2C1	2664.8	1	0	0	0.381221	0.106628	0.00631808	0.287823	0.121294	0.10697	-0.0933984	0.0777406	0.835279
ENSG00000017427	IGF1	69.2449	0	0	0	0.679808	0.351257	0.148526	0.360712	0.39947	0.569314	-0.319096	0.255462	0.8249
ENSG00000017483	SLC38A5	74.2429	-1	0	0	-0.54509	0.205926	0.0404518	-0.425628	0.234628	0.223276	0.119462	0.151241	0.906192
ENSG00000017797	RALBP1	1669.89	1	0	0	0.182712	0.0682471	0.0383622	0.111643	0.0776398	0.340136	-0.0710693	0.0497494	0.796644
ENSG00000018189	RUFY3	4929.32	1	0	0	0.317219	0.100145	0.014434	0.203563	0.113926	0.230381	-0.113657	0.0730374	0.768749
ENSG00000018236	CNTN1	11598.4	1	0	0	0.395749	0.136372	0.0247384	0.29192	0.155141	0.206237	-0.103829	0.0994745	0.861822
ENSG00000018280	SLC11A1	124.15	0	0	0	-0.388663	0.413353	0.537322	-0.450239	0.47039	0.543624	-0.0615757	0.301868	0.980559
ENSG00000018408	WWTR1	542.634	0	0	0	0.02396	0.149743	0.931215	-0.0540259	0.170384	0.861151	-0.0779859	0.109269	0.91957
ENSG00000018510	AGPS	1277.46	1	0	0	0.370095	0.127593	0.0248033	0.2277	0.145146	0.295118	-0.142395	0.0930159	0.772145
ENSG00000018607	ZNF806	2.46908	0	0	0	0.136223	0.411866	0.850456	0.922936	0.453292	NA	0.786714	0.270117	0.32949
ENSG00000018610	CXorf56	214.228	0	0	0	0.226712	0.121668	0.167046	0.0960621	0.138441	0.67289	-0.13065	0.0886061	0.784286
ENSG00000018625	ATP1A2	15079.6	0	0	0	-0.172699	0.151631	0.439633	-0.413745	0.172505	0.103132	-0.241047	0.110621	0.615857
ENSG00000018699	TTC27	208.777	0	0	0	0.114094	0.0941436	0.405187	0.125781	0.107063	0.446074	0.0116874	0.0684554	0.983978
ENSG00000018869	ZNF582	138.399	1	0	0	0.274625	0.0932592	0.0226238	0.288479	0.105843	0.0637635	0.0138542	0.067135	0.980216
ENSG00000019102	VSIG2	4.21027	-1	0	0	-1.40122	0.360831	0.0032069	-0.864045	0.413794	0.157562	0.537175	0.279655	0.696501
ENSG00000019144	PHLDB1	1957.7	0	0	0	-0.273435	0.224395	0.402202	-0.194254	0.255287	0.640606	0.0791805	0.163713	0.947893
ENSG00000019169	MARCO	10.7379	0	0	0	-0.273566	0.458092	0.715168	-0.144014	0.521474	0.879968	0.129553	0.335512	0.961245
ENSG00000019186	CYP24A1	3.3365	0	0	0	0.337679	0.345689	0.519618	-0.271837	0.40352	NA	-0.609516	0.261545	0.570248
ENSG00000019485	PRDM11	571.235	-1	-1	0	-0.380982	0.0960277	0.00269938	-0.330195	0.109335	0.039715	0.0507864	0.0702818	0.917873
ENSG00000019505	SYT13	1593.07	0	0	0	0.241404	0.151511	0.249187	0.194562	0.172359	0.466148	-0.0468425	0.110494	0.954893
ENSG00000019549	SNAI2	80.8267	0	0	0	-0.012258	0.20972	0.975886	-0.0211293	0.238671	0.963841	-0.00887125	0.153082	0.993995
ENSG00000019582	CD74	1033.32	0	0	0	0.0447277	0.354495	0.946782	-0.200025	0.403303	0.7725	-0.244753	0.258624	0.880414
ENSG00000019991	HGF	65.123	0	0	0	0.330437	0.298889	0.455545	0.249337	0.339897	0.653927	-0.0811005	0.217508	0.963113
ENSG00000019995	ZRANB1	2063.91	1	0	0	0.324142	0.0979571	0.010933	0.240849	0.111429	0.143435	-0.0832929	0.0714089	0.842963
ENSG00000020129	NCDN	2928.19	-1	0	0	-0.3677	0.125638	0.0234395	-0.355848	0.142946	0.0917575	0.0118521	0.091689	0.987893
ENSG00000020181	ADGRA2	235.074	-1	-1	0	-0.968561	0.175272	7.14217e-05	-0.908534	0.199657	0.00270622	0.0600269	0.128571	0.949167
ENSG00000020219	CCT8L1P	0.414241	0	0	0	-0.794831	0.73713	NA	-0.51194	0.84851	NA	0.282891	0.562159	0.944551
ENSG00000020256	ZFP64	180.526	0	0	0	-0.113375	0.0712245	0.249675	-0.0398929	0.0811287	0.774625	0.0734821	0.0521476	0.79833
ENSG00000020426	MNAT1	667.366	0	0	0	0.264035	0.113223	0.074378	0.110396	0.128816	0.592193	-0.15364	0.082533	0.710047
ENSG00000020577	SAMD4A	3016.14	0	0	0	-0.0923407	0.116673	0.614183	-0.138384	0.132742	0.505258	-0.0460428	0.0851293	0.942397
ENSG00000020633	RUNX3	8.9598	0	0	0	-0.617269	0.334152	0.171588	-0.478874	0.382001	0.412858	0.138394	0.249339	0.939991
ENSG00000020922	MRE11	1003.28	0	0	0	0.186564	0.0993249	0.163172	0.102041	0.112997	0.569297	-0.0845231	0.0724189	0.842648
ENSG00000021300	PLEKHB1	3919.39	0	0	0	-0.0274265	0.24377	0.952765	0.0151262	0.277322	0.977698	0.0425527	0.177829	0.977868
ENSG00000021355	SERPINB1	175.788	0	0	0	-0.0736759	0.124113	0.716879	-0.133626	0.141356	0.549109	-0.0599504	0.0908009	0.927883
ENSG00000021461	CYP3A43	18.8904	0	0	0	0.275131	0.308318	0.561648	-0.0297072	0.351415	0.965506	-0.304838	0.225087	0.803784
ENSG00000021488	SLC7A9	20.4511	0	0	0	-0.130336	0.268131	0.772591	0.120877	0.304613	0.821334	0.251213	0.19511	0.815946
ENSG00000021574	SPAST	1054.92	1	0	0	0.2443	0.0827108	0.0222502	0.208512	0.0940743	0.134157	-0.0357882	0.0602422	0.935559
ENSG00000021645	NRXN3	9319.34	0	0	0	0.111852	0.0915366	0.400758	0.0906763	0.104135	0.585386	-0.0211753	0.0667717	0.970522
ENSG00000021762	OSBPL5	173.346	0	0	0	-0.455737	0.193447	0.0711844	-0.312172	0.220185	0.347175	0.143565	0.141475	0.86668
ENSG00000021776	AQR	2257.26	1	0	0	0.251038	0.0905463	0.0320074	0.151695	0.103007	0.327696	-0.0993428	0.0660226	0.77973
ENSG00000021826	CPS1	77.6264	0	0	0	0.361997	0.238174	0.276082	0.16555	0.270971	0.715089	-0.196447	0.173317	0.846268
ENSG00000021852	C8B	0.701651	0	0	0	0.0886558	0.788321	0.952765	-0.355565	0.908229	NA	-0.444221	0.588629	0.912785
ENSG00000022267	FHL1	1470.68	1	0	0	0.252033	0.0806209	0.0157452	0.153707	0.091713	0.261835	-0.0983258	0.0587597	0.752569
ENSG00000022277	RTF2	413.487	0	0	0	0.219953	0.0978115	0.0868031	0.18456	0.111241	0.266538	-0.0353937	0.0711735	0.945905
ENSG00000022355	GABRA1	5097.18	1	0	0	0.568287	0.212499	0.0385117	0.444951	0.241741	0.216039	-0.123337	0.154997	0.905503
ENSG00000022556	NLRP2	18.0229	0	0	0	0.226776	0.374984	0.711332	0.41775	0.425494	0.532489	0.190974	0.271233	0.921942
ENSG00000022567	SLC45A4	648.964	0	0	0	-0.180462	0.103657	0.202294	-0.256405	0.118003	0.14167	-0.0759438	0.0757696	0.869356
ENSG00000022840	RNF10	1824.74	0	0	0	-0.0876143	0.0610361	0.308322	-0.105325	0.0694617	0.31243	-0.0177107	0.0445681	0.959587
ENSG00000022976	ZNF839	174.018	0	-1	0	-0.217559	0.101701	0.105306	-0.379686	0.11614	0.0267135	-0.162127	0.0750131	0.618729
ENSG00000023041	ZDHHC6	482.399	1	0	0	0.269147	0.083291	0.0126886	0.244712	0.0946934	0.0794046	-0.0244345	0.0605159	0.958961
ENSG00000023171	GRAMD1B	6703.14	0	0	0	-0.192335	0.102979	0.165885	-0.198522	0.117158	0.256442	-0.00618639	0.0751341	0.993118
ENSG00000023191	RNH1	593.106	0	0	0	-0.191318	0.186281	0.494006	-0.175919	0.211952	0.605167	0.0153992	0.135957	0.990391
ENSG00000023228	NDUFS1	4114.52	1	0	0	0.330429	0.098832	0.0101711	0.190516	0.112433	0.256442	-0.139913	0.0720769	0.692465
ENSG00000023287	RB1CC1	4062.22	1	0	0	0.2504	0.0966113	0.0450591	0.0941364	0.109911	0.592424	-0.156264	0.0704671	0.608831
ENSG00000023318	ERP44	1289.72	1	0	0	0.289245	0.089441	0.0126551	0.203657	0.101739	0.176647	-0.085588	0.0651734	0.812447
ENSG00000023330	ALAS1	712.372	0	0	0	0.0136473	0.0942329	0.938139	-0.0100481	0.107225	0.961277	-0.0236954	0.0687582	0.967642
ENSG00000023445	BIRC3	22.1119	-1	0	0	-1.16555	0.278191	0.00165196	-0.833782	0.317543	0.0743659	0.33177	0.207071	0.762733
ENSG00000023516	AKAP11	9191.91	1	0	0	0.364644	0.119253	0.0178633	0.222542	0.135665	0.272386	-0.142102	0.086985	0.757421
ENSG00000023572	GLRX2	327.004	0	0	0	0.275474	0.137259	0.132278	0.217738	0.156111	0.356267	-0.057736	0.0999313	0.938498
ENSG00000023608	SNAPC1	111.562	1	1	0	0.273099	0.0840668	0.0122888	0.289054	0.0952759	0.0389836	0.0159553	0.0600949	0.975568
ENSG00000023697	DERA	150.477	0	0	0	0.164651	0.109178	0.280341	0.00728855	0.124346	0.976163	-0.157363	0.0796299	0.679602
ENSG00000023734	STRAP	1085.47	1	0	0	0.361912	0.141263	0.0479077	0.208841	0.160699	0.393471	-0.15307	0.10299	0.781183
ENSG00000023839	ABCC2	55.4063	0	0	0	-0.206567	0.214548	0.526451	0.00584049	0.244019	0.99058	0.212407	0.156633	0.803296
ENSG00000023892	DEF6	32.4714	0	0	0	-0.436225	0.234111	0.167046	-0.356837	0.266983	0.379438	0.0793881	0.172532	0.950202
ENSG00000023902	PLEKHO1	774.726	-1	-1	0	-0.388961	0.0988563	0.00289042	-0.44553	0.112559	0.00794809	-0.0565682	0.0723323	0.907976
ENSG00000023909	GCLM	436.361	1	0	0	0.2548	0.0990951	0.0470112	0.178918	0.112711	0.288623	-0.0758821	0.072121	0.861169
ENSG00000024048	UBR2	2825.03	0	0	0	0.198449	0.0863912	0.0794712	0.125969	0.0982809	0.400818	-0.0724796	0.0630019	0.844458
ENSG00000024422	EHD2	164.399	-1	0	0	-0.51314	0.183199	0.0302677	-0.422011	0.208597	0.172023	0.0911292	0.134156	0.926007
ENSG00000024526	DEPDC1	1.31265	0	0	0	1.04882	0.596092	0.196964	0.405471	0.67597	NA	-0.643344	0.400332	0.761869
ENSG00000024862	CCDC28A	255.263	0	0	0	0.236779	0.0951052	0.0550692	0.208271	0.10812	0.194415	-0.0285079	0.0690404	0.956987
ENSG00000025039	RRAGD	3311.83	1	0	0	0.290644	0.103845	0.0303794	0.232917	0.118132	0.183382	-0.0577278	0.075726	0.91168
ENSG00000025156	HSF2	637.507	1	0	0	0.432211	0.132239	0.0117728	0.32015	0.150401	0.149636	-0.112061	0.0962981	0.84349
ENSG00000025293	PHF20	1728.7	1	0	0	0.196111	0.0689817	0.0278962	0.0808641	0.0784829	0.510325	-0.115247	0.0502953	0.583353
ENSG00000025423	HSD17B6	124.545	0	0	0	0.243263	0.155714	0.260468	-0.0604259	0.177383	0.849644	-0.303689	0.113709	0.454155
ENSG00000025434	NR1H3	91.1824	0	0	0	-0.355837	0.145115	0.0593197	-0.299546	0.165431	0.224138	0.0562916	0.106732	0.944224
ENSG00000025708	TYMP	35.2268	0	0	0	-0.750306	0.319401	0.0721456	-0.807235	0.364351	0.134397	-0.0569291	0.235425	0.977169
ENSG00000025770	NCAPH2	428.534	-1	0	0	-0.307222	0.1137	0.036553	-0.312679	0.129459	0.101305	-0.00545701	0.0831921	0.993207
ENSG00000025772	TOMM34	92.2236	0	0	0	0.0144293	0.0982311	0.93716	-0.00580261	0.111922	0.97912	-0.0202319	0.0717459	0.974351
ENSG00000025796	SEC63	1775.46	1	0	0	0.353577	0.100174	0.00697683	0.210834	0.113955	0.213464	-0.142743	0.0730242	0.687295
ENSG00000025800	KPNA6	1715.51	1	0	0	0.140221	0.0532848	0.0416356	0.111206	0.0606151	0.217906	-0.0290156	0.0388282	0.913682
ENSG00000026025	VIM	518.733	0	0	0	-0.675232	0.303086	0.0900124	-0.428163	0.344827	0.41787	0.247069	0.221197	0.847646
ENSG00000026036	RTEL1-TNFRSF6B	54.3033	-1	-1	0	-0.926545	0.231495	0.00251294	-0.869791	0.264201	0.0257396	0.0567545	0.171131	0.968724
ENSG00000026103	FAS	66.5083	0	0	0	-0.0998078	0.277878	0.835773	-0.0884776	0.316233	0.878476	0.0113301	0.202952	0.993995
ENSG00000026297	RNASET2	133.833	0	0	0	0.233235	0.220404	0.479262	0.19213	0.250694	0.638032	-0.0411051	0.160519	0.976295
ENSG00000026508	CD44	1165.92	0	0	0	0.716429	0.287583	0.0549098	0.620427	0.327137	0.202673	-0.0960024	0.209698	0.950777
ENSG00000026559	KCNG1	70.2875	0	0	0	-0.591759	0.242575	0.0607965	-0.259902	0.276055	0.551166	0.331857	0.177568	0.709678
ENSG00000026652	AGPAT4	1154.52	0	0	0	-0.0390186	0.198036	0.913546	0.141765	0.225283	0.705585	0.180784	0.144448	0.824704
ENSG00000026751	SLAMF7	0.931756	-1	0	0	-2.07916	0.611883	0.00908102	-1.55854	0.714439	NA	0.520621	0.510726	0.865147
ENSG00000026950	BTN3A1	276.726	-1	-1	0	-0.370899	0.125812	0.0224665	-0.520255	0.143393	0.0138861	-0.149356	0.0923397	0.760877
ENSG00000027001	MIPEP	163.306	0	0	0	0.102737	0.0906713	0.442541	-0.00522867	0.103295	0.979496	-0.107966	0.0661751	0.757791
ENSG00000027075	PRKCH	77.5467	-1	-1	0	-0.968331	0.221068	0.00103823	-0.769261	0.251947	0.0375845	0.199069	0.162708	0.831022
ENSG00000027644	INSRR	20.1296	0	0	0	-0.453425	0.337799	0.346881	-0.0332117	0.384036	0.964601	0.420214	0.246933	0.747674
ENSG00000027697	IFNGR1	581.97	0	0	0	0.187463	0.127165	0.293122	0.153631	0.144655	0.496267	-0.0338323	0.0926879	0.964736
ENSG00000027847	B4GALT7	152.786	-1	-1	0	-0.584328	0.134293	0.00110922	-0.481244	0.153075	0.0330742	0.103084	0.0988027	0.861822
ENSG00000027869	SH2D2A	2.22657	-1	0	0	-1.10866	0.410175	0.0365089	-0.867169	0.475294	NA	0.241495	0.326691	0.915725
ENSG00000028116	VRK2	99.9513	0	0	0	-0.211728	0.295932	0.65357	0.0339475	0.336622	0.95786	0.245675	0.215896	0.845475
ENSG00000028137	TNFRSF1B	113.762	-1	-1	0	-0.926236	0.283111	0.0117312	-0.960412	0.322461	0.0422619	-0.0341767	0.207499	0.984579
ENSG00000028203	VEZT	2560	1	0	0	0.243198	0.0898577	0.0363025	0.152087	0.102223	0.322446	-0.0911112	0.0655237	0.800286
ENSG00000028277	POU2F2	317.493	-1	0	0	-0.462721	0.133705	0.00800137	-0.399818	0.152239	0.0743003	0.062903	0.0978864	0.929429
ENSG00000028310	BRD9	803.961	-1	-1	0	-0.397535	0.116218	0.00866794	-0.382466	0.132278	0.0491721	0.0150688	0.084935	0.98299
ENSG00000028528	SNX1	1695.61	0	0	0	0.0540192	0.0804769	0.676057	0.0788874	0.0915523	0.589973	0.0248683	0.0586902	0.954975
ENSG00000028839	TBPL1	531.349	1	0	0	0.429083	0.135084	0.0141442	0.359413	0.153617	0.112596	-0.0696702	0.098322	0.921274
ENSG00000029153	ARNTL2	246.572	0	0	0	0.0509028	0.137024	0.830282	-0.140635	0.156027	0.570024	-0.191538	0.100131	0.697324
ENSG00000029363	BCLAF1	6328.19	1	0	0	0.325683	0.120928	0.0371508	0.220222	0.13757	0.284888	-0.105461	0.0882042	0.835762
ENSG00000029364	SLC39A9	989.501	1	0	0	0.276284	0.0838891	0.01127	0.170532	0.0954264	0.23031	-0.105753	0.0611114	0.740175
ENSG00000029534	ANK1	3896.68	-1	0	0	-0.352377	0.134711	0.0429868	-0.304504	0.153261	0.179898	0.047873	0.098293	0.947353
ENSG00000029559	IBSP	6.30539	1	0	0	1.76289	0.676857	0.0439121	2.12078	0.757359	0.0573523	0.357892	0.457685	0.907976
ENSG00000029639	TFB1M	236.661	0	0	0	0.172542	0.0930266	0.169672	0.205966	0.105734	0.189374	0.0334235	0.067515	0.946113
ENSG00000029725	RABEP1	2530.75	1	0	0	0.207968	0.0781568	0.0393916	0.0790065	0.0889189	0.576446	-0.128962	0.056999	0.591007
ENSG00000029993	HMGB3	75.5517	0	0	0	0.289159	0.174658	0.228304	0.101435	0.19878	0.765429	-0.187724	0.127067	0.783958
ENSG00000030066	NUP160	1059.52	0	0	0	0.199516	0.084167	0.0693169	0.194211	0.0957316	0.170835	-0.00530472	0.0613163	0.993029
ENSG00000030110	BAK1	98.5746	-1	0	0	-0.368538	0.109755	0.00990342	-0.347497	0.125363	0.0594989	0.021041	0.0812674	0.976295
ENSG00000030304	MUSK	2.01893	0	0	0	0.676128	0.519906	0.364863	1.20467	0.57077	NA	0.528544	0.328956	0.76188
ENSG00000030419	IKZF2	797.716	1	1	0	0.279146	0.106663	0.0428685	0.357398	0.121285	0.0447546	0.0782526	0.0776468	0.867876
ENSG00000030582	GRN	230.951	0	0	0	-0.186313	0.192095	0.522992	-0.0559308	0.218554	0.889158	0.130382	0.140207	0.882833
ENSG00000031003	FAM13B	2352.63	0	0	0	0.213751	0.102128	0.114317	0.128987	0.116184	0.475101	-0.084764	0.0744809	0.845475
ENSG00000031081	ARHGAP31	952.165	-1	-1	0	-0.576871	0.134637	0.00132162	-0.65295	0.153246	0.00505023	-0.0760783	0.0983977	0.909859
ENSG00000031691	CENPQ	101.718	1	0	0	0.401713	0.151811	0.0405146	0.286999	0.172527	0.26536	-0.114714	0.109926	0.861822
ENSG00000031698	SARS1	1360.96	0	0	0	0.0662031	0.0782975	0.585838	-0.0101856	0.0890918	0.951995	-0.0763887	0.0571259	0.80664
ENSG00000031823	RANBP3	775.439	0	0	0	-0.315273	0.12807	0.058255	-0.284852	0.145744	0.187998	0.0304213	0.0935386	0.969117
ENSG00000032219	ARID4A	2431.93	1	0	0	0.263744	0.0954606	0.0325713	0.147696	0.108598	0.369832	-0.116048	0.0696116	0.753241
ENSG00000032389	EIPR1	398.882	0	0	0	-0.165298	0.0698786	0.069945	-0.177266	0.079629	0.132311	-0.0119679	0.0512394	0.978384
ENSG00000032444	PNPLA6	640.893	0	0	0	-0.322123	0.156478	0.121294	-0.145289	0.17803	0.612061	0.176835	0.114215	0.77045
ENSG00000032742	IFT88	425.63	0	0	0	0.15919	0.1103	0.305112	0.0348266	0.125516	0.879367	-0.124364	0.080437	0.770528
ENSG00000033011	ALG1	121.111	0	0	0	-0.127163	0.0872161	0.299682	-0.084546	0.0994261	0.595121	0.0426172	0.0640024	0.927141
ENSG00000033030	ZCCHC8	617.64	0	0	0	0.07125	0.0820761	0.574404	0.111208	0.0933569	0.43906	0.0399576	0.0598046	0.926688
ENSG00000033050	ABCF2	141.905	0	0	0	0.0464376	0.078321	0.717228	-0.0191595	0.0892883	0.908604	-0.0655971	0.0572368	0.844458
ENSG00000033100	CHPF2	297.147	-1	-1	0	-0.469166	0.112181	0.00167964	-0.443004	0.127817	0.019245	0.0261619	0.0823232	0.970522
ENSG00000033122	LRRC7	80.8738	0	1	1	0.337284	0.213662	0.25445	1.14459	0.241882	0.00168574	0.807308	0.153479	0.000170344
ENSG00000033170	FUT8	2332.41	1	0	0	0.283238	0.0757785	0.00438561	0.137471	0.0862094	0.286665	-0.145767	0.0552462	0.467584
ENSG00000033178	UBA6	1691.76	1	0	0	0.326616	0.103422	0.0147565	0.21916	0.117648	0.210893	-0.107456	0.0753917	0.796644
ENSG00000033327	GAB2	857.909	0	0	0	-0.552404	0.223215	0.0568343	-0.471645	0.25397	0.211855	0.0807584	0.162923	0.946113
ENSG00000033627	ATP6V0A1	4043.51	0	0	0	0.0853972	0.0438632	0.145701	0.0276845	0.0499071	0.742566	-0.0577128	0.0319946	0.720282
ENSG00000033800	PIAS1	2457.48	1	0	0	0.372183	0.116842	0.0139212	0.259094	0.132916	0.189058	-0.113088	0.0851961	0.808571
ENSG00000033867	SLC4A7	1989.56	1	0	0	0.46081	0.161794	0.0276043	0.16875	0.184065	0.56252	-0.29206	0.118001	0.527506
ENSG00000034053	APBA2	2501	0	0	0	-0.206842	0.0855799	0.0634068	-0.189028	0.0973754	0.191008	0.0178132	0.0624667	0.974237
ENSG00000034152	MAP2K3	235.767	-1	0	0	-0.541644	0.151457	0.00630644	-0.48864	0.172489	0.0543148	0.0530031	0.110979	0.948594
ENSG00000034239	EFCAB1	11.3152	0	0	0	-0.497427	0.325546	0.272929	0.150341	0.368909	0.815965	0.647768	0.237108	0.421918
ENSG00000034510	TMSB10	430.368	-1	0	0	-0.488988	0.190121	0.0469405	-0.344011	0.216338	0.287986	0.144977	0.138851	0.861822
ENSG00000034533	ASTE1	119.502	0	0	0	0.106505	0.129646	0.598357	0.0727636	0.147518	0.773731	-0.0337413	0.0944188	0.966204
ENSG00000034677	RNF19A	2255.87	1	0	0	0.311798	0.121177	0.046858	0.150282	0.137855	0.483972	-0.161516	0.0883739	0.713368
ENSG00000034693	PEX3	358.318	1	0	0	0.309798	0.10346	0.0204675	0.228918	0.117651	0.189863	-0.08088	0.0752142	0.855785
ENSG00000034713	GABARAPL2	1646.45	1	0	0	0.438923	0.138158	0.0141301	0.244073	0.157167	0.300356	-0.194849	0.100735	0.694861
ENSG00000034971	MYOC	0.579398	0	0	0	0.682073	0.715738	NA	1.16091	0.792321	NA	0.478833	0.474791	0.867803
ENSG00000035115	SH3YL1	942.462	0	0	0	0.152424	0.0768193	0.1372	0.244079	0.0873496	0.0579201	0.0916546	0.0559168	0.756349
ENSG00000035141	FAM136A	196.465	0	0	0	0.311242	0.128359	0.062512	0.219468	0.145962	0.316669	-0.0917735	0.0932704	0.871835
ENSG00000035403	VCL	723.118	0	0	0	-0.130249	0.0963348	0.34302	-0.143975	0.10964	0.388397	-0.0137257	0.0703653	0.981102
ENSG00000035499	DEPDC1B	21.4389	0	1	0	0.487045	0.246038	0.138266	0.824625	0.277154	0.0425274	0.33758	0.173064	0.688841
ENSG00000035664	DAPK2	86.236	0	0	0	-0.238447	0.277521	0.578654	-0.0512991	0.315735	0.932134	0.187148	0.202584	0.883644
ENSG00000035681	NSMAF	992.246	0	0	0	0.181739	0.0793498	0.0804677	0.112873	0.0902712	0.414279	-0.0688667	0.0578304	0.836864
ENSG00000035687	ADSS2	571.847	0	0	0	0.274173	0.122203	0.0875581	0.249512	0.138986	0.228152	-0.0246606	0.0890023	0.974585
ENSG00000035720	STAP1	0.173924	0	0	0	-0.119469	1.35952	NA	0.646506	1.54619	NA	0.765975	0.991024	NA
ENSG00000035862	TIMP2	825.628	0	0	0	0.12509	0.193071	0.689171	0.163247	0.219635	0.64896	0.038157	0.140808	0.975568
ENSG00000035928	RFC1	1168.66	1	1	0	0.290529	0.0769952	0.0040845	0.256844	0.0875636	0.0458636	-0.0336854	0.0560509	0.934925
ENSG00000036054	TBC1D23	1076.08	1	0	0	0.368151	0.114889	0.0133619	0.266002	0.130683	0.169132	-0.102149	0.0837179	0.832251
ENSG00000036257	CUL3	2173.29	1	0	0	0.39196	0.119155	0.0113399	0.279029	0.135545	0.163799	-0.112932	0.0868753	0.814252
ENSG00000036448	MYOM2	244.456	0	0	0	-0.0438652	0.238124	0.919617	-0.138748	0.270973	0.764404	-0.0948828	0.173807	0.941285
ENSG00000036473	OTC	2.20502	0	0	0	0.263661	0.374337	0.658649	0.0600949	0.427471	NA	-0.203566	0.268931	0.912558
ENSG00000036530	CYP46A1	235.922	0	0	0	-0.083272	0.112189	0.639675	-0.0639956	0.127702	0.770047	0.0192763	0.0819639	0.978305
ENSG00000036549	AC118549.1	1712.5	1	0	0	0.297487	0.0951915	0.0157494	0.134703	0.108295	0.417228	-0.162784	0.0694059	0.565862
ENSG00000036565	SLC18A1	0.696208	0	0	0	0.571503	0.647845	0.566924	0.939105	0.711609	NA	0.367602	0.409147	0.887196
ENSG00000036672	USP2	500.706	0	0	0	-0.119766	0.0846399	0.316892	-0.13435	0.0963635	0.35635	-0.0145839	0.0618813	0.978251
ENSG00000036828	CASR	0.206956	0	0	0	-0.312745	1.04873	NA	0.361772	1.19291	NA	0.674517	0.764601	NA
ENSG00000037042	TUBG2	541.033	0	0	0	-0.241527	0.10981	0.0947668	-0.191528	0.12498	0.306946	0.0499998	0.0802398	0.931627
ENSG00000037241	RPL26L1	63.0495	0	0	0	0.186691	0.114631	0.237054	0.0749341	0.130533	0.732836	-0.111757	0.083211	0.80641
ENSG00000037280	FLT4	18.8974	-1	0	0	-1.35644	0.317756	0.00139442	-0.986169	0.36275	0.0644097	0.370268	0.236618	0.766191
ENSG00000037474	NSUN2	645.879	0	0	0	-0.135442	0.0843866	0.245256	-0.0946687	0.0960404	0.53071	0.0407732	0.0616413	0.927883
ENSG00000037637	FBXO42	1134.97	0	0	0	0.00154375	0.0681866	0.990843	0.0330539	0.0775766	0.807563	0.0315102	0.0497365	0.930155
ENSG00000037749	MFAP3	603.662	1	0	0	0.332126	0.11164	0.0213022	0.152861	0.127008	0.433622	-0.179265	0.0813383	0.612279
ENSG00000037757	MRI1	268.48	0	0	0	-0.191824	0.12008	0.247805	-0.215158	0.136742	0.293587	-0.0233344	0.0878683	0.975568
ENSG00000037897	METTL1	11.6257	0	0	0	-0.0810437	0.178764	0.788933	-0.0779558	0.204551	0.828994	0.00308789	0.132082	0.997204
ENSG00000037965	HOXC8	0.1453	0	0	0	0.080629	1.8017	NA	1.42218	2.04731	NA	1.34155	1.31063	NA
ENSG00000038002	AGA	63.7214	0	0	0	0.14966	0.211741	0.657836	-0.0233022	0.241111	0.959784	-0.172962	0.154532	0.847646
ENSG00000038210	PI4K2B	157.263	0	0	0	0.13365	0.107327	0.389964	-0.00620931	0.122239	0.979399	-0.139859	0.0783197	0.723044
ENSG00000038219	BOD1L1	4253.32	0	0	0	-0.0492118	0.0738566	0.678891	-0.114647	0.0840325	0.368442	-0.065435	0.0538939	0.832391
ENSG00000038274	MAT2B	960.193	1	0	0	0.440184	0.155962	0.0290954	0.381439	0.177396	0.1454	-0.0587443	0.113662	0.944289
ENSG00000038295	TLL1	2529.2	0	0	0	0.210675	0.139006	0.277741	0.111416	0.158139	0.668293	-0.0992587	0.101392	0.87295
ENSG00000038358	EDC4	609.537	-1	-1	0	-0.334131	0.100063	0.0102652	-0.349007	0.113931	0.0369615	-0.014876	0.0732142	0.980559
ENSG00000038382	TRIO	6712.71	-1	-1	0	-0.277303	0.0923536	0.0200987	-0.308495	0.105074	0.0455529	-0.0311925	0.0673907	0.949474
ENSG00000038427	VCAN	4058.17	0	0	0	0.279026	0.151825	0.174362	0.16252	0.172721	0.551394	-0.116506	0.110745	0.86124
ENSG00000038532	CLEC16A	1375.23	-1	-1	0	-0.465926	0.0939484	0.000310799	-0.443592	0.106929	0.00583155	0.0223336	0.0686613	0.969117
ENSG00000038945	MSR1	333.519	0	0	0	0.058969	0.15771	0.829073	-0.171548	0.179524	0.544403	-0.230517	0.115184	0.67273
ENSG00000039068	CDH1	15.0192	0	0	0	0.116058	0.39912	0.869342	0.163517	0.4538	0.839145	0.0474586	0.290197	0.984582
ENSG00000039123	MTREX	1943.34	1	0	0	0.329041	0.0973909	0.00948088	0.242988	0.110784	0.138226	-0.0860532	0.0709916	0.832759
ENSG00000039139	DNAH5	119.532	0	0	0	0.129593	0.165581	0.618706	0.224583	0.188231	0.438283	0.09499	0.120385	0.906336
ENSG00000039319	ZFYVE16	2962.71	0	0	0	0.261904	0.11857	0.0932342	0.205341	0.134885	0.310478	-0.0565635	0.086472	0.928929
ENSG00000039523	RIPOR1	912.073	-1	-1	0	-0.635419	0.128124	0.000310799	-0.592483	0.145826	0.00668293	0.0429356	0.0936431	0.950638
ENSG00000039537	C6	14.6028	0	0	0	0.225236	0.284781	0.614498	0.381121	0.322573	0.443036	0.155885	0.20434	0.91168
ENSG00000039560	RAI14	434.139	0	0	0	-0.036333	0.161801	0.900997	0.0841899	0.184055	0.791288	0.120523	0.118006	0.865097
ENSG00000039600	SOX30	1.79708	0	0	0	-0.331716	0.469272	0.657834	0.413655	0.52386	NA	0.745371	0.331067	0.598219
ENSG00000039650	PNKP	218.2	-1	0	0	-0.536428	0.155237	0.00807884	-0.486845	0.176805	0.0613566	0.0495827	0.113765	0.953022
ENSG00000039987	BEST2	0.387353	0	0	0	-0.244695	0.820127	NA	-0.300913	0.936371	NA	-0.0562179	0.603822	0.992223
ENSG00000040199	PHLPP2	1501.48	0	0	0	0.13411	0.0707203	0.158442	0.0578677	0.0804623	0.660768	-0.0762426	0.0515715	0.783958
ENSG00000040275	SPDL1	332.923	0	0	0	0.0871766	0.0871375	0.507601	-0.00433283	0.0991984	0.98291	-0.0915094	0.0635848	0.794017
ENSG00000040341	STAU2	1888.97	1	0	0	0.349674	0.107921	0.0124733	0.231356	0.122767	0.205503	-0.118318	0.0786784	0.77973
ENSG00000040487	SLC66A1	196.08	-1	-1	0	-0.535943	0.125449	0.00137929	-0.414749	0.142929	0.0482464	0.121194	0.0921307	0.811742
ENSG00000040531	CTNS	73.4978	-1	0	0	-0.417483	0.154267	0.0363132	-0.342	0.175931	0.190303	0.0754835	0.113672	0.927883
ENSG00000040608	RTN4R	471.386	-1	-1	0	-0.614073	0.187269	0.0115756	-0.665266	0.213157	0.0339844	-0.0511932	0.136878	0.9629
ENSG00000040633	PHF23	278.388	0	0	0	-0.0529524	0.0995449	0.748927	-0.141945	0.113384	0.413599	-0.0889921	0.0728343	0.832016
ENSG00000040731	CDH10	1597.89	0	0	0	0.272536	0.121826	0.0885683	0.120398	0.138596	0.586457	-0.152139	0.0888447	0.745337
ENSG00000040933	INPP4A	3790.7	0	0	0	-0.0139227	0.0634795	0.903096	0.00169409	0.0722206	0.990699	0.0156168	0.046311	0.968366
ENSG00000041353	RAB27B	68.634	1	0	0	0.69319	0.249872	0.0318747	0.681386	0.28363	0.1029	-0.0118045	0.180382	0.993207
ENSG00000041357	PSMA4	559.456	1	0	0	0.368529	0.118277	0.0160473	0.260695	0.134522	0.191735	-0.107834	0.0861109	0.824704
ENSG00000041515	MYO16	438.041	0	0	0	0.172803	0.141867	0.402442	0.119616	0.161388	0.650104	-0.0531866	0.103421	0.944289
ENSG00000041802	LSG1	361.711	0	0	0	0.115967	0.10089	0.434133	0.146934	0.114744	0.401166	0.0309668	0.0734564	0.955297
ENSG00000041880	PARP3	72.5914	0	0	0	-0.230215	0.137175	0.221264	-0.232277	0.156495	0.323827	-0.00206217	0.100996	0.997793
ENSG00000041982	TNC	52.3021	0	0	0	0.728531	0.543235	0.347342	0.76634	0.617562	0.41812	0.0378091	0.394975	0.992033
ENSG00000041988	THAP3	209.181	0	0	0	-0.157569	0.136419	0.431382	-0.108246	0.155274	0.671363	0.0493228	0.0996911	0.946142
ENSG00000042062	RIPOR3	11.3719	0	0	0	-0.984215	0.388687	0.0507113	-0.732652	0.443842	0.269181	0.251563	0.289024	0.889988
ENSG00000042088	TDP1	358.57	0	0	0	0.0482463	0.089466	0.744961	0.0135271	0.101814	0.943714	-0.0347192	0.0652696	0.944018
ENSG00000042286	AIFM2	146.384	-1	-1	0	-0.428617	0.124793	0.00845868	-0.451427	0.142359	0.0316041	-0.0228102	0.0919434	0.97677
ENSG00000042304	C2orf83	2.10535	0	0	0	-0.587379	0.421018	0.325007	-0.205215	0.479402	NA	0.382163	0.316436	0.833293
ENSG00000042317	AL049834.1	1414.88	0	0	0	0.096472	0.141632	0.671081	-0.000800193	0.161135	0.99805	-0.0972722	0.103321	0.881767
ENSG00000042429	MED17	274.084	1	1	0	0.307086	0.111042	0.0324042	0.390326	0.126144	0.035309	0.08324	0.080494	0.863843
ENSG00000042445	RETSAT	375.13	0	0	0	0.0193304	0.101424	0.916697	-0.026934	0.115434	0.900052	-0.0462644	0.0740309	0.93101
ENSG00000042493	CAPG	76.8167	0	0	0	-0.156869	0.243693	0.691366	-0.371911	0.277678	0.378324	-0.215042	0.178551	0.834221
ENSG00000042753	AP2S1	244.184	0	0	0	0.126594	0.14218	0.562578	0.108896	0.161739	0.68359	-0.0176973	0.10361	0.983978
ENSG00000042781	USH2A	51.5126	1	0	0	0.594104	0.182454	0.0120941	0.542057	0.206713	0.0748487	-0.0520468	0.130415	0.959587
ENSG00000042813	ZPBP	0.819615	0	0	0	0.322499	0.555948	0.723846	-0.153321	0.650341	NA	-0.47582	0.416741	0.845176
ENSG00000042832	TG	8.97868	0	0	0	-0.497606	0.225288	0.0932486	-0.641306	0.26163	0.0965074	-0.1437	0.175303	0.901942
ENSG00000042980	ADAM28	144.966	0	0	0	0.0773068	0.347747	0.901975	-0.0282727	0.395655	0.971285	-0.10558	0.253712	0.956504
ENSG00000043039	BARX2	22.5391	0	0	0	-0.198336	0.208654	0.532658	-0.360011	0.239001	0.315759	-0.161676	0.155135	0.861822
ENSG00000043093	DCUN1D1	1837.16	1	0	0	0.442579	0.132045	0.0100263	0.320598	0.150205	0.148448	-0.121981	0.0962662	0.820507
ENSG00000043143	JADE2	1437.17	0	0	0	-0.220043	0.121566	0.182158	-0.0703723	0.138303	0.766156	0.149671	0.0887041	0.749159
ENSG00000043355	ZIC2	3878.55	0	0	0	-0.187775	0.121806	0.267913	-0.229756	0.138581	0.266823	-0.0419814	0.0888763	0.948788
ENSG00000043462	LCP2	54.9313	-1	0	0	-0.733007	0.267751	0.0342245	-0.217561	0.304554	0.663167	0.515446	0.195953	0.47015
ENSG00000043514	TRIT1	608.674	0	0	0	0.108243	0.0912893	0.416973	0.0856475	0.103856	0.607756	-0.0225955	0.0665428	0.968112
ENSG00000043591	ADRB1	45.4005	-1	0	0	-0.438848	0.16641	0.041155	-0.377625	0.190029	0.179814	0.0612221	0.123239	0.946113
ENSG00000044012	GUCA2B	0	0	0	0	NA	NA	NA	NA	NA	NA	NA	NA	NA
ENSG00000044090	CUL7	344.378	-1	-1	0	-0.393457	0.113147	0.00777518	-0.428238	0.128899	0.0245609	-0.0347812	0.0829499	0.955794
ENSG00000044115	CTNNA1	1483.27	0	0	0	0.0302464	0.173144	0.924191	0.0391929	0.196977	0.915831	0.00894647	0.126305	0.993207
ENSG00000044446	PHKA2	613.295	0	0	0	-0.228223	0.11306	0.129786	-0.160186	0.12866	0.416658	0.0680375	0.0825756	0.901543
ENSG00000044459	CNTLN	1225.89	0	0	0	0.0922215	0.109085	0.585838	-0.0976662	0.124131	0.627283	-0.189888	0.0796083	0.555867
ENSG00000044524	EPHA3	109.076	0	0	0	0.0994679	0.1664	0.714819	0.170379	0.189192	0.570382	0.0709111	0.121075	0.936856
ENSG00000044574	HSPA5	2495.64	0	0	0	0.291402	0.187706	0.264068	0.167857	0.21354	0.627624	-0.123545	0.136915	0.887196
ENSG00000046604	DSG2	36.2376	0	0	0	-0.0515432	0.273638	0.917738	-0.26592	0.311961	0.594156	-0.214377	0.200717	0.858172
ENSG00000046647	GEMIN8	213.805	0	0	0	-0.014614	0.111147	0.944237	-0.105468	0.126588	0.604054	-0.0908543	0.0812741	0.847646
ENSG00000046651	OFD1	955.479	0	0	0	0.0813091	0.0858781	0.534563	0.0654518	0.0977001	0.685237	-0.0158573	0.0626253	0.976386
ENSG00000046653	GPM6B	9897.77	0	0	0	0.429494	0.189214	0.0835971	0.216487	0.215256	0.521321	-0.213007	0.138025	0.770528
ENSG00000046774	MAGEC2	0	0	0	0	NA	NA	NA	NA	NA	NA	NA	NA	NA
ENSG00000046889	PREX2	3197.81	0	0	0	0.129555	0.140145	0.545342	-0.0664269	0.159442	0.812064	-0.195982	0.102241	0.696501
ENSG00000047056	WDR37	979.616	0	0	0	-0.0325775	0.067162	0.772975	-0.0756559	0.0764447	0.528976	-0.0430784	0.0490486	0.889479
ENSG00000047188	YTHDC2	2157	1	0	0	0.311889	0.107204	0.0243646	0.166806	0.121958	0.367186	-0.145083	0.0781733	0.713368
ENSG00000047230	CTPS2	458.319	0	0	0	0.113522	0.0630993	0.185313	-0.000511851	0.0718571	0.997295	-0.114034	0.0460395	0.527506
ENSG00000047249	ATP6V1H	963.413	1	0	0	0.303899	0.106116	0.0267972	0.21455	0.120707	0.232982	-0.089349	0.0773233	0.843749
ENSG00000047315	POLR2B	2234.42	1	0	0	0.421063	0.142313	0.0220318	0.323658	0.16189	0.177191	-0.0974045	0.103772	0.881922
ENSG00000047346	FAM214A	2795.6	0	0	0	0.192407	0.118118	0.237003	0.131395	0.134374	0.53424	-0.0610123	0.0861512	0.921274
ENSG00000047365	ARAP2	2003.28	0	0	0	0.188368	0.16225	0.428514	0.119158	0.184581	0.698128	-0.0692105	0.118347	0.936866
ENSG00000047410	TPR	4418.19	0	0	0	0.0549004	0.0632977	0.574815	-0.07435	0.0720216	0.50952	-0.12925	0.0461872	0.388249
ENSG00000047457	CP	464.196	0	0	0	-0.0379447	0.353497	0.954985	0.0250585	0.402152	0.975162	0.0630031	0.257876	0.976787
ENSG00000047578	KIAA0556	324.674	-1	0	0	-0.377394	0.114918	0.0114866	-0.302656	0.130852	0.117162	0.0747383	0.0841454	0.887916
ENSG00000047579	DTNBP1	199.962	0	0	0	0.168624	0.0900117	0.164322	0.0929449	0.102415	0.567391	-0.0756795	0.0654725	0.843749
ENSG00000047597	XK	433.571	0	0	0	0.354129	0.15701	0.0858388	0.182605	0.178615	0.513875	-0.171524	0.114416	0.77973
ENSG00000047617	ANO2	50.6304	-1	0	0	-0.803341	0.248421	0.012657	-0.523515	0.282983	0.213464	0.279826	0.182651	0.772145
ENSG00000047621	C12orf4	585.673	1	0	0	0.388235	0.145188	0.0385335	0.25914	0.165148	0.295044	-0.129095	0.105777	0.832251
ENSG00000047634	SCML1	236.74	0	0	0	0.187171	0.146019	0.373302	0.0547393	0.166156	0.855065	-0.132432	0.106459	0.826489
ENSG00000047644	WWC3	788.556	-1	0	0	-0.260864	0.101231	0.046456	-0.250463	0.11522	0.141551	0.0104012	0.0739725	0.986365
ENSG00000047648	ARHGAP6	72.131	0	0	0	-0.00888914	0.166734	0.977846	0.0122067	0.189752	0.974482	0.0210958	0.121658	0.983541
ENSG00000047662	FAM184B	83.756	0	0	0	0.0795515	0.146052	0.741886	0.185954	0.165974	0.470313	0.106403	0.106029	0.869034
ENSG00000047849	MAP4	7219.1	0	0	0	-0.346057	0.152006	0.082605	-0.344601	0.172932	0.178701	0.0014559	0.110899	0.998312
ENSG00000047932	GOPC	1029.37	1	0	0	0.440862	0.132615	0.0105578	0.333921	0.150842	0.134684	-0.106942	0.0966324	0.850592
ENSG00000047936	ROS1	4.78452	0	0	0	0.384401	0.445818	0.577197	0.43233	0.504588	0.592263	0.0479284	0.316631	0.985136
ENSG00000048028	USP28	1109.9	0	0	0	0.0748378	0.100416	0.638007	0.0485022	0.114242	0.808345	-0.0263356	0.0732413	0.965688
ENSG00000048052	HDAC9	1031.9	0	0	0	0.146553	0.115812	0.380582	-0.0348884	0.131777	0.884902	-0.181442	0.0844984	0.620956
ENSG00000048140	TSPAN17	265.853	-1	0	0	-0.28756	0.112823	0.0491781	-0.174359	0.128435	0.370751	0.113201	0.0825503	0.802267
ENSG00000048162	NOP16	55.9323	1	0	0	0.42417	0.149542	0.0282822	0.414096	0.169484	0.0975534	-0.0100742	0.106953	0.992129
ENSG00000048342	CC2D2A	285.3	0	0	0	-0.248689	0.109493	0.0834066	-0.280172	0.12473	0.128738	-0.031483	0.0802271	0.960153
ENSG00000048392	RRM2B	734.192	1	0	0	0.5096	0.165238	0.0170177	0.356083	0.187949	0.203032	-0.153518	0.120403	0.819604
ENSG00000048405	ZNF800	2001.18	1	0	0	0.410003	0.141364	0.0248129	0.299273	0.160811	0.211143	-0.110729	0.103077	0.856045
ENSG00000048462	TNFRSF17	0.704895	0	0	0	-0.688578	0.491436	0.322543	-0.180131	0.558481	NA	0.508447	0.379009	0.80641
ENSG00000048471	SNX29	763.662	-1	0	0	-0.344571	0.13178	0.043061	-0.271782	0.149958	0.223651	0.0727885	0.0962395	0.912785
ENSG00000048540	LMO3	653.354	0	0	0	0.312531	0.177467	0.196482	0.0681665	0.20191	0.851081	-0.244365	0.129433	0.708682
ENSG00000048544	MRPS10	378.758	1	0	0	0.274722	0.0960749	0.0270001	0.18568	0.109269	0.254949	-0.0890413	0.0698752	0.819625
ENSG00000048545	GUCA1A	0.00674993	0	0	0	-0.0804307	5.09429	NA	0	5.7955	NA	0.0979798	3.71629	NA
ENSG00000048649	RSF1	5177.74	1	0	0	0.267313	0.0952579	0.0299761	0.0930209	0.108371	0.591515	-0.174292	0.0694819	0.517481
ENSG00000048707	VPS13D	5535.73	0	0	0	-0.0647608	0.057145	0.442442	-0.0902579	0.0650185	0.359108	-0.025497	0.0417002	0.933177
ENSG00000048740	CELF2	3507.01	0	0	0	0.180837	0.0749022	0.0636945	0.127771	0.0852101	0.3178	-0.0530653	0.0546222	0.87566
ENSG00000048828	FAM120A	1760.55	0	0	0	-0.0625737	0.0540116	0.429865	-0.10662	0.0614774	0.245149	-0.0440462	0.0394509	0.847646
ENSG00000048991	R3HDM1	1495.44	0	0	0	-0.00511355	0.0822413	0.974464	-0.0413064	0.0935776	0.799158	-0.0361929	0.0600123	0.934649
ENSG00000049089	COL9A2	325.018	0	0	0	0.0910709	0.406395	0.90117	0.29681	0.462297	0.69932	0.205739	0.296373	0.923244
ENSG00000049130	KITLG	549.035	0	0	0	0.42603	0.215723	0.139271	0.209565	0.245408	0.593484	-0.216465	0.157286	0.802267
ENSG00000049167	ERCC8	276.25	1	0	0	0.317133	0.110099	0.0258755	0.286816	0.125152	0.120799	-0.0303171	0.0799241	0.962501
ENSG00000049192	ADAMTS6	23.3371	0	0	0	-0.0652508	0.188624	0.842376	0.0441695	0.214528	0.91254	0.10942	0.137473	0.905503
ENSG00000049239	H6PD	476.906	-1	0	0	-0.455111	0.171476	0.0398803	-0.349065	0.195135	0.229841	0.106046	0.125252	0.896406
ENSG00000049245	VAMP3	633.633	0	0	0	0.167441	0.14542	0.433059	0.189567	0.165415	0.458601	0.0221262	0.106008	0.979984
ENSG00000049246	PER3	3852.85	0	0	0	-0.00424132	0.0846827	0.979245	-0.0650224	0.0963461	0.682741	-0.0607811	0.0617849	0.871835
ENSG00000049247	UTS2	0.486306	0	0	0	-0.793104	0.693626	NA	-0.840235	0.808916	NA	-0.0471314	0.554199	0.993118
ENSG00000049249	TNFRSF9	0.748408	0	0	0	-1.0735	0.478998	0.0878673	-1.01431	0.574106	NA	0.0591842	0.422348	0.986365
ENSG00000049283	EPN3	21.1938	0	0	0	0.407489	0.302292	0.344564	0.278235	0.343591	0.615321	-0.129254	0.218507	0.935655
ENSG00000049323	LTBP1	113.158	0	0	0	0.274185	0.211479	0.366668	0.326373	0.240411	0.370751	0.0521884	0.153732	0.968112
ENSG00000049449	RCN1	248.243	0	0	0	0.235209	0.105737	0.0906552	0.0783007	0.120338	0.695374	-0.156909	0.0770064	0.665692
ENSG00000049540	ELN	472.189	-1	0	0	-0.510524	0.166465	0.0175584	-0.449521	0.189456	0.106984	0.0610023	0.121644	0.945192
ENSG00000049541	RFC2	154.562	0	0	0	-0.0013702	0.0799923	0.992982	-0.105094	0.0912875	0.456553	-0.103724	0.0587102	0.72973
ENSG00000049618	ARID1B	5470.34	0	0	0	-0.0327302	0.071443	0.786752	-0.0355471	0.0812805	0.801193	-0.00281689	0.0521227	0.993995
ENSG00000049656	CLPTM1L	319.126	0	0	0	-0.124886	0.104657	0.413266	-0.0513154	0.119102	0.804966	0.073571	0.0764335	0.877586
ENSG00000049759	NEDD4L	3311.35	0	0	0	0.104818	0.0918621	0.438657	0.00875771	0.104511	0.965882	-0.0960603	0.067013	0.795497
ENSG00000049768	FOXP3	5.76339	-1	0	0	-0.723719	0.221707	0.0119044	-0.556598	0.257374	0.143248	0.167122	0.175943	0.880097
ENSG00000049769	PPP1R3F	616.476	0	0	0	-0.188628	0.106028	0.191158	-0.186054	0.120677	0.303771	0.00257424	0.0774647	0.995834
ENSG00000049860	HEXB	414.507	0	0	0	0.211689	0.0934401	0.0842691	0.0692536	0.106331	0.695232	-0.142435	0.0680926	0.642983
ENSG00000049883	PTCD2	446.412	0	0	0	0.167866	0.0969455	0.205183	0.189292	0.110247	0.2498	0.0214258	0.0705583	0.972557
ENSG00000050030	NEXMIF	945.62	1	0	0	0.389481	0.141099	0.0327786	0.31851	0.160494	0.180571	-0.0709713	0.102828	0.924424
ENSG00000050130	JKAMP	501.571	1	0	0	0.391132	0.126217	0.0165291	0.267147	0.143554	0.21115	-0.123985	0.0918875	0.804838
ENSG00000050165	DKK3	6102.63	0	0	0	0.202662	0.0936931	0.101253	0.0230751	0.106593	0.907755	-0.179587	0.0683469	0.47067
ENSG00000050327	ARHGEF5	35.9314	-1	-1	0	-0.644081	0.200984	0.0133552	-0.777461	0.230278	0.0229464	-0.13338	0.150297	0.888345
ENSG00000050344	NFE2L3	31.8778	0	0	0	-0.353433	0.238265	0.289621	-0.725238	0.272969	0.070667	-0.371805	0.177399	0.640648
ENSG00000050393	MCUR1	646.134	0	0	0	0.144545	0.11296	0.374295	0.0176075	0.128533	0.942951	-0.126938	0.0823973	0.771605
ENSG00000050405	LIMA1	2801.98	0	0	0	-0.0451426	0.126288	0.836675	0.0518259	0.143669	0.838982	0.0969684	0.0921237	0.860894
ENSG00000050426	LETMD1	512.922	0	0	0	0.103612	0.120042	0.576752	0.0448318	0.136579	0.855673	-0.0587804	0.0875481	0.926688
ENSG00000050438	SLC4A8	3280.31	1	0	0	0.318406	0.118637	0.0378663	0.1801	0.134964	0.380211	-0.138307	0.0865244	0.763167
ENSG00000050555	LAMC3	21.0417	0	0	0	-0.687694	0.337665	0.126037	-0.41812	0.384662	0.485464	0.269574	0.248426	0.853407
ENSG00000050628	PTGER3	2.92461	0	0	0	0.576449	0.424373	0.34022	1.20721	0.464765	NA	0.630765	0.268155	0.564855
ENSG00000050730	TNIP3	3.07198	0	0	0	-0.381257	0.412474	0.545386	-0.386067	0.473842	NA	-0.0048098	0.311726	0.997868
ENSG00000050748	MAPK9	2975.13	1	0	0	0.327156	0.1032	0.0143551	0.187483	0.117402	0.28593	-0.139673	0.075257	0.713368
ENSG00000050767	COL23A1	166.117	-1	-1	0	-0.968495	0.198031	0.000353538	-0.969479	0.225654	0.00481526	-0.000983789	0.145412	0.99877
ENSG00000050820	BCAR1	1551.2	-1	0	0	-0.524132	0.148897	0.00714442	-0.421003	0.169414	0.0923417	0.103129	0.108686	0.880238
ENSG00000051009	FAM160A2	496.398	-1	0	0	-0.256198	0.0738649	0.00786498	-0.2054	0.0841262	0.0978087	0.0507988	0.054113	0.881922
ENSG00000051108	HERPUD1	917.977	0	0	0	0.0535192	0.117858	0.78866	0.133186	0.134066	0.527472	0.0796666	0.0859387	0.883319
ENSG00000051128	HOMER3	267.947	0	0	0	0.402496	0.242939	0.227928	0.561423	0.27624	0.169893	0.158927	0.17687	0.887196
ENSG00000051180	RAD51	7.32601	0	0	0	-0.0326273	0.203806	0.931201	0.0928465	0.231034	0.818835	0.125474	0.146885	0.894404
ENSG00000051341	POLQ	22.702	0	0	0	0.312192	0.169328	0.172681	0.250461	0.191999	0.391591	-0.0617311	0.120786	0.944529
ENSG00000051382	PIK3CB	1749.45	1	0	0	0.343908	0.104297	0.0112311	0.242493	0.118641	0.167172	-0.101416	0.0760267	0.806951
ENSG00000051523	CYBA	62.845	0	0	0	-0.251514	0.322379	0.620028	-0.149039	0.366859	0.816506	0.102475	0.235497	0.953022
ENSG00000051596	THOC3	549.759	0	0	0	0.247494	0.106547	0.0756592	0.29518	0.121148	0.0984238	0.0476859	0.0775306	0.932745
ENSG00000051620	HEBP2	718.127	0	0	0	0.134788	0.112492	0.410976	0.168723	0.127954	0.386417	0.0339346	0.0819895	0.956844
ENSG00000051825	MPHOSPH9	1804.84	0	0	0	0.132501	0.0851765	0.263023	0.0371246	0.0969088	0.828168	-0.0953759	0.062128	0.771711
ENSG00000052126	PLEKHA5	1324.18	0	0	0	0.110951	0.0919349	0.407516	0.0571577	0.104594	0.745939	-0.0537932	0.0670515	0.905439
ENSG00000052344	PRSS8	11.2238	0	0	0	-0.000997294	0.224355	0.99818	0.0485729	0.255212	0.920032	0.0495702	0.163231	0.972557
ENSG00000052723	SIKE1	1005.65	1	0	0	0.416137	0.13978	0.0211995	0.263573	0.159005	0.266887	-0.152564	0.101884	0.780344
ENSG00000052749	RRP12	258.642	0	0	0	-0.220102	0.110619	0.136044	-0.0903298	0.12589	0.661614	0.129772	0.0808534	0.762372
ENSG00000052795	FNIP2	1062.47	0	0	0	0.195708	0.0814383	0.0650217	0.19107	0.0926275	0.163092	-0.00463738	0.0593249	0.993118
ENSG00000052802	MSMO1	691.179	1	0	0	0.557607	0.206937	0.0370565	0.358193	0.235394	0.310675	-0.199414	0.150838	0.810744
ENSG00000052841	TTC17	2109.09	0	0	0	0.0900002	0.0867015	0.488374	0.0489667	0.0986388	0.77221	-0.0410335	0.0632404	0.92926
ENSG00000052850	ALX4	3.40144	0	0	0	-0.378528	0.582358	0.687869	-0.407311	0.665993	NA	-0.0287834	0.432426	0.993207
ENSG00000053108	FSTL4	711.688	0	0	0	-0.0414425	0.166499	0.889866	-0.145805	0.189449	0.63625	-0.104363	0.121514	0.892721
ENSG00000053254	FOXN3	4839.56	0	0	0	0.110795	0.0918657	0.407717	0.0382488	0.104512	0.836235	-0.0725464	0.0670129	0.85421
ENSG00000053328	METTL24	61.793	0	0	0	0.114675	0.134752	0.582795	-0.13025	0.153935	0.59723	-0.244925	0.0989189	0.527506
ENSG00000053371	AKR7A2	275.465	0	0	0	-0.0503068	0.0995019	0.763201	-0.0957328	0.113304	0.597858	-0.045426	0.0727419	0.93101
ENSG00000053372	MRTO4	180.423	0	0	0	0.00269069	0.103544	0.989402	-0.110553	0.117994	0.55335	-0.113243	0.0757858	0.780667
ENSG00000053438	NNAT	129.486	0	0	0	0.272824	0.200827	0.340195	0.43109	0.228213	0.20444	0.158266	0.14587	0.853407
ENSG00000053501	USE1	107.607	0	0	0	-0.149882	0.123272	0.403326	-0.141835	0.140473	0.519529	0.00804699	0.0903817	0.992552
ENSG00000053524	MCF2L2	1921.94	0	0	0	-0.0598847	0.0800719	0.636873	-0.0826017	0.0911086	0.567779	-0.022717	0.0584376	0.960874
ENSG00000053702	NRIP2	626.441	0	0	0	-0.0589272	0.11945	0.769012	0.00426798	0.135898	0.987159	0.0631952	0.0871488	0.917873
ENSG00000053747	LAMA3	53.0793	-1	0	0	-0.844866	0.25076	0.00965665	-0.759485	0.285968	0.0707555	0.0853808	0.184831	0.949599
ENSG00000053770	AP5M1	2362.13	1	0	0	0.519597	0.131822	0.00285236	0.419603	0.149949	0.0574921	-0.0999935	0.0961015	0.862478
ENSG00000053900	ANAPC4	627.029	0	0	0	0.21249	0.114637	0.169963	0.12875	0.130413	0.530152	-0.0837398	0.0835564	0.869356
ENSG00000053918	KCNQ1	14.0737	0	0	0	-0.211435	0.320532	0.682938	-0.0385886	0.364711	0.955802	0.172846	0.234442	0.915725
ENSG00000054116	TRAPPC3	378.502	1	0	0	0.230252	0.0758986	0.0187668	0.158854	0.0863186	0.216124	-0.0713983	0.0551482	0.81528
ENSG00000054118	THRAP3	2309.84	0	0	0	-0.0092495	0.0483034	0.916301	-0.0768455	0.0549766	0.355047	-0.067596	0.035269	0.696501
ENSG00000054148	PHPT1	231.429	-1	0	0	-0.484622	0.145825	0.0105731	-0.453383	0.166092	0.0632538	0.0312386	0.106871	0.973599
ENSG00000054179	ENTPD2	52.6796	0	0	0	-0.289419	0.21539	0.346227	-0.569205	0.246082	0.117162	-0.279787	0.159037	0.731888
ENSG00000054219	LY75	21.0934	0	0	0	-0.0915566	0.183102	0.765819	-0.134811	0.209159	0.698415	-0.0432549	0.135018	0.970489
ENSG00000054267	ARID4B	3486.77	0	0	0	0.18097	0.0752544	0.0648265	0.0750181	0.0856152	0.582822	-0.105952	0.0548869	0.694861
ENSG00000054277	OPN3	37.8382	0	0	0	0.0437036	0.173012	0.888081	0.136376	0.196591	0.672962	0.092672	0.125567	0.915725
ENSG00000054282	SDCCAG8	895.105	0	0	0	-0.0320375	0.0668325	0.775727	-0.0362692	0.0760594	0.781527	-0.00423176	0.0487897	0.992981
ENSG00000054356	PTPRN	1095.14	-1	0	0	-0.39831	0.133664	0.0210737	-0.385337	0.152102	0.0863303	0.0129729	0.0976064	0.987251
ENSG00000054392	HHAT	33.6742	0	0	0	0.0532059	0.159679	0.849128	0.0697392	0.18166	0.827724	0.0165334	0.116106	0.986326
ENSG00000054523	KIF1B	19002.2	0	0	0	0.0344898	0.0370587	0.542303	0.0203668	0.0421607	0.778602	-0.014123	0.0270339	0.944289
ENSG00000054598	FOXC1	66.6056	-1	0	0	-0.863548	0.279787	0.0169501	-0.549064	0.318532	0.247906	0.314484	0.205093	0.77176
ENSG00000054611	TBC1D22A	248.035	-1	0	0	-0.414675	0.126718	0.0117131	-0.310123	0.144293	0.145512	0.104552	0.0928192	0.846967
ENSG00000054654	SYNE2	4742.05	0	0	0	-0.293548	0.130936	0.0877428	-0.378319	0.148969	0.0855745	-0.0847708	0.0955401	0.888345
ENSG00000054690	PLEKHH1	2372.59	0	0	0	-0.0683651	0.272456	0.888982	0.082244	0.309954	0.884802	0.150609	0.198751	0.912398
ENSG00000054793	ATP9A	7238.51	0	0	0	-0.011632	0.0560305	0.908476	-0.0358086	0.0637469	0.738901	-0.0241766	0.0408789	0.935655
ENSG00000054796	SPO11	0.0148269	0	0	0	-0.0567352	5.09429	NA	0	5.7955	NA	0.0753301	3.71629	NA
ENSG00000054803	CBLN4	6.78437	0	0	0	0.678616	0.379707	0.188749	0.919108	0.425895	0.143977	0.240492	0.260827	0.883644
ENSG00000054938	CHRDL2	0.89386	0	0	0	0.154881	0.574982	0.879979	0.647513	0.632099	NA	0.492632	0.374812	0.812302
ENSG00000054965	FAM168A	3812.17	0	0	0	-0.0349997	0.0658338	0.749138	-0.105654	0.0749078	0.350363	-0.0706539	0.0480439	0.785758
ENSG00000054967	RELT	139.233	0	0	0	-0.203336	0.174295	0.425997	-0.209036	0.198451	0.499834	-0.00570018	0.127498	0.994697
ENSG00000054983	GALC	821.815	1	0	0	0.320111	0.119581	0.0383622	0.230466	0.136021	0.256489	-0.0896446	0.0871334	0.864581
ENSG00000055044	NOP58	913.161	1	0	0	0.258951	0.100657	0.0468928	0.208683	0.114493	0.221219	-0.0502678	0.0733368	0.925446
ENSG00000055070	SZRD1	557.955	-1	0	0	-0.261081	0.0979895	0.0391603	-0.226648	0.111547	0.170036	0.0344332	0.0716504	0.948147
ENSG00000055118	KCNH2	835.18	-1	0	0	-0.505979	0.148793	0.00904462	-0.478228	0.169328	0.0550901	0.0277509	0.108684	0.976295
ENSG00000055130	CUL1	1376.96	1	0	0	0.221082	0.0618154	0.00630349	0.190836	0.070305	0.0648011	-0.0302466	0.0450068	0.926688
ENSG00000055147	FAM114A2	283.938	0	0	0	0.155032	0.0934698	0.22743	0.0606669	0.106373	0.735019	-0.0943649	0.0681021	0.800907
ENSG00000055163	CYFIP2	5615.96	0	0	0	0.0213591	0.0828717	0.885847	-0.0493672	0.0942831	0.758113	-0.0707263	0.0604597	0.842208
ENSG00000055208	TAB2	1995.97	1	0	0	0.31822	0.0898537	0.00678771	0.234637	0.10221	0.120096	-0.0835823	0.0654929	0.819251
ENSG00000055211	GINM1	658.407	0	0	0	0.164899	0.0651553	0.050857	0.105225	0.0741236	0.346491	-0.0596747	0.0474398	0.822729
ENSG00000055332	EIF2AK2	2287.83	1	0	0	0.422172	0.121543	0.00781667	0.358917	0.138257	0.0779433	-0.0632557	0.0886084	0.919468
ENSG00000055483	AC022966.1	812.327	-1	0	0	-0.42552	0.127774	0.0104768	-0.404117	0.145419	0.0588538	0.0214029	0.0933557	0.978396
ENSG00000055609	KMT2C	8648.74	0	0	0	-0.0778726	0.0625694	0.390249	-0.104583	0.0711864	0.328879	-0.0267106	0.0456527	0.936866
ENSG00000055732	MCOLN3	2.24773	0	0	0	0.0306661	0.441099	0.971508	0.413051	0.49523	NA	0.382384	0.308413	0.82782
ENSG00000055813	CCDC85A	76.4659	-1	-1	0	-0.465855	0.165602	0.0295838	-0.60378	0.189205	0.0306799	-0.137924	0.122528	0.847045
ENSG00000055917	PUM2	5367.66	1	0	0	0.352442	0.0941326	0.00435091	0.286434	0.107083	0.0692842	-0.0660083	0.0686449	0.877586
ENSG00000055950	MRPL43	278.452	0	0	0	-0.129782	0.0765599	0.216434	-0.0522903	0.0871569	0.720163	0.0774915	0.0559889	0.800915
ENSG00000055955	ITIH4	10.4677	0	0	0	-0.470371	0.196441	0.0660802	-0.178769	0.224001	0.621726	0.291602	0.146927	0.676284
ENSG00000055957	ITIH1	2.06652	0	0	0	-0.897864	0.444175	0.129175	-1.19102	0.524467	NA	-0.293153	0.364045	0.905092
ENSG00000056050	HPF1	247.135	0	0	0	0.333878	0.147129	0.0836584	0.184659	0.167361	0.478217	-0.149219	0.107108	0.800286
ENSG00000056097	ZFR	2949.42	1	1	0	0.381011	0.0989312	0.00345333	0.350398	0.112533	0.0342356	-0.0306125	0.0721186	0.954821
ENSG00000056277	ZNF280C	220.856	0	0	0	0.249464	0.0994729	0.053169	0.199156	0.113099	0.237189	-0.0503072	0.0721978	0.922535
ENSG00000056291	NPFFR2	0.0476524	0	0	0	-0.239758	3.33762	NA	0.10235	3.79701	NA	0.342109	2.43478	NA
ENSG00000056487	PHF21B	114.11	-1	0	0	-0.613325	0.209321	0.0233057	-0.617156	0.238501	0.0789516	-0.00383099	0.153609	0.997067
ENSG00000056558	TRAF1	108.745	0	0	0	-0.420916	0.214006	0.141156	-0.307697	0.24364	0.408271	0.113219	0.156626	0.917873
ENSG00000056586	RC3H2	3344.54	1	0	0	0.297678	0.092006	0.0126152	0.187024	0.104666	0.230375	-0.110653	0.0670922	0.755989
ENSG00000056736	IL17RB	463.964	0	0	0	-0.034296	0.123606	0.876051	-0.0793258	0.140665	0.73803	-0.0450299	0.0902348	0.945418
ENSG00000056972	TRAF3IP2	138.471	0	0	0	-0.299166	0.142766	0.113741	-0.374215	0.162751	0.119432	-0.0750493	0.10487	0.919195
ENSG00000056998	GYG2	188.454	0	0	0	0.105043	0.214862	0.771365	0.0189722	0.244473	0.9683	-0.086071	0.156732	0.940941
ENSG00000057019	DCBLD2	914.184	1	0	0	0.253433	0.0944546	0.0379173	0.136662	0.107454	0.404569	-0.116771	0.0688388	0.748641
ENSG00000057149	SERPINB3	0.018514	0	0	0	-0.0729863	5.09429	NA	0.20747	5.7955	NA	0.280456	3.71629	NA
ENSG00000057252	SOAT1	414.035	1	0	0	0.25816	0.0969133	0.0391726	0.241757	0.110189	0.138119	-0.0164036	0.0704599	0.978384
ENSG00000057294	PKP2	162.64	0	0	0	-0.144944	0.130217	0.451969	-0.163212	0.148303	0.479578	-0.0182679	0.0953178	0.98164
ENSG00000057468	MSH4	182.685	0	0	0	0.199337	0.225179	0.565208	0.158478	0.25615	0.711215	-0.0408594	0.164116	0.976496
ENSG00000057593	F7	12.8702	-1	-1	0	-0.815091	0.213318	0.00368707	-0.937651	0.247599	0.0107959	-0.12256	0.166614	0.915732
ENSG00000057608	GDI2	1667.48	1	0	0	0.358569	0.14089	0.0495031	0.17723	0.16028	0.477311	-0.181339	0.102745	0.730243
ENSG00000057657	PRDM1	234.483	0	0	0	-0.0703826	0.238216	0.867199	-0.0178232	0.27102	0.973814	0.0525594	0.173807	0.972557
ENSG00000057663	ATG5	499.642	1	0	0	0.417673	0.124947	0.0101798	0.271723	0.14211	0.19834	-0.145949	0.090951	0.762372
ENSG00000057704	TMCC3	288.91	0	0	0	0.0303025	0.276672	0.954211	0.203784	0.314714	0.697035	0.173482	0.201748	0.892721
ENSG00000057757	PITHD1	947.072	1	0	0	0.425253	0.116059	0.005125	0.367078	0.131992	0.0586767	-0.0581747	0.0845176	0.924759
ENSG00000057935	MTA3	771.159	0	0	0	-0.109949	0.0444637	0.0570694	-0.101533	0.0506561	0.176078	0.00841566	0.03257	0.976295
ENSG00000058056	USP13	692.525	0	0	0	0.126041	0.0645452	0.144326	0.0231934	0.0734674	0.861829	-0.102847	0.0470695	0.615857
ENSG00000058063	ATP11B	2455.06	1	0	0	0.434463	0.127401	0.00887261	0.34351	0.144923	0.107426	-0.0909532	0.0928893	0.872873
ENSG00000058085	LAMC2	137.908	0	0	0	0.103983	0.242469	0.801064	0.153932	0.275799	0.740999	0.0499486	0.176719	0.974237
ENSG00000058091	CDK14	2033.74	0	0	0	0.28626	0.115179	0.0555193	0.178313	0.131028	0.369551	-0.107947	0.0839899	0.816861
ENSG00000058262	SEC61A1	1004.98	0	0	0	-0.066561	0.0738007	0.557024	-0.106211	0.0839975	0.407596	-0.0396502	0.0539017	0.915732
ENSG00000058272	PPP1R12A	2894.69	1	0	0	0.325288	0.0950263	0.0086207	0.214158	0.1081	0.181483	-0.111129	0.0692877	0.762372
ENSG00000058335	RASGRF1	3454.35	-1	0	0	-0.247342	0.0834037	0.0217072	-0.151375	0.0948912	0.286527	0.0959668	0.0608654	0.764923
ENSG00000058404	CAMK2B	4453.45	-1	0	0	-0.38463	0.134217	0.0266986	-0.357782	0.152699	0.112087	0.0268475	0.0979329	0.974939
ENSG00000058453	CROCC	874.96	-1	-1	0	-1.13787	0.244705	0.000556805	-1.07857	0.278444	0.00915802	0.0593098	0.178669	0.968724
ENSG00000058600	POLR3E	537.178	0	0	0	-0.191131	0.0952613	0.132371	-0.220151	0.108459	0.170596	-0.0290204	0.0696668	0.956404
ENSG00000058668	ATP2B4	2263.47	0	0	0	-0.0396	0.0703135	0.732509	-0.0848009	0.0800082	0.497207	-0.0452009	0.0513181	0.889017
ENSG00000058673	ZC3H11A	24.9169	1	1	0	0.508698	0.181567	0.0302365	0.650059	0.204288	0.0310772	0.141361	0.126215	0.847646
ENSG00000058729	RIOK2	479.731	1	0	0	0.422376	0.136211	0.0164554	0.311056	0.154911	0.175345	-0.111319	0.0991522	0.847278
ENSG00000058799	YIPF1	141.272	0	0	0	0.0797721	0.0890848	0.560126	0.0739942	0.101354	0.655052	-0.00577782	0.064805	0.992552
ENSG00000058804	NDC1	327.765	1	0	0	0.327915	0.116788	0.0299001	0.238585	0.13281	0.228011	-0.0893298	0.0849331	0.861369
ENSG00000058866	DGKG	3728.3	-1	0	0	-0.31701	0.101567	0.0158587	-0.304019	0.115559	0.0737462	0.0129913	0.0741237	0.983324
ENSG00000059122	FLYWCH1	1112.08	-1	0	0	-0.482954	0.144305	0.0101148	-0.415729	0.164202	0.0865137	0.0672249	0.105365	0.929591
ENSG00000059145	UNKL	684.714	-1	-1	0	-0.588903	0.15705	0.00429322	-0.58708	0.178743	0.0260775	0.00182291	0.114761	0.997868
ENSG00000059377	TBXAS1	62.1774	0	0	0	-0.193209	0.270168	0.653717	-0.126742	0.307486	0.814165	0.0664677	0.197426	0.96839
ENSG00000059378	PARP12	50.3858	-1	0	0	-0.630299	0.181503	0.00781667	-0.527689	0.20721	0.0846579	0.10261	0.134423	0.91168
ENSG00000059573	ALDH18A1	356.019	0	0	0	0.115359	0.0563931	0.123995	0.0794132	0.0641718	0.419532	-0.035946	0.0410031	0.889479
ENSG00000059588	TARBP1	2141.33	0	0	0	0.0278137	0.158565	0.923766	-0.114106	0.180402	0.704092	-0.141919	0.115686	0.82975
ENSG00000059691	GATB	327.346	0	0	0	0.0521439	0.0937911	0.736455	0.104747	0.106676	0.53245	0.0526031	0.0683151	0.910619
ENSG00000059728	MXD1	720.904	0	0	0	0.175822	0.147671	0.41451	0.170615	0.167983	0.516813	-0.00520703	0.107665	0.994285
ENSG00000059758	CDK17	2086.88	1	0	0	0.275723	0.0849827	0.0123761	0.247076	0.0966654	0.083443	-0.0286471	0.0619381	0.949533
ENSG00000059769	DNAJC25	119.524	0	0	0	0.256775	0.114523	0.0877247	0.238787	0.130117	0.21776	-0.0179883	0.082846	0.97908
ENSG00000059804	SLC2A3	1311.77	0	0	0	0.0835111	0.120909	0.66576	0.0749185	0.137551	0.746821	-0.00859261	0.0881884	0.992033
ENSG00000059915	PSD	751.005	-1	0	0	-0.50206	0.156061	0.0130382	-0.403481	0.177586	0.12472	0.0985791	0.113973	0.891223
ENSG00000060069	CTDP1	283.262	-1	0	0	-0.360419	0.130082	0.032114	-0.326508	0.148125	0.135995	0.0339109	0.0952338	0.966452
ENSG00000060138	YBX3	265.44	0	0	0	-0.711984	0.291135	0.060036	-0.539347	0.33128	0.27661	0.172637	0.212625	0.903918
ENSG00000060140	STYK1	2.15754	0	0	0	-0.0504943	0.384717	0.94434	-0.258064	0.444119	NA	-0.20757	0.291117	0.920029
ENSG00000060237	WNK1	8237.68	0	0	0	-0.251051	0.140554	0.189048	-0.13778	0.159901	0.589973	0.113271	0.102538	0.850841
ENSG00000060303	RPS17P5	0	0	0	0	NA	NA	NA	NA	NA	NA	NA	NA	NA
ENSG00000060339	CCAR1	2017.77	0	0	0	0.116913	0.0759573	0.268805	0.0607043	0.0864157	0.669304	-0.0562089	0.0553981	0.86673
ENSG00000060491	OGFR	381.612	-1	-1	0	-0.690172	0.168044	0.0019905	-0.681612	0.191315	0.0160375	0.00855993	0.122953	0.993207
ENSG00000060558	GNA15	27.7972	0	0	0	-0.0828409	0.308313	0.880308	0.182884	0.350366	0.759061	0.265725	0.224333	0.838443
ENSG00000060566	CREB3L3	0.86074	0	0	0	-1.22647	0.489773	0.0535083	-0.986175	0.580007	NA	0.240291	0.420466	0.939175
ENSG00000060642	PIGV	135.641	0	0	0	-0.0643147	0.0897374	0.652912	-0.0643959	0.102257	0.705391	-8.12989e-05	0.0657217	0.999667
ENSG00000060656	PTPRU	530.823	-1	0	0	-0.38577	0.151715	0.0496856	-0.225064	0.172629	0.39183	0.160706	0.110789	0.789634
ENSG00000060688	SNRNP40	438.5	1	0	0	0.242363	0.0714835	0.00924247	0.223202	0.0812563	0.0617781	-0.0191617	0.0518641	0.963722
ENSG00000060709	RIMBP2	185.818	0	0	0	0.00697694	0.121268	0.976175	0.0637287	0.137947	0.789278	0.0567518	0.0883987	0.929429
ENSG00000060718	COL11A1	176.966	0	0	0	0.303974	0.158255	0.152189	0.379929	0.179847	0.153115	0.075955	0.114907	0.927883
ENSG00000060749	QSER1	4692.21	1	0	0	0.324849	0.106753	0.0183907	0.118814	0.121448	0.534044	-0.206035	0.0778648	0.461498
ENSG00000060762	MPC1	431.273	1	0	0	0.359699	0.128845	0.030817	0.306574	0.146519	0.156813	-0.053124	0.0937568	0.939225
ENSG00000060971	ACAA1	532.236	0	0	0	-0.0927647	0.0816747	0.441196	-0.103826	0.0929778	0.472078	-0.0110614	0.0596891	0.982249
ENSG00000060982	BCAT1	401.014	0	0	0	0.55056	0.253543	0.099609	0.358859	0.288403	0.416964	-0.191701	0.184788	0.862863
ENSG00000061273	HDAC7	316.433	-1	0	0	-0.703044	0.189281	0.00458419	-0.607041	0.215458	0.0558964	0.0960034	0.138429	0.923303
ENSG00000061337	LZTS1	23.9609	-1	0	0	-0.928137	0.240988	0.00345333	-0.574593	0.274905	0.157202	0.353543	0.179064	0.680359
ENSG00000061455	PRDM6	35.2374	0	0	0	0.253985	0.182669	0.327078	0.401413	0.206859	0.191211	0.147428	0.130894	0.846967
ENSG00000061492	WNT8A	4.14703	0	0	0	0.175627	0.351981	0.766266	-0.14905	0.404672	0.835199	-0.324678	0.260572	0.826136
ENSG00000061656	SPAG4	6.70048	0	0	0	-0.441512	0.24397	0.182214	-0.277875	0.279393	0.527013	0.163638	0.184183	0.887916
ENSG00000061676	NCKAP1	7131.96	1	0	0	0.431068	0.12294	0.00730242	0.320772	0.139858	0.120453	-0.110296	0.0896676	0.829015
ENSG00000061794	MRPS35	575.675	0	0	0	0.29676	0.120639	0.0584446	0.104022	0.137259	0.642165	-0.192739	0.0879389	0.615567
ENSG00000061918	GUCY1B1	909.753	1	0	0	0.389373	0.150649	0.0457524	0.125214	0.171392	0.654859	-0.26416	0.109853	0.549574
ENSG00000061936	SFSWAP	1113.69	-1	0	0	-0.230314	0.0906146	0.0497849	-0.125559	0.103106	0.427316	0.104755	0.0661594	0.764834
ENSG00000061938	TNK2	1752.11	-1	-1	0	-0.791856	0.164686	0.000424039	-0.751547	0.187386	0.00716099	0.0403091	0.120225	0.968724
ENSG00000061987	MON2	4368.81	1	0	0	0.284379	0.0950703	0.0205977	0.21809	0.108151	0.173595	-0.0662893	0.0693313	0.878426
ENSG00000062038	CDH3	104.552	0	0	0	-0.471099	0.197709	0.0676379	-0.52135	0.225311	0.117133	-0.0502508	0.145147	0.967607
ENSG00000062096	ARSF	3.29307	0	0	0	0.391959	0.456641	0.579019	0.632428	0.512928	NA	0.240469	0.316197	0.91168
ENSG00000062194	GPBP1	4302.1	1	0	0	0.352821	0.10086	0.00740332	0.240469	0.114738	0.156291	-0.112352	0.0735524	0.773098
ENSG00000062282	DGAT2	13.6717	0	0	0	0.0604089	0.219335	0.876788	-0.0740044	0.250552	0.870975	-0.134413	0.160999	0.899836
ENSG00000062370	ZNF112	564.901	0	0	0	0.166866	0.115539	0.304829	0.0949361	0.131444	0.659391	-0.0719304	0.0842326	0.894534
ENSG00000062485	CS	1514.18	1	0	0	0.223601	0.0765521	0.0237587	0.135097	0.0870865	0.300705	-0.0885044	0.0557977	0.764834
ENSG00000062524	LTK	17.4972	0	0	0	-0.189763	0.211995	0.560291	-0.293835	0.24276	0.430434	-0.104072	0.157655	0.927883
ENSG00000062582	MRPS24	8.64873	0	0	0	0.195302	0.201948	0.524292	0.323282	0.227261	0.345491	0.12798	0.140272	0.885551
ENSG00000062598	ELMO2	1863.27	0	0	0	-0.0581981	0.0530688	0.460199	-0.0621886	0.0603938	0.510551	-0.00399052	0.0387451	0.991524
ENSG00000062650	WAPL	2107.92	1	0	0	0.295531	0.0836432	0.00692415	0.174884	0.0951517	0.216774	-0.120648	0.0609753	0.678302
ENSG00000062716	VMP1	903.299	0	0	0	0.138696	0.106629	0.364786	0.0124599	0.121325	0.957101	-0.126236	0.0777831	0.759863
ENSG00000062725	APPBP2	2293.59	1	0	0	0.405392	0.124285	0.0119593	0.331143	0.141378	0.112188	-0.0742487	0.0906145	0.902138
ENSG00000062822	POLD1	97.2298	-1	0	0	-0.42161	0.163329	0.046058	-0.431211	0.186233	0.116808	-0.00960083	0.12015	0.993118
ENSG00000063015	SEZ6	1145.05	-1	0	0	-0.405003	0.150523	0.0373771	-0.318978	0.171267	0.210951	0.0860247	0.109877	0.907976
ENSG00000063046	EIF4B	6830.11	0	0	0	0.277806	0.149067	0.166999	0.186564	0.169583	0.479753	-0.0912422	0.108736	0.898359
ENSG00000063127	SLC6A16	18.8063	-1	0	0	-0.570347	0.18504	0.0170692	-0.578204	0.212864	0.0645268	-0.00785727	0.140661	0.993995
ENSG00000063169	BICRA	446.698	-1	-1	0	-0.993898	0.202176	0.000335766	-0.864932	0.230109	0.0112027	0.128965	0.147795	0.88949
ENSG00000063176	SPHK2	360.333	-1	0	0	-0.341288	0.127127	0.0378197	-0.241351	0.1447	0.264216	0.0999375	0.0929497	0.855847
ENSG00000063177	RPL18	1650.27	0	0	0	-0.108797	0.127085	0.580074	-0.138632	0.144592	0.542862	-0.0298355	0.0927362	0.969952
ENSG00000063180	CA11	1346.06	0	-1	0	-0.15006	0.104571	0.308487	-0.387327	0.119028	0.0273183	-0.237267	0.0763924	0.251543
ENSG00000063241	ISOC2	132.122	0	0	0	-0.208035	0.142465	0.298715	-0.209764	0.162282	0.396288	-0.00172956	0.104381	0.997868
ENSG00000063244	U2AF2	1070.6	0	0	0	-0.0987239	0.119657	0.596659	-0.00316801	0.136129	0.990787	0.0955559	0.0872982	0.851966
ENSG00000063245	EPN1	1307.49	-1	-1	0	-0.50866	0.134079	0.00391149	-0.455977	0.15257	0.0416693	0.0526831	0.097905	0.943172
ENSG00000063322	MED29	720.957	0	-1	0	-0.312337	0.126752	0.0579923	-0.441374	0.144288	0.037183	-0.129036	0.0926483	0.800286
ENSG00000063438	AHRR	2.53817	0	0	0	-0.527048	0.319185	0.229691	-0.363446	0.36763	NA	0.163603	0.247944	0.927883
ENSG00000063515	GSC2	0.0636435	0	0	0	-0.350875	2.55781	NA	-0.20472	2.90987	NA	0.146155	1.86591	NA
ENSG00000063587	ZNF275	742.82	0	0	0	0.133633	0.063638	0.112836	0.0366586	0.0724264	0.767763	-0.0969748	0.0463984	0.643946
ENSG00000063601	MTMR1	776.148	0	0	0	0.111652	0.0613897	0.179761	0.0268102	0.0698701	0.827847	-0.0848422	0.0447678	0.705597
ENSG00000063660	GPC1	1050.36	-1	-1	0	-0.672395	0.160791	0.00167964	-0.583166	0.182966	0.0309084	0.0892295	0.117417	0.91168
ENSG00000063761	ADCK1	69.2444	0	0	0	-0.0872223	0.199845	0.797631	0.0861728	0.227266	0.83023	0.173395	0.145642	0.837098
ENSG00000063854	HAGH	686.491	0	0	0	-0.135312	0.0936567	0.304659	-0.16571	0.106605	0.299973	-0.0303986	0.0684302	0.952165
ENSG00000063978	RNF4	757.132	0	0	0	-0.0588865	0.05465	0.46951	-0.0602216	0.06222	0.538374	-0.00133511	0.0399406	0.995834
ENSG00000064012	CASP8	18.0625	0	0	0	-0.357786	0.227652	0.256879	-0.290593	0.260011	0.471517	0.0671927	0.168752	0.959587
ENSG00000064042	LIMCH1	3878.01	0	0	0	0.0609393	0.0982198	0.702983	-0.00710314	0.111743	0.974835	-0.0680424	0.0716526	0.880097
ENSG00000064102	INTS13	295.418	1	1	0	0.354318	0.114444	0.016621	0.407894	0.130027	0.0333042	0.0535752	0.0829914	0.929429
ENSG00000064115	TM7SF3	668.818	0	0	0	0.154807	0.0617763	0.053391	0.0602448	0.0703028	0.592218	-0.0945623	0.045013	0.637613
ENSG00000064195	DLX3	0.154011	0	0	0	-0.251218	1.36083	NA	-0.0285943	1.54818	NA	0.222624	0.992683	NA
ENSG00000064199	SPA17	29.2676	0	0	0	0.414509	0.181881	0.0822303	0.340208	0.206192	0.269342	-0.0743004	0.129891	0.939175
ENSG00000064201	TSPAN32	2.11706	0	0	0	-0.450337	0.45848	0.516847	-0.864749	0.540075	NA	-0.414412	0.366881	0.846883
ENSG00000064205	CCN5	2.29084	0	0	0	-0.931143	0.415151	0.087643	-1.40228	0.497729	NA	-0.471141	0.351105	0.80641
ENSG00000064218	DMRT3	0.135923	0	0	0	-0.283638	2.13671	NA	1.55737	2.42521	NA	1.841	1.55004	NA
ENSG00000064225	ST3GAL6	922.048	0	0	0	0.216925	0.111236	0.144899	0.0349836	0.126565	0.879892	-0.181942	0.0811321	0.601125
ENSG00000064270	ATP2C2	15.9232	0	0	0	0.259624	0.276889	0.538774	0.364028	0.31387	0.452711	0.104404	0.198771	0.944224
ENSG00000064300	NGFR	219.749	0	0	0	-0.215981	0.222231	0.521946	-0.046164	0.252828	0.923369	0.169817	0.162177	0.861822
ENSG00000064309	CDON	2645.12	0	0	0	0.0880297	0.123647	0.655417	0.0877558	0.140665	0.708335	-0.000273925	0.090191	0.999269
ENSG00000064313	TAF2	1138.34	1	0	0	0.301922	0.0999511	0.019296	0.180609	0.113702	0.288435	-0.121313	0.0728457	0.753241
ENSG00000064393	HIPK2	9810.15	0	0	0	-0.504465	0.201659	0.0537647	-0.394348	0.229417	0.249207	0.110117	0.147116	0.913682
ENSG00000064419	TNPO3	1123.82	1	0	0	0.198486	0.053071	0.00436489	0.144029	0.0603652	0.105018	-0.0544563	0.038622	0.79833
ENSG00000064489	BORCS8-MEF2B	0.237254	0	0	0	-0.111739	0.903842	NA	-0.229381	1.02854	NA	-0.117642	0.659182	NA
ENSG00000064490	RFXANK	99.7617	0	0	0	-0.270436	0.1529	0.194465	-0.353193	0.174382	0.171577	-0.0827576	0.112426	0.915725
ENSG00000064545	TMEM161A	94.159	-1	0	0	-0.433341	0.153864	0.0294292	-0.338494	0.175364	0.193733	0.0948473	0.113126	0.898494
ENSG00000064547	LPAR2	10.0067	0	0	0	-0.177412	0.274039	0.689462	-0.206626	0.313228	0.691373	-0.0292145	0.202884	0.986165
ENSG00000064601	CTSA	499.597	-1	0	0	-0.253096	0.0915676	0.0324706	-0.23414	0.104261	0.128834	0.0189566	0.0670036	0.974237
ENSG00000064607	SUGP2	2949.9	0	0	0	-0.181806	0.0896589	0.127804	-0.288288	0.102022	0.0549362	-0.106483	0.0654489	0.758647
ENSG00000064651	SLC12A2	3201.54	1	0	0	0.46199	0.172165	0.0378962	0.523251	0.195847	0.0695651	0.0612616	0.125552	0.947203
ENSG00000064652	SNX24	245.038	0	0	0	0.173977	0.113169	0.26952	0.182754	0.128688	0.346223	0.00877742	0.0823095	0.990908
ENSG00000064655	EYA2	41.8065	0	0	0	0.130949	0.203182	0.690899	0.139842	0.231046	0.717953	0.00889265	0.147628	0.993956
ENSG00000064666	CNN2	53.3634	-1	0	0	-0.831312	0.273471	0.0185052	-0.829114	0.31184	0.0706135	0.00219738	0.201374	0.998609
ENSG00000064687	ABCA7	248.366	0	0	0	-0.308296	0.175658	0.198072	-0.231996	0.199916	0.452473	0.0762992	0.128356	0.935559
ENSG00000064692	SNCAIP	508.596	0	0	0	-0.0378729	0.114385	0.850254	-0.149844	0.130203	0.456553	-0.111971	0.0835511	0.80641
ENSG00000064703	DDX20	253.933	0	0	0	0.182861	0.116029	0.255289	0.0569677	0.132045	0.804575	-0.125893	0.0845666	0.781183
ENSG00000064726	BTBD1	1293.19	1	0	0	0.376116	0.138694	0.0359429	0.195576	0.157779	0.41864	-0.18054	0.101127	0.723148
ENSG00000064763	FAR2	158.077	1	0	0	0.606745	0.199724	0.018588	0.48349	0.227011	0.149317	-0.123255	0.144965	0.895539
ENSG00000064787	BCAS1	2130.89	-1	0	0	-1.00194	0.365126	0.0338069	-0.585106	0.415386	0.35104	0.41683	0.266382	0.766191
ENSG00000064835	POU1F1	0.010017	0	0	0	-0.0687331	5.09429	NA	0.109899	5.7955	NA	0.178632	3.71629	NA
ENSG00000064886	CHI3L2	20.0122	0	0	0	0.370637	0.596648	0.702623	-0.25455	0.679728	0.832657	-0.625187	0.436169	0.795497
ENSG00000064932	SBNO2	219.281	-1	0	0	-0.804473	0.221408	0.00550511	-0.537711	0.25198	0.148553	0.266762	0.161893	0.756296
ENSG00000064933	PMS1	920.928	1	0	0	0.350245	0.113373	0.0168469	0.282917	0.12895	0.138119	-0.0673277	0.0825893	0.902691
ENSG00000064961	HMG20B	107.018	0	0	0	-0.185686	0.237326	0.618836	-0.0807818	0.270047	0.869617	0.104904	0.173289	0.934126
ENSG00000064989	CALCRL	433.193	0	0	0	0.35059	0.189131	0.169934	-0.056783	0.21523	0.88538	-0.407373	0.137993	0.313589
ENSG00000064995	TAF11	310.561	0	0	0	0.113017	0.0656724	0.208346	0.116591	0.0746847	0.297726	0.00357372	0.0477102	0.993118
ENSG00000064999	ANKS1A	1246.16	-1	0	0	-0.292006	0.0886683	0.0112718	-0.219449	0.100903	0.141464	0.0725571	0.0647642	0.847646
ENSG00000065000	AP3D1	1916.76	-1	-1	0	-0.387595	0.10564	0.00506603	-0.352401	0.120206	0.0460484	0.0351936	0.0771296	0.951163
ENSG00000065029	ZNF76	392.426	-1	0	0	-0.297961	0.11102	0.0378663	-0.238217	0.126387	0.205418	0.0597437	0.0812084	0.915732
ENSG00000065054	SLC9A3R2	415.19	-1	-1	0	-0.765877	0.161909	0.000485645	-0.663393	0.184312	0.0147979	0.102484	0.118447	0.891223
ENSG00000065057	NTHL1	90.9564	0	0	0	-0.207549	0.135552	0.271805	-0.216454	0.154549	0.354221	-0.00890511	0.099589	0.992552
ENSG00000065060	UHRF1BP1	1004.68	0	0	0	-0.081165	0.0610948	0.353174	-0.0583873	0.0695326	0.600418	0.0227777	0.0446183	0.944529
ENSG00000065135	GNAI3	996.907	1	0	0	0.367339	0.114996	0.0136665	0.332963	0.130789	0.0847521	-0.0343764	0.0837663	0.957748
ENSG00000065150	IPO5	2443.46	1	0	0	0.331319	0.105884	0.0156546	0.186734	0.120455	0.300973	-0.144585	0.07721	0.709437
ENSG00000065154	OAT	1079.32	1	0	0	0.412757	0.13946	0.0220013	0.25697	0.158642	0.279128	-0.155787	0.101658	0.772145
ENSG00000065183	WDR3	582.729	1	0	0	0.331147	0.109426	0.0190505	0.246448	0.124455	0.181595	-0.0846984	0.0796607	0.858548
ENSG00000065243	PKN2	1949.55	0	0	0	0.163971	0.0791212	0.118486	0.0801836	0.0900148	0.575368	-0.0837877	0.0576996	0.789634
ENSG00000065268	WDR18	181.212	-1	0	0	-0.387724	0.141878	0.0345513	-0.443213	0.161697	0.0621773	-0.0554888	0.104141	0.944018
ENSG00000065308	TRAM2	92.283	-1	0	0	-0.594022	0.137434	0.00118265	-0.449567	0.156767	0.0510544	0.144455	0.10152	0.797181
ENSG00000065320	NTN1	263.563	0	0	0	-0.123118	0.184329	0.677898	-0.186985	0.209789	0.575044	-0.0638661	0.134626	0.948788
ENSG00000065325	GLP2R	4.93765	0	0	0	0.0115711	0.389625	0.987763	0.0212275	0.443345	0.980986	0.00965636	0.284147	0.995834
ENSG00000065328	MCM10	3.60627	0	0	0	0.504623	0.347062	0.301004	0.148271	0.395377	0.832489	-0.356352	0.246212	0.791323
ENSG00000065357	DGKA	302.432	0	0	0	-0.27426	0.12958	0.109572	-0.240545	0.147519	0.275781	0.033715	0.0947736	0.966452
ENSG00000065361	ERBB3	280.116	0	0	0	0.405763	0.377122	0.470265	0.118158	0.429052	0.880097	-0.287604	0.275037	0.861822
ENSG00000065371	ROPN1	1.44124	0	0	0	0.130352	0.439539	0.866866	0.379049	0.490669	NA	0.248697	0.299505	0.900727
ENSG00000065413	ANKRD44	603.881	0	0	0	0.171291	0.118536	0.304628	0.135119	0.134843	0.523179	-0.0361722	0.0864011	0.95597
ENSG00000065427	KARS1	658.872	0	0	0	0.149675	0.0790206	0.159034	0.0927176	0.0899004	0.509826	-0.056957	0.0575813	0.871509
ENSG00000065457	ADAT1	303.874	0	0	0	-0.0967266	0.0867073	0.450699	-0.0269985	0.0986781	0.881162	0.0697281	0.0633293	0.851121
ENSG00000065485	PDIA5	27.8492	0	0	0	-0.226124	0.155307	0.300315	0.046704	0.176373	0.884902	0.272828	0.113322	0.549167
ENSG00000065491	TBC1D22B	285.827	0	0	0	-0.0307657	0.0617937	0.766801	-0.00995707	0.070367	0.941425	0.0208086	0.0451424	0.950143
ENSG00000065518	NDUFB4	686.459	1	1	0	0.481576	0.120969	0.0026131	0.445666	0.137546	0.0281265	-0.0359101	0.0880067	0.957967
ENSG00000065526	SPEN	5385.97	-1	0	0	-0.264298	0.0923023	0.0268165	-0.204478	0.105013	0.189442	0.0598197	0.0673509	0.887916
ENSG00000065534	MYLK	488.645	0	0	0	0.104876	0.333929	0.858929	0.15624	0.379881	0.814378	0.0513642	0.243565	0.97991
ENSG00000065548	ZC3H15	1335.44	1	0	0	0.367496	0.119367	0.0171681	0.192611	0.135792	0.346909	-0.174884	0.0870231	0.671365
ENSG00000065559	MAP2K4	2019.06	1	1	0	0.480999	0.139766	0.00834082	0.461425	0.15898	0.0482247	-0.0195733	0.101886	0.98164
ENSG00000065600	PACC1	160.743	0	0	0	0.244938	0.234743	0.485801	0.430281	0.266877	0.280977	0.185343	0.170812	0.853407
ENSG00000065609	SNAP91	5154.87	1	0	0	0.327934	0.125477	0.0431383	0.223512	0.142745	0.296096	-0.104422	0.09152	0.845176
ENSG00000065613	SLK	3027.85	0	0	0	0.157814	0.0887055	0.191158	0.0278347	0.100921	0.879968	-0.129979	0.0647067	0.672004
ENSG00000065615	CYB5R4	1273.83	1	0	0	0.328107	0.10817	0.0187784	0.309302	0.123032	0.0885049	-0.0188044	0.078816	0.977868
ENSG00000065618	COL17A1	2.0672	0	0	0	-0.18869	0.418528	0.790236	-0.368724	0.485124	NA	-0.180035	0.320794	0.939623
ENSG00000065621	GSTO2	114.802	0	0	0	0.203485	0.16702	0.402281	0.226232	0.189889	0.439042	0.0227463	0.121382	0.98221
ENSG00000065665	SEC61A2	557.543	1	0	0	0.304612	0.0853442	0.00638576	0.262315	0.0970368	0.0660886	-0.0422971	0.0620286	0.925917
ENSG00000065675	PRKCQ	46.7791	0	0	0	0.287231	0.322957	0.563089	0.275714	0.367213	0.645531	-0.0115176	0.234846	0.994285
ENSG00000065717	TLE2	1279.76	-1	-1	0	-0.612096	0.162441	0.00411664	-0.656801	0.184846	0.0162775	-0.0447053	0.118611	0.962501
ENSG00000065802	ASB1	674.06	0	0	0	-0.121339	0.0915906	0.354739	-0.0798223	0.104228	0.638393	0.0415167	0.0668784	0.931838
ENSG00000065809	FAM107B	1643.81	0	0	0	0.361428	0.189837	0.156463	0.322459	0.215954	0.320391	-0.0389682	0.138441	0.974463
ENSG00000065833	ME1	335.261	0	0	0	0.387758	0.154789	0.0534427	0.367628	0.176003	0.157464	-0.0201296	0.112618	0.982936
ENSG00000065882	TBC1D1	897.375	-1	-1	0	-0.186799	0.0652114	0.0267596	-0.236617	0.0742676	0.0309183	-0.0498182	0.0477343	0.861822
ENSG00000065883	CDK13	3376.45	0	0	0	0.13977	0.0673933	0.118154	0.109371	0.0766679	0.344266	-0.0303992	0.049146	0.931974
ENSG00000065911	MTHFD2	161.263	0	0	0	-0.0159785	0.22667	0.971164	0.165965	0.257795	0.698796	0.181944	0.165226	0.851121
ENSG00000065923	SLC9A7	1726.9	1	0	0	0.318096	0.0998136	0.013874	0.254496	0.113537	0.129591	-0.0636004	0.0727518	0.889479
ENSG00000065970	FOXJ2	897.817	0	0	0	-0.125569	0.0705291	0.190841	-0.144524	0.0802889	0.226799	-0.0189555	0.0515482	0.963898
ENSG00000065978	YBX1	1520.85	0	0	0	0.0874322	0.0992062	0.567374	0.0176147	0.11287	0.935406	-0.0698175	0.0723688	0.877314
ENSG00000065989	PDE4A	668.151	0	0	0	-0.197432	0.117138	0.219284	-0.177478	0.133302	0.381113	0.0199545	0.085547	0.978384
ENSG00000066027	PPP2R5A	682.474	0	0	0	0.139541	0.116564	0.411438	0.0830459	0.132612	0.707119	-0.0564954	0.0849967	0.927842
ENSG00000066032	CTNNA2	793.029	0	0	0	0.158239	0.0707893	0.0888641	0.103691	0.0805329	0.398467	-0.0545479	0.0515728	0.85946
ENSG00000066044	ELAVL1	1189.22	0	0	0	0.0967275	0.049832	0.147146	0.103263	0.0566837	0.221232	0.00653536	0.0362946	0.982637
ENSG00000066056	TIE1	66.0832	-1	-1	0	-1.39591	0.299907	0.000556805	-1.10689	0.341666	0.0281265	0.289025	0.220427	0.812488
ENSG00000066084	DIP2B	5732.52	0	0	0	0.179513	0.083829	0.104899	0.140156	0.0953655	0.328709	-0.0393569	0.0611416	0.929429
ENSG00000066117	SMARCD1	523.588	-1	0	0	-0.177158	0.0611388	0.0249703	-0.17623	0.0696652	0.0867771	0.000928456	0.0448288	0.997793
ENSG00000066135	KDM4A	326.721	0	0	0	-0.150448	0.0621744	0.0630885	-0.0750311	0.0708107	0.497286	0.0754165	0.0455416	0.754079
ENSG00000066136	NFYC	561.609	0	0	0	-0.0167232	0.0557052	0.865132	0.0405167	0.0633781	0.700885	0.05724	0.0406159	0.79833
ENSG00000066185	ZMYND12	20.4419	0	0	0	0.186779	0.171812	0.464929	0.217481	0.194852	0.472298	0.0307016	0.123003	0.976386
ENSG00000066230	SLC9A3	118.969	0	0	0	-0.224055	0.23427	0.529912	-0.324978	0.26674	0.427145	-0.100922	0.171358	0.936351
ENSG00000066248	NGEF	49.5508	0	0	0	-0.00893511	0.210841	0.98267	-0.00129471	0.239962	0.997952	0.0076404	0.153887	0.994285
ENSG00000066279	ASPM	10.8417	0	0	0	0.225841	0.264613	0.581561	0.104645	0.301033	0.846051	-0.121196	0.191519	0.930155
ENSG00000066294	CD84	61.2364	0	0	0	0.147076	0.322928	0.788016	-0.0971664	0.367612	0.885099	-0.244242	0.235776	0.863267
ENSG00000066322	ELOVL1	231.444	0	0	0	0.159124	0.278353	0.728079	-0.0998096	0.316749	0.862113	-0.258934	0.203114	0.819625
ENSG00000066336	SPI1	55.1114	0	0	0	-0.535797	0.293153	0.177125	-0.589946	0.334052	0.235681	-0.0541491	0.215156	0.976386
ENSG00000066379	ZNRD1	65.8317	0	0	0	0.137503	0.100759	0.337639	0.0884318	0.114653	0.635402	-0.0490708	0.0730197	0.926688
ENSG00000066382	MPPED2	294.515	0	0	0	0.21947	0.109997	0.134885	0.184589	0.125089	0.326649	-0.0348812	0.0800243	0.953022
ENSG00000066405	CLDN18	0.0993403	0	0	0	-0.153732	1.7318	NA	-0.207858	1.97019	NA	-0.0541262	1.26333	NA
ENSG00000066422	ZBTB11	1628.48	1	0	0	0.376179	0.121015	0.0162469	0.253242	0.137661	0.216388	-0.122937	0.0882235	0.800286
ENSG00000066427	ATXN3	904.304	1	0	0	0.289907	0.0918751	0.0148124	0.259173	0.104488	0.0927363	-0.0307348	0.066895	0.950359
ENSG00000066455	GOLGA5	549.257	0	0	0	0.182666	0.0854362	0.105506	0.05136	0.0972267	0.75552	-0.131306	0.0622823	0.636533
ENSG00000066468	FGFR2	2638.8	0	0	0	-0.0819382	0.162995	0.764589	-0.311945	0.185447	0.260227	-0.230007	0.118933	0.694861
ENSG00000066557	LRRC40	719.911	1	0	0	0.396795	0.140362	0.0287866	0.177759	0.159681	0.473693	-0.219036	0.10231	0.624793
ENSG00000066583	ISOC1	67.9705	0	0	0	0.386159	0.20524	0.162282	0.437608	0.233031	0.206979	0.0514499	0.148425	0.967607
ENSG00000066629	EML1	187.615	0	0	0	0.118629	0.180308	0.683924	0.138608	0.205095	0.682234	0.0199792	0.131389	0.985136
ENSG00000066651	TRMT11	1482.09	0	0	0	0.224908	0.105401	0.106297	0.104975	0.119912	0.583134	-0.119933	0.0768624	0.768109
ENSG00000066654	THUMPD1	1112.24	1	0	0	0.326756	0.104484	0.0157056	0.19671	0.118856	0.26786	-0.130046	0.0761467	0.747035
ENSG00000066697	MSANTD3	194.828	0	0	0	0.108873	0.067393	0.241453	0.0759738	0.0766969	0.528566	-0.0328994	0.0489666	0.926688
ENSG00000066735	KIF26A	17.2174	-1	-1	0	-1.56539	0.320672	0.000358541	-1.45008	0.36755	0.00825474	0.11531	0.241595	0.948626
ENSG00000066739	ATG2B	3752	0	0	0	0.142654	0.0820529	0.20304	0.0484866	0.09335	0.760467	-0.0941672	0.0598518	0.764923
ENSG00000066777	ARFGEF1	2670.57	0	0	0	0.164427	0.0653134	0.0521684	0.0633064	0.0743084	0.594274	-0.10112	0.0476326	0.630891
ENSG00000066813	ACSM2B	0.386893	0	0	0	-0.270703	1.11341	NA	-1.16112	1.27106	NA	-0.890414	0.819909	0.853407
ENSG00000066827	ZFAT	272.954	0	0	0	-0.0632579	0.106861	0.717635	-0.0405088	0.121624	0.853203	0.0227491	0.0780349	0.973662
ENSG00000066855	MTFR1	276.642	0	0	0	0.196235	0.123581	0.251053	0.325429	0.140452	0.116576	0.129193	0.0898015	0.794017
ENSG00000066923	STAG3	18.0676	0	0	0	-0.170685	0.212818	0.608793	-0.300845	0.243826	0.421106	-0.13016	0.15827	0.901543
ENSG00000066926	FECH	483.641	0	0	0	0.141727	0.0682184	0.1174	0.106094	0.0776054	0.367435	-0.0356324	0.0496483	0.918763
ENSG00000066933	MYO9A	4456.78	0	0	0	0.163336	0.0715539	0.0816107	0.0464355	0.0814066	0.734974	-0.116901	0.0521929	0.601125
ENSG00000067048	DDX3Y	1295.2	1	1	0	0.756163	0.170726	0.000910525	0.803599	0.198035	0.00668302	0.047436	0.125589	0.962501
ENSG00000067057	PFKP	1225.29	0	0	0	-0.109205	0.136827	0.610918	0.147082	0.155642	0.549243	0.256287	0.099793	0.486185
ENSG00000067064	IDI1	953.244	0	0	0	0.370204	0.163331	0.0840998	0.177504	0.18581	0.544488	-0.1927	0.119097	0.760689
ENSG00000067066	SP100	118.449	-1	0	0	-0.755264	0.210733	0.00619028	-0.483273	0.239905	0.174009	0.271991	0.1544	0.731888
ENSG00000067082	KLF6	721.675	0	0	0	-0.0602488	0.107868	0.734957	-0.104709	0.122753	0.593981	-0.0444607	0.0787496	0.939623
ENSG00000067113	PLPP1	398.278	0	0	0	0.175988	0.107429	0.233925	0.184484	0.122175	0.314584	0.00849531	0.078209	0.990705
ENSG00000067141	NEO1	1955.6	0	0	0	-0.0185547	0.0945115	0.913962	-0.00518571	0.107526	0.980743	0.013369	0.068951	0.981102
ENSG00000067167	TRAM1	885.21	1	0	0	0.398893	0.1041	0.0035988	0.332736	0.118387	0.0565507	-0.066157	0.0757834	0.889479
ENSG00000067177	PHKA1	327.192	0	0	0	-0.0650604	0.0922818	0.658596	-0.060543	0.105045	0.731978	0.00451737	0.0674234	0.993207
ENSG00000067182	TNFRSF1A	252.861	0	0	0	-0.279762	0.245254	0.438802	-0.329888	0.279105	0.442778	-0.050126	0.179118	0.974463
ENSG00000067191	CACNB1	394.089	-1	0	0	-0.411295	0.118656	0.00789987	-0.352167	0.135097	0.0766661	0.0591283	0.0868439	0.925917
ENSG00000067208	EVI5	1453.1	1	0	0	0.246125	0.0871095	0.0288809	0.0916943	0.099106	0.558467	-0.15443	0.0635158	0.541242
ENSG00000067221	STOML1	169.622	0	0	0	-0.292834	0.139389	0.11267	-0.245018	0.158744	0.303168	0.047816	0.102096	0.949167
ENSG00000067225	PKM	6345.81	0	0	0	0.118909	0.0976956	0.402826	0.0336796	0.111144	0.867973	-0.0852299	0.0712666	0.835762
ENSG00000067248	DHX29	1378.65	1	0	0	0.24095	0.0866975	0.0315688	0.0534625	0.0986458	0.748114	-0.187488	0.0632256	0.305534
ENSG00000067334	DNTTIP2	952.689	1	0	0	0.349829	0.130595	0.0382291	0.115778	0.148578	0.63107	-0.234051	0.095224	0.530379
ENSG00000067365	METTL22	338.001	0	0	0	-0.249858	0.119952	0.116234	-0.175556	0.136532	0.399006	0.0743028	0.0876874	0.896284
ENSG00000067369	TP53BP1	3808.29	0	0	0	0.0988135	0.0652928	0.278469	0.0591292	0.0742818	0.622947	-0.0396842	0.0476233	0.90014
ENSG00000067445	TRO	398.345	0	0	0	0.0279826	0.0833022	0.8477	0.0502305	0.0947761	0.754692	0.0222479	0.0607327	0.964139
ENSG00000067533	RRP15	575.532	1	0	0	0.455775	0.146004	0.0158427	0.425559	0.166033	0.082283	-0.0302157	0.106286	0.974237
ENSG00000067560	RHOA	1937.32	0	0	0	0.244056	0.114838	0.107949	0.147017	0.130642	0.467883	-0.0970391	0.0837464	0.843588
ENSG00000067596	DHX8	728.946	-1	0	0	-0.154291	0.0542986	0.0279485	-0.1578	0.0618561	0.0840633	-0.00350894	0.0397788	0.992624
ENSG00000067601	PMS2P4	119.213	-1	0	0	-0.33591	0.124725	0.0371508	-0.283493	0.142186	0.178425	0.0524166	0.0917271	0.939175
ENSG00000067606	PRKCZ	2031.4	-1	0	0	-0.36487	0.105214	0.00787065	-0.319136	0.119718	0.0697969	0.0457337	0.0768103	0.935559
ENSG00000067646	ZFY	469.032	1	0	0	0.785116	0.191831	0.00202113	0.606295	0.222629	0.0639679	-0.17882	0.141551	0.821057
ENSG00000067704	IARS2	844.453	1	0	0	0.277423	0.1006	0.0329491	0.18481	0.114434	0.280234	-0.0926131	0.0732982	0.821057
ENSG00000067715	SYT1	8926.43	0	0	0	0.304429	0.160124	0.157031	0.156557	0.182163	0.591028	-0.147872	0.116804	0.820872
ENSG00000067798	NAV3	2212.01	0	0	0	0.0493277	0.0653022	0.633328	-0.0193417	0.0743039	0.887145	-0.0686694	0.0476463	0.794017
ENSG00000067829	IDH3G	429.862	0	0	0	-0.0672815	0.112224	0.713893	-0.127112	0.127742	0.526812	-0.0598306	0.0819802	0.917787
ENSG00000067836	ROGDI	197.825	0	0	0	-0.304717	0.157244	0.147832	-0.429751	0.179152	0.10312	-0.125035	0.115235	0.853407
ENSG00000067840	PDZD4	2982.71	-1	-1	0	-0.549349	0.149044	0.00484847	-0.592565	0.169579	0.0182078	-0.0432168	0.108775	0.959587
ENSG00000067842	ATP2B3	1127.59	0	0	0	-0.348934	0.143843	0.0623992	-0.350894	0.163677	0.146565	-0.00196034	0.105015	0.997868
ENSG00000067900	ROCK1	2744.09	0	0	0	0.138737	0.0815916	0.214763	0.0214657	0.0928294	0.901107	-0.117271	0.059518	0.682934
ENSG00000067955	CBFB	349.49	0	0	0	0.212767	0.133829	0.250353	0.218464	0.1522	0.340989	0.00569671	0.0974496	0.993995
ENSG00000067992	PDK3	1085.19	1	0	0	0.327916	0.0819595	0.00252242	0.216442	0.0932234	0.115825	-0.111474	0.059685	0.709678
ENSG00000068001	HYAL2	63.7053	-1	0	0	-0.777486	0.199149	0.0030942	-0.564508	0.227011	0.0920428	0.212978	0.146788	0.789634
ENSG00000068024	HDAC4	1102.77	-1	0	0	-0.298301	0.110918	0.0374426	-0.110536	0.126193	0.58294	0.187765	0.0809579	0.572753
ENSG00000068028	RASSF1	172.772	0	0	0	-0.130234	0.106345	0.399651	-0.131047	0.121145	0.487858	-0.000812995	0.0778865	0.998609
ENSG00000068078	FGFR3	1496.73	-1	-1	0	-0.524711	0.186178	0.0292951	-0.637102	0.21184	0.0404798	-0.112391	0.135898	0.900926
ENSG00000068079	IFI35	35.2623	0	0	0	-0.348335	0.216117	0.242896	-0.256826	0.246367	0.505264	0.0915088	0.158984	0.938573
ENSG00000068097	HEATR6	609.045	0	0	0	-0.0492305	0.0715081	0.667142	-0.0571513	0.0813973	0.669527	-0.00792082	0.0522314	0.985136
ENSG00000068120	COASY	289.52	0	0	0	-0.0879298	0.105223	0.590804	-0.0694993	0.119769	0.729888	0.0184306	0.0768746	0.977786
ENSG00000068137	PLEKHH3	226.721	-1	-1	0	-0.637824	0.161182	0.00275973	-0.628195	0.183603	0.021015	0.00962935	0.118181	0.993118
ENSG00000068305	MEF2A	1994.53	1	0	0	0.225126	0.0831322	0.036202	0.140264	0.0945723	0.324247	-0.0848617	0.0606105	0.799201
ENSG00000068308	OTUD5	734.928	0	0	0	-0.0791423	0.075127	0.481559	-0.0895636	0.0855121	0.502686	-0.0104213	0.05488	0.982192
ENSG00000068323	TFE3	685.425	-1	-1	0	-0.344185	0.118846	0.0250411	-0.398076	0.135287	0.0449471	-0.0538917	0.0868827	0.931974
ENSG00000068354	TBC1D25	244.913	-1	0	0	-0.259313	0.0826482	0.015313	-0.189491	0.0941763	0.174575	0.0698222	0.0606778	0.844458
ENSG00000068366	ACSL4	1288.99	1	0	0	0.438846	0.158442	0.032169	0.32795	0.180233	0.221902	-0.110896	0.11551	0.877586
ENSG00000068383	INPP5A	2117.78	0	0	0	0.129154	0.126637	0.497871	0.0447852	0.144071	0.864244	-0.0843685	0.0923758	0.885551
ENSG00000068394	GPKOW	322.299	0	0	0	-0.138093	0.0961356	0.307924	-0.170261	0.109488	0.299764	-0.0321682	0.0703598	0.95081
ENSG00000068400	GRIPAP1	1299.62	-1	-1	0	-0.509589	0.114555	0.00087672	-0.664239	0.130397	0.000513371	-0.15465	0.083729	0.713368
ENSG00000068438	FTSJ1	209.801	0	0	0	-0.00122145	0.0706967	0.992955	-0.0625448	0.0806028	0.632837	-0.0613233	0.0517669	0.838443
ENSG00000068489	PRR11	18.1631	0	0	0	-0.035834	0.17901	0.912176	-0.268648	0.205754	0.391059	-0.232814	0.133733	0.735982
ENSG00000068615	REEP1	460.951	0	0	0	0.257396	0.146159	0.196482	0.0846242	0.166294	0.766156	-0.172772	0.106567	0.760177
ENSG00000068650	ATP11A	846.814	0	0	0	-0.245677	0.196155	0.386507	0.00740059	0.223147	0.986393	0.253078	0.143102	0.72973
ENSG00000068654	POLR1A	826.103	0	0	0	-0.182954	0.0883781	0.118977	-0.0930811	0.100565	0.558411	0.0898727	0.0645329	0.800286
ENSG00000068697	LAPTM4A	687.004	1	0	0	0.333838	0.125971	0.0402181	0.161916	0.143307	0.465772	-0.171922	0.0918126	0.709437
ENSG00000068724	TTC7A	333.141	0	0	0	-0.289607	0.193166	0.283533	-0.243506	0.219816	0.476314	0.0461016	0.141065	0.968933
ENSG00000068745	IP6K2	1256.38	0	0	0	0.0748074	0.0876644	0.581561	0.183036	0.0997085	0.217551	0.108229	0.0638962	0.748641
ENSG00000068781	STON1-GTF2A1L	18.9694	1	0	0	1.28592	0.347021	0.00467021	0.942911	0.392179	0.102628	-0.34301	0.243764	0.798889
ENSG00000068784	SRBD1	235.164	0	0	0	0.123246	0.105154	0.423393	-0.0323736	0.119748	0.882659	-0.15562	0.0767668	0.665692
ENSG00000068796	KIF2A	1540.37	1	0	0	0.313072	0.0960652	0.0120383	0.166873	0.109285	0.30871	-0.146199	0.0700301	0.643946
ENSG00000068831	RASGRP2	122.447	-1	0	0	-0.53379	0.14424	0.00471198	-0.380111	0.164343	0.117162	0.153679	0.106014	0.789943
ENSG00000068878	PSME4	1394.11	0	0	0	0.236053	0.0993121	0.0683931	0.190806	0.112971	0.25794	-0.0452471	0.0723928	0.93101
ENSG00000068885	IFT80	308.056	1	1	0	0.505742	0.157293	0.0130872	0.535515	0.17878	0.041258	0.0297729	0.114256	0.976295
ENSG00000068903	SIRT2	1050.87	0	0	0	-0.063213	0.203394	0.860703	0.0650004	0.231385	0.877958	0.128213	0.148368	0.891546
ENSG00000068912	ERLEC1	607.936	0	0	0	0.339717	0.148656	0.0812006	0.200665	0.169105	0.440559	-0.139052	0.108347	0.817263
ENSG00000068971	PPP2R5B	1162.67	-1	-1	0	-0.344376	0.112326	0.017586	-0.396769	0.127839	0.0348319	-0.0523924	0.0820566	0.929559
ENSG00000068976	PYGM	373.584	0	0	0	0.231766	0.176001	0.357913	0.252222	0.200184	0.409735	0.0204561	0.12824	0.985015
ENSG00000068985	PAGE1	0.00649891	0	0	0	-0.0804307	5.09429	NA	0	5.7955	NA	0.0979798	3.71629	NA
ENSG00000069011	PITX1	0.772319	0	0	1	-0.86598	0.766368	0.444147	1.26155	0.836033	NA	2.12753	0.517924	0.0240088
ENSG00000069018	TRPC7	2.32611	0	0	0	0.812593	0.414881	0.143022	0.978594	0.454269	NA	0.166001	0.251398	0.927883
ENSG00000069020	MAST4	850.679	0	0	0	-0.145796	0.10231	0.312734	-0.166324	0.116432	0.343528	-0.0205278	0.0747157	0.974875
ENSG00000069122	ADGRF5	235.07	-1	-1	0	-0.966717	0.218338	0.000910525	-0.769308	0.248543	0.0353076	0.197409	0.159765	0.828189
ENSG00000069188	SDK2	69.6955	0	0	0	-0.201307	0.206651	0.520822	-0.17758	0.235332	0.643847	0.0237273	0.151263	0.985015
ENSG00000069206	ADAM7	0.0429124	0	0	0	0.00590427	3.70788	NA	0.207991	4.21824	NA	0.202087	2.70488	NA
ENSG00000069248	NUP133	1408.54	1	0	0	0.167952	0.0644183	0.0436523	0.0375614	0.0733021	0.764261	-0.130391	0.0469781	0.401688
ENSG00000069275	NUCKS1	9658.59	1	0	0	0.340884	0.128433	0.0398778	0.175029	0.14611	0.436001	-0.165855	0.0936847	0.72973
ENSG00000069329	VPS35	1934.01	0	0	0	0.320519	0.131002	0.059911	0.148534	0.149034	0.525883	-0.171985	0.0955398	0.720606
ENSG00000069345	DNAJA2	1269.61	1	0	0	0.435471	0.12856	0.00929157	0.335002	0.146233	0.120969	-0.10047	0.0936924	0.856437
ENSG00000069399	BCL3	31.953	-1	0	0	-0.979556	0.243904	0.00241554	-0.756434	0.278395	0.064465	0.223123	0.180989	0.828678
ENSG00000069424	KCNAB2	1144.25	-1	-1	0	-0.467118	0.120633	0.0032907	-0.446832	0.137284	0.0273183	0.0202863	0.0881204	0.978384
ENSG00000069431	ABCC9	124.556	0	0	0	0.242524	0.198564	0.401054	0.243727	0.225789	0.488704	0.00120271	0.144464	0.998609
ENSG00000069482	GAL	6.52623	0	0	0	0.234296	0.393498	0.715881	0.361476	0.445488	0.61429	0.12718	0.281794	0.951397
ENSG00000069493	CLEC2D	53.7286	0	0	0	0.0222217	0.178459	0.947574	0.0124647	0.203132	0.975428	-0.00975696	0.130203	0.993118
ENSG00000069509	FUNDC1	210.327	1	0	0	0.468577	0.169323	0.0322987	0.288147	0.192563	0.319075	-0.180429	0.123142	0.787137
ENSG00000069535	MAOB	494.812	1	0	0	0.637622	0.171377	0.00451959	0.495685	0.194887	0.0851058	-0.141937	0.124734	0.845475
ENSG00000069667	RORA	9057.72	1	0	0	0.478311	0.164349	0.0243184	0.296313	0.186968	0.289413	-0.181997	0.119882	0.776385
ENSG00000069696	DRD4	36.9948	-1	-1	0	-0.921925	0.318236	0.0249974	-1.06143	0.363304	0.0467743	-0.139507	0.235114	0.935559
ENSG00000069702	TGFBR3	274.94	0	0	0	0.0526493	0.165388	0.856696	0.00882653	0.18818	0.98143	-0.0438227	0.120655	0.96487
ENSG00000069764	PLA2G10	2.2244	-1	0	0	-1.28468	0.453617	0.0285092	-0.938682	0.523359	NA	0.345994	0.357598	0.876535
ENSG00000069812	HES2	0.27489	0	0	0	0.642456	1.03251	NA	0.472783	1.17507	NA	-0.169673	0.75293	0.978583
ENSG00000069849	ATP1B3	1069.72	0	0	0	0.246319	0.107523	0.0803885	0.298045	0.122289	0.0983298	0.0517268	0.0783379	0.927883
ENSG00000069869	NEDD4	123.397	0	0	0	0.0508394	0.158851	0.855907	0.138519	0.180635	0.637713	0.0876799	0.115661	0.912363
ENSG00000069943	PIGB	70.9197	0	0	0	0.245727	0.124371	0.139038	0.11821	0.141539	0.60287	-0.127517	0.0901624	0.797585
ENSG00000069956	MAPK6	2369.31	0	0	0	0.425769	0.174086	0.0600186	0.13598	0.198049	0.676345	-0.289788	0.126978	0.584813
ENSG00000069966	GNB5	2263.91	0	0	0	0.112532	0.0872814	0.369794	0.103256	0.0992929	0.506614	-0.00927644	0.0636535	0.985848
ENSG00000069974	RAB27A	179.687	0	0	0	0.0326119	0.0889818	0.832512	-0.00914325	0.101328	0.963012	-0.0417552	0.064969	0.929429
ENSG00000069998	HDHD5	229.987	0	0	0	-0.145777	0.0897586	0.238662	0.0188233	0.102098	0.922643	0.1646	0.0655097	0.514537
ENSG00000070010	UFD1	402.243	0	0	0	0.0741105	0.0979305	0.632482	0.128779	0.111379	0.454419	0.0546688	0.0713345	0.911247
ENSG00000070018	LRP6	2082.13	1	0	0	0.246797	0.0727603	0.00921191	0.180676	0.0827673	0.140014	-0.0661203	0.05303	0.826136
ENSG00000070019	GUCY2C	2.18158	0	0	0	-0.192174	0.466757	0.809774	-0.766706	0.54826	NA	-0.574532	0.368997	0.768749
ENSG00000070031	SCT	2.15496	0	0	0	-0.217573	0.657198	0.850254	-0.241688	0.751996	NA	-0.0241146	0.486712	0.994285
ENSG00000070047	PHRF1	987.714	-1	-1	0	-0.617428	0.154908	0.00258897	-0.583888	0.176281	0.0247803	0.0335404	0.113139	0.972995
ENSG00000070061	ELP1	1969.97	1	0	0	0.214924	0.0750393	0.0267759	0.21569	0.0853527	0.0870674	0.000766149	0.0546847	0.99816
ENSG00000070081	NUCB2	933.549	0	0	0	0.196967	0.0984288	0.133435	0.0410623	0.111996	0.836037	-0.155904	0.0717848	0.617689
ENSG00000070087	PFN2	2051.21	1	0	0	0.477416	0.152403	0.0154938	0.284466	0.173372	0.272293	-0.19295	0.111134	0.736363
ENSG00000070159	PTPN3	102.132	0	0	0	-0.129005	0.225061	0.727506	-0.212646	0.256246	0.605252	-0.0836411	0.164558	0.944529
ENSG00000070182	SPTB	4163.15	-1	0	0	-0.525316	0.14771	0.00658351	-0.431786	0.16805	0.081373	0.0935292	0.107779	0.890773
ENSG00000070190	DAPP1	7.80861	0	0	0	-0.231238	0.401114	0.725633	-0.228287	0.457589	0.770825	0.00295056	0.295498	0.998609
ENSG00000070193	FGF10	3.80677	0	0	0	0.605632	0.418937	0.304439	0.874806	0.467075	0.208124	0.269173	0.281466	0.878426
ENSG00000070214	SLC44A1	2854.74	0	0	0	0.334079	0.208706	0.246755	0.536765	0.237418	0.126445	0.202686	0.152214	0.807578
ENSG00000070269	TMEM260	731.771	1	0	0	0.305117	0.0977263	0.015832	0.243121	0.111147	0.139214	-0.0619954	0.0711488	0.889747
ENSG00000070366	SMG6	1193.77	-1	-1	0	-0.420886	0.0910076	0.00059268	-0.384927	0.103586	0.011939	0.0359594	0.0665225	0.942473
ENSG00000070367	EXOC5	2318.32	1	0	0	0.439716	0.122197	0.00596675	0.292238	0.139006	0.154885	-0.147479	0.0890946	0.754079
ENSG00000070371	CLTCL1	265.772	-1	0	0	-0.359115	0.121459	0.0221027	-0.337508	0.138342	0.0980991	0.0216072	0.0890032	0.977001
ENSG00000070388	FGF22	13.733	0	0	0	-0.446132	0.266305	0.222247	-0.629723	0.306004	0.163927	-0.183591	0.200446	0.885114
ENSG00000070404	FSTL3	48.9836	0	0	0	-0.268439	0.194265	0.330888	-0.108131	0.221137	0.775942	0.160308	0.14226	0.846913
ENSG00000070413	DGCR2	1291.24	-1	0	0	-0.424388	0.120964	0.0072784	-0.393223	0.13765	0.0521673	0.0311656	0.0883366	0.966703
ENSG00000070423	RNF126	256.166	-1	-1	0	-0.548492	0.151955	0.00579544	-0.513889	0.173055	0.0429986	0.0346038	0.111324	0.971496
ENSG00000070444	MNT	430.974	-1	-1	0	-0.574704	0.152104	0.00403416	-0.555627	0.173158	0.029785	0.0190772	0.111261	0.983825
ENSG00000070476	ZXDC	764.683	-1	0	0	-0.26449	0.0965666	0.034131	-0.140696	0.109885	0.40122	0.123794	0.0705298	0.732234
ENSG00000070495	JMJD6	916.344	0	0	0	0.368503	0.197644	0.166785	0.52518	0.224801	0.113314	0.156677	0.144063	0.853407
ENSG00000070501	POLB	2368.84	0	0	0	0.241124	0.128998	0.165464	0.0828936	0.146757	0.737505	-0.158231	0.094092	0.750531
ENSG00000070526	ST6GALNAC1	13.9454	-1	-1	0	-1.25633	0.30501	0.00194799	-1.17833	0.350096	0.023241	0.0780021	0.230878	0.96826
ENSG00000070540	WIPI1	326.686	0	0	0	-0.17493	0.0904641	0.148986	-0.182799	0.103045	0.233863	-0.00786911	0.0662483	0.989709
ENSG00000070601	FRMPD1	68.1625	0	0	0	-0.0897801	0.199146	0.790236	-0.03722	0.226641	0.931279	0.0525601	0.145454	0.96521
ENSG00000070610	GBA2	1387.41	0	0	0	-0.0629003	0.0730992	0.578032	-0.0717278	0.0831818	0.589642	-0.00882752	0.0533603	0.984527
ENSG00000070614	NDST1	1407.58	0	0	0	-0.351072	0.178296	0.140614	-0.283105	0.202853	0.355938	0.0679673	0.13011	0.944289
ENSG00000070669	ASNS	115.792	0	0	0	0.173045	0.126162	0.334894	0.227441	0.14335	0.288847	0.0543959	0.0914574	0.935559
ENSG00000070718	AP3M2	907.543	1	0	0	0.292219	0.104364	0.0303182	0.175688	0.118721	0.325453	-0.116531	0.0760543	0.772145
ENSG00000070729	CNGB1	3.28662	0	0	1	-0.0403774	0.370686	0.954388	1.30065	0.402884	NA	1.34103	0.238234	3.02034e-05
ENSG00000070731	ST6GALNAC2	2.1437	0	0	0	-0.00315588	0.584225	0.998012	-0.297314	0.67143	NA	-0.294159	0.435532	0.926194
ENSG00000070748	CHAT	1.25116	0	0	0	-0.226007	0.530762	0.802716	-0.703462	0.62672	NA	-0.477455	0.424863	0.84708
ENSG00000070756	PABPC1	3188.71	0	0	0	0.152007	0.0864418	0.19718	0.0362481	0.0983448	0.835147	-0.115759	0.0630544	0.713368
ENSG00000070759	TESK2	101.668	0	0	0	-0.269823	0.17212	0.258452	-0.255668	0.196069	0.391764	0.0141552	0.12614	0.990594
ENSG00000070761	CFAP20	218.367	1	0	0	0.287419	0.100445	0.0268776	0.297692	0.114112	0.0764304	0.0102734	0.0727277	0.986365
ENSG00000070770	CSNK2A2	637.367	1	0	0	0.165737	0.0570599	0.024598	0.144023	0.0648904	0.133549	-0.0217141	0.0414786	0.944283
ENSG00000070778	PTPN21	476.231	0	0	0	-0.0690288	0.0640822	0.469647	-0.0740972	0.0729754	0.516947	-0.00506835	0.0468642	0.990705
ENSG00000070785	EIF2B3	387.804	0	0	0	0.0767741	0.0701505	0.46123	0.0298357	0.0798462	0.832884	-0.0469384	0.0511493	0.884607
ENSG00000070808	CAMK2A	517.038	0	0	0	-0.114813	0.164536	0.661975	-0.0661222	0.187201	0.842921	0.0486909	0.12007	0.958638
ENSG00000070814	TCOF1	545.852	-1	0	0	-0.495189	0.125808	0.00288814	-0.380227	0.143194	0.0708377	0.114961	0.091982	0.824862
ENSG00000070831	CDC42	2301.96	1	0	0	0.279196	0.105091	0.0396886	0.177264	0.119552	0.324379	-0.101932	0.0766325	0.807754
ENSG00000070882	OSBPL3	67.7346	0	0	0	0.329345	0.239363	0.333179	0.197626	0.272258	0.657159	-0.131719	0.174072	0.912558
ENSG00000070886	EPHA8	43.454	0	0	0	0.132757	0.222633	0.715548	0.274221	0.252873	0.486463	0.141465	0.161415	0.889479
ENSG00000070915	SLC12A3	3.29711	0	0	0	-0.329522	0.320192	0.492771	-0.55357	0.374243	NA	-0.224048	0.25195	0.887567
ENSG00000070950	RAD18	342.378	1	0	0	0.251093	0.0892087	0.0294938	0.219771	0.10142	0.142652	-0.0313218	0.0647914	0.947893
ENSG00000070961	ATP2B1	6380.69	1	0	0	0.408197	0.141167	0.0252569	0.258805	0.160595	0.281178	-0.149392	0.102967	0.789634
ENSG00000070985	TRPM5	0.415675	0	0	0	-0.877565	0.778751	NA	-0.866843	0.899928	NA	0.0107217	0.605073	0.997868
ENSG00000071051	NCK2	636.331	0	0	0	-0.107529	0.0771704	0.325695	-0.0498091	0.0878194	0.736291	0.05772	0.0563536	0.864996
ENSG00000071054	MAP4K4	3593.25	0	0	0	-0.297893	0.1795	0.227194	-0.143966	0.204208	0.668019	0.153928	0.130954	0.841344
ENSG00000071073	MGAT4A	3798.61	1	0	0	0.390325	0.118812	0.0114581	0.310244	0.135158	0.120124	-0.0800809	0.0866429	0.883644
ENSG00000071082	RPL31	1543.02	0	0	0	0.126309	0.126903	0.509906	0.0223891	0.144377	0.935773	-0.10392	0.0925719	0.847326
ENSG00000071127	WDR1	727.714	0	0	0	-0.0704121	0.12901	0.741323	-0.108952	0.146799	0.649628	-0.0385395	0.0941636	0.957863
ENSG00000071189	SNX13	2603.42	1	0	0	0.365644	0.104425	0.00735648	0.262175	0.118789	0.13558	-0.103469	0.076135	0.803296
ENSG00000071203	MS4A12	0	0	0	0	NA	NA	NA	NA	NA	NA	NA	NA	NA
ENSG00000071205	ARHGAP10	136.247	0	0	0	-0.210897	0.142611	0.291313	-0.151575	0.162372	0.555173	0.0593219	0.104373	0.939225
ENSG00000071242	RPS6KA2	1194.74	0	0	0	-0.252302	0.144771	0.201887	-0.200701	0.164717	0.427128	0.0516009	0.105657	0.947104
ENSG00000071243	ING3	790.103	1	0	0	0.502859	0.144668	0.00780019	0.334517	0.164552	0.169804	-0.168342	0.105396	0.763167
ENSG00000071246	VASH1	532.307	0	0	0	-0.41447	0.176753	0.0727216	-0.253142	0.201114	0.410373	0.161328	0.129048	0.824704
ENSG00000071282	LMCD1	302	0	0	0	0.189211	0.21501	0.568153	0.000259484	0.244643	0.99958	-0.188951	0.156851	0.834135
ENSG00000071462	BUD23	284.762	0	0	0	0.0401159	0.0836228	0.775582	0.0604691	0.0951413	0.70276	0.0203532	0.0609331	0.968724
ENSG00000071537	SEL1L	2688.69	1	0	0	0.378691	0.137983	0.0337782	0.255439	0.156969	0.27689	-0.123252	0.100628	0.830463
ENSG00000071539	TRIP13	8.87815	0	0	0	0.0207013	0.188418	0.954018	-0.0783254	0.216189	0.838239	-0.0990266	0.139249	0.920394
ENSG00000071553	ATP6AP1	1174.51	0	0	0	0.0442561	0.114464	0.822731	0.023882	0.130225	0.922929	-0.0203741	0.0834982	0.976823
ENSG00000071564	TCF3	211.149	-1	0	0	-0.656426	0.166756	0.00288814	-0.544934	0.189896	0.0508937	0.111493	0.122189	0.885551
ENSG00000071575	TRIB2	1002.87	0	0	0	0.0368952	0.125134	0.867607	-0.13239	0.142392	0.557058	-0.169285	0.0913293	0.713368
ENSG00000071626	DAZAP1	1090.61	0	0	0	-0.272083	0.161688	0.220124	-0.206789	0.183961	0.468446	0.0652938	0.117998	0.939991
ENSG00000071655	MBD3	506.429	-1	0	0	-0.63851	0.170617	0.00435895	-0.488678	0.194166	0.0882783	0.149832	0.124665	0.835172
ENSG00000071677	PRLH	0	0	0	0	NA	NA	NA	NA	NA	NA	NA	NA	NA
ENSG00000071794	HLTF	2508.52	1	0	0	0.427867	0.119805	0.00636193	0.303297	0.136285	0.13244	-0.12457	0.0873513	0.796644
ENSG00000071859	FAM50A	328.54	-1	-1	0	-0.468335	0.124873	0.00428865	-0.524396	0.142264	0.0125208	-0.0560608	0.0915598	0.933009
ENSG00000071889	FAM3A	297.971	0	0	0	-0.346181	0.146835	0.0709792	-0.362395	0.167185	0.142584	-0.016214	0.107431	0.985136
ENSG00000071894	CPSF1	638.159	-1	-1	0	-0.633343	0.157597	0.00239512	-0.657354	0.179382	0.01308	-0.0240112	0.115195	0.979984
ENSG00000071909	MYO3B	4.7602	0	0	0	0.243137	0.283063	0.578696	0.259092	0.319804	0.615109	0.0159555	0.198755	0.993118
ENSG00000071967	CYBRD1	648.536	0	0	0	0.227967	0.193313	0.419956	-0.0712626	0.219959	0.857436	-0.299229	0.141043	0.630936
ENSG00000071991	CDH19	104.365	0	0	0	0.355008	0.369984	0.528211	0.93074	0.420481	0.134702	0.575732	0.269005	0.624793
ENSG00000071994	PDCD2	397.195	0	0	0	0.209449	0.0831184	0.0519444	0.113519	0.0945679	0.435018	-0.0959304	0.0604945	0.764834
ENSG00000072041	SLC6A15	1626.05	0	0	0	0.348427	0.147671	0.0707479	0.243484	0.167988	0.336324	-0.104942	0.107682	0.87443
ENSG00000072042	RDH11	584.365	1	0	0	0.278376	0.0853333	0.0119534	0.238028	0.0970328	0.0963416	-0.0403485	0.0620567	0.929134
ENSG00000072062	PRKACA	1028.51	0	0	0	-0.185004	0.0969726	0.155504	-0.178906	0.110355	0.278682	0.00609788	0.070816	0.993118
ENSG00000072071	ADGRL1	3361.24	-1	-1	0	-0.642593	0.138168	0.000556805	-0.55181	0.1572	0.0176238	0.090783	0.100834	0.887196
ENSG00000072080	SPP2	0.115265	0	0	0	0.122847	1.80548	NA	-0.189747	2.05402	NA	-0.312594	1.31707	NA
ENSG00000072110	ACTN1	387.433	-1	0	0	-0.347408	0.133138	0.0434845	-0.142405	0.151487	0.551694	0.205003	0.0972498	0.636533
ENSG00000072121	ZFYVE26	1134.92	-1	0	0	-0.321522	0.0846948	0.00388926	-0.259818	0.0963936	0.0670222	0.0617034	0.0618915	0.870448
ENSG00000072133	RPS6KA6	846.871	1	0	0	0.417783	0.163631	0.0487736	0.232229	0.186143	0.415722	-0.185554	0.119291	0.769185
ENSG00000072134	EPN2	1739.79	0	0	0	-0.244016	0.115941	0.111961	-0.18454	0.131914	0.354727	0.0594761	0.0846164	0.922308
ENSG00000072135	PTPN18	546.802	-1	-1	0	-0.445093	0.120254	0.00471198	-0.403202	0.136895	0.0447546	0.0418907	0.0879532	0.948626
ENSG00000072163	LIMS2	52.1795	-1	-1	0	-1.20696	0.313243	0.00344208	-1.08194	0.357094	0.0391521	0.125024	0.230614	0.941888
ENSG00000072182	ASIC4	117.525	0	0	0	-0.0750398	0.228013	0.850955	-0.215595	0.259615	0.605025	-0.140555	0.166658	0.897246
ENSG00000072195	SPEG	985.821	-1	-1	0	-0.608272	0.173071	0.00721258	-0.590915	0.19694	0.0408367	0.0173573	0.126376	0.986657
ENSG00000072201	LNX1	180.838	1	0	0	0.362112	0.134034	0.0365905	0.332304	0.152322	0.140223	-0.0298077	0.0971971	0.972388
ENSG00000072210	ALDH3A2	1351.15	0	0	0	0.0803129	0.061164	0.359447	0.0717264	0.0695844	0.510139	-0.00858647	0.0445921	0.981483
ENSG00000072274	TFRC	1678.86	0	0	0	0.0728059	0.129436	0.732845	-0.129568	0.147272	0.581187	-0.202374	0.0944478	0.624107
ENSG00000072310	SREBF1	635.39	0	0	0	-0.196192	0.255577	0.626774	-0.240446	0.290784	0.606801	-0.044255	0.186501	0.977949
ENSG00000072315	TRPC5	258.623	0	0	0	0.608838	0.260728	0.0740013	0.381148	0.296556	0.399288	-0.22769	0.189919	0.835762
ENSG00000072364	AFF4	6069.37	1	0	0	0.251293	0.0604056	0.00179099	0.19661	0.0687156	0.0516955	-0.0546827	0.044044	0.827332
ENSG00000072401	UBE2D1	366.642	1	1	0	0.543412	0.144029	0.00408783	0.495198	0.163722	0.0395291	-0.0482143	0.10464	0.950182
ENSG00000072415	MPP5	1095.02	1	1	0	0.489474	0.141478	0.00801793	0.493969	0.160904	0.0364949	0.00449488	0.103068	0.99489
ENSG00000072422	RHOBTB1	84.5297	0	0	0	0.0107981	0.263388	0.983261	0.152629	0.299553	0.765879	0.141831	0.191922	0.915725
ENSG00000072501	SMC1A	2426.39	0	0	0	-0.0396647	0.0502255	0.614992	-0.0603357	0.0571551	0.498887	-0.020671	0.036665	0.939623
ENSG00000072506	HSD17B10	120.533	0	0	0	-0.0604182	0.130459	0.78435	-0.194003	0.148737	0.391628	-0.133584	0.0956682	0.799729
ENSG00000072518	MARK2	769.386	-1	0	0	-0.424607	0.122285	0.00781667	-0.319999	0.139162	0.119432	0.104608	0.0893367	0.841524
ENSG00000072571	HMMR	6.65783	0	0	0	0.323283	0.284026	0.439955	0.0898515	0.32378	0.879367	-0.233432	0.204788	0.845245
ENSG00000072609	CHFR	536.059	-1	0	0	-0.434681	0.139354	0.0159248	-0.313414	0.15859	0.182624	0.121267	0.10182	0.836722
ENSG00000072657	TRHDE	2216.91	0	0	0	0.374463	0.160252	0.0737579	0.304276	0.182299	0.263994	-0.0701869	0.116866	0.934984
ENSG00000072682	P4HA2	286.877	0	0	0	0.288823	0.210208	0.334002	0.141284	0.239145	0.724738	-0.147539	0.15324	0.877586
ENSG00000072694	FCGR2B	8.90721	0	0	0	0.240689	0.348923	0.666325	0.248948	0.395972	0.70583	0.00825998	0.25145	0.99585
ENSG00000072736	NFATC3	1233.07	0	0	0	0.127079	0.0822616	0.266812	0.00966448	0.0936025	0.956994	-0.117415	0.0600088	0.686856
ENSG00000072756	TRNT1	457.424	1	0	0	0.310382	0.11845	0.0425834	0.215327	0.134726	0.285541	-0.0950554	0.0862381	0.851121
ENSG00000072778	ACADVL	1063.62	-1	-1	0	-0.330447	0.122089	0.0362993	-0.429478	0.138953	0.0355696	-0.0990312	0.0891888	0.849799
ENSG00000072786	STK10	1414.99	-1	0	0	-0.532696	0.158551	0.00987038	-0.375708	0.180393	0.158768	0.156989	0.115724	0.803296
ENSG00000072803	FBXW11	2173.33	1	0	0	0.313063	0.0878744	0.00648497	0.249668	0.0999569	0.0905941	-0.0633944	0.0640495	0.871509
ENSG00000072818	ACAP1	10.4494	0	0	0	-0.336751	0.288363	0.425436	-0.0525556	0.327889	0.933322	0.284195	0.211543	0.806286
ENSG00000072832	CRMP1	1597.21	0	0	0	-0.0894109	0.0996224	0.559175	-0.173493	0.113361	0.307538	-0.0840817	0.0727193	0.843749
ENSG00000072840	EVC	113.17	-1	-1	0	-0.749227	0.182575	0.00200471	-0.771027	0.208213	0.0122921	-0.0218007	0.134451	0.984742
ENSG00000072849	DERL2	436.733	1	0	0	0.258205	0.0830053	0.0161801	0.230964	0.0943689	0.0969588	-0.0272416	0.0602975	0.951397
ENSG00000072858	SIDT1	760.496	0	0	0	-0.0357142	0.105155	0.845726	-0.038821	0.119649	0.857116	-0.00310674	0.076738	0.994949
ENSG00000072864	NDE1	181.084	0	0	0	0.217459	0.340492	0.693906	0.673649	0.387168	0.24351	0.45619	0.247985	0.713368
ENSG00000072952	MRVI1	961.966	0	0	0	-0.364717	0.216991	0.220652	-0.468825	0.246896	0.201949	-0.104109	0.158378	0.927883
ENSG00000072954	TMEM38A	299.943	0	0	0	-0.14774	0.104369	0.316756	-0.198258	0.11887	0.264239	-0.0505182	0.0763962	0.927883
ENSG00000072958	AP1M1	766.627	-1	0	0	-0.24109	0.0778386	0.0165739	-0.189321	0.0886061	0.148061	0.0517696	0.0569148	0.886234
ENSG00000073008	PVR	317.85	-1	0	0	-0.254951	0.0953281	0.0385003	-0.191739	0.108553	0.235633	0.0632121	0.0698035	0.886482
ENSG00000073050	XRCC1	217.617	-1	-1	0	-0.350897	0.111801	0.0152903	-0.411302	0.127482	0.0287874	-0.0604043	0.0821928	0.916057
ENSG00000073060	SCARB1	348.275	-1	0	0	-0.501299	0.17272	0.0247167	-0.383632	0.196575	0.188638	0.117667	0.126236	0.882673
ENSG00000073067	CYP2W1	0.231969	0	0	0	-0.155041	0.894168	NA	-0.423677	1.01751	NA	-0.268636	0.652139	NA
ENSG00000073111	MCM2	132.093	0	0	0	0.113784	0.121057	0.537496	0.170707	0.137609	0.418227	0.056923	0.0879396	0.92926
ENSG00000073146	MOV10L1	20.3064	0	0	0	-0.457163	0.199247	0.0798176	-0.492645	0.22858	0.14466	-0.0354822	0.149688	0.97795
ENSG00000073150	PANX2	496.617	-1	-1	0	-0.719649	0.186326	0.00336712	-0.612909	0.212051	0.0492129	0.10674	0.136151	0.907479
ENSG00000073169	SELENOO	504.482	0	0	0	-0.314414	0.141964	0.0922031	-0.283357	0.161567	0.23917	0.0310575	0.103717	0.972557
ENSG00000073282	TP63	4.21585	0	0	0	0.123486	0.365293	0.846688	0.27622	0.412757	0.685533	0.152734	0.260244	0.936591
ENSG00000073331	ALPK1	84.4643	0	0	0	-0.198526	0.15924	0.389293	-0.0997624	0.181275	0.744352	0.0987632	0.116523	0.896284
ENSG00000073350	LLGL2	195.587	0	0	0	-0.453868	0.241869	0.163582	-0.295249	0.275233	0.491583	0.15862	0.176684	0.887196
ENSG00000073417	PDE8A	535.387	0	0	0	0.0605561	0.306128	0.913227	0.323738	0.34823	0.557075	0.263182	0.223251	0.840803
ENSG00000073464	CLCN4	2554.27	1	0	0	0.336902	0.125695	0.0381085	0.377718	0.142979	0.0724539	0.0408165	0.0916454	0.952165
ENSG00000073536	NLE1	204.713	-1	-1	0	-0.435295	0.109177	0.00258661	-0.383712	0.124454	0.0357792	0.0515825	0.0802827	0.929429
ENSG00000073578	SDHA	266.527	0	0	0	-0.0691439	0.132296	0.754301	0.0568115	0.150487	0.831129	0.125955	0.0964835	0.813831
ENSG00000073584	SMARCE1	481.895	0	0	0	0.225778	0.106978	0.110729	0.22651	0.121657	0.210956	0.000732403	0.0778684	0.998609
ENSG00000073598	FNDC8	0.182973	0	0	0	-0.89109	1.04749	NA	-0.60613	1.19266	NA	0.284959	0.766437	NA
ENSG00000073605	GSDMB	319.185	0	0	0	-0.337507	0.182591	0.17126	-0.253064	0.207785	0.427247	0.0844437	0.133373	0.930155
ENSG00000073614	KDM5A	3451.26	1	0	0	0.181329	0.0597009	0.0186105	0.0909926	0.0679203	0.378309	-0.0903361	0.0435347	0.647695
ENSG00000073670	ADAM11	1486.4	-1	-1	0	-0.431943	0.155973	0.0321702	-0.519965	0.177478	0.046185	-0.0880221	0.113864	0.909859
ENSG00000073711	PPP2R3A	410.637	0	0	0	0.449911	0.191451	0.0720456	0.324912	0.217758	0.320962	-0.124999	0.139476	0.887196
ENSG00000073712	FERMT2	942.283	0	0	0	0.204174	0.109873	0.168567	0.039311	0.125013	0.862296	-0.164863	0.0801377	0.659671
ENSG00000073734	ABCB11	0.861186	0	0	0	0.0557776	0.605574	0.962147	0.05635	0.690979	NA	0.00057232	0.439574	0.999667
ENSG00000073737	DHRS9	6.56241	0	0	0	0.291398	0.489205	0.715825	0.585638	0.553591	0.498028	0.29424	0.349965	0.898225
ENSG00000073754	CD5L	0.309145	0	0	0	-0.213226	1.17149	NA	0.122282	1.33155	NA	0.335508	0.852738	0.960153
ENSG00000073756	PTGS2	21.1626	-1	-1	0	-2.00592	0.412555	0.000371907	-1.764	0.471034	0.0114287	0.241924	0.306285	0.906192
ENSG00000073792	IGF2BP2	265.042	0	0	0	-0.218711	0.161485	0.341984	-0.203083	0.183794	0.477677	0.0156272	0.118002	0.987356
ENSG00000073803	MAP3K13	937.685	1	0	0	0.258713	0.0749504	0.00814935	0.161925	0.0852571	0.201826	-0.0967874	0.0545817	0.729217
ENSG00000073849	ST6GAL1	321.424	0	0	0	-0.296526	0.245149	0.406312	-0.271267	0.278947	0.536332	0.025259	0.178971	0.986365
ENSG00000073861	TBX21	0.914728	-1	0	0	-1.21475	0.456327	0.0393099	-1.42341	0.563948	NA	-0.208656	0.424301	0.9463
ENSG00000073905	VDAC1P1	7.22506	0	0	0	0.29706	0.262837	0.444067	0.425543	0.295723	0.339856	0.128483	0.182806	0.922308
ENSG00000073910	FRY	5405.74	0	0	0	0.0136204	0.0909593	0.935889	-0.0347175	0.103483	0.852309	-0.0483379	0.0663582	0.917873
ENSG00000073921	PICALM	3655.61	0	0	0	0.26202	0.116632	0.0871161	0.196742	0.132681	0.324375	-0.0652785	0.0850634	0.911247
ENSG00000073969	NSF	3794.14	1	0	0	0.446802	0.151947	0.0228119	0.245826	0.172858	0.345539	-0.200977	0.110824	0.718409
ENSG00000074047	GLI2	78.1179	-1	-1	0	-0.819937	0.192689	0.00142835	-0.781974	0.219864	0.0162522	0.0379636	0.142288	0.975568
ENSG00000074054	CLASP1	5394.75	0	0	0	0.0812913	0.0626275	0.366018	0.0563595	0.0712488	0.62521	-0.0249318	0.0456816	0.941285
ENSG00000074071	MRPS34	258.216	0	0	0	-0.0015545	0.12884	0.994783	-0.0440256	0.146637	0.869167	-0.0424711	0.094058	0.951397
ENSG00000074181	NOTCH3	185.54	-1	0	0	-0.762593	0.236245	0.0127549	-0.568075	0.268899	0.153105	0.194518	0.172787	0.846967
ENSG00000074201	CLNS1A	1228.49	0	0	0	0.158456	0.0708677	0.0887628	-0.00153145	0.0806504	0.992395	-0.159987	0.0516994	0.251543
ENSG00000074211	PPP2R2C	2071.12	0	0	0	-0.16164	0.0896673	0.184359	-0.0690125	0.102016	0.68186	0.0926276	0.0654313	0.797181
ENSG00000074219	TEAD2	32.5367	0	0	0	-0.323781	0.211692	0.272433	-0.246575	0.241359	0.514205	0.0772064	0.155841	0.946113
ENSG00000074266	EED	555.309	1	0	0	0.361161	0.117298	0.0171681	0.345604	0.133377	0.0785945	-0.0155575	0.0853455	0.982406
ENSG00000074276	CDHR2	13.819	-1	0	0	-0.518724	0.18476	0.0299104	-0.498877	0.212885	0.11203	0.0198477	0.141432	0.986365
ENSG00000074317	SNCB	1695.06	0	0	0	-0.0360108	0.173371	0.908476	-0.0373529	0.19724	0.92044	-0.00134213	0.126481	0.998609
ENSG00000074319	TSG101	590.509	0	0	0	0.230099	0.0979429	0.0721125	0.186922	0.111399	0.261427	-0.0431769	0.0713218	0.934126
ENSG00000074356	NCBP3	1111.08	0	0	0	0.00572741	0.0600302	0.960766	0.0785621	0.0682852	0.456597	0.0728347	0.0437604	0.753241
ENSG00000074370	ATP2A3	1068.54	0	0	0	-0.074491	0.251992	0.867157	-0.130898	0.286688	0.791727	-0.0564073	0.183848	0.972388
ENSG00000074410	CA12	226.333	-1	-1	0	-0.736856	0.195532	0.0041161	-1.13376	0.222892	0.000513371	-0.396899	0.143551	0.406217
ENSG00000074416	MGLL	2034.26	-1	-1	0	-0.419818	0.11833	0.00670004	-0.408349	0.134642	0.0390326	0.0114689	0.0863842	0.987274
ENSG00000074527	NTN4	45.8813	0	0	0	-0.121088	0.166998	0.648698	-0.174773	0.190509	0.56224	-0.0536854	0.122757	0.952788
ENSG00000074582	BCS1L	111.518	0	0	0	-0.0791765	0.08964	0.566258	-0.0457049	0.102141	0.796248	0.0334716	0.0656437	0.944529
ENSG00000074590	NUAK1	1507.1	0	0	0	0.136839	0.106032	0.369348	0.268583	0.120603	0.132143	0.131744	0.0772907	0.747577
ENSG00000074603	DPP8	2031.35	1	0	0	0.381391	0.122172	0.015841	0.209665	0.138983	0.314951	-0.171726	0.0890851	0.695306
ENSG00000074621	SLC24A1	48.9698	-1	0	0	-0.484058	0.187172	0.0456294	-0.585907	0.21399	0.0625218	-0.10185	0.138841	0.916268
ENSG00000074657	ZNF532	4548.33	-1	-1	0	-0.261342	0.0676456	0.0033649	-0.326628	0.076976	0.00514571	-0.0652861	0.0493883	0.810744
ENSG00000074660	SCARF1	87.5073	-1	-1	0	-0.910881	0.176336	0.000199788	-0.83585	0.201246	0.00574647	0.075031	0.130389	0.93861
ENSG00000074695	LMAN1	1656.86	1	0	0	0.383636	0.113907	0.00967527	0.276316	0.129572	0.148882	-0.10732	0.0830302	0.81528
ENSG00000074696	HACD3	1991.21	1	0	0	0.442943	0.109836	0.00232045	0.306536	0.12494	0.0962866	-0.136407	0.0800606	0.747674
ENSG00000074706	IPCEF1	1168.28	0	0	0	0.232589	0.179539	0.367215	-0.0157937	0.204266	0.968367	-0.248383	0.130975	0.705124
ENSG00000074755	ZZEF1	2197.52	-1	0	0	-0.275483	0.0883094	0.0159156	-0.261238	0.100487	0.0775541	0.0142446	0.0644747	0.978638
ENSG00000074771	NOX3	0.415511	0	0	0	0.312797	0.702377	NA	-0.0613144	0.802546	NA	-0.374112	0.510031	0.916268
ENSG00000074800	ENO1	4136.76	0	0	0	0.0384621	0.12144	0.857502	-0.142118	0.138164	0.510904	-0.18058	0.0886012	0.665692
ENSG00000074803	SLC12A1	81.9981	-1	-1	0	-0.63504	0.201667	0.0149667	-0.785735	0.230157	0.021279	-0.150695	0.148773	0.867541
ENSG00000074842	MYDGF	108.48	0	0	0	-0.0532183	0.118459	0.790948	-0.0796286	0.13496	0.725229	-0.0264103	0.0867008	0.972464
ENSG00000074855	ANO8	593.086	-1	0	0	-0.512561	0.151857	0.00954092	-0.458315	0.172829	0.0711783	0.0542461	0.110964	0.946987
ENSG00000074935	TUBE1	1613.18	1	0	0	0.386212	0.129031	0.0205204	0.272525	0.146779	0.211959	-0.113686	0.0940696	0.833138
ENSG00000074964	ARHGEF10L	2347.99	-1	0	0	-0.514714	0.148373	0.00786372	-0.48109	0.168815	0.0526347	0.033624	0.108288	0.971561
ENSG00000074966	TXK	2.77212	0	0	0	-0.498034	0.306035	0.237433	-0.423634	0.354481	NA	0.0743992	0.239781	0.971561
ENSG00000075035	WSCD2	2899.04	0	0	0	-0.334431	0.134423	0.0552412	-0.362485	0.152941	0.107426	-0.0280545	0.0980964	0.974237
ENSG00000075043	KCNQ2	3726.61	-1	-1	0	-0.806889	0.194415	0.00181282	-0.70266	0.221185	0.0312683	0.104229	0.141857	0.916139
ENSG00000075073	TACR2	4.77955	0	0	0	-0.400423	0.229778	0.201908	-0.354477	0.266446	0.381456	0.0459459	0.1789	0.976295
ENSG00000075089	ACTR6	502.196	1	0	0	0.444117	0.163461	0.0356204	0.253367	0.185939	0.368891	-0.19075	0.1191	0.762826
ENSG00000075131	TIPIN	126.201	0	0	0	0.123599	0.0934475	0.355711	0.0323791	0.106434	0.867317	-0.0912202	0.0680802	0.80641
ENSG00000075142	SRI	1075.69	0	0	0	0.363622	0.144357	0.052034	0.0902076	0.164238	0.74475	-0.273414	0.105279	0.475532
ENSG00000075151	EIF4G3	2759.76	0	0	0	0.0904737	0.0608176	0.288343	0.066859	0.0691904	0.539233	-0.0236146	0.0443538	0.944018
ENSG00000075188	NUP37	91.6683	0	0	0	0.230978	0.151366	0.273574	0.0170491	0.172398	0.958817	-0.213929	0.110351	0.693379
ENSG00000075213	SEMA3A	42.2675	0	0	0	0.626294	0.320989	0.144645	0.770224	0.364203	0.152607	0.14393	0.231613	0.931771
ENSG00000075218	GTSE1	9.00599	0	0	0	0.306816	0.21864	0.321681	0.413775	0.245741	0.259717	0.10696	0.151049	0.921274
ENSG00000075223	SEMA3C	160.37	0	0	0	0.233358	0.304678	0.627681	0.32411	0.34652	0.554254	0.090752	0.22201	0.957873
ENSG00000075234	TTC38	150.291	-1	-1	0	-0.566525	0.152924	0.00467272	-0.527747	0.174287	0.03925	0.038778	0.112373	0.967613
ENSG00000075239	ACAT1	570.676	1	0	0	0.233873	0.0673331	0.00781667	0.195383	0.0765606	0.0839167	-0.0384897	0.0489183	0.907043
ENSG00000075240	GRAMD4	355.211	-1	0	0	-0.4694	0.13216	0.00665082	-0.409125	0.150473	0.0644089	0.0602752	0.0967328	0.931627
ENSG00000075275	CELSR1	1.88228	-1	0	0	-1.68241	0.500473	0.00982688	-1.65698	0.587782	NA	0.0254319	0.411601	0.993545
ENSG00000075290	WNT8B	1.22314	0	0	0	-0.436247	0.433912	0.505002	-0.187494	0.496246	NA	0.248753	0.32997	0.912896
ENSG00000075292	ZNF638	10357.5	0	0	0	0.16908	0.0903899	0.165091	0.0792768	0.102832	0.635557	-0.0898036	0.0659357	0.803296
ENSG00000075303	SLC25A40	679.861	1	0	0	0.5189	0.153813	0.00956389	0.422524	0.174933	0.101305	-0.0963765	0.11202	0.892721
ENSG00000075336	TIMM21	464.828	1	1	0	0.342256	0.0991049	0.00812106	0.344102	0.112652	0.0375432	0.0018455	0.0719874	0.997
ENSG00000075340	ADD2	5175.88	0	0	0	-0.0335536	0.115326	0.869294	-0.0260775	0.131202	0.915831	0.00747608	0.0841326	0.992572
ENSG00000075388	FGF4	0.0448004	0	0	0	-0.390105	3.68443	NA	-0.401969	4.19156	NA	-0.0118641	2.68778	NA
ENSG00000075391	RASAL2	776.685	0	0	0	0.0763761	0.0835137	0.550295	0.0348579	0.0950225	0.835942	-0.0415182	0.0609104	0.925917
ENSG00000075399	VPS9D1	236.877	-1	-1	0	-0.596347	0.158345	0.0041283	-0.522175	0.180322	0.048833	0.0741717	0.116007	0.929429
ENSG00000075407	ZNF37A	1927.26	0	0	0	0.11494	0.105502	0.463973	0.129852	0.120018	0.487757	0.0149125	0.0769409	0.981102
ENSG00000075413	MARK3	2974.47	0	0	0	-0.00515268	0.0826565	0.974396	0.0241274	0.0940353	0.889029	0.02928	0.060297	0.947574
ENSG00000075415	SLC25A3	2950.73	1	0	0	0.344679	0.112394	0.0175584	0.24981	0.127858	0.18816	-0.0948694	0.0819587	0.843588
ENSG00000075420	FNDC3B	387.055	0	0	0	-0.142904	0.0964161	0.290121	-0.200025	0.1098	0.221232	-0.0571202	0.0705571	0.9044
ENSG00000075426	FOSL2	622.054	-1	0	0	-0.598418	0.218257	0.0339435	-0.51302	0.248345	0.162629	0.0853983	0.159351	0.943827
ENSG00000075429	CACNG5	94.3061	0	0	0	-0.175374	0.181926	0.526003	-0.314144	0.207342	0.31278	-0.13877	0.133444	0.862478
ENSG00000075461	CACNG4	184.682	0	0	0	-0.308462	0.172016	0.187089	-0.362313	0.195896	0.213548	-0.053851	0.125921	0.954167
ENSG00000075539	FRYL	3481.97	0	0	0	0.237191	0.125685	0.160814	0.310958	0.142975	0.141464	0.0737669	0.0916592	0.905117
ENSG00000075568	TMEM131	1652.61	0	0	0	-0.0132832	0.0542452	0.891783	-0.0355175	0.0617318	0.732267	-0.0222343	0.0395945	0.939623
ENSG00000075618	FSCN1	538.133	0	0	0	0.0813976	0.269543	0.864213	0.159474	0.30663	0.76018	0.0780767	0.196593	0.959587
ENSG00000075624	ACTB	11861.3	0	0	0	0.0125032	0.155111	0.967025	-0.0474635	0.176461	0.883146	-0.0599666	0.113153	0.944061
ENSG00000075643	MOCOS	10.7979	0	0	0	-0.296054	0.275535	0.470799	-0.251361	0.314763	0.621513	0.0446932	0.204248	0.978943
ENSG00000075651	PLD1	295.566	0	0	0	0.139295	0.361712	0.823564	0.603557	0.411398	0.329671	0.464262	0.263672	0.731888
ENSG00000075673	ATP12A	3.48415	0	0	0	-0.577726	0.297762	0.147354	-0.536616	0.345113	NA	0.0411104	0.233703	0.983206
ENSG00000075702	WDR62	18.3408	0	0	0	-0.32109	0.178798	0.186326	-0.301885	0.205003	0.327718	0.0192049	0.133924	0.986165
ENSG00000075711	DLG1	5477.37	1	0	0	0.276073	0.0990501	0.0310752	0.220565	0.11268	0.187133	-0.0555079	0.0722398	0.911065
ENSG00000075785	RAB7A	1849.57	1	0	0	0.282779	0.10698	0.040699	0.201655	0.121697	0.267094	-0.0811246	0.0779991	0.862478
ENSG00000075790	BCAP29	68.8671	0	0	0	0.0957972	0.110733	0.575892	0.0866565	0.125974	0.675909	-0.0091407	0.0804003	0.990341
ENSG00000075826	SEC31B	559.151	0	0	0	-0.285597	0.170895	0.223565	-0.396569	0.194495	0.168349	-0.110972	0.124826	0.887567
ENSG00000075856	SART3	1166.29	0	0	0	0.0571196	0.0493369	0.430217	0.0497422	0.0561357	0.577587	-0.00737739	0.0359687	0.980346
ENSG00000075884	ARHGAP15	26.615	0	0	0	0.0157869	0.304088	0.978428	-0.144602	0.346482	0.811711	-0.160388	0.222588	0.9182
ENSG00000075886	TUBA3D	0.155991	0	0	0	0.385289	1.36303	NA	-0.0147786	1.55082	NA	-0.400068	0.994202	NA
ENSG00000075891	PAX2	87.8013	0	0	0	0.230741	0.185153	0.389547	0.258337	0.210448	0.423572	0.0275963	0.134459	0.980328
ENSG00000075914	EXOSC7	287.586	0	0	0	0.0260159	0.0723983	0.83568	0.0607438	0.0823665	0.651963	0.034728	0.0527388	0.927883
ENSG00000075945	KIFAP3	1955.67	1	0	0	0.370914	0.121226	0.0178013	0.197754	0.137908	0.341506	-0.17316	0.088396	0.686178
ENSG00000075975	MKRN2	692.156	0	0	0	0.130105	0.0611723	0.107649	0.101421	0.0695879	0.333563	-0.0286842	0.0445418	0.929429
ENSG00000076003	MCM6	437.793	0	0	0	0.168422	0.122739	0.334632	-0.0114371	0.139683	0.966646	-0.179859	0.0895485	0.672004
ENSG00000076043	REXO2	288.269	0	0	0	0.322975	0.139982	0.0779144	0.38893	0.159116	0.0973468	0.0659552	0.101727	0.92926
ENSG00000076053	RBM7	310.722	1	0	0	0.376616	0.132112	0.0274735	0.39851	0.150164	0.0709294	0.0218939	0.0959691	0.978552
ENSG00000076067	RBMS2	403.837	-1	0	0	-0.362581	0.13707	0.0405819	-0.333962	0.156029	0.147205	0.0286188	0.100223	0.974237
ENSG00000076108	BAZ2A	1911.12	-1	-1	0	-0.386129	0.103442	0.00442091	-0.386516	0.11771	0.0260775	-0.000387752	0.0755339	0.998943
ENSG00000076201	PTPN23	812.515	-1	0	0	-0.502385	0.134775	0.00446271	-0.395169	0.153372	0.0804621	0.107216	0.0984514	0.853407
ENSG00000076242	MLH1	612.532	0	0	0	0.0354976	0.0841749	0.804695	0.0788561	0.0957555	0.608425	0.0433585	0.0613607	0.921592
ENSG00000076248	UNG	249.851	0	0	0	0.0769753	0.0876471	0.569135	0.0502064	0.0997352	0.768927	-0.0267689	0.063876	0.955825
ENSG00000076258	FMO4	17.0693	0	0	0	-0.0523564	0.269331	0.914761	-0.0690968	0.306911	0.903638	-0.0167404	0.197191	0.993118
ENSG00000076321	KLHL20	451.742	1	0	0	0.206853	0.0703821	0.0228711	0.103623	0.0800817	0.395837	-0.10323	0.051214	0.669144
ENSG00000076344	RGS11	924.665	-1	-1	0	-0.700879	0.19657	0.00643398	-0.891436	0.223705	0.00758833	-0.190557	0.143569	0.808628
ENSG00000076351	SLC46A1	570.036	-1	0	0	-0.256738	0.088259	0.0243798	-0.174499	0.100462	0.244256	0.0822383	0.0645309	0.819625
ENSG00000076356	PLXNA2	2648.54	-1	0	0	-0.563633	0.139827	0.00233264	-0.443739	0.159087	0.0582321	0.119894	0.102046	0.841366
ENSG00000076382	SPAG5	138.106	0	0	0	0.103653	0.149776	0.664899	0.0843349	0.170395	0.772882	-0.0193184	0.109125	0.98299
ENSG00000076513	ANKRD13A	579.275	0	0	0	-0.00992182	0.0813388	0.949047	0.00509144	0.0925543	0.977589	0.0150133	0.0593489	0.976386
ENSG00000076554	TPD52	1329.38	1	0	0	0.442333	0.146894	0.0197002	0.330871	0.167095	0.181595	-0.111463	0.107082	0.862298
ENSG00000076555	ACACB	858.597	-1	-1	0	-0.672358	0.153812	0.00105756	-0.663041	0.17505	0.0107959	0.0093165	0.112379	0.993118
ENSG00000076604	TRAF4	137.148	0	0	0	-0.389507	0.201944	0.150208	-0.346856	0.229928	0.314951	0.0426511	0.147793	0.974115
ENSG00000076641	PAG1	3825.77	0	0	0	0.182058	0.0926965	0.141719	0.178862	0.105451	0.256008	-0.00319595	0.0676025	0.994395
ENSG00000076650	GPATCH1	375.022	0	0	0	-0.0505167	0.0647831	0.620228	-0.0863253	0.0738087	0.448488	-0.0358086	0.0474206	0.912785
ENSG00000076662	ICAM3	15.8923	0	0	0	-0.541094	0.222486	0.061673	-0.659275	0.256049	0.080567	-0.118182	0.168731	0.922426
ENSG00000076685	NT5C2	1350.88	0	0	0	0.108989	0.0694564	0.257955	0.0566159	0.0790235	0.662156	-0.0523734	0.0506494	0.863843
ENSG00000076706	MCAM	1245.39	0	-1	0	-0.324288	0.134063	0.0631926	-0.479051	0.152568	0.0332142	-0.154763	0.0979064	0.764834
ENSG00000076716	GPC4	134.172	0	0	0	0.185951	0.157761	0.420268	0.183937	0.179403	0.512418	-0.00201385	0.114754	0.997868
ENSG00000076770	MBNL3	45.5287	0	0	0	-0.0420928	0.28746	0.937342	-0.0381101	0.327143	0.951158	0.00398266	0.209878	0.997868
ENSG00000076826	CAMSAP3	394.451	-1	-1	0	-0.64107	0.154225	0.00180196	-0.602388	0.175585	0.0207421	0.0386825	0.112852	0.967642
ENSG00000076864	RAP1GAP	1577.98	-1	0	0	-0.328983	0.123429	0.0390913	-0.334043	0.140446	0.106079	-0.00506037	0.0901068	0.993995
ENSG00000076924	XAB2	486.654	0	0	0	-0.175221	0.118099	0.289581	-0.184831	0.134419	0.364826	-0.00960971	0.0862862	0.990594
ENSG00000076928	ARHGEF1	316.816	-1	0	0	-0.663916	0.248426	0.0386246	-0.491234	0.28269	0.244059	0.172682	0.181449	0.879426
ENSG00000076944	STXBP2	23.8358	0	0	0	-0.236195	0.226014	0.484992	-0.175213	0.257656	0.679941	0.0609818	0.166227	0.963906
ENSG00000076984	MAP2K7	508.011	-1	0	0	-0.451481	0.139678	0.0126742	-0.360328	0.158972	0.125493	0.0911534	0.102086	0.887393
ENSG00000077009	NMRK2	0.466461	0	0	0	-0.633584	0.738346	NA	0.00738047	0.837212	NA	0.640965	0.543424	0.840803
ENSG00000077044	DGKD	2400.78	-1	0	0	-0.378956	0.112248	0.00952598	-0.328142	0.127716	0.081373	0.0508141	0.0819312	0.931974
ENSG00000077063	CTTNBP2	895.022	0	0	0	0.133389	0.133029	0.506474	0.178449	0.151323	0.44427	0.0450604	0.0969901	0.949167
ENSG00000077080	ACTL6B	290.943	0	0	0	-0.188713	0.132813	0.314576	-0.247606	0.151224	0.273406	-0.0588926	0.0971422	0.933944
ENSG00000077092	RARB	24.0823	0	0	0	0.134907	0.219266	0.705831	0.200963	0.248987	0.616942	0.0660551	0.158621	0.956404
ENSG00000077097	TOP2B	6074.13	0	0	0	0.26427	0.119684	0.0933643	0.0661429	0.136159	0.777351	-0.198128	0.0873045	0.588535
ENSG00000077147	TM9SF3	3144.29	1	0	0	0.477096	0.148508	0.0131657	0.29619	0.168943	0.239432	-0.180907	0.108306	0.752888
ENSG00000077150	NFKB2	46.5321	-1	0	0	-0.668475	0.229236	0.0240378	-0.519928	0.261338	0.179182	0.148548	0.168918	0.889479
ENSG00000077152	UBE2T	29.2101	1	0	0	0.447641	0.170895	0.0426726	0.412987	0.193371	0.148218	-0.0346536	0.121037	0.974237
ENSG00000077157	PPP1R12B	3647.96	0	0	0	-0.033444	0.0870214	0.823858	-0.0484086	0.0990049	0.775942	-0.0149645	0.0634897	0.978251
ENSG00000077232	DNAJC10	1322.52	0	0	0	0.201404	0.122758	0.233072	0.0853808	0.139659	0.714884	-0.116023	0.0895301	0.815265
ENSG00000077235	GTF3C1	1956.63	-1	-1	0	-0.33897	0.0880592	0.0034681	-0.310066	0.100208	0.035309	0.028904	0.0643084	0.95159
ENSG00000077238	IL4R	114.889	-1	0	0	-1.04229	0.286122	0.00539803	-0.587256	0.3256	0.225999	0.455035	0.209305	0.617396
ENSG00000077254	USP33	3417.15	1	0	0	0.28093	0.0961104	0.0236442	0.112966	0.109341	0.509276	-0.167964	0.070097	0.552591
ENSG00000077264	PAK3	342.991	0	0	0	0.400807	0.192678	0.116844	0.29451	0.219153	0.376365	-0.106296	0.140363	0.912484
ENSG00000077274	CAPN6	0.431812	0	0	0	0.162522	0.921218	NA	-0.0617229	1.05034	NA	-0.224245	0.671049	0.968724
ENSG00000077279	DCX	98.747	0	0	0	0.334007	0.199809	0.223454	0.384338	0.227037	0.256899	0.050331	0.144975	0.967607
ENSG00000077312	SNRPA	195.682	0	0	0	-0.0521847	0.116156	0.790948	-0.0908361	0.132264	0.676301	-0.0386514	0.084916	0.951239
ENSG00000077327	SPAG6	4.30742	0	0	0	-0.497766	0.442386	0.446321	0.35499	0.498484	0.664542	0.852757	0.31923	0.454155
ENSG00000077348	EXOSC5	50.6038	0	0	0	-0.165039	0.142235	0.428786	-0.111766	0.162143	0.675131	0.0532735	0.104455	0.944529
ENSG00000077380	DYNC1I2	1878.88	1	0	0	0.318704	0.119799	0.0394312	0.24852	0.136278	0.220841	-0.0701845	0.0873463	0.905117
ENSG00000077420	APBB1IP	94.3581	0	0	0	0.0682466	0.346019	0.913454	-0.0328394	0.393719	0.966163	-0.101086	0.252471	0.959366
ENSG00000077454	LRCH4	102.57	0	0	0	-0.427305	0.19298	0.0922842	-0.312974	0.219749	0.344912	0.114331	0.141384	0.904566
ENSG00000077458	FAM76B	611.141	1	0	0	0.36712	0.127818	0.0263338	0.240695	0.145387	0.26766	-0.126425	0.0931075	0.803296
ENSG00000077463	SIRT6	117.306	-1	0	0	-0.397534	0.140756	0.028971	-0.344174	0.16044	0.14631	0.0533592	0.103468	0.944289
ENSG00000077498	TYR	0.0244252	0	0	0	-0.016585	5.05636	NA	0.118126	5.75234	NA	0.134711	3.68861	NA
ENSG00000077514	POLD3	236.205	0	0	0	0.0634759	0.0732936	0.575498	0.0123164	0.0834654	0.939026	-0.0511595	0.0534653	0.878426
ENSG00000077522	ACTN2	202.745	0	0	0	0.204455	0.334094	0.707502	0.464054	0.379969	0.426087	0.259599	0.243457	0.85826
ENSG00000077549	CAPZB	1002.4	0	0	0	-0.00389351	0.0851253	0.981145	-0.0376833	0.0968643	0.824847	-0.0337898	0.0621234	0.941555
ENSG00000077585	GPR137B	534.884	0	0	0	0.133396	0.101213	0.357627	-0.0262974	0.115194	0.902286	-0.159693	0.073858	0.618729
ENSG00000077616	NAALAD2	115.115	1	1	0	0.503381	0.164042	0.0174981	0.55791	0.186162	0.0411016	0.0545286	0.11838	0.950182
ENSG00000077684	JADE1	1307.53	1	0	0	0.285741	0.102595	0.0311847	0.281134	0.116692	0.101966	-0.00460749	0.074758	0.993618
ENSG00000077713	SLC25A43	131.916	0	0	0	-0.0974569	0.0980632	0.510654	-0.02989	0.111642	0.883738	0.0675669	0.0716982	0.881767
ENSG00000077721	UBE2A	457.837	1	0	0	0.405701	0.113974	0.0065356	0.32155	0.129595	0.0926044	-0.0841511	0.0828739	0.866358
ENSG00000077782	FGFR1	3644.03	-1	0	0	-0.405993	0.129169	0.0151713	-0.365712	0.14696	0.0918328	0.0402815	0.0942575	0.954214
ENSG00000077800	FKBP6	0.274567	0	0	0	-0.00262854	0.896345	NA	0.552001	1.01873	NA	0.55463	0.6518	0.895198
ENSG00000077935	SMC1B	0.573136	0	0	0	0.449225	0.683051	NA	1.12053	0.747627	NA	0.671309	0.438566	0.772145
ENSG00000077942	FBLN1	249.227	0	0	0	-0.183378	0.188782	0.522162	-0.410893	0.214957	0.198516	-0.227514	0.138057	0.756137
ENSG00000077943	ITGA8	173.56	0	0	0	0.217295	0.18474	0.421228	0.268447	0.21006	0.402262	0.0511524	0.134451	0.962164
ENSG00000077984	CST7	1.87605	-1	0	0	-1.44812	0.425753	0.0090336	-1.30276	0.499746	NA	0.145369	0.353734	0.957423
ENSG00000078018	MAP2	13655	0	0	0	0.286726	0.123208	0.0750363	0.221812	0.140165	0.290219	-0.0649137	0.0898737	0.917873
ENSG00000078043	PIAS2	2816.14	1	0	0	0.295492	0.0936372	0.0148124	0.23772	0.106517	0.131263	-0.0577719	0.0682702	0.896502
ENSG00000078053	AMPH	1814.75	0	0	0	0.149693	0.107769	0.327662	0.0600875	0.122607	0.77556	-0.0896059	0.0786062	0.845245
ENSG00000078061	ARAF	234.673	0	0	0	-0.232393	0.0923135	0.0521684	-0.160573	0.105145	0.308694	0.0718202	0.0676579	0.85863
ENSG00000078070	MCCC1	738.859	0	0	0	0.13139	0.0664927	0.138984	0.155982	0.0756159	0.163092	0.0245924	0.0483949	0.944529
ENSG00000078081	LAMP3	4.60743	0	0	0	-0.556237	0.249044	0.0891687	-0.527465	0.289565	0.221232	0.0287724	0.196808	0.985848
ENSG00000078098	FAP	12.8491	0	0	0	0.664037	0.347164	0.154176	0.856818	0.391601	0.139143	0.192781	0.244515	0.906598
ENSG00000078114	NEBL	7902.76	1	0	0	0.328687	0.103855	0.0145228	0.184998	0.118148	0.296096	-0.143689	0.0757517	0.705124
ENSG00000078124	ACER3	628.436	0	0	0	0.206562	0.168745	0.399864	0.271957	0.191938	0.347662	0.0653948	0.123002	0.944018
ENSG00000078140	UBE2K	3019.68	1	0	0	0.509689	0.145181	0.00725437	0.408856	0.165152	0.0932895	-0.100833	0.105865	0.879368
ENSG00000078142	PIK3C3	3428.17	1	0	0	0.322609	0.0992797	0.0122657	0.223914	0.112939	0.181084	-0.0986943	0.072396	0.803296
ENSG00000078177	N4BP2	997.49	0	0	0	0.250796	0.118101	0.10827	0.13511	0.134355	0.521332	-0.115686	0.0861074	0.806286
ENSG00000078237	TIGAR	135.373	0	0	0	0.368971	0.181525	0.126794	0.365162	0.206323	0.234842	-0.00380823	0.131794	0.996539
ENSG00000078246	TULP3	460.624	0	0	0	-0.120421	0.0924779	0.364278	-0.105629	0.105264	0.522512	0.0147921	0.0675758	0.978941
ENSG00000078269	SYNJ2	1108.24	0	0	0	0.146586	0.370095	0.818051	0.605175	0.421008	0.340323	0.458589	0.269929	0.747689
ENSG00000078295	ADCY2	1183.24	0	0	0	-0.113669	0.153089	0.6396	-0.332566	0.174203	0.199082	-0.218897	0.111751	0.686178
ENSG00000078304	PPP2R5C	1813.85	1	0	0	0.130834	0.0458758	0.0273936	0.0653206	0.0521979	0.413823	-0.065513	0.0334398	0.686178
ENSG00000078319	PMS2P1	173.464	0	0	0	-0.293354	0.119209	0.0583516	-0.286763	0.135853	0.153357	0.00659163	0.0875037	0.993118
ENSG00000078328	RBFOX1	2242.48	0	0	0	0.043022	0.0986838	0.797826	-0.0110091	0.112274	0.959239	-0.0540311	0.0719934	0.913269
ENSG00000078369	GNB1	5038.09	0	0	0	0.13237	0.0802232	0.230118	0.0390347	0.0912681	0.806987	-0.0933348	0.0585192	0.763167
ENSG00000078399	HOXA9	0.147018	0	0	0	-0.0568742	1.6187	NA	0.970637	1.84063	NA	1.02751	1.1795	NA
ENSG00000078401	EDN1	72.1926	0	0	0	-0.291704	0.30898	0.53576	0.277948	0.351216	0.625125	0.569652	0.225093	0.502934
ENSG00000078403	MLLT10	2021.31	0	0	0	0.17346	0.0812436	0.106039	0.147606	0.0924199	0.285905	-0.0258536	0.0592337	0.953022
ENSG00000078487	ZCWPW1	103.915	0	0	0	-0.155165	0.138973	0.450327	-0.110545	0.158267	0.670925	0.0446204	0.101726	0.952644
ENSG00000078549	ADCYAP1R1	2411.9	-1	0	0	-0.292697	0.0981339	0.0209871	-0.313308	0.111664	0.0570365	-0.0206105	0.0716395	0.974175
ENSG00000078579	FGF20	48.7269	1	0	0	0.465162	0.179009	0.0444497	0.36969	0.20316	0.221902	-0.0954724	0.128674	0.91549
ENSG00000078589	P2RY10	0.426938	0	0	0	-1.45234	0.697197	NA	-0.978736	0.814743	NA	0.473603	0.568814	0.90023
ENSG00000078596	ITM2A	192.982	-1	0	0	-0.509682	0.19498	0.0430934	-0.566302	0.222054	0.0841765	-0.0566199	0.142782	0.95963
ENSG00000078618	NRDC	1974.57	1	0	0	0.145619	0.0539634	0.0368022	0.0930631	0.0613923	0.312558	-0.0525559	0.0393347	0.80664
ENSG00000078668	VDAC3	1548.92	1	0	0	0.368384	0.128686	0.0268486	0.153471	0.1464	0.502162	-0.214913	0.0938398	0.583496
ENSG00000078674	PCM1	8328.21	0	0	0	0.106781	0.068966	0.265501	-0.0670355	0.0784645	0.593427	-0.173817	0.0503152	0.134737
ENSG00000078687	TNRC6C	2384.7	-1	0	0	-0.381503	0.0980648	0.00315387	-0.306873	0.111581	0.0615671	0.0746297	0.0715884	0.861822
ENSG00000078699	CBFA2T2	1021.62	0	0	0	-0.0935834	0.0911835	0.494384	-0.0219607	0.103743	0.909879	0.0716227	0.0665379	0.855494
ENSG00000078725	BRINP1	985.069	0	0	0	-0.0908748	0.087184	0.486381	-0.110613	0.0992168	0.472899	-0.0197379	0.0636578	0.971671
ENSG00000078747	ITCH	2080.09	1	0	0	0.283306	0.0897669	0.0148124	0.241018	0.10211	0.109144	-0.0422879	0.0654318	0.929429
ENSG00000078795	PKD2L2	5.02581	0	0	0	-0.289653	0.247285	0.423716	-0.105864	0.282177	0.832442	0.183789	0.18418	0.870448
ENSG00000078804	TP53INP2	2325.55	-1	0	0	-0.93258	0.322227	0.025129	-0.650473	0.366586	0.23381	0.282106	0.235091	0.835762
ENSG00000078808	SDF4	834.787	-1	-1	0	-0.461657	0.131543	0.00726562	-0.501807	0.14972	0.0238375	-0.0401507	0.0961273	0.956242
ENSG00000078814	MYH7B	115.954	0	0	0	-0.428149	0.247518	0.205637	-0.30373	0.281727	0.489283	0.124419	0.180973	0.924798
ENSG00000078898	BPIFB2	0.0423923	0	0	0	0.0388116	4.10596	NA	0	4.67112	NA	-0.015999	2.99529	NA
ENSG00000078900	TP73	160.66	-1	0	0	-0.598312	0.193242	0.016616	-0.444204	0.220006	0.172981	0.154109	0.141485	0.853407
ENSG00000078902	TOLLIP	1495.36	0	0	0	-0.23024	0.0996862	0.077528	-0.189828	0.113429	0.262732	0.0404123	0.0727735	0.939991
ENSG00000078967	UBE2D4	389.904	0	0	0	-0.127111	0.0940613	0.343345	-0.126076	0.107088	0.445028	0.00103505	0.0687668	0.998
ENSG00000079101	CLUL1	66.9007	0	0	0	0.530329	0.235366	0.0862195	0.31995	0.267593	0.436935	-0.210379	0.17071	0.828682
ENSG00000079102	RUNX1T1	4528.15	0	0	0	0.110384	0.117628	0.538346	0.065723	0.133819	0.774846	-0.0446606	0.0858045	0.944289
ENSG00000079112	CDH17	0.0554552	0	0	0	-0.124262	3.01279	NA	-0.188791	3.42747	NA	-0.0645296	2.19781	NA
ENSG00000079134	THOC1	1123.24	0	0	0	0.101209	0.101943	0.511195	0.0757476	0.115976	0.694363	-0.0254612	0.0743456	0.967642
ENSG00000079150	FKBP7	75.1239	1	1	0	0.494017	0.141654	0.00759183	0.478543	0.160519	0.0420625	-0.015474	0.101343	0.985136
ENSG00000079156	OSBPL6	1034.39	1	0	0	0.256291	0.100286	0.0485599	0.135627	0.114089	0.439995	-0.120664	0.0731038	0.755663
ENSG00000079215	SLC1A3	14429	0	0	0	0.163606	0.1926	0.58366	-0.27431	0.219112	0.413599	-0.437916	0.140504	0.245594
ENSG00000079246	XRCC5	3835.19	1	0	0	0.314021	0.111734	0.0297077	0.171063	0.127111	0.375587	-0.142958	0.0814917	0.732234
ENSG00000079257	LXN	88.2896	0	0	0	0.384968	0.173303	0.0912002	0.352674	0.196878	0.229081	-0.0322948	0.125438	0.976295
ENSG00000079263	SP140	39.7957	0	0	0	-0.250705	0.223318	0.447302	-0.435467	0.255035	0.252366	-0.184762	0.164775	0.84743
ENSG00000079277	MKNK1	507.501	-1	0	0	-0.308098	0.114632	0.0375744	-0.165234	0.130446	0.406732	0.142864	0.0837469	0.747577
ENSG00000079308	TNS1	1492.36	0	0	0	-0.401186	0.2483	0.24138	-0.180542	0.282479	0.700959	0.220644	0.181154	0.832391
ENSG00000079313	REXO1	567.687	-1	-1	0	-0.80994	0.16829	0.000423409	-0.751895	0.191551	0.00859349	0.0580442	0.123031	0.948942
ENSG00000079332	SAR1A	1447.73	1	0	0	0.25128	0.0930545	0.0366549	0.116137	0.105865	0.480962	-0.135143	0.067847	0.673846
ENSG00000079335	CDC14A	51.3874	0	0	0	-0.166073	0.185924	0.561308	-0.164859	0.211868	0.631669	0.00121383	0.136352	0.998609
ENSG00000079337	RAPGEF3	379.949	0	0	0	-0.576238	0.283808	0.127287	-0.425318	0.322919	0.386998	0.15092	0.207181	0.917873
ENSG00000079385	CEACAM1	5.08741	0	0	0	-0.30663	0.401898	0.629288	-0.300996	0.459337	0.693508	0.00563418	0.298788	0.997868
ENSG00000079387	SENP1	512.468	0	0	0	0.178862	0.0718495	0.0550999	0.0549244	0.0817756	0.684297	-0.123938	0.0523557	0.559749
ENSG00000079393	DUSP13	0.470346	0	0	0	-0.599321	0.592893	NA	-0.475815	0.682934	NA	0.123506	0.460338	0.975568
ENSG00000079432	CIC	2372.49	-1	-1	0	-0.858503	0.165404	0.000190714	-0.798153	0.188194	0.00514571	0.0603495	0.120728	0.945418
ENSG00000079435	LIPE	272.946	0	0	0	0.0735722	0.294428	0.889391	0.344983	0.334882	0.51034	0.271411	0.214634	0.821057
ENSG00000079459	FDFT1	992.024	0	0	0	0.19024	0.13829	0.333277	0.142634	0.157318	0.567779	-0.047606	0.100842	0.948856
ENSG00000079462	PAFAH1B3	172.907	0	0	0	0.0675046	0.137554	0.770441	0.120328	0.156449	0.636449	0.0528232	0.100179	0.944224
ENSG00000079482	OPHN1	966.23	0	0	0	0.0732439	0.0490416	0.286028	-0.00206554	0.0558289	0.985197	-0.0753094	0.0357866	0.636937
ENSG00000079557	AFM	0.231074	0	0	0	-0.392319	1.75072	NA	-1.03967	1.9922	NA	-0.647351	1.2781	NA
ENSG00000079616	KIF22	165.855	0	0	0	-0.15477	0.0971274	0.249158	-0.278506	0.110875	0.0886846	-0.123736	0.0715306	0.740403
ENSG00000079689	SCGN	701.725	0	0	0	0.483849	0.284377	0.214365	0.247055	0.323511	0.639562	-0.236795	0.207392	0.845176
ENSG00000079691	CARMIL1	1821.12	0	0	0	-0.023536	0.0897868	0.883766	-0.187874	0.102177	0.216717	-0.164338	0.0655462	0.517481
ENSG00000079739	PGM1	508.919	0	0	0	0.119157	0.0988736	0.408059	-0.000568406	0.112523	0.99805	-0.119726	0.0721352	0.753419
ENSG00000079785	DDX1	1776.25	1	0	0	0.350408	0.130774	0.0381787	0.163609	0.148773	0.479991	-0.1868	0.0953669	0.686178
ENSG00000079805	DNM2	1452.17	0	0	0	-0.38954	0.167803	0.0758127	-0.245916	0.190911	0.398238	0.143624	0.122451	0.841524
ENSG00000079819	EPB41L2	1092.41	0	0	0	-0.0955947	0.219238	0.797791	0.0427135	0.24941	0.928012	0.138308	0.159932	0.891223
ENSG00000079841	RIMS1	20153.7	0	0	0	0.0263579	0.13085	0.91159	-0.265022	0.148863	0.232042	-0.29138	0.0954582	0.267621
ENSG00000079931	MOXD1	5.15649	0	0	0	0.232732	0.331222	0.659384	0.354815	0.37368	0.547665	0.122084	0.233723	0.944289
ENSG00000079950	STX7	2822.02	1	1	0	0.428466	0.11549	0.00462145	0.433652	0.131367	0.0252914	0.00518581	0.0841921	0.993621
ENSG00000079974	RABL2B	397.902	0	0	0	-0.08054	0.0861398	0.540223	-0.0480233	0.098043	0.775628	0.0325167	0.0629161	0.944289
ENSG00000079999	KEAP1	550.934	0	0	0	-0.0683366	0.124679	0.740286	0.0545536	0.141831	0.827342	0.12289	0.0909405	0.804547
ENSG00000080007	DDX43	11.8892	0	0	0	-0.124264	0.318497	0.82108	0.0754028	0.362187	0.91181	0.199667	0.231917	0.892721
ENSG00000080031	PTPRH	31.0788	0	0	0	0.615416	0.517248	0.414917	0.598995	0.587898	0.515562	-0.016421	0.375395	0.994881
ENSG00000080166	DCT	38.4561	0	0	0	0.10637	0.204392	0.755577	-0.216973	0.233423	0.557121	-0.323342	0.150226	0.620142
ENSG00000080189	SLC35C2	405.907	-1	-1	0	-0.496637	0.130217	0.00373123	-0.476733	0.148271	0.0295001	0.0199041	0.095321	0.979984
ENSG00000080200	CRYBG3	519.902	0	0	0	-0.107043	0.238503	0.791087	0.171018	0.271303	0.705079	0.278061	0.173951	0.763167
ENSG00000080224	EPHA6	1557.12	0	0	0	0.109795	0.179176	0.70711	0.0375247	0.203841	0.922647	-0.0722705	0.130703	0.940052
ENSG00000080293	SCTR	0.58071	0	0	0	-0.0320165	0.605384	NA	0.243434	0.68146	NA	0.275451	0.424583	0.92926
ENSG00000080298	RFX3	3375.91	1	0	0	0.449448	0.124048	0.00562879	0.342446	0.141113	0.0998513	-0.107002	0.0904554	0.839302
ENSG00000080345	RIF1	7081.97	1	0	0	0.281596	0.0990735	0.027918	0.163601	0.112709	0.335613	-0.117994	0.0722636	0.757421
ENSG00000080371	RAB21	2255.1	1	1	0	0.429546	0.119346	0.00595979	0.40078	0.135752	0.0444637	-0.0287658	0.0869974	0.968799
ENSG00000080493	SLC4A4	6397.68	0	0	0	0.125486	0.159437	0.616527	-0.253592	0.181389	0.354983	-0.379078	0.116318	0.186359
ENSG00000080503	SMARCA2	5407.5	0	0	0	0.0521824	0.0686784	0.630843	0.0166846	0.0781343	0.909031	-0.0354978	0.0501003	0.921274
ENSG00000080511	RDH8	0.0236076	0	0	0	-0.00129484	5.08598	NA	0	5.78605	NA	0.0193744	3.71023	NA
ENSG00000080546	SESN1	1292.97	1	0	0	0.228367	0.0853873	0.0385003	0.224954	0.0971185	0.116724	-0.00341244	0.0622109	0.993995
ENSG00000080561	MID2	290.118	1	0	0	0.210097	0.0825656	0.0495484	0.159126	0.0938902	0.256442	-0.0509716	0.0599749	0.895675
ENSG00000080572	PIH1D3	0.0827843	0	0	0	-0.16425	2.2048	NA	-0.309126	2.50828	NA	-0.144877	1.60838	NA
ENSG00000080573	COL5A3	224.663	-1	0	0	-0.768819	0.233847	0.0113927	-0.626961	0.266171	0.109955	0.141858	0.170999	0.900729
ENSG00000080603	SRCAP	133.811	-1	0	0	-0.397772	0.140492	0.0285508	-0.215597	0.159959	0.374817	0.182175	0.102959	0.72973
ENSG00000080608	PUM3	648.274	0	0	0	0.060758	0.0790351	0.626146	-0.00589674	0.0899482	0.973905	-0.0666547	0.0576692	0.843749
ENSG00000080618	CPB2	0.425901	0	0	0	-1.08454	1.00379	NA	-1.55605	1.16017	NA	-0.471507	0.776592	0.933828
ENSG00000080644	CHRNA3	264.605	0	0	0	0.484773	0.297668	0.237066	0.213738	0.338631	0.704762	-0.271036	0.217014	0.8249
ENSG00000080709	KCNN2	520.518	0	0	0	0.162925	0.120724	0.343873	-0.167451	0.137445	0.427145	-0.330376	0.088177	0.0691449
ENSG00000080802	CNOT4	1394.21	1	0	0	0.248457	0.0706937	0.00721258	0.187073	0.0804106	0.115099	-0.0613841	0.0514946	0.836722
ENSG00000080815	PSEN1	1064.49	0	0	0	0.243871	0.129474	0.161729	0.267028	0.147272	0.223465	0.0231576	0.0943743	0.97677
ENSG00000080819	CPOX	310.547	0	0	0	0.207619	0.16961	0.399864	0.400595	0.192838	0.159962	0.192976	0.123448	0.766584
ENSG00000080822	CLDND1	2079.37	0	0	0	0.337217	0.259647	0.365725	0.507689	0.295369	0.249223	0.170472	0.189373	0.887196
ENSG00000080823	MOK	262.2	0	0	0	-0.280785	0.119378	0.071733	-0.233857	0.135932	0.248845	0.0469285	0.0873861	0.943582
ENSG00000080824	HSP90AA1	25094.3	1	0	0	0.764089	0.282614	0.0364763	0.76299	0.321511	0.106958	-0.00109866	0.20616	0.998943
ENSG00000080839	RBL1	570.733	0	0	0	0.221052	0.115894	0.155589	0.205069	0.131817	0.299554	-0.0159826	0.0844236	0.982192
ENSG00000080845	DLGAP4	960.586	-1	0	0	-0.313546	0.119975	0.0431383	-0.306884	0.136532	0.128428	0.00666144	0.0876252	0.993118
ENSG00000080854	IGSF9B	4212.88	-1	0	0	-0.574235	0.192802	0.0211247	-0.511578	0.219347	0.114094	0.0626568	0.14067	0.952165
ENSG00000080910	CFHR2	0.0891791	0	0	0	-0.863839	2.33195	NA	-1.0176	2.65296	NA	-0.153765	1.70122	NA
ENSG00000080947	CROCCP3	1391.4	-1	0	0	-0.431081	0.167382	0.046621	-0.282487	0.190435	0.324199	0.148595	0.122152	0.832391
ENSG00000080986	NDC80	1.4257	0	0	0	0.154735	0.492033	0.858691	-0.23913	0.569635	NA	-0.393864	0.370476	0.858548
ENSG00000081014	AP4E1	620.764	1	0	0	0.281576	0.0972978	0.0251325	0.283641	0.110636	0.0822315	0.00206541	0.0707892	0.996525
ENSG00000081019	RSBN1	2179.61	1	0	0	0.360825	0.123368	0.0235328	0.234653	0.140342	0.263161	-0.126172	0.0899579	0.798976
ENSG00000081026	MAGI3	1118.28	0	0	0	0.106236	0.0669968	0.251852	-0.000671035	0.0762447	0.996456	-0.106907	0.0488789	0.615857
ENSG00000081041	CXCL2	12.9059	-1	-1	0	-1.07728	0.366244	0.0227759	-1.28875	0.42045	0.0368255	-0.211469	0.275847	0.911247
ENSG00000081051	AFP	0.0661625	0	0	0	0.200436	2.2371	NA	0.109933	2.54502	NA	-0.0905027	1.63194	NA
ENSG00000081052	COL4A4	69.8145	0	0	0	-0.233465	0.169362	0.332109	-0.152722	0.19288	0.625079	0.0807424	0.124108	0.929134
ENSG00000081059	TCF7	23.0051	0	0	0	-0.52886	0.317979	0.226054	-0.318199	0.362195	0.581964	0.21066	0.233616	0.887196
ENSG00000081087	OSTM1	517.364	0	0	0	0.3523	0.140921	0.0539407	0.268963	0.160283	0.261398	-0.0833368	0.102642	0.903918
ENSG00000081138	CDH7	1769.51	0	0	0	0.316026	0.155686	0.127373	0.201876	0.17711	0.461287	-0.11415	0.113541	0.868512
ENSG00000081148	IMPG2	82.4819	0	0	0	0.301936	0.169521	0.190622	0.29451	0.192591	0.307977	-0.00742623	0.122819	0.993956
ENSG00000081154	PCNP	2285.14	1	0	0	0.452111	0.144266	0.0154453	0.316758	0.164113	0.19374	-0.135353	0.105197	0.815946
ENSG00000081177	EXD2	757.278	0	0	0	0.108842	0.0492121	0.0927567	0.115825	0.0559695	0.161843	0.00698361	0.0357941	0.981102
ENSG00000081181	ARG2	205.891	0	0	0	0.295499	0.166497	0.192464	0.222663	0.18936	0.445626	-0.0728359	0.12119	0.934925
ENSG00000081189	MEF2C	958.29	1	0	0	0.373213	0.116924	0.0137337	0.25328	0.132997	0.200251	-0.119933	0.0851982	0.798889
ENSG00000081237	PTPRC	197.285	0	0	0	-0.447219	0.315923	0.316756	-0.504126	0.359532	0.353491	-0.0569072	0.230766	0.97677
ENSG00000081248	CACNA1S	1.07665	0	0	0	-0.259671	0.483406	0.746094	-0.331035	0.562988	NA	-0.0713639	0.375795	0.982192
ENSG00000081277	PKP1	4.29282	0	0	0	-0.147776	0.39162	0.827159	-0.335041	0.449613	0.648139	-0.187264	0.293155	0.929429
ENSG00000081307	UBA5	964.085	1	0	0	0.431151	0.117035	0.00487328	0.289854	0.133121	0.141194	-0.141297	0.0852598	0.754079
ENSG00000081320	STK17B	627.78	0	0	0	0.504169	0.247038	0.125092	0.317363	0.281021	0.465933	-0.186806	0.180116	0.863
ENSG00000081377	CDC14B	461.874	0	0	0	-0.0448207	0.198432	0.900325	0.040898	0.225742	0.924112	0.0857187	0.144751	0.935559
ENSG00000081386	ZNF510	1337.21	0	0	0	0.19977	0.105765	0.160434	0.149867	0.120316	0.416458	-0.0499025	0.0771148	0.92926
ENSG00000081479	LRP2	704.719	0	1	0	0.484731	0.461588	0.483021	1.55935	0.525031	0.0429674	1.07462	0.336544	0.21064
ENSG00000081665	ZNF506	1170.54	1	1	0	0.345907	0.0951602	0.00549079	0.366127	0.108215	0.0226164	0.0202206	0.0692831	0.973662
ENSG00000081692	JMJD4	186.831	-1	0	0	-0.414343	0.127247	0.0120941	-0.413628	0.145034	0.052507	0.00071471	0.0934723	0.998609
ENSG00000081721	DUSP12	228.105	1	0	0	0.317986	0.0956046	0.0105218	0.283251	0.108625	0.0765493	-0.0347343	0.0692052	0.944981
ENSG00000081760	AACS	408.572	0	0	0	-0.240578	0.127052	0.159232	-0.17714	0.144597	0.42453	0.0634385	0.0928273	0.925917
ENSG00000081791	DELE1	1100.33	0	0	0	-0.185183	0.0903795	0.123417	-0.171267	0.102853	0.264918	0.0139154	0.0660037	0.97991
ENSG00000081800	SLC13A1	0.95785	0	0	0	-0.283272	0.514186	0.739184	-0.681575	0.610539	NA	-0.398304	0.419899	0.880238
ENSG00000081803	CADPS2	10986.2	0	0	0	0.24661	0.132397	0.167209	0.0833368	0.15062	0.743043	-0.163274	0.0965799	0.748641
ENSG00000081818	PCDHB4	300.868	1	0	0	0.332376	0.117891	0.0292396	0.198355	0.134088	0.325592	-0.134021	0.0857594	0.766584
ENSG00000081842	PCDHA6	259.273	0	0	0	0.00839157	0.0958761	0.964216	0.0787498	0.109051	0.659401	0.0703582	0.0698582	0.868197
ENSG00000081853	PCDHGA2	219.011	0	0	0	-0.209487	0.135677	0.267045	0.00234621	0.154333	0.994138	0.211833	0.0990254	0.624793
ENSG00000081870	HSPB11	242.418	0	0	0	0.20692	0.104013	0.136104	0.12714	0.118322	0.490973	-0.0797808	0.0756799	0.860051
ENSG00000081913	PHLPP1	1708.26	0	0	0	-0.113846	0.165123	0.666564	-0.0247439	0.187852	0.944163	0.0891017	0.120463	0.915725
ENSG00000081923	ATP8B1	15.4636	0	0	0	-0.767128	0.302514	0.0503875	-0.321782	0.344383	0.554795	0.445347	0.223251	0.673672
ENSG00000081985	IL12RB2	1.77269	0	0	0	-0.186465	0.435365	0.8014	0.104441	0.491981	NA	0.290906	0.314851	0.883644
ENSG00000082014	SMARCD3	749.47	0	0	0	-0.242493	0.110252	0.0947679	-0.255511	0.125484	0.168919	-0.0130184	0.0805509	0.984802
ENSG00000082068	WDR70	752.733	0	0	0	0.0548074	0.0756774	0.64919	0.00861913	0.0861179	0.95818	-0.0461883	0.0552099	0.898905
ENSG00000082074	FYB1	172.289	0	0	0	-0.52335	0.346786	0.28005	-0.47981	0.394626	0.428007	0.04354	0.253274	0.983676
ENSG00000082126	MPP4	150.296	0	0	0	0.163581	0.17564	0.541881	0.207964	0.199724	0.505943	0.0443833	0.127844	0.967607
ENSG00000082146	STRADB	399.751	0	0	0	0.209295	0.112097	0.16605	0.0962541	0.127539	0.643819	-0.113041	0.0816873	0.800915
ENSG00000082153	BZW1	1682.91	1	0	0	0.38557	0.139491	0.0324687	0.208694	0.158686	0.38774	-0.176875	0.101718	0.735982
ENSG00000082175	PGR	35.6487	-1	0	0	-0.686901	0.2241	0.0176096	-0.461701	0.255506	0.225175	0.2252	0.165497	0.803296
ENSG00000082196	C1QTNF3	169.549	0	0	0	0.0875716	0.159388	0.73982	-0.133523	0.181506	0.652997	-0.221095	0.116482	0.705063
ENSG00000082212	ME2	1404.68	1	0	0	0.30739	0.0964329	0.0138623	0.23531	0.109692	0.14631	-0.0720797	0.0702733	0.864716
ENSG00000082213	C5orf22	458.246	1	0	0	0.360403	0.134817	0.0385879	0.224442	0.15335	0.331128	-0.13596	0.0981868	0.800907
ENSG00000082258	CCNT2	2135.06	1	0	0	0.312193	0.101258	0.0170456	0.220279	0.115187	0.198289	-0.0919143	0.0738238	0.826489
ENSG00000082269	FAM135A	2151.41	1	0	0	0.356038	0.102623	0.00786372	0.21883	0.116742	0.207869	-0.137208	0.0748195	0.713368
ENSG00000082293	COL19A1	1726.64	0	0	0	0.443992	0.177376	0.0536041	0.321894	0.20178	0.286527	-0.122098	0.129346	0.881031
ENSG00000082397	EPB41L3	4950.9	0	0	0	0.0791348	0.055678	0.314434	0.063913	0.0633427	0.519709	-0.0152217	0.0406096	0.962759
ENSG00000082438	COBLL1	258.28	-1	0	0	-0.572388	0.166284	0.00833892	-0.543207	0.189348	0.0509754	0.0291808	0.121755	0.977786
ENSG00000082458	DLG3	816.43	0	0	0	0.0685213	0.078436	0.571412	0.0452217	0.0892421	0.767402	-0.0232996	0.0572002	0.958232
ENSG00000082482	KCNK2	21.9434	0	0	0	0.647696	0.307352	0.111423	0.652894	0.348172	0.207662	0.00519795	0.219646	0.997204
ENSG00000082497	SERTAD4	117.067	0	0	0	0.0885751	0.187553	0.77932	0.0300358	0.21342	0.941444	-0.0585392	0.136787	0.954144
ENSG00000082512	TRAF5	86.4254	0	0	0	0.0186005	0.123675	0.935537	0.0312615	0.14075	0.90499	0.0126611	0.090177	0.986365
ENSG00000082515	MRPL22	326.611	1	0	0	0.349165	0.106802	0.011764	0.306011	0.121405	0.0879219	-0.0431532	0.0775405	0.939991
ENSG00000082516	GEMIN5	522.302	0	0	0	-0.033276	0.0497581	0.677638	-0.030201	0.0566667	0.752889	0.00307497	0.0363706	0.993118
ENSG00000082556	OPRK1	128.102	0	0	0	0.120284	0.299609	0.81503	0.269357	0.340749	0.625562	0.149073	0.21831	0.925917
ENSG00000082641	NFE2L1	2511.46	0	0	0	-0.218786	0.114805	0.156023	-0.274445	0.130625	0.155128	-0.0556584	0.0837875	0.927883
ENSG00000082684	SEMA5B	18.8835	0	0	0	-0.44809	0.225193	0.136033	-0.0435886	0.255873	0.928428	0.404501	0.165148	0.530379
ENSG00000082701	GSK3B	2997.85	1	0	0	0.288197	0.0841437	0.008587	0.20505	0.0957193	0.146906	-0.0831472	0.0613484	0.803296
ENSG00000082781	ITGB5	484.103	0	0	0	-0.261152	0.150451	0.204002	-0.351428	0.171251	0.165071	-0.0902761	0.10994	0.901543
ENSG00000082805	ERC1	7040.67	0	-1	0	-0.180821	0.0828593	0.0977416	-0.277759	0.0942738	0.0447546	-0.0969383	0.0604642	0.762454
ENSG00000082898	XPO1	4961.43	1	0	0	0.435573	0.131206	0.010644	0.321052	0.14926	0.145289	-0.114521	0.0956918	0.835762
ENSG00000082929	LINC01587	0.0138049	0	0	0	-0.0451928	5.09429	NA	0.110938	5.7955	NA	0.156131	3.71629	NA
ENSG00000082996	RNF13	1142.57	0	0	0	0.3431	0.14214	0.0637408	0.271048	0.161687	0.261778	-0.0720515	0.10362	0.922937
ENSG00000083067	TRPM3	6465.91	0	0	0	0.0118731	0.0860213	0.941636	-0.106678	0.0978676	0.48403	-0.118552	0.0627603	0.708129
ENSG00000083093	PALB2	423.914	0	0	0	0.157486	0.105779	0.287846	-0.00789874	0.120397	0.973904	-0.165385	0.0771743	0.624107
ENSG00000083097	DOP1A	4023.98	0	0	0	0.231066	0.0944331	0.0598986	0.0872944	0.107433	0.613615	-0.143771	0.0688788	0.644189
ENSG00000083099	LYRM2	483.913	1	0	0	0.319043	0.104486	0.0179947	0.209081	0.118841	0.237622	-0.109962	0.0760449	0.79152
ENSG00000083123	BCKDHB	515.305	1	0	0	0.283299	0.0974767	0.0245117	0.114128	0.110906	0.510782	-0.169171	0.0710102	0.555867
ENSG00000083168	KAT6A	3818.59	0	0	0	0.0833794	0.041925	0.136267	0.0716694	0.0476965	0.31697	-0.01171	0.0305703	0.961603
ENSG00000083223	TUT7	751.597	0	0	0	0.0859224	0.0753048	0.438663	0.0724881	0.0856728	0.59723	-0.0134343	0.0548947	0.976787
ENSG00000083290	ULK2	1629.27	0	0	0	0.0667419	0.055447	0.408601	0.000691282	0.0630973	0.99554	-0.0660506	0.0404531	0.757421
ENSG00000083307	GRHL2	0.0276539	0	0	0	-0.0494467	4.93634	NA	0.208509	5.61581	NA	0.257956	3.60106	NA
ENSG00000083312	TNPO1	3287.94	1	0	0	0.422443	0.111013	0.00381219	0.341822	0.126282	0.0657522	-0.0806216	0.0809421	0.870448
ENSG00000083444	PLOD1	305.426	0	0	0	-0.0570081	0.197263	0.87043	0.0721014	0.224401	0.858862	0.129109	0.143875	0.887196
ENSG00000083454	P2RX5	21.3339	0	0	0	-0.41926	0.205847	0.126018	-0.299153	0.235104	0.404356	0.120107	0.152759	0.907178
ENSG00000083457	ITGAE	121.075	0	0	0	-0.10236	0.0625577	0.234607	-0.0162904	0.0712738	0.902165	0.08607	0.0458357	0.709437
ENSG00000083520	DIS3	1894.27	1	0	0	0.272357	0.0970047	0.0299049	0.182459	0.11035	0.268138	-0.0898985	0.0707235	0.819625
ENSG00000083535	PIBF1	758.833	0	0	0	0.0855175	0.102358	0.590894	-0.0230209	0.116477	0.91651	-0.108538	0.0746854	0.789634
ENSG00000083544	TDRD3	937.145	0	0	0	0.178512	0.08904	0.132673	0.0299321	0.101318	0.870965	-0.14858	0.0649402	0.584029
ENSG00000083622	AC000061.1	0.0128733	0	0	0	-0.0532036	5.09429	NA	0.113547	5.7955	NA	0.166751	3.71629	NA
ENSG00000083635	NUFIP1	153.241	1	0	0	0.28791	0.105092	0.0340972	0.208563	0.119469	0.241776	-0.079347	0.0761235	0.861822
ENSG00000083642	PDS5B	3757.31	1	0	0	0.451708	0.125054	0.00576901	0.35544	0.142257	0.090534	-0.0962679	0.0911919	0.859788
ENSG00000083720	OXCT1	1638.87	1	0	0	0.345354	0.131881	0.0427163	0.172473	0.150031	0.45698	-0.172881	0.09617	0.720606
ENSG00000083750	RRAGB	491.123	0	0	0	0.183294	0.0728115	0.0521684	0.159488	0.0828021	0.194457	-0.0238056	0.0529483	0.951549
ENSG00000083782	EPYC	0	0	0	0	NA	NA	NA	NA	NA	NA	NA	NA	NA
ENSG00000083799	CYLD	2362	1	0	0	0.26733	0.0855485	0.0157494	0.1969	0.0973162	0.172015	-0.0704304	0.0623675	0.846883
ENSG00000083807	SLC27A5	105.992	0	0	0	-0.343905	0.145908	0.0710783	-0.23134	0.166203	0.357316	0.112565	0.107041	0.861369
ENSG00000083812	ZNF324	263.061	-1	-1	0	-0.400546	0.108538	0.00481834	-0.369869	0.123674	0.0415834	0.0306773	0.0796644	0.961321
ENSG00000083814	ZNF671	435.264	0	0	0	0.205701	0.0822586	0.0538599	0.180723	0.0935419	0.193323	-0.0249782	0.0598124	0.956242
ENSG00000083817	ZNF416	152.608	0	0	0	0.123686	0.0927298	0.350694	0.103919	0.105482	0.530935	-0.0197671	0.0673882	0.973329
ENSG00000083828	ZNF586	837.9	0	0	0	-0.118756	0.121183	0.517914	-0.0536338	0.137875	0.824847	0.065122	0.0884319	0.915725
ENSG00000083838	ZNF446	163.5	-1	-1	0	-0.667059	0.157773	0.00152738	-0.728113	0.1799	0.00668388	-0.061054	0.116071	0.944224
ENSG00000083844	ZNF264	1661.71	1	1	0	0.222554	0.0582891	0.00370257	0.259918	0.0662798	0.00865957	0.0373639	0.0424187	0.889017
ENSG00000083845	RPS5	1132.17	0	0	0	-0.0525639	0.138545	0.82626	-0.116651	0.157635	0.650748	-0.0640868	0.101101	0.930155
ENSG00000083857	FAT1	6085.77	0	0	0	0.176343	0.122779	0.307943	-0.00508511	0.139681	0.985483	-0.181428	0.0895665	0.665692
ENSG00000083896	YTHDC1	2782.56	1	0	0	0.237928	0.0684674	0.00780828	0.143954	0.0778892	0.21391	-0.0939741	0.049916	0.709034
ENSG00000083937	CHMP2B	507.328	1	0	0	0.425958	0.159367	0.0386224	0.291259	0.181268	0.282667	-0.134699	0.116095	0.843588
ENSG00000084070	SMAP2	1009.76	0	0	0	0.156705	0.0673877	0.0752823	0.112562	0.0766593	0.32921	-0.0441436	0.049099	0.887196
ENSG00000084072	PPIE	438.828	0	0	0	-0.053871	0.062293	0.576021	-0.0515531	0.0709362	0.656642	0.00231792	0.0455413	0.994224
ENSG00000084073	ZMPSTE24	535.208	1	0	0	0.515134	0.15917	0.012602	0.441034	0.18101	0.0984238	-0.0741006	0.115877	0.929429
ENSG00000084090	STARD7	2088.72	1	0	0	0.289832	0.0932745	0.0162746	0.240509	0.106101	0.125482	-0.0493228	0.0679925	0.917873
ENSG00000084092	NOA1	254.615	0	0	0	0.0442944	0.0673421	0.684011	0.0136947	0.0766801	0.925014	-0.0305997	0.0491268	0.931627
ENSG00000084093	REST	274.745	0	0	0	-0.0120153	0.157373	0.96882	-0.0978158	0.179108	0.746096	-0.0858005	0.114904	0.91386
ENSG00000084110	HAL	6.78158	0	0	0	-0.608863	0.241142	0.051508	-0.638954	0.279594	0.122034	-0.0300914	0.188512	0.985015
ENSG00000084112	SSH1	1613.1	-1	0	0	-0.294049	0.0878723	0.0101148	-0.238189	0.0999936	0.105473	0.0558601	0.0641698	0.889988
ENSG00000084207	GSTP1	607.33	0	0	0	0.00509562	0.138786	0.984894	-0.0514626	0.157916	0.856439	-0.0565582	0.101275	0.939872
ENSG00000084234	APLP2	8320.41	0	0	0	0.258256	0.104853	0.058102	0.161733	0.119284	0.371448	-0.0965226	0.0764821	0.821114
ENSG00000084444	FAM234B	1305.32	0	0	0	0.276747	0.120935	0.0807941	0.175813	0.137575	0.402262	-0.100934	0.0881752	0.844693
ENSG00000084453	SLCO1A2	979.811	0	0	0	-0.00797281	0.280831	0.988367	0.22401	0.31947	0.669724	0.231983	0.204839	0.846622
ENSG00000084463	WBP11	933.078	0	0	0	0.153447	0.0756994	0.127948	0.0856037	0.086124	0.527268	-0.0678433	0.0551785	0.829216
ENSG00000084623	EIF3I	507.421	0	0	0	0.243811	0.127774	0.155433	0.160861	0.145349	0.476795	-0.08295	0.0931113	0.887393
ENSG00000084628	NKAIN1	319.582	-1	-1	0	-0.475572	0.140943	0.00955498	-0.562544	0.160548	0.0178321	-0.0869715	0.103273	0.897939
ENSG00000084636	COL16A1	568.407	0	0	0	-0.298149	0.258269	0.43157	-0.00390713	0.293809	0.995059	0.294242	0.188418	0.767234
ENSG00000084652	TXLNA	680.65	-1	0	0	-0.315455	0.100696	0.015489	-0.263953	0.114616	0.118885	0.0515026	0.0736093	0.922426
ENSG00000084674	APOB	14.6358	0	0	0	-0.466067	0.497963	0.539745	-1.34517	0.570898	0.109837	-0.879098	0.370892	0.559344
ENSG00000084676	NCOA1	3979.95	0	0	0	0.114353	0.0552925	0.119359	0.0252746	0.0629092	0.81888	-0.0890784	0.0403328	0.611932
ENSG00000084693	AGBL5	178.8	-1	-1	0	-0.348392	0.0872216	0.00254748	-0.330612	0.0995674	0.0246116	0.0177806	0.0644303	0.974688
ENSG00000084710	EFR3B	2096.32	0	0	0	-0.148011	0.0843843	0.198443	-0.18014	0.0960207	0.207372	-0.0321298	0.0616002	0.944289
ENSG00000084731	KIF3C	2741.71	0	0	0	-0.0550428	0.0967935	0.729551	-0.0436077	0.110122	0.821715	0.0114351	0.0706199	0.984795
ENSG00000084733	RAB10	1724.44	1	0	0	0.346654	0.101038	0.00850187	0.221063	0.114937	0.195276	-0.12559	0.0736518	0.747577
ENSG00000084734	GCKR	25.0829	0	0	0	-0.290109	0.184156	0.255532	-0.290449	0.210573	0.363059	-0.000339498	0.13675	0.999358
ENSG00000084754	HADHA	1540.64	0	0	0	0.140182	0.0876462	0.247153	0.0245552	0.0997217	0.893516	-0.115627	0.0639325	0.720013
ENSG00000084764	MAPRE3	1159.44	0	0	0	0.0705314	0.0984325	0.652923	0.0931033	0.111977	0.604597	0.0225719	0.0717805	0.970829
ENSG00000084774	CAD	427.49	0	0	0	-0.291323	0.117314	0.0557713	-0.182652	0.133513	0.367062	0.10867	0.0857335	0.820457
ENSG00000085063	CD59	2575.93	0	0	0	0.159267	0.117915	0.343495	0.0672257	0.134147	0.770047	-0.092041	0.0860103	0.85723
ENSG00000085117	CD82	234.966	0	0	0	0.143771	0.193856	0.640054	0.10597	0.220533	0.779575	-0.0378013	0.141334	0.975568
ENSG00000085185	BCORL1	432.14	-1	0	0	-0.426884	0.117784	0.0056249	-0.361434	0.134094	0.0670222	0.0654501	0.0861906	0.91168
ENSG00000085224	ATRX	9835.66	1	0	0	0.306478	0.102254	0.0203359	0.180885	0.116327	0.299764	-0.125593	0.0745856	0.750452
ENSG00000085231	AK6	133.491	1	0	0	0.489673	0.151448	0.0126669	0.396162	0.172056	0.118911	-0.093511	0.109591	0.894836
ENSG00000085265	FCN1	4.10891	-1	-1	0	-2.49607	0.384182	8.92725e-07	-2.66043	0.456813	1.85292e-05	-0.164363	0.325919	0.944551
ENSG00000085274	MYNN	1004.22	1	0	0	0.414518	0.135645	0.0179092	0.323074	0.154289	0.156576	-0.0914437	0.0988471	0.883644
ENSG00000085276	MECOM	98.5174	-1	0	0	-0.876692	0.241306	0.00550763	-0.619665	0.27476	0.127237	0.257027	0.1769	0.789634
ENSG00000085365	SCAMP1	2992.96	1	0	0	0.53909	0.155138	0.00780828	0.397026	0.17648	0.128026	-0.142064	0.113132	0.824174
ENSG00000085377	PREP	467.64	0	0	0	0.205123	0.0911731	0.0866739	0.177651	0.10369	0.25093	-0.0274716	0.0663498	0.956844
ENSG00000085382	HACE1	1627.45	1	0	0	0.336821	0.100461	0.0100117	0.283591	0.11427	0.092556	-0.0532295	0.0732125	0.917873
ENSG00000085415	SEH1L	610.333	1	0	0	0.251131	0.0960161	0.0430017	0.185615	0.109211	0.254838	-0.0655153	0.0699153	0.882215
ENSG00000085433	WDR47	1702.41	1	0	0	0.360565	0.121185	0.0212884	0.176241	0.137864	0.402128	-0.184325	0.0883655	0.64483
ENSG00000085449	WDFY1	565.936	1	0	0	0.323521	0.124757	0.0449303	0.240453	0.141899	0.256442	-0.0830686	0.0908655	0.885551
ENSG00000085465	OVGP1	129.888	0	0	0	-0.021026	0.164229	0.94593	-0.0915341	0.186972	0.775742	-0.0705081	0.119999	0.936591
ENSG00000085491	SLC25A24	203.857	0	0	0	0.222297	0.142619	0.261882	0.118799	0.162254	0.654316	-0.103499	0.103875	0.870448
ENSG00000085511	MAP3K4	1826.02	0	0	0	0.0412365	0.0715806	0.725898	-0.0497635	0.0814523	0.715089	-0.091	0.0522366	0.735624
ENSG00000085514	PILRA	134.323	-1	-1	0	-0.391851	0.101163	0.00327984	-0.355446	0.115485	0.0360806	0.0364055	0.0747752	0.947353
ENSG00000085552	IGSF9	2.64826	0	0	0	-0.262123	0.41023	0.693727	-0.245993	0.471637	NA	0.0161299	0.308496	0.994045
ENSG00000085563	ABCB1	237.129	-1	0	0	-0.719617	0.21683	0.010671	-0.455028	0.246755	0.215289	0.264589	0.158492	0.752888
ENSG00000085644	ZNF213	225.92	-1	0	0	-0.430513	0.139351	0.016846	-0.362529	0.158694	0.122175	0.0679842	0.102089	0.927124
ENSG00000085662	AKR1B1	622.974	0	0	0	0.174366	0.0876111	0.135961	0.118613	0.0996653	0.439356	-0.0557529	0.0638308	0.889479
ENSG00000085719	CPNE3	1626.96	1	0	0	0.33518	0.108715	0.0170456	0.186581	0.123674	0.314951	-0.148599	0.0792613	0.709437
ENSG00000085721	RRN3	988.222	1	0	0	0.327045	0.0993038	0.01127	0.249934	0.112949	0.134814	-0.077111	0.0723341	0.85826
ENSG00000085733	CTTN	1496.29	0	0	0	-0.110536	0.115884	0.531161	-0.109836	0.13185	0.604054	0.000700156	0.0845651	0.998609
ENSG00000085741	WNT11	36.0319	0	0	0	0.0832816	0.193483	0.80032	-0.0255445	0.220449	0.951363	-0.108826	0.141333	0.910619
ENSG00000085760	MTIF2	278.291	0	0	0	0.222138	0.109214	0.126551	0.121384	0.124249	0.534707	-0.100754	0.0795105	0.820507
ENSG00000085788	DDHD2	2239.2	1	0	0	0.242811	0.0955564	0.0498529	0.108048	0.108711	0.527268	-0.134763	0.0696866	0.694861
ENSG00000085831	TTC39A	25.3842	0	0	0	0.264289	0.191886	0.332666	0.196205	0.217996	0.570537	-0.0680832	0.138343	0.9463
ENSG00000085832	EPS15	3518.8	1	0	0	0.335575	0.104499	0.0131902	0.191718	0.11888	0.280882	-0.143857	0.0762088	0.708682
ENSG00000085840	ORC1	24.4625	0	0	0	-0.107008	0.197386	0.743364	-0.0332495	0.224714	0.938872	0.0737582	0.144458	0.944529
ENSG00000085871	MGST2	134.036	0	0	0	0.0601579	0.107019	0.733037	0.114277	0.121689	0.552005	0.0541192	0.0778176	0.922937
ENSG00000085872	CHERP	529.378	-1	-1	0	-0.511031	0.123667	0.00188392	-0.430606	0.140776	0.037183	0.0804252	0.0904551	0.887567
ENSG00000085978	ATG16L1	684.672	0	0	0	0.00262951	0.0577203	0.981182	0.0800662	0.0656517	0.42668	0.0774367	0.0420528	0.713368
ENSG00000085982	USP40	646.052	0	0	0	-0.13136	0.137584	0.530596	-0.0834272	0.156542	0.752889	0.0479324	0.100412	0.948626
ENSG00000085998	POMGNT1	514.249	0	0	0	-0.0941428	0.138511	0.671928	-0.0534011	0.157598	0.850555	0.0407418	0.101084	0.959077
ENSG00000085999	RAD54L	32.0962	0	0	0	-0.0276958	0.240898	0.951936	0.195164	0.273635	0.66389	0.22286	0.174998	0.819625
ENSG00000086015	MAST2	767.559	-1	0	0	-0.286367	0.0963249	0.0213981	-0.21613	0.109628	0.183389	0.070237	0.070388	0.870448
ENSG00000086061	DNAJA1	2454.54	1	0	0	0.725913	0.24729	0.0230406	0.787608	0.281305	0.0573536	0.0616957	0.180335	0.967642
ENSG00000086062	B4GALT1	256.624	-1	0	0	-0.307462	0.0763557	0.00235993	-0.228851	0.0870409	0.0739614	0.0786104	0.0561683	0.799201
ENSG00000086065	CHMP5	731.797	0	0	0	0.341414	0.141338	0.0635242	0.136139	0.160796	0.597099	-0.205275	0.103045	0.673846
ENSG00000086102	NFX1	1256.22	0	0	0	-0.0769717	0.066713	0.431892	-0.118481	0.0759328	0.297857	-0.0415093	0.0487288	0.895159
ENSG00000086159	AQP6	25.8588	0	0	0	0.235082	0.259381	0.554886	0.192685	0.294905	0.694267	-0.0423968	0.188042	0.978583
ENSG00000086189	DIMT1	180.869	1	0	0	0.328547	0.100816	0.0120383	0.296631	0.114512	0.0786733	-0.0319159	0.0728675	0.952765
ENSG00000086200	IPO11	619.107	1	0	0	0.304602	0.10146	0.0201133	0.193552	0.115408	0.261601	-0.11105	0.0738837	0.77973
ENSG00000086205	FOLH1	244.496	0	0	0	0.288081	0.422709	0.670842	0.603969	0.480793	0.41169	0.315888	0.308137	0.864766
ENSG00000086232	EIF2AK1	1173.21	0	0	0	0.141548	0.0658377	0.103364	0.0619035	0.0749102	0.607046	-0.0796444	0.0480006	0.753886
ENSG00000086288	NME8	4.49328	0	0	0	-0.0429363	0.428082	0.958681	0.262924	0.48455	0.747759	0.305861	0.308272	0.871238
ENSG00000086289	EPDR1	1245.92	0	0	0	0.355555	0.143809	0.0571217	0.264424	0.163589	0.279927	-0.0911303	0.104844	0.890508
ENSG00000086300	SNX10	674.331	0	0	0	0.470016	0.194674	0.0636918	0.293262	0.22145	0.38403	-0.176753	0.14191	0.826452
ENSG00000086475	SEPHS1	556.09	0	0	0	0.141877	0.0838356	0.217316	0.101754	0.0953742	0.494377	-0.0401235	0.0610788	0.927901
ENSG00000086504	MRPL28	199.207	0	0	0	-0.0549482	0.120186	0.78725	-0.0993147	0.136851	0.657216	-0.0443665	0.0878599	0.944551
ENSG00000086506	HBQ1	2.10755	0	0	0	-0.124143	0.395545	0.85905	-0.359964	0.460291	NA	-0.235821	0.304586	0.909769
ENSG00000086544	ITPKC	216.376	-1	0	0	-0.456036	0.133146	0.008587	-0.408701	0.151671	0.0670629	0.0473348	0.0976543	0.947785
ENSG00000086548	CEACAM6	0.0776117	0	0	0	-0.343142	2.68862	NA	-0.207341	3.05868	NA	0.135801	1.96133	NA
ENSG00000086570	FAT2	22266	0	0	0	-0.232197	0.150626	0.267917	-0.248017	0.171359	0.337206	-0.0158208	0.109883	0.986165
ENSG00000086589	RBM22	638.598	1	0	0	0.170204	0.0669518	0.0497345	0.185852	0.0761254	0.0978087	0.0156482	0.048681	0.970055
ENSG00000086598	TMED2	1222.88	1	0	0	0.39415	0.125495	0.0152285	0.288231	0.14275	0.172981	-0.105919	0.0914653	0.843588
ENSG00000086619	ERO1B	689.604	1	0	0	0.344853	0.120371	0.0267356	0.324374	0.136891	0.107509	-0.0204791	0.0876482	0.978384
ENSG00000086666	ZFAND6	880.56	1	0	0	0.274621	0.0946797	0.0248033	0.091629	0.107725	0.594996	-0.182992	0.0690197	0.459366
ENSG00000086696	HSD17B2	0.187219	0	0	0	-0.131735	1.60575	NA	0.448694	1.82578	NA	0.580429	1.16974	NA
ENSG00000086712	TXLNG	760.161	1	0	0	0.202166	0.0751565	0.0374013	0.179076	0.0854705	0.156411	-0.0230898	0.0547107	0.955297
ENSG00000086717	PPEF1	8.42691	0	0	0	-0.068	0.341675	0.912704	-0.346337	0.391818	0.578845	-0.278337	0.253977	0.851899
ENSG00000086730	LAT2	67.3144	0	0	0	-0.257056	0.257619	0.508871	-0.0515681	0.293084	0.925864	0.205488	0.188128	0.852883
ENSG00000086758	HUWE1	9323.31	0	0	0	-0.118287	0.0472369	0.0535083	-0.123564	0.0537449	0.119432	-0.00527742	0.0344714	0.985136
ENSG00000086827	ZW10	347.055	1	0	0	0.190453	0.0717106	0.0397643	0.165487	0.0815339	0.170614	-0.0249656	0.05206	0.948241
ENSG00000086848	ALG9	320.205	0	0	0	0.159629	0.0767678	0.116982	0.1399	0.0873036	0.284383	-0.0197292	0.0557913	0.966452
ENSG00000086967	MYBPC2	0.975296	0	0	0	-1.16803	0.604162	0.149068	-0.999872	0.704166	NA	0.168158	0.488496	0.967642
ENSG00000086991	NOX4	7.26142	0	0	0	-0.275198	0.379293	0.648544	0.121398	0.430326	0.877599	0.396596	0.276005	0.794583
ENSG00000087008	ACOX3	300.586	-1	0	0	-0.277425	0.104136	0.0391603	-0.190505	0.118564	0.282667	0.0869205	0.0762197	0.845229
ENSG00000087053	MTMR2	894.739	0	0	0	0.279291	0.118142	0.0701587	0.270922	0.134374	0.173603	-0.00836845	0.0860808	0.992033
ENSG00000087074	PPP1R15A	294.881	0	0	0	-0.489753	0.215898	0.0837658	-0.54297	0.245747	0.13523	-0.053217	0.157806	0.968366
ENSG00000087076	HSD17B14	156.235	0	0	0	-0.148226	0.119222	0.390878	-0.0803972	0.135723	0.723872	0.0678284	0.0871853	0.909009
ENSG00000087077	TRIP6	153.196	-1	0	0	-0.496444	0.185802	0.0386634	-0.590209	0.21171	0.0583267	-0.0937656	0.13629	0.924798
ENSG00000087085	ACHE	431.456	0	0	0	-0.250686	0.14415	0.202882	-0.260949	0.164067	0.287875	-0.0102626	0.105323	0.992033
ENSG00000087086	FTL	4051.64	0	0	0	-0.374612	0.214036	0.199533	-0.54806	0.243506	0.127876	-0.173448	0.156161	0.849799
ENSG00000087087	SRRT	796.956	-1	0	0	-0.369781	0.136651	0.0363174	-0.248167	0.155489	0.28632	0.121614	0.0997775	0.832251
ENSG00000087088	BAX	80.6845	0	0	0	-0.223846	0.151379	0.291341	-0.162252	0.172447	0.551394	0.0615942	0.110992	0.939991
ENSG00000087095	NLK	687.621	0	0	0	0.178166	0.107644	0.228473	0.133761	0.122452	0.483035	-0.0444047	0.0784574	0.939393
ENSG00000087111	PIGS	492.494	0	0	0	-0.053644	0.0717091	0.636821	-0.0324111	0.0816186	0.821236	0.0212329	0.0523704	0.958638
ENSG00000087116	ADAMTS2	108.648	0	0	0	0.0723693	0.194027	0.82955	0.0175731	0.220789	0.967383	-0.0547962	0.141538	0.960996
ENSG00000087128	TMPRSS11E	0	0	0	0	NA	NA	NA	NA	NA	NA	NA	NA	NA
ENSG00000087152	ATXN7L3	819.645	0	0	0	-0.161292	0.0981128	0.232034	-0.155115	0.111656	0.358699	0.00617682	0.0716556	0.993118
ENSG00000087157	PGS1	392.191	-1	0	0	-0.360017	0.113187	0.0140687	-0.264344	0.128851	0.165189	0.0956725	0.0828046	0.843749
ENSG00000087191	PSMC5	771.727	0	0	0	0.108068	0.106741	0.501456	0.0705189	0.121438	0.729704	-0.037549	0.0778391	0.947893
ENSG00000087206	UIMC1	819.276	0	0	0	-0.000168257	0.0759094	0.998995	-0.0583624	0.0863963	0.682334	-0.0581941	0.0554215	0.861822
ENSG00000087237	CETP	3.88192	0	0	0	-0.703722	0.428724	0.232828	-0.359631	0.489398	0.653357	0.344091	0.320685	0.856412
ENSG00000087245	MMP2	23.2351	0	0	0	0.0542806	0.325991	0.928233	0.0151162	0.371049	0.984092	-0.0391644	0.237786	0.984579
ENSG00000087250	MT3	1381.35	0	0	0	-0.194269	0.190616	0.498242	-0.420153	0.216886	0.19191	-0.225884	0.139115	0.759799
ENSG00000087253	LPCAT2	168.935	0	0	0	0.349214	0.362537	0.526277	0.267582	0.412392	0.696332	-0.0816319	0.264284	0.971976
ENSG00000087258	GNAO1	4655.13	0	0	0	-0.231039	0.104723	0.0936864	-0.206473	0.119144	0.245619	0.024566	0.0764122	0.970055
ENSG00000087263	OGFOD1	473.575	1	0	0	0.249346	0.0922062	0.0364577	0.16808	0.104879	0.284318	-0.0812658	0.0671077	0.833027
ENSG00000087266	SH3BP2	503.631	0	0	0	-0.453974	0.18507	0.0592292	-0.406611	0.210606	0.193629	0.0473637	0.13517	0.967143
ENSG00000087269	NOP14	615.038	0	0	0	-0.220305	0.10551	0.115258	-0.218446	0.120095	0.222136	0.001859	0.0771062	0.997152
ENSG00000087274	ADD1	4517.54	0	0	0	-0.122667	0.0544072	0.0859787	-0.101106	0.0619052	0.274778	0.0215608	0.0397088	0.941707
ENSG00000087299	L2HGDH	594.547	1	0	0	0.268423	0.0954438	0.0296291	0.153754	0.108574	0.348063	-0.114669	0.0695132	0.755958
ENSG00000087301	TXNDC16	1357.74	0	0	0	0.287863	0.123007	0.0732975	0.110039	0.139941	0.62753	-0.177825	0.0897041	0.677354
ENSG00000087302	RTRAF	913.04	1	0	0	0.375954	0.113812	0.0110683	0.267718	0.129454	0.162172	-0.108236	0.0829124	0.813831
ENSG00000087303	NID2	67.8275	0	0	0	-0.201771	0.246994	0.600978	-0.0774104	0.281056	0.880097	0.12436	0.180426	0.924712
ENSG00000087338	GMCL1	554.813	1	0	0	0.361969	0.109843	0.0112571	0.306753	0.124906	0.0958708	-0.055216	0.0799155	0.924314
ENSG00000087365	SF3B2	1749.74	0	0	0	-0.0234331	0.0752515	0.860312	-0.00299705	0.0856163	0.9859	0.020436	0.0549028	0.963168
ENSG00000087448	KLHL42	1345.14	1	0	0	0.260961	0.0946505	0.0329724	0.161583	0.107674	0.317355	-0.0993785	0.0689941	0.794017
ENSG00000087460	GNAS	8048.03	0	0	0	0.16072	0.0924721	0.203239	0.103274	0.1052	0.532489	-0.0574456	0.0674526	0.895177
ENSG00000087470	DNM1L	2892.11	0	0	0	0.275237	0.117846	0.0739343	0.13101	0.134066	0.534627	-0.144227	0.0859512	0.750531
ENSG00000087494	PTHLH	13.5799	1	0	0	0.770386	0.293821	0.0424399	0.696256	0.331457	0.155263	-0.0741306	0.205624	0.965524
ENSG00000087495	PHACTR3	1616.64	-1	0	0	-0.291545	0.0938523	0.0162958	-0.257398	0.106798	0.101901	0.0341472	0.0685322	0.945693
ENSG00000087502	ERGIC2	1269.5	1	0	0	0.417829	0.119947	0.00765044	0.286483	0.136439	0.155411	-0.131346	0.0874158	0.77973
ENSG00000087510	TFAP2C	1.95038	0	0	0	-0.0300771	0.453682	0.972956	0.199368	0.512485	NA	0.229445	0.324178	0.921274
ENSG00000087586	AURKA	31.9949	0	0	0	0.212143	0.119854	0.194044	0.160899	0.136117	0.442753	-0.0512447	0.0857534	0.935244
ENSG00000087589	CASS4	19.7126	-1	0	0	-0.639728	0.217152	0.0225431	-0.412215	0.248003	0.265702	0.227513	0.161832	0.798889
ENSG00000087842	PIR	130.145	0	0	0	0.224421	0.127071	0.1952	0.233376	0.144416	0.279956	0.00895544	0.0921488	0.992033
ENSG00000087884	AAMDC	93.5837	0	0	0	0.0528293	0.0893326	0.717916	0.0164918	0.10176	0.932247	-0.0363375	0.0651462	0.939954
ENSG00000087903	RFX2	231.668	-1	-1	0	-0.515972	0.130539	0.00278911	-0.537055	0.148773	0.0144389	-0.0210831	0.095866	0.978668
ENSG00000087995	METTL2A	250.679	1	0	0	0.207003	0.0800616	0.0456858	0.0752155	0.0911379	0.607502	-0.131788	0.0582505	0.591007
ENSG00000088002	SULT2B1	4.78888	0	0	0	0.241795	0.304957	0.613441	-0.0690504	0.34994	0.91663	-0.310845	0.223817	0.800286
ENSG00000088035	ALG6	286.191	0	0	0	0.226823	0.143881	0.255102	0.0920286	0.163705	0.738713	-0.134794	0.104868	0.816861
ENSG00000088038	CNOT3	588.286	-1	0	0	-0.548181	0.150198	0.00531358	-0.416131	0.170928	0.0988001	0.13205	0.109741	0.834979
ENSG00000088053	GP6	53.6014	-1	0	0	-0.665885	0.236826	0.0296518	-0.708205	0.270211	0.0750229	-0.0423198	0.174685	0.977001
ENSG00000088179	PTPN4	7455.54	1	0	0	0.429984	0.141422	0.0184823	0.296304	0.160885	0.215711	-0.13368	0.103154	0.815265
ENSG00000088205	DDX18	1122.97	1	0	0	0.27114	0.0867727	0.0157505	0.177209	0.0987065	0.228152	-0.0939316	0.0632251	0.781193
ENSG00000088247	KHSRP	1515.66	0	0	0	-0.18755	0.0923886	0.12735	-0.195035	0.105132	0.212374	-0.00748493	0.0674544	0.990594
ENSG00000088256	GNA11	2013.39	-1	-1	0	-0.569871	0.135797	0.00163589	-0.541096	0.154515	0.0179113	0.0287746	0.0991335	0.973876
ENSG00000088280	ASAP3	200.155	0	0	0	-0.0605814	0.195934	0.861095	-0.111971	0.222981	0.769712	-0.0513893	0.14306	0.965802
ENSG00000088298	EDEM2	285.128	0	0	0	-0.148319	0.092928	0.248266	-0.0789452	0.105783	0.647603	0.069374	0.0679386	0.865097
ENSG00000088305	DNMT3B	104.636	-1	0	0	-0.407575	0.142409	0.0268662	-0.319047	0.16231	0.184773	0.088528	0.104703	0.896867
ENSG00000088320	REM1	0.588687	0	0	0	-1.05574	0.830511	NA	-1.90023	0.976036	NA	-0.844492	0.670448	0.821508
ENSG00000088325	TPX2	56.8947	0	0	0	0.25448	0.142385	0.18874	0.132147	0.16197	0.612118	-0.122334	0.103193	0.838357
ENSG00000088340	FER1L4	27.3867	-1	-1	0	-0.725926	0.233204	0.0161106	-0.884724	0.267366	0.0249631	-0.158798	0.174817	0.886234
ENSG00000088356	PDRG1	256.167	0	0	0	0.12734	0.097863	0.364649	0.0410333	0.111381	0.835167	-0.0863068	0.0713379	0.833027
ENSG00000088367	EPB41L1	3221.27	0	0	0	-0.13127	0.101238	0.366625	-0.0573513	0.115176	0.771509	0.0739192	0.0738621	0.869582
ENSG00000088386	SLC15A1	0.133632	0	0	0	-0.133216	1.34323	NA	0.0833544	1.52815	NA	0.21657	0.979863	NA
ENSG00000088387	DOCK9	3997.31	0	0	0	0.0723539	0.102204	0.657369	0.165323	0.116266	0.345596	0.0929693	0.0745439	0.825967
ENSG00000088448	ANKRD10	1658.16	1	0	0	0.311469	0.102418	0.0184578	0.27692	0.116498	0.106284	-0.0345485	0.0746453	0.949474
ENSG00000088451	TGDS	146.841	1	0	0	0.451894	0.121212	0.00446045	0.363471	0.137666	0.0726346	-0.0884234	0.0875036	0.867544
ENSG00000088538	DOCK3	3094.38	0	0	0	-0.0910205	0.0650465	0.323222	-0.047958	0.0740064	0.696741	0.0430625	0.0474647	0.886308
ENSG00000088543	C3orf18	529.832	0	0	0	-0.211204	0.142506	0.290155	-0.18549	0.162166	0.459282	0.025714	0.104059	0.97677
ENSG00000088682	COQ9	385.319	0	0	0	-0.0381191	0.0659749	0.725108	-0.0167628	0.0751049	0.90455	0.0213563	0.0481846	0.952165
ENSG00000088726	TMEM40	0.50498	0	0	0	0.397649	0.6844	NA	0.433128	0.77615	NA	0.0354783	0.48549	0.993156
ENSG00000088727	KIF9	39.5525	0	0	0	-0.17888	0.127335	0.321093	-0.0941919	0.145234	0.696427	0.0846882	0.0937634	0.887196
ENSG00000088756	ARHGAP28	43.389	0	0	0	0.212815	0.197292	0.468984	0.535577	0.223431	0.10326	0.322762	0.141606	0.584813
ENSG00000088766	CRLS1	89.1382	0	0	0	-0.00163191	0.120735	0.994235	0.135707	0.13719	0.529134	0.137339	0.087707	0.766191
ENSG00000088782	DEFB127	0	0	0	0	NA	NA	NA	NA	NA	NA	NA	NA	NA
ENSG00000088808	PPP1R13B	1267.44	0	0	0	-0.217731	0.0889007	0.0596355	-0.225474	0.101174	0.131819	-0.00774353	0.0649336	0.989709
ENSG00000088812	ATRN	2256.3	0	0	0	0.142363	0.0737901	0.150102	0.0633305	0.0839513	0.643922	-0.0790322	0.0538162	0.785925
ENSG00000088826	SMOX	381.17	0	0	0	-0.222142	0.1556	0.311422	-0.305618	0.177117	0.247508	-0.0834759	0.113712	0.916139
ENSG00000088827	SIGLEC1	12.6097	0	0	0	-0.591031	0.310499	0.156505	-0.337982	0.353955	0.544729	0.253049	0.229683	0.851121
ENSG00000088832	FKBP1A	509.481	0	0	0	-0.0731165	0.0664361	0.458272	-0.000129369	0.0755967	0.999293	0.0729872	0.0484952	0.77973
ENSG00000088833	NSFL1C	846.648	0	0	0	0.00827764	0.0468949	0.923258	0.0273472	0.0533651	0.764261	0.0190696	0.0342024	0.939954
ENSG00000088836	SLC4A11	60.6659	0	0	0	0.10143	0.172325	0.719458	0.0547928	0.196113	0.878662	-0.0466369	0.125546	0.963514
ENSG00000088854	C20orf194	1586.75	0	0	0	-0.106477	0.0805789	0.356173	-0.122072	0.0916927	0.381113	-0.0155947	0.0588239	0.975568
ENSG00000088876	ZNF343	278.409	0	0	0	-0.0845581	0.0810086	0.485658	-0.0261594	0.0922063	0.876826	0.0583987	0.059181	0.871752
ENSG00000088881	EBF4	70.8838	0	0	0	-0.425996	0.241898	0.196482	-0.26686	0.275377	0.53781	0.159136	0.177076	0.887196
ENSG00000088882	CPXM1	4.14079	0	0	0	-0.0842569	0.569513	0.93662	-0.338386	0.651109	0.760321	-0.254129	0.421543	0.934671
ENSG00000088888	MAVS	1409.07	-1	-1	0	-0.518714	0.124294	0.0017168	-0.424641	0.141433	0.0407691	0.0940733	0.0907603	0.863267
ENSG00000088899	LZTS3	3157.61	-1	-1	0	-0.436867	0.131534	0.0106099	-0.473909	0.149656	0.0317925	-0.037042	0.0959953	0.961256
ENSG00000088926	F11	3.84521	0	0	0	0.10683	0.317261	0.847296	0.136163	0.360363	0.831083	0.0293332	0.227556	0.987929
ENSG00000088930	XRN2	1256.12	1	0	0	0.20448	0.0780354	0.0425834	0.103619	0.0887793	0.449752	-0.100861	0.0568851	0.729217
ENSG00000088970	KIZ	983.179	0	0	0	-0.0257116	0.0904261	0.872557	-0.0170092	0.102886	0.930783	0.00870247	0.0659819	0.987561
ENSG00000088986	DYNLL1	851.286	0	0	0	0.421785	0.16859	0.0537532	0.35303	0.191765	0.215961	-0.0687549	0.122877	0.939729
ENSG00000088992	TESC	22.3046	0	0	0	-0.419887	0.240299	0.200425	-0.429851	0.274698	0.296529	-0.00996417	0.178264	0.993995
ENSG00000089006	SNX5	893.113	1	0	0	0.164525	0.0616014	0.0387345	0.147108	0.0700636	0.155419	-0.017417	0.0448388	0.960996
ENSG00000089009	RPL6	3096.54	0	0	0	0.238395	0.128424	0.169143	0.107615	0.146101	0.652481	-0.130781	0.0936734	0.799729
ENSG00000089012	SIRPG	0.881854	0	0	0	0.0243648	0.550621	0.981815	0.326534	0.61438	NA	0.302169	0.37919	0.905503
ENSG00000089022	MAPKAPK5	1034.89	0	0	0	0.00237963	0.0719234	0.986477	0.00716528	0.0818366	0.96426	0.00478565	0.0524737	0.992486
ENSG00000089041	P2RX7	695.635	0	0	0	0.0830115	0.202652	0.810814	0.422656	0.230493	0.218116	0.339644	0.147733	0.583123
ENSG00000089048	ESF1	847.225	1	0	0	0.280179	0.107114	0.0429882	0.134813	0.121859	0.477077	-0.145367	0.0780755	0.709975
ENSG00000089050	RBBP9	297.385	1	0	0	0.408211	0.105696	0.00336712	0.334732	0.120126	0.0584098	-0.0734787	0.0766391	0.877969
ENSG00000089053	ANAPC5	1586.73	0	0	0	0.163785	0.0919413	0.190548	0.219956	0.104579	0.154818	0.0561719	0.0670148	0.898527
ENSG00000089057	SLC23A2	2199.92	0	0	0	-0.0821561	0.070377	0.425671	-0.107855	0.0800819	0.375157	-0.025699	0.0513708	0.945418
ENSG00000089060	SLC8B1	177.485	-1	0	0	-0.395482	0.15479	0.0486182	-0.333336	0.176272	0.204012	0.0621459	0.113381	0.941009
ENSG00000089063	TMEM230	633.626	1	0	0	0.308654	0.0806883	0.00365564	0.263621	0.0917423	0.0508144	-0.0450333	0.0586481	0.911241
ENSG00000089091	DZANK1	105.718	0	0	0	0.0319853	0.0805031	0.81738	0.107191	0.0914838	0.447397	0.0752061	0.0583462	0.815946
ENSG00000089094	KDM2B	757.377	-1	0	0	-0.379007	0.108211	0.00734743	-0.251027	0.123144	0.168391	0.12798	0.0790614	0.760599
ENSG00000089101	CFAP61	31.0792	0	0	0	-0.0297274	0.159514	0.918547	0.258077	0.180589	0.343354	0.287804	0.114805	0.517481
ENSG00000089116	LHX5	70.7486	0	0	0	-0.0511093	0.209962	0.892535	-0.120456	0.239085	0.768825	-0.0693462	0.15352	0.951397
ENSG00000089123	TASP1	193.927	0	0	0	0.146054	0.111917	0.362994	0.0408728	0.127388	0.859104	-0.105182	0.0815757	0.815946
ENSG00000089127	OAS1	24.6801	0	0	0	-0.429325	0.224731	0.15488	-0.120927	0.255712	0.783729	0.308399	0.165003	0.709678
ENSG00000089154	GCN1	1397.48	-1	0	0	-0.32657	0.0898072	0.00548181	-0.249186	0.102198	0.0981901	0.0773842	0.0655931	0.840803
ENSG00000089157	RPLP0	1600.99	0	0	0	-0.102936	0.124276	0.595002	-0.269431	0.141413	0.200037	-0.166495	0.0907129	0.713368
ENSG00000089159	PXN	424.583	-1	0	0	-0.721922	0.17813	0.00222513	-0.491458	0.202711	0.100082	0.230464	0.130173	0.72973
ENSG00000089163	SIRT4	38.0644	0	0	0	-0.0710349	0.132508	0.746648	0.0305835	0.150729	0.913773	0.101618	0.0966419	0.861369
ENSG00000089169	RPH3A	2535.36	0	0	0	-0.0492227	0.133522	0.831754	-0.0147184	0.151903	0.959657	0.0345043	0.0974077	0.966452
ENSG00000089177	KIF16B	655.995	0	0	0	0.0216877	0.0658352	0.850765	-0.0576813	0.0749562	0.636252	-0.079369	0.0480907	0.755663
ENSG00000089195	TRMT6	275.054	0	0	0	0.17854	0.124547	0.309021	0.195031	0.141633	0.364119	0.0164905	0.0906439	0.982406
ENSG00000089199	CHGB	6156.77	0	0	0	0.149152	0.190399	0.618523	0.0927978	0.216605	0.806614	-0.0563539	0.138892	0.958605
ENSG00000089220	PEBP1	5762.95	0	0	0	0.271034	0.133719	0.127973	0.119744	0.152124	0.627257	-0.15129	0.0975403	0.769485
ENSG00000089225	TBX5	10.9225	0	1	1	0.00653367	0.27554	0.990286	0.930515	0.307896	0.0396447	0.923981	0.191433	0.00128034
ENSG00000089234	BRAP	511.302	0	0	0	0.126036	0.0611097	0.120447	0.0837697	0.0695279	0.433134	-0.0422668	0.0444871	0.880097
ENSG00000089248	ERP29	534.036	0	0	0	0.261399	0.110107	0.0687891	0.152877	0.125254	0.426415	-0.108522	0.0802152	0.804354
ENSG00000089250	NOS1	1172.88	0	0	0	0.297318	0.180246	0.230299	0.191217	0.20505	0.555678	-0.1061	0.131451	0.904781
ENSG00000089280	FUS	2852.68	0	0	0	-0.0100909	0.0827163	0.949047	0.0568608	0.0941007	0.718161	0.0669517	0.0603354	0.849842
ENSG00000089289	IGBP1	430.922	1	0	0	0.35836	0.12927	0.0320285	0.303829	0.147001	0.162371	-0.0545318	0.0940718	0.938077
ENSG00000089327	FXYD5	25.9197	0	0	0	-0.463359	0.294631	0.256479	-0.269004	0.335542	0.619846	0.194355	0.216307	0.887196
ENSG00000089335	ZNF302	1482.88	1	0	0	0.368842	0.114977	0.0132729	0.263124	0.130789	0.174605	-0.105718	0.0838083	0.821347
ENSG00000089351	GRAMD1A	436.815	-1	0	0	-0.517966	0.138434	0.00436208	-0.410047	0.157574	0.0773824	0.107919	0.101236	0.85826
ENSG00000089356	FXYD3	4.9533	0	0	0	-0.674613	0.270119	0.0542048	-0.184157	0.306918	0.720163	0.490456	0.202913	0.547592
ENSG00000089472	HEPH	317.506	0	0	0	-0.0360443	0.157791	0.898848	-0.248358	0.179641	0.361512	-0.212314	0.115309	0.713368
ENSG00000089486	CDIP1	1284.04	0	0	0	-0.310783	0.135284	0.079468	-0.304678	0.153933	0.181644	0.00610512	0.0987569	0.993545
ENSG00000089505	CMTM1	40.2954	0	0	0	-0.209904	0.166062	0.381216	-0.0575933	0.189031	0.867229	0.152311	0.121645	0.824704
ENSG00000089558	KCNH4	1.99756	-1	0	0	-1.07955	0.358331	0.0196405	-0.963361	0.421961	NA	0.116189	0.29937	0.960996
ENSG00000089597	GANAB	1183.15	0	0	0	0.0393898	0.0816437	0.774367	-0.0140728	0.0928992	0.937267	-0.0534626	0.0595701	0.887196
ENSG00000089639	GMIP	36.7901	0	0	0	-0.251464	0.262053	0.528211	-0.235628	0.298558	0.626131	0.0158358	0.192143	0.993118
ENSG00000089682	RBM41	749.734	1	0	0	0.277642	0.0893351	0.0162629	0.245188	0.101594	0.101414	-0.0324545	0.0650216	0.945418
ENSG00000089685	BIRC5	7.80376	0	0	0	-0.176251	0.275545	0.69338	0.228595	0.311294	0.653517	0.404846	0.198365	0.665606
ENSG00000089692	LAG3	6.66186	-1	-1	0	-0.884833	0.232059	0.00373534	-0.816671	0.27038	0.0397068	0.0681626	0.185491	0.963902
ENSG00000089693	MLF2	1343.3	0	0	0	0.152207	0.1109	0.334509	0.0800243	0.126168	0.703471	-0.0721828	0.0808816	0.887393
ENSG00000089723	OTUB2	17.8486	0	0	0	0.0192703	0.173076	0.953225	-0.0775191	0.197872	0.823794	-0.0967894	0.127291	0.91168
ENSG00000089737	DDX24	3049.55	0	0	0	0.200297	0.0921607	0.099258	0.111794	0.104846	0.494495	-0.0885039	0.0672153	0.811558
ENSG00000089775	ZBTB25	875.469	1	1	0	0.190805	0.0691693	0.0328871	0.232272	0.0786462	0.0443359	0.0414674	0.0503142	0.901543
ENSG00000089818	NECAP1	1116.22	1	0	0	0.371235	0.119298	0.0161487	0.272315	0.135699	0.175461	-0.0989193	0.0869376	0.845475
ENSG00000089820	ARHGAP4	151.422	-1	0	0	-0.576975	0.188811	0.0179092	-0.540709	0.21506	0.0885049	0.0362659	0.13841	0.976161
ENSG00000089847	ANKRD24	92.9962	0	0	0	-0.312026	0.187314	0.225296	-0.275509	0.213351	0.396785	0.0365172	0.137265	0.975568
ENSG00000089876	DHX32	319.029	0	0	0	0.205075	0.0997697	0.122003	0.0891994	0.113523	0.627836	-0.115876	0.0726706	0.763167
ENSG00000089902	RCOR1	518.433	0	0	0	0.0486723	0.0608499	0.609963	0.0390437	0.0692438	0.73803	-0.00962854	0.0443633	0.97908
ENSG00000089916	GPATCH2L	3013.66	1	0	0	0.21973	0.062018	0.00676928	0.160579	0.0705494	0.123822	-0.0591512	0.0452079	0.813338
ENSG00000090006	LTBP4	75.4458	0	0	0	-0.310883	0.264021	0.420676	-0.210954	0.30052	0.669563	0.099929	0.193035	0.944289
ENSG00000090013	BLVRB	80.6506	0	0	0	0.125239	0.167223	0.636383	-0.0890477	0.190558	0.786705	-0.214286	0.122257	0.732408
ENSG00000090020	SLC9A1	439.464	-1	0	0	-0.38373	0.125596	0.0179223	-0.35878	0.142983	0.0891202	0.02495	0.0918684	0.975537
ENSG00000090054	SPTLC1	831.514	1	0	0	0.253867	0.0863425	0.0228149	0.207614	0.0982021	0.152725	-0.0462526	0.0628709	0.915732
ENSG00000090060	PAPOLA	4713.45	1	1	0	0.52223	0.158426	0.0112345	0.600312	0.180219	0.0243578	0.0780828	0.115536	0.926194
ENSG00000090061	CCNK	513.946	0	0	0	0.0516439	0.0676843	0.629288	0.0655814	0.0770025	0.59432	0.0139375	0.049323	0.974237
ENSG00000090097	PCBP4	798.67	0	0	0	-0.402533	0.171385	0.0722022	-0.504614	0.195039	0.0789689	-0.102081	0.125162	0.902639
ENSG00000090104	RGS1	155.626	0	0	0	0.221882	0.510637	0.798472	-0.417787	0.581098	0.660846	-0.63967	0.372748	0.743673
ENSG00000090238	YPEL3	1130.27	0	0	0	-0.235146	0.122054	0.150744	-0.166273	0.138872	0.436364	0.0688734	0.089089	0.909859
ENSG00000090263	MRPS33	208.83	0	0	0	0.344995	0.146274	0.0708821	0.265816	0.166325	0.285558	-0.0791782	0.106335	0.914628
ENSG00000090266	NDUFB2	436.862	0	0	0	0.268967	0.124981	0.102969	0.171034	0.142169	0.433827	-0.0979328	0.0910424	0.855657
ENSG00000090273	NUDC	832.347	0	0	0	0.197333	0.117369	0.220569	0.131732	0.13352	0.530431	-0.0656007	0.085567	0.911247
ENSG00000090316	MAEA	546.031	0	0	0	-0.20918	0.0963055	0.0995081	-0.0970262	0.10959	0.57803	0.112154	0.0703435	0.763167
ENSG00000090339	ICAM1	38.3706	-1	-1	0	-1.3818	0.325211	0.00145532	-1.23226	0.370943	0.0245609	0.149534	0.24013	0.931627
ENSG00000090372	STRN4	404.505	-1	0	0	-0.469485	0.142449	0.0112438	-0.399164	0.162152	0.0951164	0.0703211	0.104173	0.926248
ENSG00000090376	IRAK3	141.952	0	0	0	-0.515564	0.216489	0.067807	-0.41598	0.246456	0.258247	0.0995835	0.158427	0.9308
ENSG00000090382	LYZ	18.1004	0	0	0	-0.727412	0.327842	0.0915336	-0.747258	0.374626	0.178291	-0.0198455	0.243404	0.993118
ENSG00000090402	SI	0.235605	0	0	0	0.336521	1.11642	NA	-0.00565986	1.27032	NA	-0.342181	0.814286	NA
ENSG00000090432	MUL1	201.307	0	0	0	-0.0642776	0.0921888	0.662354	-0.0284102	0.104944	0.882539	0.0358674	0.0673563	0.944018
ENSG00000090447	TFAP4	270.212	-1	0	0	-0.579012	0.143013	0.00224011	-0.438635	0.162832	0.0670924	0.140377	0.104738	0.80641
ENSG00000090470	PDCD7	597.861	0	0	0	-0.170914	0.0986322	0.204769	-0.197564	0.112277	0.237546	-0.0266505	0.0720895	0.963699
ENSG00000090487	SPG21	368.982	0	0	0	0.214956	0.0929356	0.0770868	0.186519	0.105684	0.236046	-0.0284366	0.0675854	0.955321
ENSG00000090512	FETUB	0.348871	0	0	0	0.783804	0.937666	NA	0.359571	1.06862	NA	-0.424233	0.682702	0.931771
ENSG00000090520	DNAJB11	207.52	0	0	0	0.292321	0.132799	0.0944756	0.235607	0.151001	0.297857	-0.0567133	0.0965227	0.936591
ENSG00000090530	P3H2	26.6513	0	0	0	0.404311	0.275804	0.296422	0.71975	0.312129	0.118509	0.315439	0.197299	0.763167
ENSG00000090534	THPO	33.0282	-1	-1	0	-0.666948	0.174839	0.00372605	-0.608967	0.200299	0.0384628	0.0579805	0.131145	0.95217
ENSG00000090539	CHRD	972.24	0	0	0	-0.19489	0.151863	0.372673	-0.266626	0.172802	0.303339	-0.0717358	0.110855	0.92926
ENSG00000090554	FLT3LG	1.45901	0	0	0	-0.844374	0.447024	0.160434	-0.736568	0.521774	NA	0.107805	0.360885	0.972557
ENSG00000090565	RAB11FIP3	1310.97	-1	-1	0	-0.662854	0.147732	0.00077765	-0.652537	0.168111	0.00914531	0.0103173	0.107887	0.992033
ENSG00000090581	GNPTG	465.328	0	0	0	-0.286243	0.122439	0.0735895	-0.333269	0.139398	0.104078	-0.0470256	0.0895448	0.944224
ENSG00000090612	ZNF268	652.542	1	0	0	0.263653	0.103671	0.0496509	0.131989	0.117941	0.470844	-0.131664	0.075546	0.735056
ENSG00000090615	GOLGA3	1866.36	-1	0	0	-0.434424	0.119349	0.00544002	-0.307458	0.135794	0.125849	0.126965	0.0871177	0.789271
ENSG00000090621	PABPC4	669.519	0	0	0	-0.0303748	0.0623961	0.772229	-0.0457158	0.07103	0.698814	-0.015341	0.0455765	0.96839
ENSG00000090659	CD209	32.8576	0	0	0	-0.00281966	0.279234	0.995779	-0.149826	0.318188	0.784989	-0.147006	0.204368	0.918497
ENSG00000090661	CERS4	492.853	-1	0	0	-0.526206	0.137099	0.00352923	-0.435555	0.156054	0.0580421	0.0906508	0.100249	0.886971
ENSG00000090674	MCOLN1	108.004	0	0	0	-0.27957	0.135207	0.119438	-0.165248	0.153985	0.491454	0.114322	0.0991149	0.844458
ENSG00000090686	USP48	2584.3	0	0	0	0.159776	0.0810763	0.14027	0.139057	0.0922316	0.315297	-0.0207195	0.0591203	0.967143
ENSG00000090776	EFNB1	64.1798	0	0	0	-0.295292	0.169116	0.200876	-0.182768	0.192641	0.547775	0.112523	0.124073	0.886318
ENSG00000090857	PDPR	1408.93	0	0	0	-0.0858048	0.111993	0.627572	-0.0565845	0.127418	0.798078	0.0292203	0.0817166	0.966182
ENSG00000090861	AARS1	2505.91	0	0	0	0.0683795	0.0759074	0.557456	0.0286134	0.0863604	0.854196	-0.0397661	0.0553711	0.918593
ENSG00000090863	GLG1	3505.23	0	0	0	-0.0747229	0.0593609	0.383753	-0.113384	0.0675456	0.261168	-0.0386611	0.0433276	0.887393
ENSG00000090889	KIF4A	6.58197	0	0	0	-0.101407	0.222303	0.787703	-0.393075	0.258708	0.311462	-0.291668	0.171566	0.747674
ENSG00000090905	TNRC6A	4194.25	0	0	0	-0.06246	0.0756617	0.596461	-0.00664428	0.0860779	0.968367	0.0558157	0.0551986	0.867544
ENSG00000090924	PLEKHG2	86.9698	-1	-1	0	-0.85956	0.199878	0.00124461	-0.808165	0.227957	0.0164987	0.0513953	0.147335	0.967568
ENSG00000090932	DLL3	25.1883	0	0	0	0.217883	0.209711	0.487928	0.103575	0.238669	0.803023	-0.114308	0.152182	0.913048
ENSG00000090971	NAT14	258.964	0	0	0	-0.245376	0.142886	0.209479	-0.306411	0.162709	0.205773	-0.0610352	0.104557	0.936967
ENSG00000090975	PITPNM2	609.536	-1	-1	0	-0.761666	0.162535	0.000532442	-0.680877	0.184989	0.0125771	0.0807888	0.118801	0.926007
ENSG00000090989	EXOC1	933.933	0	0	0	0.199366	0.102227	0.144887	0.0493342	0.116314	0.808403	-0.150032	0.0745528	0.670698
ENSG00000091009	RBM27	631.316	1	0	0	0.46026	0.166733	0.0327712	0.313123	0.189653	0.269065	-0.147137	0.121494	0.833014
ENSG00000091010	POU4F3	1.19829	0	0	0	-0.231812	0.503054	0.785494	0.0364563	0.568877	NA	0.268268	0.366684	0.91708
ENSG00000091039	OSBPL8	2597.95	1	0	0	0.393143	0.125816	0.0157505	0.239267	0.143128	0.263285	-0.153876	0.0917489	0.750531
ENSG00000091073	DTX2	126.291	-1	0	0	-0.583433	0.189902	0.0173834	-0.412843	0.216233	0.199069	0.170591	0.139159	0.829971
ENSG00000091106	NLRC4	7.90096	0	0	0	-0.58387	0.357845	0.2362	-0.848757	0.412046	0.163666	-0.264888	0.271405	0.874046
ENSG00000091127	PUS7	307.464	0	0	0	0.0738227	0.0937181	0.616096	-0.0271237	0.106702	0.889914	-0.100946	0.0684148	0.784286
ENSG00000091128	LAMB4	6.66687	0	0	0	-0.21994	0.333229	0.68279	-0.048376	0.379237	0.945853	0.171564	0.244455	0.922308
ENSG00000091129	NRCAM	5392.59	0	0	0	0.203725	0.100557	0.128178	0.0266893	0.114402	0.900052	-0.177035	0.0733539	0.547592
ENSG00000091136	LAMB1	769.857	0	0	0	-0.198299	0.157404	0.383263	-0.29405	0.179118	0.272069	-0.0957509	0.114921	0.90014
ENSG00000091137	SLC26A4	4.45114	0	0	0	0.620338	0.286183	0.100334	0.537163	0.3198	0.260892	-0.0831751	0.187877	0.952165
ENSG00000091138	SLC26A3	0.0897904	0	0	0	-0.509532	2.32311	NA	-0.312446	2.64287	NA	0.197085	1.69469	NA
ENSG00000091140	DLD	1316.09	1	0	0	0.406939	0.137711	0.0222017	0.236327	0.156657	0.314951	-0.170612	0.1004	0.747689
ENSG00000091157	WDR7	2440.2	0	0	0	0.17914	0.0772568	0.0762114	0.106239	0.0878906	0.431213	-0.0729004	0.0563372	0.81528
ENSG00000091164	TXNL1	1881.11	1	0	0	0.413971	0.117151	0.00691757	0.346498	0.133257	0.0775312	-0.0674726	0.0853922	0.906192
ENSG00000091181	IL5RA	10.5937	0	0	0	1.15826	0.552503	0.113559	1.26629	0.624267	0.170862	0.108028	0.390801	0.974632
ENSG00000091262	ABCC6	8.67654	0	0	0	-0.404459	0.338438	0.412315	-0.370021	0.387018	0.544125	0.0344375	0.251586	0.986657
ENSG00000091317	CMTM6	336.178	0	0	0	0.13417	0.119386	0.446711	-0.000148878	0.135872	0.99958	-0.134319	0.0870988	0.770736
ENSG00000091409	ITGA6	410.371	0	0	0	-0.439957	0.178929	0.0585647	-0.418697	0.203641	0.164295	0.0212594	0.130739	0.984708
ENSG00000091428	RAPGEF4	2411.87	0	0	0	0.0471382	0.100823	0.78174	-0.0975068	0.114715	0.595282	-0.144645	0.073567	0.682934
ENSG00000091436	MAP3K20	501.627	0	0	0	0.247222	0.134569	0.174506	0.097023	0.153101	0.703605	-0.150199	0.0981086	0.772145
ENSG00000091482	SMPX	40.6995	1	0	0	0.818722	0.305644	0.0382291	0.535332	0.347144	0.303617	-0.28339	0.220642	0.816861
ENSG00000091483	FH	540.843	0	0	0	0.201267	0.124341	0.240362	0.0324144	0.141485	0.902089	-0.168853	0.0906854	0.709975
ENSG00000091490	SEL1L3	3540.94	0	0	0	0.119664	0.123407	0.523147	0.0271054	0.140396	0.918848	-0.0925589	0.0900229	0.864581
ENSG00000091513	TF	2948.36	0	0	0	0.456623	0.39797	0.435289	0.0952265	0.452748	0.910442	-0.361397	0.29031	0.826489
ENSG00000091527	CDV3	1027.85	0	0	0	0.247487	0.121451	0.125821	0.147768	0.138163	0.493232	-0.0997184	0.08855	0.846967
ENSG00000091536	MYO15A	93.9993	0	0	0	-0.294562	0.210507	0.323222	-0.310039	0.239756	0.396119	-0.0154769	0.154172	0.991774
ENSG00000091542	ALKBH5	1516.78	0	0	0	0.000604883	0.0987385	0.997613	0.0441763	0.11233	0.823002	0.0435714	0.0720238	0.934126
ENSG00000091583	APOH	1.17696	0	0	0	-1.33845	1.45648	0.548261	-2.85362	1.68639	NA	-1.51517	1.11601	0.803296
ENSG00000091592	NLRP1	31.386	0	0	0	-0.727492	0.313132	0.0756108	-0.538988	0.356857	0.314468	0.188504	0.230376	0.902399
ENSG00000091622	PITPNM3	1659.89	-1	-1	0	-0.544098	0.158096	0.00834082	-0.589924	0.17989	0.0262499	-0.0458255	0.11541	0.959587
ENSG00000091640	SPAG7	180.756	0	0	0	0.0593524	0.11388	0.755111	-0.0317946	0.12967	0.894123	-0.091147	0.0831535	0.85179
ENSG00000091651	ORC6	44.2602	0	0	0	-0.0454048	0.135123	0.847641	-0.251345	0.154794	0.277892	-0.20594	0.100209	0.660148
ENSG00000091656	ZFHX4	344.768	0	0	0	-0.217649	0.206494	0.481314	-0.0685238	0.234924	0.872933	0.149125	0.150692	0.871509
ENSG00000091664	SLC17A6	9.45124	0	0	0	0.723136	0.480694	0.281805	0.748819	0.544115	0.364404	0.0256835	0.342799	0.993118
ENSG00000091704	CPA1	0.0556047	0	0	0	-0.369932	2.7897	NA	-0.294433	3.17368	NA	0.0754988	2.03507	NA
ENSG00000091732	ZC3HC1	155.789	0	0	0	0.0239123	0.0762301	0.85905	0.0250523	0.0868016	0.874291	0.00114003	0.0555808	0.997793
ENSG00000091831	ESR1	4.69619	0	0	0	0.129244	0.283344	0.787703	0.0592921	0.322732	0.922729	-0.0699516	0.2049	0.967642
ENSG00000091844	RGS17	818.99	1	0	0	0.459044	0.165427	0.0318438	0.27527	0.188181	0.331428	-0.183774	0.120583	0.774617
ENSG00000091879	ANGPT2	93.2375	-1	0	0	-0.975985	0.313785	0.0161903	-0.495633	0.357045	0.359108	0.480352	0.229476	0.641966
ENSG00000091947	TMEM101	112.864	0	0	0	-0.0362533	0.0982736	0.831679	0.0301516	0.111829	0.882867	0.0664049	0.0716697	0.883319
ENSG00000091972	CD200	614.432	1	0	0	0.376456	0.129134	0.0240749	0.287396	0.146872	0.187318	-0.0890604	0.0940448	0.88035
ENSG00000091986	CCDC80	712.584	0	0	0	0.118097	0.159341	0.640271	-0.1156	0.181316	0.701747	-0.233697	0.11628	0.671365
ENSG00000092009	CMA1	0	0	0	0	NA	NA	NA	NA	NA	NA	NA	NA	NA
ENSG00000092010	PSME1	160.968	0	0	0	-0.0262156	0.138463	0.917216	-0.0569583	0.157618	0.838653	-0.0307428	0.101137	0.972546
ENSG00000092020	PPP2R3C	309.621	1	0	0	0.335142	0.0994829	0.0096637	0.294131	0.113071	0.0775011	-0.0410113	0.0721733	0.939225
ENSG00000092036	HAUS4	54.5951	0	0	0	0.0289085	0.103045	0.874418	0.011231	0.117445	0.960237	-0.0176776	0.075184	0.978305
ENSG00000092051	JPH4	2370.22	-1	-1	0	-0.49874	0.147483	0.00941848	-0.595088	0.16781	0.0164929	-0.0963486	0.10765	0.887196
ENSG00000092054	MYH7	10.8035	0	0	0	-0.570667	0.309472	0.172594	-0.362388	0.353258	0.512015	0.208279	0.229761	0.886318
ENSG00000092067	CEBPE	0.407347	0	0	0	-1.01224	0.685695	NA	-0.192056	0.781326	NA	0.820184	0.519704	0.764834
ENSG00000092068	SLC7A8	530.153	0	0	0	-0.141587	0.115957	0.40114	-0.0865451	0.131947	0.693254	0.0550415	0.0846586	0.929134
ENSG00000092094	OSGEP	496.598	0	0	0	-0.060369	0.125824	0.775563	-0.110742	0.143193	0.634315	-0.0503734	0.0918648	0.941009
ENSG00000092096	SLC22A17	2151.3	0	0	0	-0.00221915	0.13231	0.993088	-0.0151288	0.150526	0.957987	-0.0129096	0.0965234	0.987042
ENSG00000092098	RNF31	7.68722	0	0	0	-0.21493	0.20371	0.480797	0.0706913	0.23066	0.86626	0.285622	0.148096	0.694861
ENSG00000092108	SCFD1	947.955	1	0	0	0.313972	0.122255	0.0472813	0.173249	0.139077	0.416431	-0.140723	0.0891185	0.764834
ENSG00000092140	G2E3	980.752	1	1	0	0.520226	0.133605	0.00315387	0.449414	0.151948	0.0439145	-0.0708116	0.0973075	0.917873
ENSG00000092148	HECTD1	7706.9	1	0	0	0.336735	0.110918	0.0186636	0.14613	0.126184	0.453503	-0.190605	0.0809059	0.563675
ENSG00000092199	HNRNPC	5767.62	1	0	0	0.363244	0.100578	0.00577446	0.284217	0.114416	0.0923507	-0.0790276	0.07335	0.855494
ENSG00000092200	RPGRIP1	4.28051	0	0	0	-0.205766	0.2697	0.629288	-0.77356	0.322302	0.102964	-0.567794	0.221284	0.486331
ENSG00000092201	SUPT16H	2480.7	0	0	0	0.19106	0.0857692	0.090062	0.0243679	0.0975841	0.8918	-0.166692	0.0625636	0.454309
ENSG00000092203	TOX4	1156.29	1	0	0	0.19626	0.0624502	0.0151822	0.131166	0.071041	0.214465	-0.0650933	0.045487	0.796644
ENSG00000092208	GEMIN2	152.004	1	0	0	0.369682	0.120046	0.0171565	0.273797	0.136432	0.175457	-0.0958852	0.08692	0.850906
ENSG00000092295	TGM1	63.1705	-1	0	0	-0.707067	0.209172	0.00945785	-0.657952	0.238615	0.0609012	0.049115	0.154301	0.970522
ENSG00000092330	TINF2	310.915	0	0	0	-0.0916332	0.0887726	0.491015	-0.183665	0.101153	0.222767	-0.0920317	0.0650321	0.797181
ENSG00000092345	DAZL	0.40633	0	0	0	0.403383	0.842961	NA	0.267248	0.960062	NA	-0.136134	0.612498	0.978638
ENSG00000092377	TBL1Y	6.64861	0	0	0	-0.00344619	0.277254	0.994675	-0.00941305	0.322905	0.988177	-0.00596687	0.207187	0.996539
ENSG00000092421	SEMA6A	1916.52	0	0	0	-0.00265847	0.11278	0.990338	0.0601681	0.128301	0.786158	0.0628265	0.0822655	0.91168
ENSG00000092439	TRPM7	3092.52	0	0	0	0.272874	0.110514	0.0574847	0.242626	0.125718	0.19374	-0.0302483	0.0805907	0.9627
ENSG00000092445	TYRO3	1637.06	-1	0	0	-0.307245	0.114948	0.0386184	-0.308316	0.130797	0.109722	-0.001071	0.0839175	0.998312
ENSG00000092470	WDR76	240.661	0	0	0	0.19785	0.116324	0.21458	0.213406	0.132253	0.280604	0.0155554	0.0845715	0.982406
ENSG00000092529	CAPN3	110.791	0	0	0	0.0596976	0.225576	0.882534	0.258241	0.256465	0.520801	0.198544	0.164213	0.833027
ENSG00000092531	SNAP23	348.464	0	0	0	0.294538	0.142829	0.120479	0.399852	0.162371	0.0949547	0.105314	0.103876	0.867164
ENSG00000092607	TBX15	9.86098	0	0	0	-0.540524	0.256602	0.111602	-0.155809	0.291903	0.752529	0.384716	0.189948	0.665692
ENSG00000092621	PHGDH	624.325	0	0	0	0.0494471	0.208973	0.895189	0.0268588	0.237743	0.952611	-0.0225883	0.152442	0.985624
ENSG00000092758	COL9A3	152.995	0	0	0	-0.308311	0.34071	0.555455	-0.567183	0.387844	0.331562	-0.258872	0.248977	0.862478
ENSG00000092820	EZR	340.837	0	0	0	0.209603	0.178016	0.420692	0.0835089	0.202533	0.814165	-0.126094	0.129805	0.875672
ENSG00000092841	MYL6	790.251	0	0	0	0.210171	0.116425	0.183614	0.0832235	0.132459	0.70609	-0.126947	0.084895	0.780667
ENSG00000092847	AGO1	1933.17	0	0	0	-0.0260671	0.0445939	0.721556	-0.035184	0.0507516	0.673095	-0.00911689	0.0325552	0.974463
ENSG00000092850	TEKT2	10.2184	-1	0	0	-0.642479	0.238965	0.037498	-0.178003	0.271611	0.693508	0.464476	0.177491	0.471182
ENSG00000092853	CLSPN	6.5358	0	0	0	0.459326	0.380851	0.407717	0.0348969	0.434857	0.967235	-0.42443	0.276667	0.771711
ENSG00000092871	RFFL	315.065	0	0	0	0.111117	0.215948	0.758355	-0.0198278	0.245712	0.967191	-0.130945	0.157544	0.900539
ENSG00000092929	UNC13D	111.023	-1	0	0	-0.782845	0.249246	0.0152285	-0.706902	0.283871	0.0916671	0.0759423	0.182693	0.956631
ENSG00000092931	MFSD11	467.64	0	0	0	0.0657	0.0702839	0.540365	0.19491	0.079878	0.0980083	0.12921	0.0510771	0.503085
ENSG00000092964	DPYSL2	15291.7	0	0	0	0.239859	0.11256	0.106848	0.238578	0.128051	0.210852	-0.00128095	0.0821064	0.997868
ENSG00000092969	TGFB2	318.61	1	0	0	0.363797	0.142623	0.0490363	0.133184	0.162271	0.609725	-0.230613	0.103905	0.608831
ENSG00000092978	GPATCH2	446.313	1	0	0	0.333637	0.123388	0.0364679	0.140243	0.14038	0.52455	-0.193394	0.0898941	0.620142
ENSG00000093000	NUP50	1192.59	1	0	0	0.307328	0.087216	0.00706794	0.223208	0.0992036	0.128002	-0.0841198	0.0635334	0.809684
ENSG00000093009	CDC45	2.01824	0	0	0	-0.0728752	0.378119	0.915824	-0.484224	0.44483	NA	-0.411349	0.298317	0.802267
ENSG00000093010	COMT	510.71	-1	0	0	-0.398393	0.142175	0.0302277	-0.377055	0.161823	0.114441	0.0213385	0.103911	0.980328
ENSG00000093072	ADA2	261.79	0	0	0	-0.207118	0.167717	0.394684	-0.247594	0.190915	0.394657	-0.0404761	0.122574	0.968799
ENSG00000093100	AC016026.1	32.61	0	0	0	-0.273357	0.238085	0.43478	-0.0931671	0.270983	0.848268	0.18019	0.174291	0.863843
ENSG00000093134	VNN3	1.19669	0	0	0	-1.00088	0.483927	0.11935	-0.81857	0.564861	NA	0.182312	0.393708	0.949474
ENSG00000093144	ECHDC1	586.015	1	0	0	0.344661	0.120405	0.0268549	0.232574	0.136953	0.255389	-0.112087	0.0876913	0.818413
ENSG00000093167	LRRFIP2	1690.31	0	0	0	0.106413	0.0829874	0.373158	0.0905133	0.0944093	0.542862	-0.0158994	0.0605169	0.976161
[truncated: 58,677 more rows]

## Sheet: Frontal Cortex
EnsemblID	EnsemblName	baseMean	ALSvsCtrl	C9vsCtrl	C9vsALS	ALSvsCtrlLFC	ALSvsCtrlLFCse	ALSvsCtrlPadj	C9vsCtrlLFC	C9vsCtrlLFCse	C9vsCtrlPadj	C9vsALSLFC	C9vsALSLFCse	C9vsALSPadj
ENSG00000000003	TSPAN6	135.108	0	0	0	-0.117366	0.111048	0.479602	-0.140355	0.129633	0.657326	-0.0229889	0.092268	1
ENSG00000000005	TNMD	2.19186	0	0	0	0.291473	0.323591	0.557614	0.162038	0.382722	0.87898	-0.129435	0.272727	1
ENSG00000000419	DPM1	311.605	1	0	0	0.480949	0.115955	0.00261918	0.314391	0.134906	0.309718	-0.166559	0.0952195	0.913623
ENSG00000000457	SCYL3	287.598	0	0	0	0.143681	0.083353	0.217143	0.0493446	0.0971808	0.851352	-0.0943364	0.0688665	1
ENSG00000000460	C1orf112	146.878	0	0	0	0.20208	0.109538	0.18248	0.112046	0.127684	0.723769	-0.0900348	0.0904303	1
ENSG00000000938	FGR	52.2001	-1	0	0	-0.876002	0.215663	0.00323668	-0.856277	0.252078	0.0991399	0.019725	0.18028	1
ENSG00000000971	CFH	293.966	0	0	0	-0.353596	0.263683	0.35224	-0.610205	0.30681	0.392894	-0.256609	0.217002	1
ENSG00000001036	FUCA2	207.273	0	0	0	0.178506	0.107237	0.234888	0.0783424	0.124952	0.813302	-0.100163	0.0884704	1
ENSG00000001084	GCLC	991.454	1	0	0	0.290972	0.102627	0.0344842	0.188224	0.119372	0.514036	-0.102748	0.0843393	1
ENSG00000001167	NFYA	742.572	0	0	0	-0.0139835	0.0934418	0.935398	-0.0638484	0.108754	0.826648	-0.0498648	0.0769468	1
ENSG00000001460	STPG1	348.407	1	0	0	0.272185	0.0809488	0.0129457	0.19037	0.0942678	0.384313	-0.0818144	0.0666446	1
ENSG00000001461	NIPAL3	2942.24	1	0	0	0.358706	0.111663	0.0172284	0.237056	0.129846	0.441375	-0.121649	0.0917242	1
ENSG00000001497	LAS1L	693.881	0	0	0	-0.262342	0.140811	0.177248	-0.163172	0.163796	0.685977	0.0991705	0.115826	1
ENSG00000001561	ENPP4	1235.18	1	0	0	0.692339	0.141387	0.000511063	0.437518	0.164403	0.232201	-0.254821	0.116091	0.908234
ENSG00000001617	SEMA3F	112.497	0	0	0	-0.333508	0.193988	0.218515	-0.210943	0.225844	0.70665	0.122565	0.160153	1
ENSG00000001626	CFTR	29.9277	0	0	0	0.546161	0.288919	0.170566	0.585288	0.335584	0.465137	0.0391267	0.235927	1
ENSG00000001629	ANKIB1	2891.67	0	0	0	0.160819	0.113945	0.323471	0.0684964	0.132506	0.848602	-0.0923226	0.0936186	1
ENSG00000001630	CYP51A1	29.5367	1	0	0	0.527838	0.189934	0.0380082	0.712306	0.219674	0.124	0.184469	0.153106	1
ENSG00000001631	KRIT1	140.079	1	0	0	0.262461	0.0790997	0.0142022	0.260587	0.0921643	0.198077	-0.0018739	0.0651255	1
ENSG00000002016	RAD52	318.66	0	0	0	-0.244168	0.162472	0.289757	-0.0258435	0.188982	0.96864	0.218325	0.133677	0.937058
ENSG00000002079	MYH16	0.521411	0	0	0	-0.317183	0.595377	NA	-0.0795978	0.699421	NA	0.237585	0.516589	1
ENSG00000002330	BAD	496.833	0	0	0	-0.16915	0.0847334	0.144669	-0.112299	0.0986835	0.639701	0.0568513	0.0699499	1
ENSG00000002549	LAP3	587.034	0	0	0	0.106028	0.106984	0.511442	0.0185493	0.124497	0.966243	-0.0874786	0.0880472	1
ENSG00000002586	CD99	472.091	0	0	0	-0.188474	0.178161	0.479029	-0.212044	0.207282	0.677514	-0.0235702	0.146568	1
ENSG00000002587	HS3ST1	123.533	0	0	0	0.0660906	0.134557	0.766872	0.0940494	0.156701	0.821782	0.0279588	0.111001	1
ENSG00000002726	AOC1	0.00649805	0	0	0	0.187845	4.56411	NA	0	5.30686	NA	0.134882	3.74883	1
ENSG00000002745	WNT16	21.5776	0	0	0	0.131755	0.25305	0.751519	0.0413158	0.295389	0.967965	-0.0904393	0.209656	1
ENSG00000002746	HECW1	3373.06	0	0	0	0.0864321	0.121678	0.654394	-0.013521	0.141497	0.979348	-0.0999531	0.0999717	1
ENSG00000002822	MAD1L1	42.3538	0	0	0	-0.287351	0.234579	0.402363	-0.0462535	0.273139	0.959983	0.241097	0.193918	1
ENSG00000002834	LASP1	2002.15	0	0	0	-0.190506	0.0759025	0.061579	-0.127817	0.0882989	0.551152	0.0626897	0.062445	1
ENSG00000002919	SNX11	271.684	0	0	0	0.0583175	0.0615963	0.533311	-0.0396906	0.0720723	0.83872	-0.0980081	0.0513478	0.908234
ENSG00000002933	TMEM176A	125.066	0	0	0	-0.349828	0.181315	0.160785	-0.453807	0.211365	0.354567	-0.103979	0.150086	1
ENSG00000003056	M6PR	932.968	0	0	0	0.151903	0.0783705	0.158568	-0.0220799	0.0912384	0.937465	-0.173983	0.0645428	0.908234
ENSG00000003096	KLHL13	133.27	1	0	0	0.367739	0.12894	0.0336566	0.34792	0.149984	0.313164	-0.0198191	0.105805	1
ENSG00000003137	CYP26B1	420.106	0	0	0	-0.0601217	0.145523	0.804942	-0.321479	0.169427	0.41527	-0.261357	0.119912	0.908234
ENSG00000003147	ICA1	920.953	0	0	0	0.00115235	0.106832	0.995157	-0.147466	0.124316	0.625542	-0.148619	0.0879205	0.920527
ENSG00000003249	DBNDD1	869.31	-1	0	0	-0.340723	0.119404	0.0335923	-0.274195	0.138918	0.39654	0.0665282	0.0982662	1
ENSG00000003393	ALS2	2035.49	0	0	0	0.187772	0.0717168	0.0508143	0.0628814	0.0834317	0.767422	-0.124891	0.0589699	0.908234
ENSG00000003400	CASP10	65.0085	-1	0	0	-0.498385	0.171385	0.0303434	-0.716785	0.200864	0.0754118	-0.2184	0.143869	0.966162
ENSG00000003402	CFLAR	1254.82	0	0	0	-0.199814	0.134555	0.296051	-0.12142	0.156489	0.758865	0.0783942	0.110608	1
ENSG00000003436	TFPI	46.499	0	0	0	-0.354186	0.190742	0.178913	-0.285802	0.222665	0.596287	0.0683843	0.158924	1
ENSG00000003509	NDUFAF7	449.052	0	0	0	0.187775	0.0736507	0.0571827	0.0579288	0.085835	0.796437	-0.129846	0.0607798	0.908234
ENSG00000003756	RBM5	2213.69	0	0	0	0.0713299	0.0861621	0.594351	0.0796371	0.100208	0.752199	0.00830715	0.0708158	1
ENSG00000003987	MTMR7	1278.56	1	0	0	0.40844	0.11461	0.00891559	0.244902	0.133289	0.436119	-0.163538	0.0941516	0.915967
ENSG00000003989	SLC7A2	1014.47	0	0	0	-0.096472	0.225416	0.797559	-0.0504159	0.262123	0.953421	0.0460561	0.185206	1
ENSG00000004059	ARF5	510.544	0	0	0	0.125424	0.122323	0.494953	0.0703392	0.142321	0.856588	-0.0550846	0.100616	1
ENSG00000004139	SARM1	619.094	-1	0	0	-0.37574	0.0985366	0.00557302	-0.239741	0.11469	0.367622	0.135999	0.0812374	0.926255
ENSG00000004142	POLDIP2	902.329	0	0	0	-0.0943676	0.0654052	0.311877	-0.137672	0.0761883	0.445791	-0.0433048	0.0539931	1
ENSG00000004399	PLXND1	1455.95	0	0	0	-0.123991	0.137411	0.556713	0.0178594	0.159792	0.974935	0.14185	0.112917	1
ENSG00000004455	AK2	787.933	0	0	0	-0.022827	0.0894801	0.884074	-0.039119	0.104137	0.895576	-0.016292	0.0736764	1
ENSG00000004468	CD38	179.808	0	0	0	-0.0383773	0.221607	0.924234	-0.090465	0.257862	0.90387	-0.0520877	0.182387	1
ENSG00000004478	FKBP4	2152.52	0	0	0	0.376051	0.144361	0.0518938	0.253943	0.167865	0.532408	-0.122108	0.118579	1
ENSG00000004487	KDM1A	1272.93	0	0	0	0.14086	0.0604106	0.0837852	0.0431977	0.0703251	0.817141	-0.0976627	0.0497492	0.908234
ENSG00000004534	RBM6	1678.05	0	0	0	-0.169802	0.114215	0.295487	-0.0124582	0.132823	0.979634	0.157344	0.0938722	0.925479
ENSG00000004660	CAMKK1	2465.42	0	0	0	-0.0618586	0.144231	0.797147	-0.0738282	0.167721	0.873542	-0.0119697	0.118506	1
ENSG00000004700	RECQL	325.721	1	0	0	0.317823	0.0974423	0.0157236	0.161451	0.113463	0.557646	-0.156372	0.0802108	0.908234
ENSG00000004766	VPS50	1341.3	1	0	0	0.401731	0.117239	0.0116258	0.181061	0.136355	0.582667	-0.220671	0.0963268	0.908234
ENSG00000004776	HSPB6	237.224	0	0	0	0.0302567	0.145715	0.908011	-0.029046	0.169636	0.959439	-0.0593027	0.120047	1
ENSG00000004777	ARHGAP33	895.293	-1	0	0	-0.363017	0.130633	0.0380175	-0.273557	0.151961	0.446278	0.0894599	0.107466	1
ENSG00000004779	NDUFAB1	421.344	1	0	0	0.449963	0.158097	0.0339079	0.355245	0.18385	0.405459	-0.0947182	0.12982	1
ENSG00000004799	PDK4	1325.81	0	0	0	-0.347678	0.236295	0.301436	-0.277156	0.274774	0.682281	0.0705227	0.194149	1
ENSG00000004809	SLC22A16	1.22922	0	0	0	0.0391863	0.471935	0.965254	-0.330486	0.573338	NA	-0.369672	0.425964	1
ENSG00000004838	ZMYND10	18.6796	0	0	0	-0.117029	0.146129	0.608287	0.0452068	0.171116	0.931062	0.162236	0.123314	1
ENSG00000004846	ABCB5	0.234517	0	0	0	0.881472	1.01586	NA	0.364711	1.18144	NA	-0.516761	0.834292	1
ENSG00000004848	ARX	246.872	0	0	0	-0.115604	0.132753	0.572553	0.0549362	0.154458	0.902065	0.17054	0.109321	0.954638
ENSG00000004864	SLC25A13	254.949	0	0	0	0.508419	0.197355	0.0545545	0.418982	0.229482	0.441375	-0.0894367	0.162	1
ENSG00000004866	ST7	633.426	0	0	0	0.152601	0.0881529	0.21482	0.0878892	0.102596	0.730869	-0.0647122	0.0725549	1
ENSG00000004897	CDC27	2157.07	1	0	0	0.397782	0.116894	0.0121444	0.175566	0.13594	0.593055	-0.222216	0.0960329	0.908234
ENSG00000004939	SLC4A1	5.7512	0	0	0	-0.838573	0.367648	0.0910996	-1.39363	0.442458	0.143822	-0.555054	0.328749	0.920556
ENSG00000004948	CALCR	4.19618	0	0	0	-0.40594	0.331406	0.402363	-1.02235	0.405098	0.265698	-0.616412	0.305093	0.908234
ENSG00000004961	HCCS	285.124	1	0	0	0.419057	0.148887	0.0357909	0.2092	0.173237	0.619088	-0.209857	0.122375	0.915967
ENSG00000004975	DVL2	300.67	0	0	0	-0.249202	0.121866	0.134042	-0.0963777	0.141844	0.794544	0.152824	0.100481	0.965879
ENSG00000005001	PRSS22	0.262756	0	0	0	-0.494887	0.941558	NA	-0.471648	1.09662	NA	0.023239	0.778713	1
ENSG00000005007	UPF1	1760.58	0	0	0	-0.0236469	0.0845447	0.872142	0.0463565	0.0983326	0.864572	0.0700034	0.0695073	1
ENSG00000005020	SKAP2	661.175	1	0	0	0.458182	0.144749	0.0188961	0.260524	0.168348	0.523335	-0.197658	0.118907	0.928639
ENSG00000005022	SLC25A5	1100.31	0	0	0	0.23989	0.124403	0.161025	0.148081	0.144683	0.677407	-0.0918094	0.102225	1
ENSG00000005059	MCUB	58.0544	0	0	0	0.196354	0.168876	0.430656	0.0303286	0.197088	0.964991	-0.166025	0.13978	1
ENSG00000005073	HOXA11	0.103232	0	0	0	0.560265	1.84363	NA	0.77338	2.14364	NA	0.213115	1.5143	1
ENSG00000005075	POLR2J	264.127	0	0	0	-0.0498129	0.0795602	0.697696	0.00670988	0.092753	0.984628	0.0565228	0.065865	1
ENSG00000005100	DHX33	539.756	0	0	0	0.11156	0.0614421	0.190448	0.053576	0.071615	0.769222	-0.0579836	0.0507519	1
ENSG00000005102	MEOX1	0.0391519	0	0	0	0.288573	3.56205	NA	0.549444	4.14172	NA	0.260872	2.92576	1
ENSG00000005108	THSD7A	941.121	0	0	0	-0.031987	0.126372	0.885173	-0.0303682	0.14699	0.94902	0.00161885	0.103902	1
ENSG00000005156	LIG3	773.059	0	0	0	-0.0367838	0.0474998	0.621476	-0.0712145	0.0554276	0.595918	-0.0344307	0.0393869	1
ENSG00000005175	RPAP3	698.512	1	0	0	0.460348	0.11228	0.0029275	0.302311	0.130589	0.314982	-0.158037	0.0922201	0.915967
ENSG00000005187	ACSM3	2.64928	0	0	0	-0.4382	0.336179	0.368241	-0.557405	0.405519	0.569656	-0.119205	0.305846	1
ENSG00000005189	REXO5	67.5807	0	0	0	-0.118688	0.120789	0.515236	-0.184461	0.141541	0.589142	-0.0657733	0.10132	1
ENSG00000005194	CIAPIN1	433.819	0	0	0	0.107651	0.0809429	0.357091	-0.0120154	0.0943286	0.97095	-0.119667	0.0668246	0.909691
ENSG00000005206	SPPL2B	370.582	0	0	0	-0.387337	0.167852	0.0873321	-0.200565	0.195264	0.676481	0.186772	0.138143	1
ENSG00000005238	FAM214B	440.748	0	0	0	-0.221347	0.0917305	0.072926	-0.179504	0.106847	0.484638	0.0418431	0.0757644	1
ENSG00000005243	COPZ2	43.8414	0	0	0	-0.338172	0.16293	0.127983	-0.312944	0.190736	0.49527	0.0252279	0.136722	1
ENSG00000005249	PRKAR2B	1896.21	1	0	0	0.544131	0.179452	0.0241268	0.371244	0.20866	0.453654	-0.172887	0.147386	1
ENSG00000005302	MSL3	502.549	1	0	0	0.203633	0.0647672	0.0196554	0.0876258	0.0754901	0.632612	-0.116007	0.0534527	0.908234
ENSG00000005339	CREBBP	3307.62	0	0	0	-0.160068	0.0735003	0.108602	-0.0370045	0.0854813	0.876101	0.123064	0.0604215	0.908234
ENSG00000005379	TSPOAP1	3253.37	-1	0	0	-0.458869	0.129035	0.00903246	-0.368687	0.150055	0.28007	0.0901828	0.106039	1
ENSG00000005381	MPO	24.1917	0	0	0	-0.27224	0.200177	0.344381	-0.458363	0.23561	0.400907	-0.186123	0.169841	1
ENSG00000005421	PON1	8.12468	0	0	0	-0.147613	0.221135	0.67638	-0.16792	0.261784	0.807601	-0.0203065	0.190501	1
ENSG00000005436	GCFC2	379.839	0	0	0	0.12146	0.0811955	0.292019	0.0859669	0.0945784	0.714836	-0.0354928	0.0669605	1
ENSG00000005448	WDR54	119.399	0	0	0	0.100611	0.143998	0.660038	0.0498655	0.167772	0.920662	-0.0507458	0.118834	1
ENSG00000005469	CROT	224.703	0	0	0	0.110983	0.104387	0.47638	0.0295966	0.121645	0.937052	-0.081386	0.0861827	1
ENSG00000005471	ABCB4	11.9237	-1	0	0	-0.547553	0.204576	0.0456757	-0.415371	0.241351	0.471768	0.132182	0.177104	1
ENSG00000005483	KMT2E	3558.97	0	0	0	0.126764	0.074936	0.22712	0.0877233	0.0871497	0.68315	-0.039041	0.0615813	1
ENSG00000005486	RHBDD2	2325.75	0	0	0	0.0789514	0.124454	0.693038	0.00270505	0.144731	0.995755	-0.0762463	0.102262	1
ENSG00000005513	SOX8	1103.82	0	0	0	0.219487	0.248337	0.566217	0.290215	0.288753	0.68326	0.0707276	0.203979	1
ENSG00000005700	IBTK	1707.25	1	0	0	0.27755	0.0894003	0.0210886	0.0955796	0.103992	0.711453	-0.18197	0.0734842	0.908234
ENSG00000005801	ZNF195	711.082	0	0	0	0.190398	0.0802388	0.0781315	0.152134	0.09337	0.498644	-0.0382641	0.0660095	1
ENSG00000005810	MYCBP2	15329.5	1	0	0	0.325905	0.115001	0.0345777	0.186124	0.133718	0.564963	-0.139781	0.0944611	0.976775
ENSG00000005812	FBXL3	1357.15	1	0	0	0.379065	0.103098	0.00710618	0.263905	0.119899	0.343179	-0.11516	0.0846924	1
ENSG00000005844	ITGAL	48.857	0	0	0	-0.445165	0.273957	0.247619	-0.367477	0.319222	0.63524	0.0776882	0.226682	1
ENSG00000005882	PDK2	1168.26	-1	0	0	-0.229514	0.0774216	0.0273831	-0.216314	0.0901153	0.290853	0.0132	0.0637942	1
ENSG00000005884	ITGA3	557.478	0	0	0	-0.272296	0.121622	0.0978416	-0.138223	0.141504	0.692228	0.134073	0.100124	1
ENSG00000005889	ZFX	1329.92	1	0	0	0.19628	0.0707072	0.0382521	0.107643	0.0822601	0.587426	-0.0886372	0.0581625	0.964969
ENSG00000005893	LAMP2	4416.18	1	0	0	0.814393	0.170308	0.000643683	0.724113	0.198015	0.0687537	-0.0902799	0.139859	1
ENSG00000005961	ITGA2B	58.6255	0	0	0	-0.443405	0.172841	0.055537	-0.264006	0.201625	0.587329	0.179398	0.14381	1
ENSG00000005981	ASB4	46.6094	0	0	0	-0.365056	0.19057	0.164117	-0.371366	0.2228	0.487982	-0.00631027	0.159108	1
ENSG00000006007	GDE1	1230.18	1	0	0	0.282132	0.0762396	0.00683045	0.194622	0.0886907	0.344502	-0.08751	0.0626664	1
ENSG00000006015	REX1BD	407.79	0	0	0	-0.00805726	0.114171	0.969271	0.100614	0.132827	0.76635	0.108671	0.0939434	1
ENSG00000006016	CRLF1	393.452	0	0	0	-0.35567	0.199192	0.198725	-0.365391	0.231748	0.514036	-0.00972153	0.163907	1
ENSG00000006025	OSBPL7	230.925	0	0	0	-0.282945	0.13765	0.131896	-0.193653	0.160287	0.61883	0.0892915	0.113607	1
ENSG00000006042	TMEM98	508.314	0	0	0	0.782622	0.301835	0.0529759	0.670701	0.350925	0.411287	-0.111921	0.247804	1
ENSG00000006047	YBX2	35.4923	0	0	0	-0.251997	0.15649	0.252213	-0.0560822	0.182746	0.917384	0.195914	0.13077	0.970265
ENSG00000006059	KRT33A	0.144138	0	0	0	-0.00809734	1.17831	NA	-0.248824	1.37035	NA	-0.240727	0.968774	1
ENSG00000006062	MAP3K14	195.26	0	0	0	-0.0860485	0.129956	0.678487	-0.0491374	0.151343	0.91187	0.036911	0.107248	1
ENSG00000006071	ABCC8	978.173	-1	0	0	-0.541162	0.146633	0.00691962	-0.305734	0.170542	0.449244	0.235428	0.12058	0.908234
ENSG00000006116	CACNG3	938.513	0	0	0	0.0661346	0.179084	0.82731	-0.0222177	0.208271	0.976736	-0.0883523	0.147167	1
ENSG00000006118	TMEM132A	2283.1	-1	0	0	-0.304779	0.112314	0.0427851	-0.150569	0.130614	0.634973	0.15421	0.0923126	0.926513
ENSG00000006125	AP2B1	7870.18	0	0	0	0.206389	0.0980716	0.122592	0.0548297	0.11404	0.861449	-0.151559	0.0805654	0.908234
ENSG00000006128	TAC1	102.046	0	0	0	0.418336	0.293544	0.318124	0.177734	0.341519	0.84753	-0.240601	0.24127	1
ENSG00000006194	ZNF263	508.094	0	0	0	0.0287015	0.0552567	0.752113	0.0159848	0.064455	0.93581	-0.0127168	0.0457655	1
ENSG00000006210	CX3CL1	1481.76	0	0	0	-0.20915	0.136699	0.279859	-0.138961	0.158978	0.724715	0.0701892	0.112358	1
ENSG00000006282	SPATA20	632.996	0	0	0	-0.260441	0.122358	0.117843	-0.257942	0.142387	0.444337	0.00249892	0.100755	1
ENSG00000006283	CACNA1G	900.235	0	0	0	-0.236819	0.159552	0.296317	-0.104493	0.185555	0.833816	0.132326	0.131151	1
ENSG00000006327	TNFRSF12A	14.7699	0	0	0	-0.09018	0.290883	0.857915	0.0921248	0.338658	0.92875	0.182305	0.240812	1
ENSG00000006377	DLX6	40.5693	0	0	0	0.0439813	0.194296	0.899003	0.0233977	0.226639	0.977431	-0.0205836	0.160909	1
ENSG00000006432	MAP3K9	2676.29	0	0	0	0.0153378	0.137788	0.952147	-0.0335143	0.160229	0.947857	-0.0488521	0.113209	1
ENSG00000006451	RALA	708.834	1	0	0	0.272561	0.0909293	0.0257352	0.131801	0.105816	0.60687	-0.14076	0.0747904	0.908234
ENSG00000006453	BAIAP2L1	9.32523	-1	0	0	-0.650316	0.244438	0.0471756	-0.403362	0.287291	0.562515	0.246953	0.210178	1
ENSG00000006459	KDM7A	896.34	1	0	0	0.299477	0.0951106	0.0194836	0.146415	0.110652	0.584217	-0.153062	0.0781933	0.908234
ENSG00000006468	ETV1	866.605	0	0	0	0.0135125	0.141182	0.959201	-0.120487	0.164234	0.775166	-0.133999	0.116093	1
ENSG00000006530	AGK	771.028	0	0	0	0.175638	0.0842221	0.126117	0.0276433	0.0980412	0.925365	-0.147995	0.0693415	0.908234
ENSG00000006534	ALDH3B1	36.0751	0	0	0	-0.182026	0.201246	0.555589	-0.281828	0.235471	0.622124	-0.099802	0.168142	1
ENSG00000006555	TTC22	14.7303	-1	0	0	-0.595693	0.177357	0.0130556	-0.311987	0.208389	0.536723	0.283706	0.152823	0.908234
ENSG00000006576	PHTF2	710.471	1	0	0	0.27562	0.0976572	0.0352499	0.142485	0.113624	0.605043	-0.133135	0.0803041	0.931163
ENSG00000006606	CCL26	0.220008	0	0	0	0.556834	1.14498	NA	0.181828	1.33142	NA	-0.375005	0.940401	1
ENSG00000006607	FARP2	735.727	0	0	0	-0.0775901	0.102458	0.63012	-0.09806	0.119231	0.742816	-0.0204699	0.0843504	1
ENSG00000006611	USH1C	108.556	0	0	0	0.39628	0.302256	0.364945	0.250783	0.351562	0.782999	-0.145497	0.248323	1
ENSG00000006625	GGCT	90.346	0	0	0	0.304438	0.167884	0.191122	0.33783	0.19525	0.469256	0.0333914	0.13782	1
ENSG00000006634	DBF4	119.749	0	0	0	0.258358	0.108711	0.0776338	0.166695	0.126741	0.585952	-0.091663	0.0896973	1
ENSG00000006638	TBXA2R	9.24227	0	0	0	-0.182994	0.230058	0.610967	0.0318524	0.268624	0.973157	0.214847	0.193469	1
ENSG00000006652	IFRD1	729.341	0	0	0	0.102746	0.110439	0.541984	0.051514	0.128485	0.886463	-0.051232	0.0908312	1
ENSG00000006659	LGALS14	0.0672549	0	0	0	0.141988	2.52371	NA	0.360987	2.9344	NA	0.218998	2.0729	1
ENSG00000006695	COX10	273.086	0	0	0	-0.0659497	0.0615315	0.471935	-0.0246439	0.0718866	0.906341	0.0413058	0.0512415	1
ENSG00000006704	GTF2IRD1	377.396	-1	0	0	-0.357626	0.124673	0.0326438	-0.149101	0.145071	0.676267	0.208525	0.102732	0.908234
ENSG00000006712	PAF1	588.431	0	0	0	0.159498	0.0771527	0.129698	0.158851	0.0897899	0.457488	-0.000646685	0.0634957	1
ENSG00000006715	VPS41	2898.51	1	0	0	0.326682	0.101563	0.0171397	0.146094	0.11811	0.609645	-0.180588	0.0834416	0.908234
ENSG00000006740	ARHGAP44	1800.51	0	0	0	0.0175808	0.110525	0.930888	-0.00124033	0.128541	0.997892	-0.0188211	0.090839	1
ENSG00000006744	ELAC2	729.403	0	0	0	-0.0194448	0.059176	0.848127	-0.0736218	0.0689801	0.663083	-0.054177	0.0489269	1
ENSG00000006747	SCIN	164.957	0	0	0	-0.490446	0.373461	0.363918	-0.63775	0.434486	0.545126	-0.147304	0.307268	1
ENSG00000006756	ARSD	156.572	-1	0	0	-0.32855	0.109158	0.0251059	-0.256219	0.127407	0.387372	0.0723318	0.0907741	1
ENSG00000006757	PNPLA4	199.959	0	0	0	-0.0689264	0.117135	0.716311	-0.283208	0.13671	0.37132	-0.214281	0.0971374	0.908234
ENSG00000006788	MYH13	2.73252	0	0	0	-0.3931	0.273714	0.314055	-0.59332	0.337405	0.459607	-0.20022	0.260982	1
ENSG00000006831	ADIPOR2	1737.65	0	0	0	0.328772	0.175264	0.174176	0.324351	0.203789	0.509769	-0.00442148	0.143954	1
ENSG00000006837	CDKL3	51.7991	0	0	0	-0.0303102	0.105128	0.867969	-0.123341	0.123785	0.685834	-0.093031	0.0891306	1
ENSG00000007001	UPP2	98.1326	0	0	0	0.0310121	0.135528	0.897585	0.0835092	0.157894	0.845252	0.0524971	0.111941	1
ENSG00000007038	PRSS21	1.63312	0	0	0	-0.159628	0.443924	0.832767	0.0554758	0.519448	0.976667	0.215103	0.376275	1
ENSG00000007047	MARK4	1290.66	0	0	0	-0.22857	0.0891371	0.0556483	-0.148664	0.103702	0.553839	0.0799064	0.0733531	1
ENSG00000007062	PROM1	85.6647	-1	0	0	-0.386273	0.138446	0.0372544	-0.40989	0.161909	0.263628	-0.023617	0.115733	1
ENSG00000007080	CCDC124	485.711	0	0	0	-0.0827965	0.0899166	0.547221	-0.0215338	0.104677	0.949341	0.0612626	0.0741272	1
ENSG00000007129	CEACAM21	9.56444	-1	0	0	-0.99321	0.290737	0.0119046	-0.836744	0.342366	0.281977	0.156467	0.250534	1
ENSG00000007168	PAFAH1B1	9293.25	1	0	0	0.405517	0.119755	0.012506	0.224542	0.139247	0.504739	-0.180975	0.0983655	0.908234
ENSG00000007171	NOS2	139.172	0	0	0	-0.1801	0.162674	0.455766	-0.0046285	0.189322	0.99467	0.175472	0.134107	1
ENSG00000007174	DNAH9	258.392	0	0	0	-0.15838	0.106567	0.295632	-0.120322	0.124177	0.694455	0.0380587	0.0880837	1
ENSG00000007202	KIAA0100	3638.79	0	0	0	-0.102816	0.0427223	0.0737987	-0.0548589	0.0497139	0.649616	0.0479572	0.0351748	1
ENSG00000007216	SLC13A2	0.8615	0	0	0	0.945039	0.627534	NA	0.824351	0.719906	NA	-0.120688	0.473346	1
ENSG00000007237	AC005747.1	14474	0	0	0	0.203582	0.0941365	0.111128	0.056493	0.10946	0.848924	-0.147089	0.0773277	0.908234
ENSG00000007255	TRAPPC6A	74.2708	0	0	0	0.0244584	0.138428	0.922311	-0.0766145	0.16175	0.863637	-0.101073	0.115064	1
ENSG00000007264	MATK	657.694	0	0	0	-0.170561	0.136319	0.390934	-0.0512019	0.158563	0.912513	0.119359	0.112111	1
ENSG00000007306	CEACAM7	0.0634946	0	0	0	0.503403	2.35771	NA	0	2.74138	NA	-0.177156	1.93655	1
ENSG00000007312	CD79B	0.868002	0	0	0	0.152528	0.513758	NA	0.772927	0.574007	NA	0.620399	0.390155	0.946089
ENSG00000007314	SCN4A	3.31717	0	0	0	-0.672313	0.306179	0.105384	-0.515376	0.365419	0.560914	0.156937	0.275005	1
ENSG00000007341	ST7L	418.824	0	0	0	0.0383415	0.0672801	0.725939	-0.0252525	0.0784768	0.912778	-0.063594	0.0556955	1
ENSG00000007350	TKTL1	5.47344	0	0	0	-0.317618	0.410949	0.622301	-0.939431	0.490165	0.409119	-0.621813	0.357873	0.915967
ENSG00000007372	PAX6	545.765	-1	0	0	-0.536212	0.127885	0.00239967	-0.401399	0.148822	0.228235	0.134813	0.10537	1
ENSG00000007376	RPUSD1	196.071	-1	0	0	-0.337582	0.107386	0.0196778	-0.162187	0.125141	0.591224	0.175396	0.0889588	0.908234
ENSG00000007384	RHBDF1	90.4181	-1	0	0	-0.710055	0.198756	0.00870552	-0.638433	0.231766	0.214511	0.0716223	0.164897	1
ENSG00000007392	LUC7L	1102.16	0	0	0	-0.119153	0.0958442	0.394435	-0.0468171	0.111493	0.880375	0.0723356	0.0788441	1
ENSG00000007402	CACNA2D2	393.861	0	0	0	-0.0582198	0.114597	0.758293	-0.006267	0.133367	0.990403	0.0519528	0.0943798	1
ENSG00000007516	BAIAP3	2653.44	0	0	0	-0.21949	0.169955	0.373778	-0.0060133	0.19762	0.993687	0.213477	0.13962	0.963398
ENSG00000007520	TSR3	386.63	0	0	0	-0.181011	0.0966154	0.174828	-0.0753931	0.11249	0.798223	0.105617	0.0797188	1
ENSG00000007541	PIGQ	415.071	-1	0	0	-0.434762	0.134845	0.016896	-0.238844	0.156905	0.53029	0.195918	0.111083	0.910591
ENSG00000007545	CRAMP1	273.529	0	0	0	-0.134213	0.0695495	0.160751	-0.0410056	0.0811452	0.852515	0.093207	0.0577714	0.942423
ENSG00000007866	TEAD3	41.7092	-1	0	0	-0.556015	0.206192	0.0440478	-0.3706	0.240602	0.525269	0.185414	0.171866	1
ENSG00000007908	SELE	10.5336	-1	0	0	-1.90613	0.526449	0.00790958	-2.14664	0.618331	0.0896514	-0.240512	0.445614	1
ENSG00000007923	DNAJC11	823.679	0	0	0	-0.122587	0.0569605	0.113174	-0.145025	0.0664032	0.347089	-0.0224385	0.0471292	1
ENSG00000007933	FMO3	6.85079	0	0	0	-0.207517	0.227562	0.55167	-0.111461	0.268172	0.881528	0.0960559	0.195766	1
ENSG00000007944	MYLIP	331.654	1	0	0	0.337987	0.112406	0.0252745	0.303415	0.130753	0.31295	-0.0345717	0.0923265	1
ENSG00000007952	NOX1	1.43139	0	0	0	-0.256689	0.37144	0.663887	-1.10013	0.492078	0.335782	-0.843441	0.395184	0.908234
ENSG00000007968	E2F2	1.96952	0	0	0	-0.606653	0.480463	0.386151	-1.23038	0.589949	0.367799	-0.623731	0.448904	1
ENSG00000008018	PSMB1	832.208	0	0	0	0.130155	0.078562	0.237418	-0.0405031	0.0914777	0.872963	-0.170658	0.0647303	0.908234
ENSG00000008056	SYN1	4537.53	0	0	0	0.0352398	0.152748	0.896851	0.0534468	0.177612	0.919317	0.018207	0.125476	1
ENSG00000008083	JARID2	853.526	-1	0	0	-0.231098	0.0838583	0.0397254	-0.152388	0.0975994	0.5187	0.0787094	0.0691025	1
ENSG00000008086	CDKL5	6798.47	0	0	0	0.300534	0.128649	0.0832117	0.130686	0.149591	0.724715	-0.169848	0.105676	0.942485
ENSG00000008118	CAMK1G	1091.1	0	0	0	-0.0252698	0.160801	0.931674	-0.118908	0.187018	0.80994	-0.0936382	0.132166	1
ENSG00000008128	CDK11A	40.5488	0	0	0	-0.0896754	0.162669	0.735632	0.0265655	0.189769	0.967965	0.116241	0.135135	1
ENSG00000008130	NADK	534.483	-1	0	0	-0.23959	0.0760131	0.0193711	-0.171173	0.0885619	0.405132	0.0684171	0.0628433	1
ENSG00000008196	TFAP2B	0.859851	0	0	1	0.262457	0.708476	NA	2.92461	0.747435	NA	2.66216	0.464881	0.000274205
ENSG00000008197	TFAP2D	3.77244	0	0	0	0.519317	0.394867	0.363	0.488421	0.458667	0.66408	-0.0308957	0.318809	1
ENSG00000008226	DLEC1	44.4104	0	0	0	-0.516824	0.213677	0.0721711	-0.254475	0.249059	0.678139	0.262349	0.177428	0.977069
ENSG00000008256	CYTH3	908.289	0	0	0	-0.187878	0.074412	0.0598145	-0.125362	0.0866209	0.551152	0.0625159	0.0613451	1
ENSG00000008277	ADAM22	5293	1	0	0	0.46297	0.145977	0.0186667	0.256067	0.169737	0.533333	-0.206904	0.119902	0.915967
ENSG00000008282	SYPL1	410.452	1	0	0	0.417221	0.14188	0.0284937	0.287131	0.165019	0.465895	-0.13009	0.116544	1
ENSG00000008283	CYB561	618.281	0	0	0	0.131143	0.149146	0.568542	0.146515	0.173461	0.735659	0.0153723	0.122571	1
ENSG00000008294	SPAG9	7217.83	1	0	0	0.246429	0.0799964	0.0220424	0.177158	0.0930215	0.412779	-0.0692714	0.0657151	1
ENSG00000008300	CELSR3	1747.99	0	0	0	-0.294103	0.113504	0.0531398	-0.15283	0.132006	0.633947	0.141272	0.0933086	0.967439
ENSG00000008311	AASS	660.373	0	0	0	-0.0240029	0.151368	0.930967	-0.0835355	0.176075	0.863507	-0.0595325	0.124473	1
ENSG00000008323	PLEKHG6	0.563172	0	0	0	0.320775	0.599245	NA	0.093773	0.707963	NA	-0.227002	0.507461	1
ENSG00000008324	SS18L2	138.063	1	0	0	0.411046	0.124865	0.0148361	0.322455	0.145304	0.339363	-0.0885918	0.102506	1
ENSG00000008382	MPND	229.046	0	0	0	-0.168334	0.085224	0.149645	-0.028723	0.099343	0.923315	0.139611	0.0706093	0.908234
ENSG00000008394	MGST1	575.29	0	0	0	-0.175444	0.174569	0.504682	-0.28849	0.203084	0.558096	-0.113046	0.143598	1
ENSG00000008405	CRY1	335.471	0	0	0	0.205765	0.0969552	0.119043	0.182327	0.112839	0.503624	-0.0234374	0.0797839	1
ENSG00000008438	PGLYRP1	0.276014	0	0	0	-1.25369	0.857587	NA	-0.627606	1.00902	NA	0.626088	0.737753	1
ENSG00000008441	NFIX	6734.81	0	0	0	-0.0838326	0.0936058	0.56015	-0.0465801	0.108848	0.877347	0.0372525	0.0769052	1
ENSG00000008513	ST3GAL1	677.429	-1	0	0	-0.374266	0.0771966	0.000586222	-0.274382	0.0899085	0.162477	0.0998837	0.0637798	0.953397
ENSG00000008516	MMP25	10.0326	-1	0	0	-1.06415	0.298391	0.00885	-0.946478	0.351624	0.229306	0.117669	0.257012	1
ENSG00000008517	IL32	28.9946	0	0	0	-0.716078	0.273948	0.0511144	-0.55276	0.319716	0.469507	0.163318	0.228365	1
ENSG00000008710	PKD1	6574.14	0	0	0	-0.437618	0.171721	0.0572927	-0.162837	0.199669	0.745252	0.274781	0.14106	0.908234
ENSG00000008735	MAPK8IP2	4879.8	0	0	0	-0.106792	0.106452	0.505435	-0.124075	0.123789	0.684474	-0.0172831	0.0874659	1
ENSG00000008838	MED24	869.24	-1	0	0	-0.220182	0.0744267	0.027649	-0.20301	0.0866671	0.306574	0.0171714	0.0614078	1
ENSG00000008853	RHOBTB2	2474.28	-1	0	0	-0.348743	0.120789	0.0316285	-0.269856	0.140474	0.408834	0.0788866	0.0992786	1
ENSG00000008869	HEATR5B	1697.61	1	0	0	0.30721	0.088812	0.0109371	0.155476	0.1033	0.533924	-0.151734	0.0729859	0.908234
ENSG00000008952	SEC62	5118.43	1	0	0	0.343165	0.1105	0.021061	0.145789	0.128493	0.641022	-0.197376	0.0907725	0.908234
ENSG00000008988	RPS20	2771.72	0	0	0	0.120406	0.0923268	0.367952	-0.0165047	0.107382	0.965091	-0.136911	0.0758824	0.909691
ENSG00000009307	CSDE1	7451.4	1	0	0	0.297359	0.0981977	0.0242641	0.101975	0.114187	0.71849	-0.195383	0.0806673	0.908234
ENSG00000009335	UBE3C	1644.98	0	0	0	0.0765077	0.0491036	0.269928	0.00175814	0.0571784	0.993582	-0.0747496	0.0404733	0.908234
ENSG00000009413	REV3L	2694.34	0	0	0	-0.0305656	0.0841257	0.830882	-0.000667052	0.0978398	0.99863	0.0298986	0.0691482	1
ENSG00000009694	TENM1	908.366	0	0	0	0.224547	0.111235	0.139691	0.0939831	0.129397	0.778634	-0.130564	0.091446	0.991049
ENSG00000009709	PAX7	91.221	0	0	0	0.273512	0.167928	0.246747	0.175306	0.19556	0.717507	-0.0982058	0.138254	1
ENSG00000009724	MASP2	1.85852	0	0	0	0.000584152	0.566321	0.999515	-0.287832	0.672176	0.877273	-0.288416	0.485911	1
ENSG00000009765	IYD	0.843867	0	0	0	0.298527	0.485262	NA	-0.55576	0.611909	NA	-0.854287	0.461711	0.908234
ENSG00000009780	FAM76A	257.422	0	0	0	0.191672	0.0954156	0.141757	0.152583	0.11112	0.569687	-0.0390889	0.0786092	1
ENSG00000009790	TRAF3IP3	24.6016	0	0	0	-0.066019	0.250167	0.880339	-0.221396	0.292594	0.766642	-0.155377	0.208579	1
ENSG00000009830	POMT2	500.067	0	0	0	-0.144024	0.121253	0.418992	-0.0437453	0.141072	0.916404	0.100279	0.0998008	1
ENSG00000009844	VTA1	906.442	1	0	0	0.501683	0.155799	0.0170279	0.245097	0.181188	0.576234	-0.256586	0.127983	0.908234
ENSG00000009950	MLXIPL	347.096	-1	0	0	-0.438307	0.164543	0.0469152	-0.184599	0.19141	0.696071	0.253708	0.135439	0.908234
ENSG00000009954	BAZ1B	2838.69	0	0	0	0.087765	0.0741434	0.420918	0.0420129	0.0862368	0.859114	-0.0457521	0.0609465	1
ENSG00000010017	RANBP9	1810.11	1	0	0	0.271678	0.096709	0.0361409	0.0834826	0.112486	0.77229	-0.188196	0.0794832	0.908234
ENSG00000010030	ETV7	10.576	0	0	0	0.0342285	0.214776	0.930755	0.179927	0.250528	0.781192	0.145698	0.178461	1
ENSG00000010072	SPRTN	188.092	1	0	0	0.274929	0.0896144	0.0226118	0.262086	0.104326	0.268889	-0.0128435	0.0737084	1
ENSG00000010165	EEF1AKNMT	409.388	0	0	0	0.17491	0.0764965	0.0902522	0.0851243	0.0891327	0.698733	-0.0897857	0.0630989	0.993666
ENSG00000010219	DYRK4	162.939	0	0	0	0.0356491	0.0628608	0.727422	0.0450465	0.0735866	0.81792	0.00939744	0.0525465	1
ENSG00000010244	ZNF207	2488.33	1	0	0	0.20866	0.0682597	0.0230572	0.142069	0.0793951	0.450417	-0.0665918	0.0561036	1
ENSG00000010256	UQCRC1	1306.9	0	0	0	0.219485	0.118293	0.179373	0.180472	0.137567	0.586505	-0.0390129	0.0971935	1
ENSG00000010270	STARD3NL	534.092	0	0	0	0.190355	0.0857261	0.101054	0.018816	0.099846	0.954121	-0.171539	0.0706532	0.908234
ENSG00000010278	CD9	563.179	1	0	0	0.701492	0.23195	0.0244335	0.607687	0.269672	0.334128	-0.0938046	0.190409	1
ENSG00000010282	HHATL	491.817	0	0	0	0.266002	0.228007	0.428861	0.271831	0.265132	0.676983	0.00582925	0.187289	1
ENSG00000010292	NCAPD2	415.697	0	0	0	0.11428	0.122658	0.541237	0.092884	0.142714	0.804621	-0.0213957	0.100906	1
ENSG00000010295	IFFO1	598.922	-1	0	0	-0.280931	0.106671	0.0495234	-0.151022	0.124126	0.616831	0.129909	0.0878635	0.977069
ENSG00000010310	GIPR	35.6527	1	0	0	1.1096	0.395497	0.0363035	1.38492	0.458261	0.167195	0.275319	0.32111	1
ENSG00000010318	PHF7	131.469	0	0	0	-0.0143984	0.109761	0.943897	-0.102234	0.128195	0.7511	-0.0878352	0.0911845	1
ENSG00000010319	SEMA3G	97.1645	0	0	0	-0.494195	0.278901	0.202625	-0.655079	0.324885	0.385029	-0.160884	0.230283	1
ENSG00000010322	NISCH	4912.96	0	0	0	-0.124793	0.0917144	0.344128	-0.0586544	0.106652	0.838907	0.0661382	0.0753605	1
ENSG00000010327	STAB1	384.954	0	0	0	-0.397137	0.263245	0.287604	-0.102377	0.306115	0.908878	0.29476	0.216358	1
ENSG00000010361	FUZ	225.321	0	0	0	-0.110401	0.115711	0.529474	-0.0018909	0.134719	0.996774	0.10851	0.0954687	1
ENSG00000010379	SLC6A13	66.9001	0	0	0	-0.516077	0.208263	0.0650773	-0.685999	0.24336	0.200143	-0.169922	0.173458	1
ENSG00000010404	IDS	2184.51	0	0	0	-0.107021	0.0946015	0.444788	-0.11436	0.110033	0.67251	-0.00733877	0.0777764	1
ENSG00000010438	PRSS3	134.935	0	0	0	0.186779	0.163907	0.440761	0.218288	0.190689	0.637465	0.0315094	0.134786	1
ENSG00000010539	ZNF200	158.731	0	0	0	0.0616036	0.0673507	0.550311	0.00260483	0.0789146	0.993181	-0.0589988	0.0563436	1
ENSG00000010610	CD4	177.355	0	0	0	-0.439181	0.211008	0.126992	-0.562383	0.245724	0.322367	-0.123201	0.174105	1
ENSG00000010626	LRRC23	173.715	0	0	0	-0.109687	0.0806918	0.344613	-0.105722	0.0943318	0.645129	0.00396486	0.0673133	1
ENSG00000010671	BTK	41.4223	0	0	0	0.0116515	0.226958	0.97811	-0.0632456	0.264698	0.938438	-0.0748971	0.187859	1
ENSG00000010704	HFE	35.4409	0	0	0	-0.340066	0.148159	0.0891706	-0.355162	0.174182	0.378319	-0.015096	0.125856	1
ENSG00000010803	SCMH1	691.976	-1	-1	0	-0.287381	0.0594655	0.000591909	-0.271578	0.0693637	0.0437709	0.0158026	0.0493248	1
ENSG00000010810	FYN	2703.43	-1	0	0	-0.251791	0.0830802	0.0241842	-0.210359	0.0966352	0.349436	0.0414319	0.0683196	1
ENSG00000010818	HIVEP2	6080.28	0	0	0	0.0894021	0.092547	0.523441	0.0466744	0.107617	0.87591	-0.0427277	0.0760326	1
ENSG00000010932	FMO1	0.623101	0	0	0	0.40023	0.799131	NA	-0.132472	0.943777	NA	-0.532703	0.672435	1
ENSG00000011007	ELOA	765.938	0	0	0	0.012039	0.0505307	0.892743	-0.0412559	0.0589387	0.7879	-0.0532949	0.0418335	1
ENSG00000011009	LYPLA2	225.431	0	0	0	-0.0136048	0.0956252	0.939174	0.0369348	0.111409	0.909832	0.0505396	0.0790024	1
ENSG00000011021	CLCN6	1928.34	0	0	0	0.00506867	0.0574676	0.962724	-0.0628485	0.0668884	0.704744	-0.0679171	0.0473254	0.988244
ENSG00000011028	MRC2	163.496	0	0	0	-0.053713	0.22191	0.890987	-0.351505	0.258432	0.57382	-0.297792	0.182953	0.938784
ENSG00000011052	NME1-NME2	0	0	0	0	NA	NA	NA	NA	NA	NA	NA	NA	NA
ENSG00000011083	SLC6A7	811.118	0	0	0	-0.235075	0.171788	0.340736	-0.180797	0.199799	0.715738	0.0542782	0.141224	1
ENSG00000011105	TSPAN9	303.005	0	0	0	-0.214385	0.120235	0.199497	-0.176046	0.140005	0.604656	0.0383389	0.0992203	1
ENSG00000011114	BTBD7	1060.31	0	0	0	0.00620419	0.064716	0.959101	-0.0862778	0.0753676	0.637465	-0.092482	0.0533673	0.915967
ENSG00000011132	APBA3	162.406	0	0	0	-0.245851	0.171217	0.314077	-0.0765596	0.199257	0.892237	0.169291	0.141115	1
ENSG00000011143	MKS1	173.738	0	0	0	-0.0401023	0.0850278	0.776843	-0.0184243	0.099264	0.95512	0.0216779	0.0706314	1
ENSG00000011198	ABHD5	450.863	0	0	0	0.199967	0.089737	0.0997781	0.0885685	0.104487	0.733834	-0.111399	0.0739127	0.968097
ENSG00000011201	ANOS1	783.846	0	0	0	0.0391872	0.143465	0.875541	-0.027405	0.166873	0.961197	-0.0665922	0.117949	1
ENSG00000011243	AKAP8L	1106.97	0	0	0	-0.182646	0.111598	0.244123	-0.109545	0.12981	0.735748	0.0731018	0.0917827	1
ENSG00000011258	MBTD1	564.156	0	0	0	0.105328	0.0721146	0.305162	0.00576136	0.084025	0.984974	-0.0995663	0.0595102	0.926255
ENSG00000011260	UTP18	592.735	1	0	0	0.238092	0.0659758	0.00808149	0.0931585	0.0768735	0.617769	-0.144933	0.0543985	0.908234
ENSG00000011275	RNF216	1269.75	0	0	0	-0.0777124	0.0582068	0.354862	-0.0284486	0.067757	0.880375	0.0492637	0.0479738	1
ENSG00000011295	TTC19	1320.9	0	0	0	0.14768	0.0890131	0.236682	0.00357219	0.103563	0.992942	-0.144108	0.073211	0.908234
ENSG00000011304	PTBP1	524.888	0	0	0	-0.232841	0.12798	0.18939	-0.0504109	0.14887	0.907652	0.18243	0.105306	0.915967
ENSG00000011332	DPF1	696.268	0	0	0	-0.160505	0.1058	0.284843	0.0441973	0.123058	0.900822	0.204702	0.0870307	0.908234
ENSG00000011347	SYT7	4201.57	0	0	0	-0.16753	0.14294	0.426415	-0.0584917	0.16621	0.903633	0.109038	0.117428	1
ENSG00000011376	LARS2	712.365	-1	0	0	-0.196921	0.0646631	0.0235659	-0.211264	0.0753743	0.203702	-0.0143436	0.0535066	1
ENSG00000011405	PIK3C2A	2542.11	0	0	0	0.0521434	0.0908909	0.723862	-0.0100754	0.105711	0.979348	-0.0622188	0.0747062	1
ENSG00000011422	PLAUR	45.1779	0	0	0	-0.2661	0.196979	0.348408	-0.254163	0.22997	0.649616	0.0119368	0.163961	1
ENSG00000011426	ANLN	2556.09	1	0	0	1.25982	0.333321	0.00588608	1.25972	0.387542	0.123017	-9.13219e-05	0.273718	1
ENSG00000011451	WIZ	1221.39	-1	0	0	-0.477456	0.117689	0.00327062	-0.335016	0.136898	0.280901	0.14244	0.0968137	0.978095
ENSG00000011454	RABGAP1	3522.15	1	0	0	0.20438	0.0595741	0.0115595	0.0485433	0.0693025	0.787696	-0.155836	0.0489796	0.908234
ENSG00000011465	DCN	382.376	0	0	0	0.0686068	0.206758	0.84653	-0.228714	0.240567	0.700358	-0.297321	0.170086	0.913928
ENSG00000011478	QPCTL	79.9528	0	0	0	-0.017745	0.128308	0.9404	0.0728689	0.149576	0.859114	0.090614	0.106221	1
ENSG00000011485	PPP5C	918.732	0	0	0	0.00354758	0.0748144	0.979926	0.00137259	0.0870764	0.996533	-0.00217499	0.0616143	1
ENSG00000011523	CEP68	1426.89	0	0	0	0.0732537	0.0703523	0.487058	-0.0373954	0.0818782	0.869131	-0.110649	0.0579139	0.908234
ENSG00000011566	MAP4K3	1486.24	1	0	0	0.238169	0.0810742	0.0286735	0.119783	0.0943133	0.600685	-0.118386	0.0666515	0.910591
ENSG00000011590	ZBTB32	0.354061	0	0	0	-0.350988	0.711154	NA	-1.03496	0.837489	NA	-0.683974	0.609621	1
ENSG00000011600	TYROBP	58.7371	0	0	0	-0.21702	0.274218	0.61289	-0.356154	0.319577	0.647103	-0.139134	0.226698	1
ENSG00000011638	TMEM159	53.0568	0	0	0	0.220636	0.157017	0.3257	0.239217	0.18283	0.587426	0.0185813	0.129286	1
ENSG00000011677	GABRA3	860.007	0	0	0	0.319787	0.186059	0.218618	0.145886	0.216373	0.796614	-0.173901	0.152862	1
ENSG00000012048	BRCA1	236.077	0	0	0	0.0179337	0.195492	0.960914	-0.0750066	0.227482	0.91021	-0.0929403	0.160879	1
ENSG00000012061	ERCC1	733.264	0	0	0	-0.12221	0.0572736	0.116784	-0.0734409	0.0667404	0.650949	0.0487688	0.0473652	1
ENSG00000012124	CD22	481.221	0	0	0	0.668478	0.400171	0.233357	0.757007	0.465255	0.499605	0.0885283	0.328586	1
ENSG00000012171	SEMA3B	1223.43	0	0	0	0.521022	0.308524	0.227982	0.510458	0.358726	0.557646	-0.0105635	0.253388	1
ENSG00000012174	MBTPS2	590.047	0	0	0	0.313744	0.136298	0.0881958	0.0988846	0.158565	0.814366	-0.214859	0.112052	0.908234
ENSG00000012211	PRICKLE3	28.1644	0	0	0	-0.322486	0.179612	0.196014	-0.178734	0.210014	0.732402	0.143752	0.15072	1
ENSG00000012223	LTF	23.2276	0	0	0	0.825787	0.516735	0.256462	0.352396	0.601192	0.826991	-0.47339	0.424124	1
ENSG00000012232	EXTL3	2116.46	0	0	0	-0.110804	0.0764366	0.30923	-0.184762	0.0889327	0.369523	-0.0739572	0.0628925	1
ENSG00000012504	NR1H4	1.09747	0	0	0	0.341268	0.441727	0.622336	-0.247066	0.546932	NA	-0.588335	0.404193	0.982804
ENSG00000012660	ELOVL5	1416.19	0	0	0	0.257027	0.124932	0.131543	0.234617	0.145277	0.503816	-0.0224105	0.102631	1
ENSG00000012779	ALOX5	98.6221	0	0	0	-0.363478	0.242747	0.291629	-0.335662	0.282636	0.625137	0.0278157	0.200295	1
ENSG00000012817	KDM5D	913.713	0	0	0	0.0336927	0.0936863	0.832754	0.079247	0.111138	0.783099	0.0455544	0.0745159	1
ENSG00000012822	CALCOCO1	1811.07	0	0	0	-0.0984784	0.0736856	0.354232	-0.075799	0.0857268	0.721202	0.0226794	0.0606267	1
ENSG00000012963	UBR7	604.117	1	0	0	0.236954	0.08462	0.0365939	0.0557538	0.0985312	0.833039	-0.1812	0.0696933	0.908234
ENSG00000012983	MAP4K5	1907.2	1	0	0	0.373253	0.136037	0.0405899	0.346926	0.158179	0.344696	-0.0263276	0.11173	1
ENSG00000013016	EHD3	2750.24	0	0	0	0.138842	0.108538	0.37931	0.109458	0.126217	0.727079	-0.0293836	0.089175	1
ENSG00000013275	PSMC4	719.524	0	0	0	0.195911	0.099942	0.153187	0.0972781	0.116285	0.738169	-0.0986325	0.0822006	1
ENSG00000013288	MAN2B2	990.385	0	0	0	-0.120657	0.0787296	0.279033	-0.105578	0.0916333	0.634973	0.0150796	0.0648559	1
ENSG00000013293	SLC7A14	2450.16	1	0	0	0.556208	0.163642	0.0122099	0.364986	0.190277	0.409036	-0.191222	0.134403	0.993666
ENSG00000013297	CLDN11	860.409	1	0	0	1.40639	0.32237	0.00162609	1.37671	0.374751	0.0660031	-0.0296828	0.264564	1
ENSG00000013306	SLC25A39	411.545	-1	0	0	-0.300899	0.100304	0.0255844	-0.175036	0.116785	0.536507	0.125864	0.0827866	0.965879
ENSG00000013364	MVP	362.906	0	0	0	0.00470737	0.225213	0.990389	0.0121753	0.261929	0.990554	0.00746792	0.185117	1
ENSG00000013374	NUB1	777.529	1	0	0	0.200061	0.0477191	0.00239967	0.0819938	0.0556493	0.543497	-0.118067	0.0394236	0.908234
ENSG00000013375	PGM3	705.964	0	0	0	0.17278	0.0820249	0.122143	0.0795753	0.0954737	0.73875	-0.0932052	0.0675222	1
ENSG00000013392	RWDD2A	347.917	0	0	0	0.277447	0.107501	0.0540218	0.114328	0.12516	0.713454	-0.163119	0.088495	0.908234
ENSG00000013441	CLK1	2029.41	1	0	0	0.451117	0.160504	0.0360485	0.385868	0.186625	0.371792	-0.065249	0.131822	1
ENSG00000013503	POLR3B	406.632	1	0	0	0.328179	0.113941	0.0319883	0.153732	0.132608	0.633332	-0.174447	0.0937132	0.908234
ENSG00000013523	ANGEL1	778.405	0	0	0	-0.0707869	0.0564204	0.389532	-0.00794544	0.0657199	0.972544	0.0628415	0.0466014	1
ENSG00000013561	RNF14	1121.41	0	0	0	0.252087	0.10028	0.0610721	0.0589904	0.116664	0.852329	-0.193097	0.082452	0.908234
ENSG00000013563	DNASE1L1	194.021	0	0	0	-0.166437	0.104387	0.257731	-0.162628	0.121767	0.580952	0.00380946	0.0865557	1
ENSG00000013573	DDX11	146.214	0	0	0	0.187215	0.221262	0.585153	0.669575	0.25703	0.244539	0.48236	0.181375	0.908234
ENSG00000013583	HEBP1	237.446	1	0	0	0.213141	0.0803123	0.0477136	0.14725	0.0936198	0.514826	-0.065891	0.0662809	1
ENSG00000013588	GPRC5A	16.0493	0	0	0	-0.368763	0.422246	0.571439	-0.169159	0.49165	0.905822	0.199604	0.349272	1
ENSG00000013619	MAMLD1	454.529	-1	0	0	-0.248272	0.0813015	0.0231813	-0.248972	0.0947762	0.239964	-0.000699105	0.0672999	1
ENSG00000013725	CD6	25.954	0	0	0	0.0039617	0.242513	0.992551	0.110878	0.282452	0.889585	0.106916	0.200358	1
ENSG00000013810	TACC3	81.7748	0	0	0	-0.231498	0.151815	0.281876	-0.0629816	0.17691	0.90203	0.168517	0.125736	1
ENSG00000014123	UFL1	831.272	1	0	0	0.375793	0.106757	0.00969303	0.207167	0.124182	0.487585	-0.168626	0.0877286	0.908234
ENSG00000014138	POLA2	32.3388	0	0	0	-0.254639	0.140765	0.192107	-0.10958	0.164856	0.800155	0.145058	0.118695	1
ENSG00000014164	ZC3H3	353.08	0	0	0	-0.237682	0.111518	0.117259	-0.109351	0.129812	0.736308	0.128332	0.0919661	1
ENSG00000014216	CAPN1	1158.36	0	0	0	-0.131767	0.10394	0.383725	-0.0977428	0.120911	0.747237	0.0340242	0.0854939	1
ENSG00000014257	ACPP	14.7668	0	0	0	-0.59665	0.364416	0.243931	-1.0655	0.428699	0.273259	-0.468846	0.308228	0.965879
ENSG00000014641	MDH1	5376.71	1	0	0	0.569853	0.190913	0.0263316	0.278552	0.221985	0.605043	-0.291301	0.15681	0.908234
ENSG00000014824	SLC30A9	2282.91	1	0	0	0.403358	0.134709	0.0258906	0.164565	0.156651	0.668797	-0.238793	0.110664	0.908234
ENSG00000014914	MTMR11	149.675	0	0	0	-0.0949218	0.164672	0.722519	-0.0683006	0.191732	0.901893	0.0266211	0.135806	1
ENSG00000014919	COX15	397.959	0	0	0	0.18483	0.0761433	0.0711669	0.0943561	0.0887175	0.664651	-0.090474	0.0628071	0.986588
ENSG00000015133	CCDC88C	178.059	-1	0	0	-0.623977	0.155683	0.0036612	-0.480082	0.181368	0.235165	0.143895	0.128777	1
ENSG00000015153	YAF2	807.369	1	0	0	0.279532	0.0953965	0.0290861	0.17494	0.11098	0.514036	-0.104593	0.0784213	1
ENSG00000015171	ZMYND11	2900.3	0	0	0	0.104106	0.0674581	0.275129	0.0188356	0.0784698	0.938058	-0.0852702	0.0554636	0.962767
ENSG00000015285	WAS	59.865	0	0	0	-0.311186	0.225198	0.335201	-0.335636	0.262594	0.598248	-0.02445	0.186601	1
ENSG00000015413	DPEP1	0.583494	0	0	0	0.0486776	0.618285	NA	0.121915	0.724181	NA	0.0732379	0.518616	1
ENSG00000015475	BID	288.992	0	0	0	0.125877	0.10391	0.408639	0.119121	0.12097	0.690429	-0.00675624	0.0855849	1
ENSG00000015479	MATR3	712.142	0	0	0	0.179368	0.111959	0.255015	0.184006	0.130219	0.560193	0.00463861	0.0920194	1
ENSG00000015520	NPC1L1	15.748	0	0	0	0.417022	0.515914	0.604443	0.257821	0.60046	0.876981	-0.159201	0.423933	1
ENSG00000015532	XYLT2	299.289	0	0	0	-0.223769	0.0853149	0.0504606	-0.143187	0.0994628	0.553529	0.0805825	0.0706869	1
ENSG00000015568	RGPD5	7489.41	1	0	0	0.288227	0.0874181	0.0147133	0.183048	0.101651	0.446278	-0.105178	0.0718096	0.980869
ENSG00000015592	STMN4	1732.05	1	0	0	0.361341	0.111997	0.0168505	0.326085	0.13023	0.269121	-0.035256	0.0919861	1
ENSG00000015676	NUDCD3	3761.3	0	0	0	0.0522738	0.0750251	0.661062	-0.0420833	0.0872616	0.861064	-0.0943571	0.0616696	0.963398
ENSG00000016082	ISL1	0.0392694	0	0	0	0.185245	3.56026	NA	0.766294	4.13964	NA	0.581049	2.92429	1
ENSG00000016391	CHDH	644.103	-1	0	0	-0.583713	0.144669	0.00348289	-0.371768	0.168291	0.34165	0.211945	0.119059	0.910187
ENSG00000016402	IL20RA	52.0646	0	0	0	-0.0892956	0.153555	0.719767	0.0651681	0.178877	0.899141	0.154464	0.127239	1
ENSG00000016490	CLCA1	0.103703	0	0	0	0.183093	1.63095	NA	0.0734248	1.89636	NA	-0.109668	1.33961	1
ENSG00000016602	CLCA4	99.8042	1	0	0	0.799404	0.300465	0.047169	0.821751	0.349128	0.30421	0.0223469	0.24597	1
ENSG00000016864	GLT8D1	404.348	0	0	0	0.133844	0.0521955	0.0556483	0.0461471	0.0609816	0.766642	-0.087697	0.0433285	0.908234
ENSG00000017260	ATP2C1	2990.03	1	0	0	0.32613	0.10041	0.016111	0.133546	0.116771	0.637771	-0.192584	0.0824955	0.908234
ENSG00000017427	IGF1	194.562	0	0	0	0.191801	0.249609	0.624262	0.102129	0.290348	0.903639	-0.0896724	0.205182	1
ENSG00000017483	SLC38A5	63.7838	0	0	0	-0.300187	0.230139	0.367838	-0.530322	0.268677	0.39654	-0.230136	0.191046	1
ENSG00000017797	RALBP1	2042.5	0	0	0	0.123696	0.0692441	0.198553	0.0463855	0.0805557	0.830104	-0.0773101	0.0569447	1
ENSG00000018189	RUFY3	6428.96	1	0	0	0.448455	0.106841	0.00237974	0.257483	0.124233	0.37132	-0.190972	0.087758	0.908234
ENSG00000018236	CNTN1	9326.5	0	0	0	0.312052	0.13906	0.0970021	0.158499	0.161694	0.691285	-0.153552	0.114224	1
ENSG00000018280	SLC11A1	210.416	0	0	0	-0.30563	0.366934	0.591822	-0.430658	0.426808	0.682111	-0.125028	0.301723	1
ENSG00000018408	WWTR1	555.567	0	0	0	-0.178535	0.146121	0.403729	-0.129101	0.169982	0.765503	0.0494334	0.12021	1
ENSG00000018510	AGPS	1134.63	1	0	0	0.443277	0.112351	0.00415056	0.245008	0.13067	0.424116	-0.198269	0.0922976	0.908234
ENSG00000018607	ZNF806	9.66277	0	0	0	-0.034819	0.169277	0.908964	0.149214	0.197875	0.767393	0.184033	0.142418	1
ENSG00000018610	CXorf56	291.439	1	0	0	0.392806	0.0994338	0.00413234	0.236636	0.115757	0.376587	-0.15617	0.0817575	0.908234
ENSG00000018625	ATP1A2	19224.9	-1	0	0	-0.48744	0.125498	0.00478707	-0.448765	0.145925	0.157632	0.0386747	0.103091	1
ENSG00000018699	TTC27	192.572	0	0	0	0.193672	0.101847	0.167627	0.0631672	0.118759	0.844993	-0.130505	0.0841237	0.954728
ENSG00000018869	ZNF582	108.872	1	0	0	0.322503	0.0779231	0.00266788	0.312563	0.0907843	0.0930142	-0.00994025	0.0639552	1
ENSG00000019102	VSIG2	6.13927	0	0	0	-0.666163	0.299249	0.100158	-0.0662957	0.347581	0.953666	0.599868	0.252317	0.908234
ENSG00000019144	PHLDB1	3220.52	0	0	0	0.351007	0.290602	0.410206	0.344994	0.337893	0.678184	-0.00601263	0.238689	1
ENSG00000019169	MARCO	8.77135	0	0	0	0.538358	0.478883	0.447954	-0.169954	0.560975	0.918636	-0.708312	0.398547	0.910591
ENSG00000019186	CYP24A1	13.3062	0	0	0	0.188496	0.301161	0.697782	0.269376	0.350366	0.761715	0.08088	0.247796	1
ENSG00000019485	PRDM11	735.473	0	0	0	-0.178275	0.0703701	0.0588877	-0.11083	0.0819482	0.576234	0.0674452	0.0580846	1
ENSG00000019505	SYT13	3872.41	0	0	0	0.273948	0.187106	0.30394	0.1485	0.217561	0.79354	-0.125448	0.153691	1
ENSG00000019549	SNAI2	18.6894	0	0	0	0.0782732	0.178512	0.79247	0.239489	0.207747	0.634973	0.161216	0.147466	1
ENSG00000019582	CD74	1670.13	0	0	0	-0.0654537	0.283777	0.896865	-0.269249	0.329981	0.745207	-0.203795	0.233131	1
ENSG00000019991	HGF	388.074	0	0	0	0.165304	0.229039	0.648853	0.350656	0.2663	0.585363	0.185352	0.188114	1
ENSG00000019995	ZRANB1	1542.98	1	0	0	0.254904	0.0771954	0.0146277	0.135581	0.0898024	0.533333	-0.119323	0.0634611	0.908234
ENSG00000020129	NCDN	11075.4	0	0	0	0.0330767	0.136657	0.890987	0.0334292	0.158899	0.947509	0.000352457	0.112253	1
ENSG00000020181	ADGRA2	246.063	-1	0	0	-0.645316	0.152524	0.00226651	-0.453203	0.177577	0.257295	0.192113	0.12592	0.964312
ENSG00000020219	CCT8L1P	0.266869	0	0	0	-0.313154	0.785474	NA	-0.0924096	0.914986	NA	0.220745	0.64902	1
ENSG00000020256	ZFP64	285.105	0	0	0	-0.0866344	0.0659618	0.363864	-0.0248142	0.0769873	0.912675	0.0618201	0.0548065	1
ENSG00000020426	MNAT1	508.088	0	0	0	0.151148	0.0779868	0.158589	-0.0225644	0.0908918	0.93581	-0.173713	0.0643715	0.908234
ENSG00000020577	SAMD4A	1731.57	0	0	0	-0.285389	0.13437	0.118722	-0.208632	0.156267	0.580952	0.0767574	0.110443	1
ENSG00000020633	RUNX3	9.31585	0	0	0	-0.682688	0.28218	0.0720705	-0.598387	0.332222	0.446278	0.0843003	0.242239	1
ENSG00000020922	MRE11	558.963	0	0	0	0.181875	0.0696594	0.0513173	0.118958	0.0811191	0.545548	-0.0629167	0.0573997	1
ENSG00000021300	PLEKHB1	7128.3	0	0	0	-0.076223	0.221178	0.840035	-0.106982	0.257176	0.881414	-0.0307589	0.181678	1
ENSG00000021355	SERPINB1	181.755	0	0	0	0.153555	0.156316	0.515394	0.0876409	0.181936	0.861191	-0.0659144	0.128687	1
ENSG00000021461	CYP3A43	33.8709	0	0	0	0.0153995	0.200164	0.967059	-0.0776013	0.23385	0.909799	-0.0930008	0.166491	1
ENSG00000021488	SLC7A9	21.9413	0	0	0	-0.424458	0.251558	0.2284	-0.131725	0.293242	0.870817	0.292732	0.209266	1
ENSG00000021574	SPAST	974.067	1	0	0	0.269151	0.0740196	0.00768911	0.145691	0.0861378	0.480794	-0.12346	0.0608829	0.908234
ENSG00000021645	NRXN3	5577.91	0	0	0	0.0435519	0.120045	0.83111	0.0508096	0.139588	0.899185	0.00725773	0.0986153	1
ENSG00000021762	OSBPL5	397.037	0	0	0	-0.354585	0.137955	0.0551056	-0.101198	0.16048	0.811985	0.253386	0.113567	0.908234
ENSG00000021776	AQR	1655.07	0	0	0	0.175148	0.0807692	0.11015	0.070238	0.093959	0.769512	-0.10491	0.0664089	0.94971
ENSG00000021826	CPS1	165.115	1	0	0	0.315928	0.117403	0.0445342	0.181063	0.136767	0.584019	-0.134866	0.096673	1
ENSG00000021852	C8B	0.392998	0	0	0	1.09418	0.810023	NA	0.560762	0.947986	NA	-0.53342	0.663544	1
ENSG00000022267	FHL1	2251.84	0	0	0	0.108925	0.0915198	0.417985	0.0479758	0.106442	0.870663	-0.0609492	0.075219	1
ENSG00000022277	RTF2	574.145	1	0	0	0.22087	0.0758715	0.030166	0.139135	0.088331	0.514039	-0.0817352	0.062465	1
ENSG00000022355	GABRA1	5011.44	0	0	0	0.578223	0.24765	0.0833653	0.358224	0.287953	0.607017	-0.219998	0.20341	1
ENSG00000022556	NLRP2	80.8786	0	0	0	-0.152995	0.347915	0.791822	0.122805	0.404556	0.918427	0.2758	0.286022	1
ENSG00000022567	SLC45A4	1397.53	0	0	0	-0.0620664	0.103113	0.70956	-0.0200337	0.119932	0.960582	0.0420327	0.0847766	1
ENSG00000022840	RNF10	2347.5	0	0	0	-0.0407676	0.0492703	0.594541	-0.0783136	0.0573529	0.57232	-0.037546	0.0405908	1
ENSG00000022976	ZNF839	232.007	-1	0	0	-0.209252	0.0725816	0.0318266	-0.229979	0.0849306	0.224821	-0.0207267	0.0607173	1
ENSG00000023041	ZDHHC6	446.545	1	0	0	0.221395	0.0760917	0.0302515	0.138403	0.0886164	0.5187	-0.0829919	0.0626879	1
ENSG00000023171	GRAMD1B	4215.23	0	0	0	-0.0225182	0.105989	0.905986	-0.0199939	0.12325	0.961966	0.00252424	0.0870828	1
ENSG00000023191	RNH1	860.531	0	0	0	0.105774	0.137965	0.625296	0.151925	0.160444	0.701881	0.0461505	0.11337	1
ENSG00000023228	NDUFS1	5400.97	1	0	0	0.317757	0.0982199	0.0165684	0.156639	0.114214	0.570166	-0.161119	0.0806856	0.908234
ENSG00000023287	RB1CC1	5384.03	1	0	0	0.290132	0.101755	0.0336836	0.0680094	0.118327	0.830245	-0.222122	0.0835952	0.908234
ENSG00000023318	ERP44	790.338	1	0	0	0.290824	0.0879412	0.0144728	0.192458	0.102313	0.421618	-0.0983657	0.0722948	1
ENSG00000023330	ALAS1	626.045	0	0	0	0.211276	0.0949978	0.100476	0.0821311	0.110561	0.771999	-0.129145	0.078173	0.932756
ENSG00000023445	BIRC3	138.968	0	0	0	0.260152	0.181964	0.31643	0.10781	0.211801	0.850952	-0.152342	0.149766	1
ENSG00000023516	AKAP11	12557.9	1	0	0	0.365566	0.128742	0.0342357	0.16959	0.149695	0.641488	-0.195976	0.105748	0.908234
ENSG00000023572	GLRX2	613.72	1	0	0	0.472167	0.141138	0.0134276	0.335585	0.16413	0.376587	-0.136582	0.115908	1
ENSG00000023608	SNAPC1	57.3675	0	0	0	0.237269	0.0945985	0.061759	0.16697	0.110768	0.533406	-0.0702989	0.0786248	1
ENSG00000023697	DERA	144.254	0	0	0	0.115297	0.0880902	0.365935	-0.0117567	0.103004	0.974093	-0.127054	0.0732822	0.915967
ENSG00000023734	STRAP	1580.41	1	0	0	0.347182	0.124968	0.0380809	0.153438	0.145334	0.666521	-0.193744	0.102675	0.908234
ENSG00000023839	ABCC2	26.216	0	0	0	-0.0332396	0.229881	0.937814	-0.0339509	0.268354	0.971237	-0.000711232	0.190859	1
ENSG00000023892	DEF6	48.3025	0	0	0	-0.247386	0.187317	0.360947	-0.156884	0.218521	0.781195	0.0905021	0.155616	1
ENSG00000023902	PLEKHO1	687.001	-1	0	0	-0.375589	0.100063	0.00615708	-0.300958	0.11647	0.249565	0.0746316	0.0824862	1
ENSG00000023909	GCLM	534.415	0	0	0	0.100879	0.100583	0.505531	0.0296396	0.117065	0.934297	-0.0712394	0.0828101	1
ENSG00000024048	UBR2	2299.85	0	0	0	0.151478	0.0809736	0.175456	0.0559225	0.0941847	0.824059	-0.0955553	0.0665604	0.988244
ENSG00000024422	EHD2	307.869	0	0	0	-0.341557	0.13517	0.0596163	-0.275664	0.157365	0.461617	0.0658934	0.111499	1
ENSG00000024526	DEPDC1	19.8204	0	0	0	0.268944	0.2085	0.37444	0.0287976	0.244458	0.973361	-0.240146	0.173782	1
ENSG00000024862	CCDC28A	341.915	1	0	0	0.38425	0.106356	0.00801411	0.201018	0.123802	0.500997	-0.183231	0.0874652	0.908234
ENSG00000025039	RRAGD	1535.33	0	0	0	0.134673	0.082797	0.247227	0.0282585	0.096324	0.921828	-0.106414	0.0680901	0.954144
ENSG00000025156	HSF2	473.263	1	0	0	0.440584	0.121323	0.00776513	0.247456	0.141139	0.461601	-0.193127	0.0996859	0.908234
ENSG00000025293	PHF20	1612.76	1	0	0	0.189748	0.0613343	0.0215765	0.0842348	0.0713756	0.62753	-0.105513	0.050464	0.908234
ENSG00000025423	HSD17B6	130.158	0	0	0	-0.180423	0.137824	0.365851	-0.172726	0.160691	0.659963	0.0076975	0.114143	1
ENSG00000025434	NR1H3	103.32	-1	0	0	-0.336686	0.10708	0.0196554	-0.276622	0.125273	0.342151	0.0600641	0.0897135	1
ENSG00000025708	TYMP	48.2054	0	0	0	-0.440611	0.356781	0.398364	-0.414629	0.415423	0.685574	0.0259819	0.294454	1
ENSG00000025770	NCAPH2	541.337	0	0	0	-0.0239959	0.0812576	0.864736	-0.00361896	0.0946143	0.992548	0.020377	0.0670013	1
ENSG00000025772	TOMM34	521.741	1	0	0	0.337593	0.122261	0.0393769	0.250364	0.142208	0.459106	-0.0872286	0.100454	1
ENSG00000025796	SEC63	1886.23	1	0	0	0.3308	0.0929961	0.009019	0.124071	0.108166	0.636803	-0.206729	0.0764245	0.908234
ENSG00000025800	KPNA6	2213.35	0	0	0	0.190496	0.0759982	0.0618726	0.0763454	0.0884025	0.728753	-0.114151	0.062475	0.909691
ENSG00000026025	VIM	2885.4	0	0	0	-0.129863	0.19601	0.678341	-0.261029	0.227926	0.637304	-0.131166	0.161033	1
ENSG00000026036	RTEL1-TNFRSF6B	42.0492	0	0	0	-0.580326	0.227343	0.0568239	-0.307481	0.264977	0.632878	0.272845	0.188784	0.985886
ENSG00000026103	FAS	176.819	0	0	0	-0.220161	0.195823	0.447939	-0.258166	0.227962	0.64157	-0.0380057	0.161417	1
ENSG00000026297	RNASET2	343.353	0	0	0	-0.279584	0.17173	0.246896	-0.13014	0.199771	0.804369	0.149443	0.14131	1
ENSG00000026508	CD44	794.936	0	0	0	0.537072	0.377023	0.318268	0.372935	0.438379	0.732402	-0.164138	0.309664	1
ENSG00000026559	KCNG1	184.455	0	0	0	-0.429264	0.197593	0.109444	-0.0831871	0.229831	0.899741	0.346077	0.162663	0.908234
ENSG00000026652	AGPAT4	1857.74	0	0	0	0.296198	0.124755	0.0779313	0.349684	0.145058	0.289599	0.053486	0.102463	1
ENSG00000026751	SLAMF7	1.11168	-1	0	0	-2.22861	0.477417	0.000811954	-3.27208	0.643146	NA	-1.04347	0.546635	0.908234
ENSG00000026950	BTN3A1	181.634	0	0	0	-0.129072	0.114227	0.445401	-0.150155	0.133199	0.642707	-0.0210826	0.0946058	1
ENSG00000027001	MIPEP	209.467	0	0	0	0.105236	0.0820543	0.377818	0.0286951	0.0957718	0.919803	-0.0765413	0.067997	1
ENSG00000027075	PRKCH	128.432	-1	0	0	-0.456817	0.167297	0.0415411	-0.508211	0.195096	0.244539	-0.0513943	0.138678	1
ENSG00000027644	INSRR	2.83888	0	0	0	0.167462	0.701398	0.892487	0.302882	0.81545	0.896806	0.13542	0.576425	1
ENSG00000027697	IFNGR1	646.441	0	0	0	0.209588	0.094938	0.103444	0.0228297	0.110512	0.94902	-0.186758	0.0781577	0.908234
ENSG00000027847	B4GALT7	191.129	-1	0	0	-0.291868	0.098162	0.0268752	-0.146848	0.114458	0.596349	0.145021	0.0814527	0.910187
ENSG00000027869	SH2D2A	3.41498	0	0	0	-0.494517	0.319301	0.273133	-0.0964813	0.372938	0.932599	0.398036	0.273934	0.98383
ENSG00000028116	VRK2	348.528	0	0	0	0.220258	0.341417	0.687276	0.047715	0.397039	0.972727	-0.172543	0.280513	1
ENSG00000028137	TNFRSF1B	163.83	-1	0	0	-0.774695	0.269109	0.0320713	-0.947478	0.313335	0.166598	-0.172784	0.221963	1
ENSG00000028203	VEZT	1888.68	0	0	0	0.11987	0.0694025	0.216093	0.0144105	0.0807507	0.956853	-0.10546	0.0570895	0.908234
ENSG00000028277	POU2F2	158.468	-1	0	0	-0.523378	0.137193	0.00555265	-0.358729	0.159883	0.334885	0.164649	0.113674	0.985495
ENSG00000028310	BRD9	805.634	0	0	0	-0.167562	0.0955685	0.207857	-0.115153	0.11121	0.673727	0.0524094	0.078692	1
ENSG00000028528	SNX1	1976.66	0	0	0	0.148697	0.0795194	0.175685	0.106984	0.0924917	0.634203	-0.0417135	0.0653632	1
ENSG00000028839	TBPL1	456.766	1	0	0	0.389281	0.138934	0.0364903	0.154823	0.161645	0.698111	-0.234458	0.114208	0.908234
ENSG00000029153	ARNTL2	634.269	0	0	0	0.206926	0.125785	0.24149	0.0845676	0.146332	0.829685	-0.122358	0.103423	1
ENSG00000029363	BCLAF1	4404.88	1	0	0	0.310785	0.0981517	0.0188588	0.162653	0.114136	0.557232	-0.148132	0.0806315	0.908234
ENSG00000029364	SLC39A9	1272.16	0	0	0	0.198005	0.0885436	0.0983304	0.0239114	0.103021	0.940505	-0.174093	0.0728235	0.908234
ENSG00000029534	ANK1	816.475	0	0	0	0.0444445	0.157881	0.871248	0.130674	0.183596	0.783431	0.0862292	0.12973	1
ENSG00000029559	IBSP	1.21608	0	0	0	0.131573	0.444732	0.864541	-0.353875	0.549052	NA	-0.485448	0.408694	1
ENSG00000029639	TFB1M	171.979	0	0	0	0.180016	0.0719556	0.0623132	0.106778	0.0840831	0.600685	-0.0732381	0.0596993	1
ENSG00000029725	RABEP1	3742.96	1	0	0	0.243743	0.0911939	0.0460391	0.12506	0.10605	0.62785	-0.118683	0.0749242	0.947683
ENSG00000029993	HMGB3	253.305	0	0	0	0.0110114	0.15494	0.969022	-0.123587	0.18039	0.792633	-0.134598	0.12767	1
ENSG00000030066	NUP160	575.251	0	0	0	0.0583205	0.0908982	0.688876	0.0359632	0.105798	0.907405	-0.0223573	0.0748546	1
ENSG00000030110	BAK1	116.178	-1	0	0	-0.390266	0.0975292	0.00369023	-0.267633	0.114061	0.306414	0.122632	0.0817739	0.970265
ENSG00000030304	MUSK	4.8297	0	0	0	0.799141	0.348427	0.0893129	0.838203	0.400336	0.366864	0.0390628	0.271634	1
ENSG00000030419	IKZF2	612.046	0	0	0	0.274261	0.151792	0.192707	0.331473	0.1765	0.422727	0.0572121	0.124669	1
ENSG00000030582	GRN	433.803	0	0	0	-0.0900755	0.132217	0.668858	-0.0282621	0.153827	0.955318	0.0618134	0.108811	1
ENSG00000031003	FAM13B	2270.85	1	0	0	0.341543	0.111146	0.0223949	0.249513	0.129246	0.405921	-0.0920297	0.0912999	1
ENSG00000031081	ARHGAP31	935.035	-1	-1	0	-0.772892	0.131103	1.73773e-05	-0.587035	0.152519	0.0479181	0.185857	0.107908	0.915967
ENSG00000031691	CENPQ	82.1231	1	0	0	0.404175	0.143687	0.0359097	0.238472	0.167404	0.557238	-0.165703	0.118225	1
ENSG00000031698	SARS1	2292.5	1	0	0	0.268635	0.0992202	0.0432203	0.0971357	0.115395	0.736471	-0.1715	0.0815319	0.908234
ENSG00000031823	RANBP3	891.929	0	0	0	-0.148634	0.0679387	0.106824	-0.101543	0.0791057	0.596287	0.047091	0.0560427	1
ENSG00000032219	ARID4A	1643.87	0	0	0	0.205469	0.079966	0.0551377	0.125512	0.0930183	0.577205	-0.0799566	0.0657343	1
ENSG00000032389	EIPR1	473.823	0	0	0	-0.126946	0.0573047	0.101979	-0.103139	0.0668879	0.524803	0.0238067	0.0476018	1
ENSG00000032444	PNPLA6	1594.18	0	0	0	-0.0839345	0.0991933	0.585153	0.0470389	0.115359	0.884112	0.130973	0.0815348	0.942485
ENSG00000032742	IFT88	391.179	0	0	0	0.105694	0.0972808	0.465072	0.0101806	0.113295	0.980892	-0.0955135	0.0801963	1
ENSG00000033011	ALG1	182.492	0	0	0	-0.165676	0.0659616	0.0613169	-0.164354	0.0773593	0.35749	0.00132198	0.0555261	1
ENSG00000033030	ZCCHC8	362.379	0	0	0	0.0296437	0.102748	0.86787	0.101591	0.119566	0.73281	0.0719472	0.0846017	1
ENSG00000033050	ABCF2	213.79	0	0	0	0.0632569	0.074854	0.585752	0.0300834	0.0874058	0.905822	-0.0331735	0.0621159	1
ENSG00000033100	CHPF2	566.295	-1	0	0	-0.285996	0.101319	0.0352294	-0.149265	0.117914	0.602628	0.136731	0.0834946	0.936542
ENSG00000033122	LRRC7	5493.93	0	0	0	0.148398	0.0969047	0.279426	0.093179	0.112684	0.740735	-0.0552193	0.0796098	1
ENSG00000033170	FUT8	1547.61	0	0	0	0.237985	0.109696	0.110027	0.0675061	0.127589	0.845252	-0.170479	0.0901554	0.908234
ENSG00000033178	UBA6	1465.78	1	0	0	0.316868	0.0905433	0.0101292	0.191004	0.105311	0.4433	-0.125864	0.0744027	0.920324
ENSG00000033327	GAB2	2366.04	0	0	0	-0.110016	0.238327	0.78154	-0.220179	0.277128	0.752223	-0.110163	0.195788	1
ENSG00000033627	ATP6V0A1	6816.08	0	0	0	0.133564	0.0834905	0.25582	0.0261464	0.0970891	0.929579	-0.107417	0.0685952	0.953397
ENSG00000033800	PIAS1	1939.65	1	0	0	0.303422	0.110195	0.0399521	0.122964	0.128156	0.697501	-0.180458	0.0905441	0.908234
ENSG00000033867	SLC4A7	1902.29	1	0	0	0.346297	0.130228	0.0473042	0.0778528	0.151452	0.849335	-0.268444	0.107002	0.908234
ENSG00000034053	APBA2	3655.39	0	0	0	-0.0232208	0.0868137	0.878266	0.00200972	0.100959	0.9957	0.0252306	0.0713415	1
ENSG00000034152	MAP2K3	197.778	0	0	0	-0.280723	0.125384	0.0978416	-0.0905618	0.145969	0.815057	0.190161	0.10354	0.908234
ENSG00000034239	EFCAB1	58.7646	0	0	0	-0.406444	0.264984	0.278572	-0.154425	0.308394	0.854326	0.252019	0.218639	1
ENSG00000034510	TMSB10	3138.49	0	0	0	0.309897	0.141929	0.107591	0.237676	0.165033	0.553529	-0.0722205	0.116582	1
ENSG00000034533	ASTE1	119.797	0	0	0	0.185738	0.0943368	0.151151	0.0551243	0.110293	0.854372	-0.130614	0.0783123	0.927936
ENSG00000034677	RNF19A	2303.96	0	0	0	0.108418	0.0952909	0.441695	0.00235634	0.110829	0.995447	-0.106062	0.0783215	1
ENSG00000034693	PEX3	291.044	0	0	0	0.192396	0.0804607	0.0756322	0.0206042	0.0938767	0.944602	-0.171792	0.0665518	0.908234
ENSG00000034713	GABARAPL2	1721.14	1	0	0	0.362388	0.107282	0.0126232	0.175098	0.12477	0.562515	-0.18729	0.0881456	0.908234
ENSG00000034971	MYOC	0.384072	0	0	0	-0.101707	0.821029	NA	-0.707398	0.96286	NA	-0.605691	0.691464	1
ENSG00000035115	SH3YL1	1052.31	1	0	0	0.19073	0.0696692	0.0409953	0.226071	0.0810411	0.206555	0.0353411	0.0572676	1
ENSG00000035141	FAM136A	236.349	1	0	0	0.312354	0.11848	0.0492441	0.133878	0.137979	0.694294	-0.178476	0.097551	0.909691
ENSG00000035403	VCL	860.561	0	0	0	-0.118213	0.0980579	0.411088	-0.134504	0.114107	0.628003	-0.0162909	0.0807297	1
ENSG00000035499	DEPDC1B	25.9319	1	0	0	0.401636	0.14875	0.0438321	0.356078	0.17317	0.374169	-0.0455576	0.121634	1
ENSG00000035664	DAPK2	209.852	0	0	0	0.298046	0.24885	0.414191	0.416634	0.289319	0.553529	0.118589	0.204323	1
ENSG00000035681	NSMAF	726.225	0	0	0	0.0650577	0.0614591	0.47868	0.00296796	0.0716055	0.992189	-0.0620898	0.050734	1
ENSG00000035687	ADSS2	802.172	1	0	0	0.482555	0.116336	0.00261918	0.33024	0.135295	0.283103	-0.152315	0.0955391	0.943133
ENSG00000035720	STAP1	0.173173	0	0	0	0.0716439	1.16468	NA	0.331234	1.35445	NA	0.25959	0.957496	1
ENSG00000035862	TIMP2	2799.93	0	0	0	0.132334	0.101344	0.367269	0.0595277	0.117856	0.852571	-0.0728065	0.0832736	1
ENSG00000035928	RFC1	1242.4	1	0	0	0.33002	0.0845154	0.00453616	0.249813	0.0982988	0.26007	-0.080207	0.0694384	1
ENSG00000036054	TBC1D23	750.225	1	0	0	0.296917	0.0925263	0.0173634	0.124797	0.107671	0.633332	-0.172119	0.0760991	0.908234
ENSG00000036257	CUL3	1880.93	1	0	0	0.335139	0.110725	0.0243328	0.167242	0.12877	0.590295	-0.167897	0.0909718	0.908234
ENSG00000036448	MYOM2	543.414	0	0	0	-0.0379543	0.149845	0.885055	-0.126829	0.17434	0.778064	-0.0888744	0.123274	1
ENSG00000036473	OTC	4.41551	0	0	0	-0.166338	0.24812	0.674708	-0.592378	0.305298	0.40263	-0.426041	0.231183	0.908234
ENSG00000036530	CYP46A1	1512.19	0	0	0	-0.185613	0.111098	0.233314	-0.0922533	0.129214	0.782718	0.0933602	0.091337	1
ENSG00000036549	AC118549.1	1779.86	1	0	0	0.289055	0.0956276	0.0244785	0.167431	0.111218	0.533924	-0.121624	0.0785769	0.956116
ENSG00000036565	SLC18A1	2.46483	0	0	0	0.305092	0.533444	0.724718	0.343958	0.621689	0.837699	0.0388657	0.436471	1
ENSG00000036672	USP2	632.198	0	0	0	0.0672431	0.0850455	0.613105	0.0641212	0.0989776	0.805497	-0.0031219	0.0700232	1
ENSG00000036828	CASR	0.694987	0	0	0	-0.548379	0.529402	NA	-0.0165833	0.614343	NA	0.531795	0.462507	1
ENSG00000037042	TUBG2	1261.73	0	0	0	-0.112952	0.0996539	0.443855	-0.0916126	0.115926	0.753537	0.0213395	0.0819669	1
ENSG00000037241	RPL26L1	95.3252	0	0	0	0.167302	0.103958	0.252476	0.0809391	0.121456	0.799801	-0.0863628	0.0862308	1
ENSG00000037280	FLT4	32.4952	0	0	0	-0.408802	0.226116	0.192404	-0.408916	0.264315	0.523355	-0.000113448	0.188963	1
ENSG00000037474	NSUN2	616.321	0	0	0	-0.17272	0.0952187	0.190914	-0.13875	0.110836	0.6055	0.0339706	0.0784784	1
ENSG00000037637	FBXO42	852.772	0	0	0	0.0234127	0.0459149	0.757404	-0.0236209	0.0535592	0.873291	-0.0470336	0.0380224	1
ENSG00000037749	MFAP3	551.604	0	0	0	0.147688	0.0863727	0.221329	-0.00169346	0.100591	0.996117	-0.149382	0.0711897	0.908234
ENSG00000037757	MRI1	272.866	0	0	0	-0.247697	0.128379	0.160785	-0.112776	0.149435	0.767093	0.134921	0.105864	1
ENSG00000037897	METTL1	24.1453	0	0	0	0.00243827	0.140792	0.992039	-0.166994	0.166719	0.684549	-0.169433	0.120535	0.999483
ENSG00000037965	HOXC8	0.100067	0	0	0	-0.136381	1.84024	NA	0.353346	2.13984	NA	0.489727	1.51198	1
ENSG00000038002	AGA	101.432	0	0	0	0.346464	0.167634	0.129766	0.190768	0.195234	0.692161	-0.155697	0.13794	1
ENSG00000038210	PI4K2B	112.413	0	0	0	0.116149	0.0955343	0.406312	0.0273034	0.111689	0.936759	-0.0888453	0.0794274	1
ENSG00000038219	BOD1L1	3799.96	0	0	0	0.0602606	0.0731931	0.596405	0.0310426	0.0851251	0.89894	-0.029218	0.0601557	1
ENSG00000038274	MAT2B	1008.01	1	0	0	0.44622	0.158345	0.0355225	0.195035	0.184149	0.665843	-0.251185	0.130085	0.908234
ENSG00000038295	TLL1	147.499	0	0	0	0.156037	0.13759	0.443492	-0.118926	0.160524	0.772741	-0.274963	0.11382	0.908234
ENSG00000038358	EDC4	685.118	0	0	0	-0.0929193	0.0728895	0.381204	-0.0508944	0.0848731	0.821998	0.0420249	0.0601274	1
ENSG00000038382	TRIO	5926.2	0	0	0	-0.0951568	0.073774	0.374454	-0.00518502	0.0857905	0.986882	0.0899718	0.0606216	0.974738
ENSG00000038427	VCAN	4125.16	0	0	0	-0.0393176	0.18862	0.907813	0.069611	0.219319	0.914052	0.108929	0.154938	1
ENSG00000038532	CLEC16A	1482.91	-1	0	0	-0.270126	0.0794053	0.0121505	-0.184377	0.0923874	0.392214	0.085749	0.0653654	1
ENSG00000038945	MSR1	96.6369	0	0	0	0.109161	0.295864	0.827471	-0.163791	0.344405	0.863188	-0.272952	0.243652	1
ENSG00000039068	CDH1	72.9165	1	0	0	0.785773	0.27133	0.0311043	0.433353	0.315628	0.569758	-0.35242	0.222488	0.947683
ENSG00000039123	MTREX	1348.75	1	0	0	0.346685	0.0939615	0.00691962	0.175287	0.109294	0.505908	-0.171397	0.0772166	0.908234
ENSG00000039139	DNAH5	179.364	0	0	0	-0.0939072	0.13513	0.66194	-0.181557	0.157517	0.634973	-0.0876495	0.11172	1
ENSG00000039319	ZFYVE16	2685.47	0	0	0	0.313821	0.136694	0.0890937	0.193373	0.158951	0.61689	-0.120448	0.112288	1
ENSG00000039523	RIPOR1	1676.91	-1	0	0	-0.310707	0.0915013	0.0122957	-0.206523	0.106439	0.40263	0.104184	0.0752712	1
ENSG00000039537	C6	3.70214	0	0	0	0.565786	0.328801	0.218007	0.392071	0.383338	0.677669	-0.173715	0.266829	1
ENSG00000039560	RAI14	270.594	0	0	0	-0.0907421	0.178682	0.758366	-0.0922799	0.207906	0.872552	-0.00153786	0.147063	1
ENSG00000039600	SOX30	4.42205	0	0	0	-0.125458	0.270716	0.780635	-0.038348	0.318852	0.972727	0.0871099	0.232118	1
ENSG00000039650	PNKP	232.269	0	0	0	-0.206153	0.131481	0.266636	-0.0783615	0.153057	0.849871	0.127791	0.108439	1
ENSG00000039987	BEST2	0.408141	0	0	0	0.530288	0.758256	NA	0.0704063	0.884179	NA	-0.459882	0.624375	1
ENSG00000040199	PHLPP2	1789.49	0	0	0	0.0902583	0.0763678	0.421564	-0.0411762	0.0888552	0.866931	-0.131434	0.0628223	0.908234
ENSG00000040275	SPDL1	238.36	0	0	0	0.0862506	0.140595	0.703512	-0.0078923	0.163689	0.990142	-0.0941429	0.115833	1
ENSG00000040341	STAU2	2348.64	1	0	0	0.385695	0.129766	0.0269419	0.211691	0.150899	0.562515	-0.174005	0.106597	0.937058
ENSG00000040487	SLC66A1	155.694	-1	0	0	-0.343034	0.111168	0.0218535	-0.147851	0.129575	0.638773	0.195183	0.092199	0.908234
ENSG00000040531	CTNS	109.219	0	0	0	-0.230948	0.135108	0.2215	-0.0708407	0.157419	0.870704	0.160107	0.111863	0.989602
ENSG00000040608	RTN4R	461.42	0	0	0	-0.246859	0.163998	0.288912	-0.129217	0.19077	0.795453	0.117642	0.134905	1
ENSG00000040633	PHF23	414.562	0	0	0	0.0437172	0.088488	0.765362	0.00379176	0.103059	0.992845	-0.0399254	0.0729876	1
ENSG00000040731	CDH10	1283.12	0	0	0	0.165163	0.128292	0.375521	0.0469431	0.14921	0.914848	-0.11822	0.105436	1
ENSG00000040933	INPP4A	3380.43	0	0	0	0.120257	0.0969794	0.395913	0.0580533	0.112779	0.849139	-0.062204	0.0796846	1
ENSG00000041353	RAB27B	1389.31	0	0	0	0.606688	0.250381	0.0716014	0.255504	0.291143	0.72376	-0.351185	0.205658	0.915967
ENSG00000041357	PSMA4	556.169	1	0	0	0.415655	0.122226	0.0121711	0.239093	0.14218	0.484171	-0.176562	0.100428	0.910591
ENSG00000041515	MYO16	539.479	0	0	0	0.00269754	0.0990169	0.987597	-0.0031863	0.115244	0.994165	-0.00588384	0.0815436	1
ENSG00000041802	LSG1	506.521	1	0	0	0.1891	0.0715736	0.0487505	0.169544	0.0833276	0.379435	-0.019556	0.0589325	1
ENSG00000041880	PARP3	191.225	0	0	0	-0.230539	0.0962072	0.0749828	-0.177169	0.112274	0.51393	0.0533701	0.0799312	1
ENSG00000041982	TNC	366.79	0	0	0	0.581743	0.313274	0.178913	0.349686	0.364274	0.697332	-0.232057	0.257291	1
ENSG00000041988	THAP3	186.464	0	0	0	0.106134	0.0914822	0.4318	0.135788	0.106587	0.599683	0.0296542	0.0755182	1
ENSG00000042062	RIPOR3	19.2939	-1	0	0	-0.783289	0.285069	0.0403115	-0.504558	0.33292	0.531955	0.278731	0.238629	1
ENSG00000042088	TDP1	293.247	0	0	0	0.128863	0.0811445	0.259969	0.0561187	0.0945939	0.824123	-0.072744	0.0670448	1
ENSG00000042286	AIFM2	169.786	-1	0	0	-0.546126	0.122491	0.00133332	-0.38184	0.142819	0.231377	0.164285	0.101673	0.942181
ENSG00000042304	C2orf83	3.85026	0	0	0	0.093674	0.332736	0.871248	-0.290373	0.398397	0.777196	-0.384047	0.290392	1
ENSG00000042317	AL049834.1	626.388	0	0	0	0.153601	0.092425	0.235801	0.0855654	0.10756	0.752038	-0.0680359	0.0760603	1
ENSG00000042429	MED17	158.601	0	0	0	0.134377	0.0940151	0.316637	0.127509	0.109585	0.63202	-0.00686826	0.0776743	1
ENSG00000042445	RETSAT	498.131	0	0	0	-0.0480336	0.0902743	0.745574	-0.119404	0.105148	0.640747	-0.0713703	0.0744939	1
ENSG00000042493	CAPG	145.011	0	0	0	-0.299638	0.19935	0.289725	-0.288503	0.232121	0.607161	0.011135	0.164451	1
ENSG00000042753	AP2S1	638.485	0	0	0	0.250893	0.134151	0.175599	0.120005	0.15605	0.761621	-0.130888	0.110271	1
ENSG00000042781	USH2A	59.8361	0	0	0	0.283444	0.167082	0.225646	0.261477	0.194483	0.57887	-0.0219665	0.137413	1
ENSG00000042813	ZPBP	1.44065	0	0	0	0.209222	0.412621	0.758591	0.244072	0.483659	0.852785	0.0348502	0.341648	1
ENSG00000042832	TG	23.5284	0	0	0	-0.219356	0.205201	0.473402	-0.126405	0.239863	0.845319	0.0929516	0.171617	1
ENSG00000042980	ADAM28	225.41	0	0	0	-0.113472	0.24733	0.782779	-0.220309	0.287754	0.763183	-0.106837	0.203494	1
ENSG00000043039	BARX2	9.14125	0	0	0	-0.00687195	0.181154	0.983284	-0.0751618	0.214987	0.90422	-0.0682899	0.156671	1
ENSG00000043093	DCUN1D1	1429.54	1	0	0	0.322758	0.097544	0.0144195	0.179515	0.113453	0.51256	-0.143244	0.0801544	0.909691
ENSG00000043143	JADE2	1965	0	0	0	-0.0162688	0.0903831	0.920737	0.0831079	0.105113	0.753397	0.0993767	0.074285	1
ENSG00000043355	ZIC2	261.246	-1	0	0	-0.628544	0.163015	0.00511233	-0.479709	0.189763	0.264157	0.148835	0.134481	1
ENSG00000043462	LCP2	188.941	0	0	0	-0.0339016	0.126199	0.877545	-0.0153272	0.146961	0.97701	0.0185743	0.104152	1
ENSG00000043514	TRIT1	401.744	0	0	0	0.01098	0.0739566	0.935716	-0.032977	0.0862241	0.893087	-0.043957	0.0611651	1
ENSG00000043591	ADRB1	421.513	0	0	0	-0.18286	0.11607	0.264248	-0.101828	0.135084	0.767422	0.0810314	0.0956318	1
ENSG00000044012	GUCA2B	0.0205139	0	0	0	0.195641	4.56411	NA	0.434717	5.30686	NA	0.239076	3.74883	1
ENSG00000044090	CUL7	353.673	-1	0	0	-0.279583	0.0815099	0.011572	-0.196618	0.0950327	0.371474	0.0829648	0.0675491	1
ENSG00000044115	CTNNA1	2649.87	0	0	0	0.196097	0.117778	0.234776	0.126447	0.13696	0.710075	-0.0696499	0.0967617	1
ENSG00000044446	PHKA2	454.955	0	0	0	-0.204349	0.0971968	0.122872	-0.0988401	0.113145	0.724715	0.105509	0.0801568	1
ENSG00000044459	CNTLN	276.124	0	0	0	-0.0666909	0.11295	0.715287	-0.0248937	0.13151	0.95395	0.0417972	0.0931595	1
ENSG00000044524	EPHA3	336.001	0	0	0	0.213485	0.124473	0.219657	0.0157018	0.144927	0.976034	-0.197783	0.102506	0.908234
ENSG00000044574	HSPA5	3184.73	0	0	0	0.306984	0.141373	0.109643	0.216153	0.164387	0.585952	-0.0908301	0.116127	1
ENSG00000046604	DSG2	17.2963	0	0	0	0.1585	0.336664	0.777183	-0.43433	0.39501	0.65108	-0.59283	0.281724	0.908234
ENSG00000046647	GEMIN8	211.859	0	0	0	-0.104058	0.103051	0.502007	-0.165976	0.120219	0.568058	-0.0619182	0.0854177	1
ENSG00000046651	OFD1	613.517	0	0	0	0.0428257	0.111788	0.82082	-0.00715985	0.130077	0.988162	-0.0499855	0.0919902	1
ENSG00000046653	GPM6B	15050.3	0	0	0	0.264491	0.1094	0.0723207	0.205798	0.127205	0.502507	-0.0586927	0.0898599	1
ENSG00000046774	MAGEC2	0.0286943	0	0	0	0.212225	4.56411	NA	0.543678	5.30686	NA	0.331453	3.74883	1
ENSG00000046889	PREX2	3519.06	-1	0	0	-0.273229	0.102153	0.0458573	-0.213005	0.118799	0.449244	0.0602235	0.0839557	1
ENSG00000047056	WDR37	2005.2	0	0	0	0.108297	0.080514	0.350608	0.0135593	0.0936587	0.967285	-0.0947377	0.0662004	0.989602
ENSG00000047188	YTHDC2	1553.54	0	0	0	0.210195	0.0883201	0.0771651	0.0382053	0.102746	0.896749	-0.171989	0.0726189	0.908234
ENSG00000047230	CTPS2	271.463	0	0	0	0.0849895	0.0961088	0.565929	0.0146528	0.111996	0.970014	-0.0703367	0.0793587	1
ENSG00000047249	ATP6V1H	2111.17	1	0	0	0.393667	0.14398	0.0412488	0.25643	0.167422	0.527829	-0.137237	0.118267	1
ENSG00000047315	POLR2B	1707.94	1	0	0	0.487432	0.129316	0.00600189	0.250935	0.150381	0.487406	-0.236497	0.106224	0.908234
ENSG00000047346	FAM214A	1001.55	0	0	0	0.201326	0.0876043	0.0887283	0.107196	0.101924	0.668278	-0.0941295	0.0720424	1
ENSG00000047365	ARAP2	5348.72	0	0	0	0.129117	0.131985	0.517339	0.0421908	0.153473	0.927858	-0.0869262	0.108423	1
ENSG00000047410	TPR	3389.04	0	0	0	0.0690648	0.0840716	0.597282	0.0218642	0.0977744	0.943049	-0.0472006	0.0690913	1
ENSG00000047457	CP	351.68	0	0	0	-0.205876	0.391835	0.748749	-0.393432	0.455692	0.728753	-0.187556	0.322027	1
ENSG00000047578	KIAA0556	649.141	-1	0	0	-0.352044	0.100181	0.00984353	-0.235993	0.116598	0.382886	0.116051	0.0825689	0.999483
ENSG00000047579	DTNBP1	347.343	0	0	0	0.0402666	0.0783217	0.755339	-0.0812466	0.0913752	0.719239	-0.121513	0.0648579	0.908234
ENSG00000047597	XK	515.204	1	0	0	0.50703	0.191488	0.0481497	0.231845	0.222707	0.671583	-0.275185	0.157308	0.913623
ENSG00000047617	ANO2	99.637	0	0	0	-0.224276	0.211563	0.478005	-0.116873	0.246268	0.863495	0.107403	0.174474	1
ENSG00000047621	C12orf4	680.316	1	0	0	0.378406	0.12322	0.0224789	0.20365	0.143333	0.558094	-0.174756	0.101255	0.915967
ENSG00000047634	SCML1	222.339	0	0	0	0.0759311	0.139	0.737744	0.0104272	0.161823	0.986036	-0.0655039	0.114531	1
ENSG00000047644	WWC3	750.61	0	0	0	-0.179527	0.134041	0.353006	-0.0958975	0.155914	0.816792	0.0836297	0.110239	1
ENSG00000047648	ARHGAP6	107.115	0	0	0	-0.17063	0.108545	0.265481	-0.151933	0.126844	0.62189	0.0186971	0.0905294	1
ENSG00000047662	FAM184B	135.631	0	0	0	-0.324049	0.132938	0.0699263	-0.11915	0.15485	0.761402	0.2049	0.109998	0.908234
ENSG00000047849	MAP4	12587.6	0	0	0	-0.29941	0.187169	0.255839	-0.429178	0.217633	0.39654	-0.129768	0.153746	1
ENSG00000047932	GOPC	1067.32	1	0	0	0.487684	0.132647	0.00710618	0.304852	0.154256	0.395988	-0.182832	0.108949	0.92535
ENSG00000047936	ROS1	501.677	0	0	0	0.456982	0.216922	0.122088	0.361512	0.252237	0.55392	-0.0954694	0.178149	1
ENSG00000048028	USP28	680.739	0	0	0	-0.0215438	0.0827393	0.881886	-0.0425986	0.0963221	0.872995	-0.0210547	0.068187	1
ENSG00000048052	HDAC9	1579.99	0	0	0	0.14191	0.112544	0.38677	0.0694001	0.130891	0.845182	-0.0725095	0.0924905	1
ENSG00000048140	TSPAN17	455.437	0	0	0	-0.253507	0.107004	0.0786512	-0.0705583	0.124514	0.832613	0.182949	0.0881611	0.908234
ENSG00000048162	NOP16	97.6238	1	0	0	0.306226	0.107758	0.0340909	0.193967	0.125714	0.52444	-0.11226	0.0889009	1
ENSG00000048342	CC2D2A	357.756	-1	0	0	-0.262649	0.0948375	0.0387974	-0.169868	0.110476	0.52599	0.0927805	0.078382	1
ENSG00000048392	RRM2B	990.368	1	0	0	0.502378	0.14656	0.0116183	0.259505	0.170441	0.53029	-0.242873	0.120389	0.908234
ENSG00000048405	ZNF800	987.778	0	0	0	0.15737	0.0840174	0.174891	0.0844866	0.0977571	0.728321	-0.0728838	0.0691112	1
ENSG00000048462	TNFRSF17	0.22374	0	0	0	0.136717	0.935914	NA	0.393384	1.08837	NA	0.256667	0.769904	1
ENSG00000048471	SNX29	939.296	0	0	0	-0.133068	0.128561	0.489979	-0.0748508	0.149533	0.854372	0.0582175	0.105709	1
ENSG00000048540	LMO3	5172.28	0	0	0	0.303788	0.170588	0.200094	0.120939	0.198354	0.819017	-0.182849	0.140123	1
ENSG00000048544	MRPS10	484.508	1	0	0	0.318673	0.0972747	0.0152764	0.140228	0.11323	0.608919	-0.178445	0.0800339	0.908234
ENSG00000048545	GUCA1A	0.00698777	0	0	0	0.204736	4.56411	NA	0	5.30686	NA	0.120189	3.74883	1
ENSG00000048649	RSF1	3694.04	1	0	0	0.212182	0.0746537	0.0340612	0.0998832	0.0868233	0.63562	-0.112298	0.061347	0.909691
ENSG00000048707	VPS13D	7021.64	0	0	0	0.0412448	0.0388103	0.476553	0.00698555	0.0451485	0.964633	-0.0342593	0.0319186	1
ENSG00000048740	CELF2	7584.05	0	0	0	0.0615159	0.111894	0.736318	0.0330047	0.130109	0.934297	-0.0285113	0.091918	1
ENSG00000048828	FAM120A	2041.34	-1	0	0	-0.145443	0.0435717	0.0136329	-0.161821	0.0507549	0.133034	-0.0163782	0.035976	1
ENSG00000048991	R3HDM1	5547.77	0	0	0	0.0117595	0.103584	0.951116	0.0428528	0.120449	0.902039	0.0310933	0.0850975	1
ENSG00000049089	COL9A2	772.084	0	0	0	0.453819	0.286089	0.260512	0.46424	0.332641	0.564248	0.0104203	0.234954	1
ENSG00000049130	KITLG	1037.35	0	0	0	0.411992	0.184522	0.0989741	0.282568	0.214566	0.585345	-0.129425	0.151564	1
ENSG00000049167	ERCC8	247.787	1	0	0	0.244572	0.0789826	0.0214666	0.147025	0.0920845	0.508458	-0.097547	0.0651813	0.970446
ENSG00000049192	ADAMTS6	69.6663	0	0	0	-0.135348	0.10844	0.392331	-0.0487327	0.126789	0.892237	0.0866157	0.0907047	1
ENSG00000049239	H6PD	621.129	0	0	0	-0.27431	0.143685	0.165785	-0.202553	0.167152	0.617769	0.0717566	0.118216	1
ENSG00000049245	VAMP3	912.202	0	0	0	0.224089	0.146	0.278116	0.113321	0.169801	0.799612	-0.110769	0.119976	1
ENSG00000049246	PER3	1634.67	0	0	0	-0.0362362	0.0659356	0.736426	-0.0364724	0.076725	0.863249	-0.000236245	0.0542742	1
ENSG00000049247	UTS2	0.234872	0	0	0	0.0119623	0.982288	NA	0.233985	1.14246	NA	0.222022	0.808584	1
ENSG00000049249	TNFRSF9	0.67155	0	0	0	-0.916995	0.431117	NA	-1.16826	0.553267	NA	-0.251265	0.461214	1
ENSG00000049283	EPN3	106.367	0	0	0	0.228592	0.231072	0.512457	0.276378	0.268737	0.676118	0.0477857	0.189849	1
ENSG00000049323	LTBP1	355.535	0	0	0	0.151914	0.115385	0.362347	0.153393	0.134253	0.638286	0.00147887	0.094917	1
ENSG00000049449	RCN1	227.536	0	0	0	0.264024	0.155152	0.22395	0.291466	0.180448	0.503816	0.0274424	0.127455	1
ENSG00000049540	ELN	124.503	0	0	0	-0.0877876	0.175657	0.762326	0.0516827	0.204415	0.934351	0.13947	0.144708	1
ENSG00000049541	RFC2	178.029	0	0	0	0.118049	0.0848128	0.331119	-0.0551423	0.099183	0.836622	-0.173191	0.0705545	0.908234
ENSG00000049618	ARID1B	3869.32	0	0	0	-0.0375827	0.0433167	0.574048	-0.0342879	0.0504033	0.794172	0.00329483	0.0356535	1
ENSG00000049656	CLPTM1L	649.083	0	0	0	-0.0319756	0.0533355	0.710986	-0.0637805	0.0622217	0.676993	-0.0318048	0.0441958	1
ENSG00000049759	NEDD4L	4028.64	0	0	0	0.13605	0.120907	0.447451	0.0438178	0.140596	0.915797	-0.0922325	0.09933	1
ENSG00000049768	FOXP3	6.62782	-1	0	0	-0.745475	0.202015	0.00691962	-0.653843	0.243796	0.230795	0.0916319	0.186479	1
ENSG00000049769	PPP1R3F	1020.71	0	0	0	-0.0106788	0.0715362	0.935546	0.0140808	0.0832526	0.96013	0.0247596	0.0589055	1
ENSG00000049860	HEXB	476.131	0	0	0	0.207514	0.0944652	0.105198	0.0523763	0.10999	0.862982	-0.155138	0.0778077	0.908234
ENSG00000049883	PTCD2	571.759	1	0	0	0.229809	0.0722309	0.0183153	0.107744	0.0841283	0.596805	-0.122065	0.0595115	0.908234
ENSG00000050030	NEXMIF	1388.54	0	0	0	0.370086	0.1578	0.0819358	0.192204	0.183502	0.669632	-0.177882	0.129632	1
ENSG00000050130	JKAMP	541.319	1	0	0	0.439174	0.10932	0.00358228	0.228211	0.127193	0.4489	-0.210963	0.0898392	0.908234
ENSG00000050165	DKK3	10861.2	0	0	0	0.101375	0.107316	0.534582	0.00631058	0.124785	0.989583	-0.0950645	0.0881555	1
ENSG00000050327	ARHGEF5	28.2089	0	0	0	-0.562993	0.244611	0.0882347	-0.626658	0.286389	0.346704	-0.0636653	0.205304	1
ENSG00000050344	NFE2L3	14.5416	0	0	0	0.565123	0.297787	0.168612	0.307771	0.347164	0.720361	-0.257352	0.244393	1
ENSG00000050393	MCUR1	963.063	0	0	0	0.0816938	0.0832891	0.516006	0.0315735	0.0969182	0.911785	-0.0501203	0.0685399	1
ENSG00000050405	LIMA1	347.588	0	0	0	-0.100236	0.133553	0.633896	-0.0869712	0.155435	0.835199	0.013265	0.110002	1
ENSG00000050426	LETMD1	765.321	0	0	0	0.193257	0.0742417	0.0520756	0.0535268	0.086442	0.815351	-0.139731	0.0611501	0.908234
ENSG00000050438	SLC4A8	4346.74	1	0	0	0.411658	0.108409	0.00569876	0.346575	0.126054	0.215709	-0.0650832	0.0890401	1
ENSG00000050555	LAMC3	60.4635	-1	0	0	-0.481038	0.182462	0.0492441	-0.200505	0.21258	0.703086	0.280532	0.151367	0.908234
ENSG00000050628	PTGER3	150.554	0	0	0	0.376917	0.318187	0.42043	0.42109	0.369948	0.639544	0.0441725	0.261256	1
ENSG00000050730	TNIP3	11.2586	1	0	0	0.870685	0.263049	0.0143869	0.404034	0.307222	0.585952	-0.466651	0.213928	0.908234
ENSG00000050748	MAPK9	3376.82	0	0	0	0.348905	0.135038	0.0537749	0.156784	0.157026	0.685522	-0.192121	0.110929	0.915967
ENSG00000050767	COL23A1	133.532	-1	0	0	-0.594786	0.167797	0.00922247	-0.448659	0.19551	0.320259	0.146127	0.138897	1
ENSG00000050820	BCAR1	1174.58	0	0	0	-0.110232	0.135509	0.601596	0.0356982	0.157584	0.942197	0.145931	0.111365	1
ENSG00000051009	FAM160A2	546.865	0	0	0	-0.149529	0.068782	0.109255	-0.164845	0.080196	0.374253	-0.0153162	0.05694	1
ENSG00000051108	HERPUD1	868.126	0	0	0	0.0751588	0.10447	0.649784	-0.033085	0.121554	0.928747	-0.108244	0.0859493	1
ENSG00000051128	HOMER3	46.3193	0	0	0	0.118869	0.204672	0.720078	0.450566	0.2376	0.415425	0.331697	0.167669	0.908234
ENSG00000051180	RAD51	5.62469	0	0	0	0.325244	0.210699	0.274995	0.188804	0.248508	0.765503	-0.13644	0.176585	1
ENSG00000051341	POLQ	51.0173	0	0	0	0.102671	0.162156	0.693725	0.047891	0.189248	0.934319	-0.0547797	0.134349	1
ENSG00000051382	PIK3CB	1890.46	1	0	0	0.435724	0.120278	0.00786439	0.228147	0.139872	0.498115	-0.207577	0.0988048	0.908234
ENSG00000051523	CYBA	114.878	0	0	0	-0.274968	0.255478	0.470009	-0.168659	0.297266	0.832341	0.10631	0.210403	1
ENSG00000051596	THOC3	424.43	0	0	0	0.342721	0.136393	0.061196	0.305904	0.158621	0.406229	-0.0368171	0.112028	1
ENSG00000051620	HEBP2	240.711	0	0	0	-0.126182	0.154637	0.600077	-0.149427	0.180015	0.739968	-0.0232441	0.127453	1
ENSG00000051825	MPHOSPH9	1233.66	0	0	0	0.0286625	0.0846551	0.842837	-0.0121638	0.0984953	0.971691	-0.0408263	0.0696467	1
ENSG00000052126	PLEKHA5	2448.95	0	0	0	0.0790441	0.102535	0.623071	0.0650541	0.119241	0.840475	-0.0139901	0.0842552	1
ENSG00000052344	PRSS8	1.64398	0	0	0	-0.473513	0.42331	0.450546	-0.190114	0.499039	0.893419	0.283399	0.36942	1
ENSG00000052723	SIKE1	634.977	1	0	0	0.307091	0.109705	0.0366571	0.159914	0.127632	0.605043	-0.147177	0.090189	0.937058
ENSG00000052749	RRP12	625.157	0	0	0	-0.00856523	0.0872633	0.95795	0.00849014	0.101569	0.982401	0.0170554	0.071877	1
ENSG00000052795	FNIP2	2155.76	1	0	0	0.371353	0.0798722	0.000866404	0.332565	0.092878	0.0741606	-0.0387887	0.0655978	1
ENSG00000052802	MSMO1	1220.28	1	0	0	0.525092	0.162592	0.0167422	0.350165	0.189062	0.431375	-0.174927	0.133536	1
ENSG00000052841	TTC17	1338.31	0	0	0	0.0327014	0.0592624	0.735343	0.0025463	0.0689844	0.992845	-0.0301551	0.0488188	1
ENSG00000052850	ALX4	4.10201	0	0	0	-0.147254	0.548811	0.87772	-1.22268	0.65813	0.428941	-1.07542	0.480446	0.908234
ENSG00000053108	FSTL4	916.731	0	0	0	-0.141922	0.143746	0.513377	-0.119577	0.167193	0.782388	0.0223444	0.118184	1
ENSG00000053254	FOXN3	1681.49	0	0	0	0.00353931	0.0776059	0.980783	0.0183098	0.0902754	0.950338	0.0147705	0.0638251	1
ENSG00000053328	METTL24	53.8664	0	0	0	-0.0835747	0.103069	0.603102	-0.208496	0.121618	0.473549	-0.124922	0.0878778	0.993783
ENSG00000053371	AKR7A2	373.134	0	0	0	-0.0923733	0.0806753	0.438446	-0.137374	0.0940803	0.547113	-0.0450004	0.066794	1
ENSG00000053372	MRTO4	391.235	0	0	0	0.0498113	0.0958523	0.752015	-0.0151186	0.111637	0.968876	-0.0649299	0.0790489	1
ENSG00000053438	NNAT	437.471	0	0	0	0.0428978	0.20753	0.908412	0.192888	0.241322	0.750648	0.14999	0.170509	1
ENSG00000053501	USE1	190.128	0	0	0	-0.0395173	0.0873979	0.785677	-0.00693983	0.101961	0.985028	0.0325775	0.0724669	1
ENSG00000053524	MCF2L2	3725.79	0	0	0	-0.118473	0.0985402	0.41247	-0.15093	0.114598	0.585345	-0.0324562	0.0809827	1
ENSG00000053702	NRIP2	137.45	1	1	0	0.750052	0.164762	0.0011428	0.807158	0.191213	0.0186704	0.0571063	0.134346	1
ENSG00000053747	LAMA3	262.979	-1	0	0	-0.419677	0.133525	0.0196875	-0.209576	0.155415	0.5774	0.210101	0.110162	0.908234
ENSG00000053770	AP5M1	2361.79	1	0	0	0.511172	0.131866	0.0048556	0.360643	0.153331	0.305105	-0.150529	0.108302	1
ENSG00000053900	ANAPC4	620.646	0	0	0	0.159936	0.0875649	0.187465	-0.0706235	0.101994	0.79078	-0.230559	0.0721901	0.908234
ENSG00000053918	KCNQ1	28.1567	0	0	0	-0.532839	0.227247	0.0820001	-0.312902	0.265218	0.62773	0.219937	0.189736	1
ENSG00000054116	TRAPPC3	433.757	1	0	0	0.249234	0.0713427	0.0102419	0.216825	0.0830549	0.243395	-0.0324094	0.0587095	1
ENSG00000054118	THRAP3	2480.93	0	0	0	0.08228	0.0592043	0.331916	-0.000480264	0.0688865	0.998621	-0.0827602	0.0487072	0.917642
ENSG00000054148	PHPT1	222.423	0	0	0	-0.0746773	0.110573	0.672123	0.0167661	0.128756	0.97004	0.0914434	0.0912498	1
ENSG00000054179	ENTPD2	116.329	0	0	0	-0.114691	0.186686	0.703211	0.052867	0.21723	0.937052	0.167558	0.153768	1
ENSG00000054219	LY75	12.3377	0	0	0	0.146096	0.230153	0.692812	0.135111	0.269041	0.85376	-0.0109849	0.191246	1
ENSG00000054267	ARID4B	2135.87	1	0	0	0.212768	0.0782462	0.0423602	0.135849	0.0910086	0.537774	-0.0769185	0.0643082	1
ENSG00000054277	OPN3	447.701	0	0	0	0.330678	0.162085	0.135073	0.157456	0.188539	0.738212	-0.173222	0.13321	1
ENSG00000054282	SDCCAG8	1269.88	0	0	0	0.0481785	0.085582	0.729708	-0.0464594	0.09958	0.865916	-0.0946379	0.0704159	1
ENSG00000054356	PTPRN	3699.31	0	0	0	-0.148342	0.160034	0.543744	-0.160911	0.18609	0.727995	-0.0125693	0.131475	1
ENSG00000054392	HHAT	164.935	0	0	0	0.0036521	0.0882841	0.982246	-0.0230003	0.103094	0.943167	-0.0266524	0.0733347	1
ENSG00000054523	KIF1B	20181.5	0	0	0	0.111585	0.0530252	0.122594	0.0178931	0.0616604	0.923049	-0.0936915	0.0435634	0.908234
ENSG00000054598	FOXC1	99.0163	0	0	0	-0.1251	0.284724	0.791983	-0.597698	0.331807	0.446278	-0.472598	0.235098	0.908234
ENSG00000054611	TBC1D22A	476.165	-1	0	0	-0.255326	0.0788147	0.0164491	-0.196681	0.0918432	0.355083	0.0586446	0.0651994	1
ENSG00000054654	SYNE2	1095.03	-1	0	0	-0.409569	0.121197	0.0125885	-0.312753	0.140982	0.339686	0.0968168	0.0997036	1
ENSG00000054690	PLEKHH1	3620.14	0	0	0	0.609778	0.329636	0.181057	0.612688	0.383274	0.508169	0.00291032	0.270741	1
ENSG00000054793	ATP9A	12506.2	0	0	0	0.173641	0.0884329	0.152447	0.057931	0.10283	0.833737	-0.11571	0.0726446	0.943133
ENSG00000054796	SPO11	0.0123059	0	0	0	0.178751	4.56411	NA	0.432519	5.30686	NA	0.253768	3.74883	1
ENSG00000054803	CBLN4	637.703	0	0	0	0.0394502	0.225982	0.923516	-0.0301135	0.262808	0.974093	-0.0695637	0.185702	1
ENSG00000054938	CHRDL2	2.74594	0	0	0	-0.52248	0.29647	0.205519	-1.03259	0.375326	0.215362	-0.510115	0.295046	0.915967
ENSG00000054965	FAM168A	6101.79	0	0	0	-0.0749682	0.0449046	0.233588	-0.0929561	0.0522388	0.453654	-0.0179879	0.0369362	1
ENSG00000054967	RELT	197.054	0	0	0	0.0129	0.163484	0.96665	0.139934	0.19016	0.774734	0.127034	0.134481	1
ENSG00000054983	GALC	942.974	1	0	0	0.332497	0.0899784	0.00687174	0.193411	0.104676	0.433171	-0.139086	0.073956	0.908234
ENSG00000055044	NOP58	631.542	1	0	0	0.251631	0.0756306	0.0139425	0.14485	0.0880463	0.494069	-0.106781	0.0622498	0.915967
ENSG00000055070	SZRD1	637.628	0	0	0	-0.243951	0.101431	0.073938	-0.170705	0.118046	0.551593	0.0732454	0.0835688	1
ENSG00000055118	KCNH2	470.604	0	0	0	-0.234793	0.110225	0.117489	-0.0712482	0.128256	0.836767	0.163544	0.0907912	0.909691
ENSG00000055130	CUL1	1579.64	1	0	0	0.251862	0.0778562	0.0165684	0.112271	0.0905743	0.608813	-0.139591	0.0640095	0.908234
ENSG00000055147	FAM114A2	327.17	0	0	0	0.0055045	0.0806737	0.97044	-0.129263	0.0941553	0.569758	-0.134767	0.06687	0.908234
ENSG00000055163	CYFIP2	8735.63	0	0	0	0.0737801	0.106003	0.661463	-0.0378568	0.123261	0.917233	-0.111637	0.0870814	1
ENSG00000055208	TAB2	2145.25	0	0	0	0.0713628	0.0935742	0.627369	0.0387832	0.10883	0.901836	-0.0325796	0.0769091	1
ENSG00000055211	GINM1	484.611	0	0	0	0.147353	0.0737707	0.144365	0.0989125	0.0859151	0.63524	-0.0484408	0.0608131	1
ENSG00000055332	EIF2AK2	2846.1	1	0	0	0.349072	0.108568	0.0171854	0.233982	0.126247	0.430733	-0.11509	0.0891827	1
ENSG00000055483	AC022966.1	705.86	0	0	0	-0.277232	0.108305	0.0560651	-0.225536	0.126037	0.450417	0.0516956	0.0891998	1
ENSG00000055609	KMT2C	6912	0	0	0	-0.0987675	0.0921799	0.472044	-0.0413644	0.107189	0.891714	0.0574031	0.0757334	1
ENSG00000055732	MCOLN3	13.2174	0	0	0	0.247675	0.337946	0.643498	0.586275	0.391792	0.536792	0.338599	0.275373	1
ENSG00000055813	CCDC85A	571.486	0	0	0	-0.144987	0.128763	0.447209	-0.0532024	0.149794	0.902065	0.0917845	0.105937	1
ENSG00000055917	PUM2	4315.38	1	0	0	0.247709	0.0910256	0.04222	0.141378	0.105851	0.580952	-0.106332	0.0747818	0.993783
ENSG00000055950	MRPL43	270.621	0	0	0	0.0799161	0.0691118	0.433582	0.117361	0.0805644	0.548347	0.037445	0.0571435	1
ENSG00000055955	ITIH4	9.76616	0	0	0	-0.193893	0.228803	0.584826	0.0429451	0.267233	0.962514	0.236838	0.192032	1
ENSG00000055957	ITIH1	0.551001	0	0	0	0.394966	0.917319	NA	0.226449	1.06874	NA	-0.168517	0.751828	1
ENSG00000056050	HPF1	279.119	1	0	0	0.509618	0.125605	0.00327062	0.317732	0.146134	0.350672	-0.191886	0.103139	0.908234
ENSG00000056097	ZFR	3440.96	1	0	0	0.266677	0.0866404	0.0221629	0.2009	0.100752	0.392214	-0.0657767	0.0711773	1
ENSG00000056277	ZNF280C	203.711	0	0	0	0.0672098	0.0897674	0.634891	-0.0341879	0.104794	0.91168	-0.101398	0.0744205	1
ENSG00000056291	NPFFR2	22.8511	0	0	0	0.593337	0.255735	0.0855734	0.445868	0.297382	0.536283	-0.147469	0.208937	1
ENSG00000056487	PHF21B	146.532	-1	0	0	-0.722119	0.214494	0.0128868	-0.51275	0.249684	0.37489	0.20937	0.176989	1
ENSG00000056558	TRAF1	239.807	0	0	0	-0.181906	0.233894	0.619958	-0.152254	0.272096	0.835199	0.0296521	0.192405	1
ENSG00000056586	RC3H2	3201	1	0	0	0.328637	0.0934036	0.00973587	0.233997	0.108615	0.352965	-0.0946403	0.0767279	1
ENSG00000056736	IL17RB	384.91	-1	0	0	-0.54353	0.193418	0.0360649	-0.361981	0.224999	0.505444	0.181549	0.159159	1
ENSG00000056972	TRAF3IP2	221.221	-1	0	0	-0.557996	0.164198	0.012217	-0.468309	0.191192	0.280901	0.0896877	0.135555	1
ENSG00000056998	GYG2	213.795	0	0	0	-0.116521	0.159334	0.644265	-0.0952446	0.185457	0.849335	0.0212759	0.131296	1
ENSG00000057019	DCBLD2	589.196	1	0	0	0.293917	0.0916484	0.0174144	0.109207	0.106684	0.677339	-0.18471	0.0754178	0.908234
ENSG00000057149	SERPINB3	0.0320335	0	0	0	-0.149257	4.11641	NA	-0.0390461	4.78631	NA	0.110211	3.38111	1
ENSG00000057252	SOAT1	484.163	0	0	0	0.253978	0.0993384	0.0563976	0.211294	0.115569	0.440485	-0.0426835	0.0816709	1
ENSG00000057294	PKP2	134.294	0	0	0	-0.17236	0.182559	0.534813	-0.246923	0.21268	0.632604	-0.0745633	0.150752	1
ENSG00000057468	MSH4	80.5671	0	0	0	0.260616	0.256209	0.498452	0.108992	0.298239	0.898677	-0.151623	0.210809	1
ENSG00000057593	F7	19.8713	0	0	0	-0.369871	0.193218	0.16447	-0.194447	0.22625	0.72995	0.175424	0.16296	1
ENSG00000057608	GDI2	2017.88	1	0	0	0.420446	0.113651	0.00683045	0.199447	0.132169	0.533333	-0.220999	0.0933664	0.908234
ENSG00000057657	PRDM1	89.1644	-1	0	0	-0.494741	0.145779	0.0123345	-0.589566	0.170561	0.0921623	-0.0948246	0.12202	1
ENSG00000057663	ATG5	680.497	1	0	0	0.402551	0.116739	0.0111754	0.179173	0.13581	0.584556	-0.223378	0.0959465	0.908234
ENSG00000057704	TMCC3	578.501	0	0	0	0.635624	0.262062	0.0713522	0.504666	0.304703	0.491325	-0.130958	0.215188	1
ENSG00000057757	PITHD1	1406.4	1	0	0	0.465786	0.132627	0.00988708	0.280113	0.15423	0.442775	-0.185674	0.108939	0.916347
ENSG00000057935	MTA3	1904.32	0	0	0	-0.0829617	0.0678876	0.403666	-0.0657235	0.0789865	0.739355	0.0172382	0.0558653	1
ENSG00000058056	USP13	632.897	1	0	0	0.236574	0.0738862	0.0175316	0.111957	0.0860339	0.589664	-0.124617	0.0608468	0.908234
ENSG00000058063	ATP11B	1339.05	1	0	0	0.413083	0.102788	0.00357902	0.258514	0.119542	0.351612	-0.154569	0.0844389	0.909691
ENSG00000058085	LAMC2	7.51577	0	0	0	-0.435621	0.349083	0.392389	-1.02675	0.417019	0.278236	-0.591132	0.305145	0.908234
ENSG00000058091	CDK14	3387.71	1	0	0	0.454006	0.161662	0.0361675	0.247634	0.187978	0.585345	-0.206371	0.132788	0.954728
ENSG00000058262	SEC61A1	1049.14	-1	0	0	-0.191854	0.0633958	0.0243411	-0.181786	0.0738327	0.278236	0.0100686	0.0523297	1
ENSG00000058272	PPP1R12A	3713.73	1	0	0	0.26549	0.0933617	0.0340245	0.108759	0.108573	0.684549	-0.156731	0.0767063	0.908234
ENSG00000058335	RASGRF1	3079.46	0	0	0	-0.0181866	0.12806	0.93922	-0.0152792	0.148914	0.977708	0.00290739	0.105214	1
ENSG00000058404	CAMK2B	5017.73	0	0	0	-0.0583529	0.123032	0.775436	0.0442222	0.14306	0.916634	0.102575	0.10107	1
ENSG00000058453	CROCC	533.292	-1	0	0	-0.524665	0.177938	0.0280463	-0.284884	0.206961	0.569508	0.239781	0.146356	0.936542
ENSG00000058600	POLR3E	512.64	0	0	0	-0.132951	0.0820042	0.248848	-0.0412399	0.0954753	0.876288	0.091711	0.0676519	1
ENSG00000058668	ATP2B4	6935.2	0	0	0	0.118176	0.0930591	0.382772	0.0355582	0.108213	0.910687	-0.0826176	0.0764517	1
ENSG00000058673	ZC3H11A	13.9082	0	0	0	0.151261	0.171802	0.567962	0.240839	0.200322	0.621203	0.0895788	0.142187	1
ENSG00000058729	RIOK2	337.36	1	0	0	0.417345	0.106904	0.00454038	0.21556	0.124443	0.468928	-0.201785	0.0878985	0.908234
ENSG00000058799	YIPF1	257.223	0	0	0	0.15613	0.0818692	0.166307	0.0735411	0.0954707	0.760737	-0.0825885	0.0676596	1
ENSG00000058804	NDC1	338.449	1	0	0	0.291638	0.10466	0.0374659	0.110129	0.121872	0.715757	-0.181509	0.0861783	0.908234
ENSG00000058866	DGKG	1690.75	0	0	0	-0.136449	0.101392	0.350471	-0.0393041	0.117921	0.909149	0.097145	0.0833525	1
ENSG00000059122	FLYWCH1	1312.36	0	0	0	-0.154572	0.0994605	0.271262	-0.114671	0.115698	0.688035	0.039901	0.0818089	1
ENSG00000059145	UNKL	548.145	0	0	0	-0.179133	0.103358	0.214128	-0.0132083	0.120251	0.975506	0.165925	0.0850973	0.908234
ENSG00000059377	TBXAS1	110.911	0	0	0	-0.414516	0.211138	0.15247	-0.369076	0.245901	0.535539	0.0454402	0.174386	1
ENSG00000059378	PARP12	92.5491	-1	0	0	-0.450339	0.135365	0.0139481	-0.522486	0.158437	0.116518	-0.0721473	0.11338	1
ENSG00000059573	ALDH18A1	440.789	0	0	0	-0.0307331	0.0528406	0.719733	-0.139138	0.0618219	0.334885	-0.108405	0.0440911	0.908234
ENSG00000059588	TARBP1	1960.35	0	0	0	-0.172669	0.1399	0.398597	-0.220015	0.162701	0.576266	-0.047346	0.114978	1
ENSG00000059691	GATB	684.929	0	0	0	0.149739	0.0735264	0.135762	0.103047	0.0855977	0.620279	-0.046692	0.0605454	1
ENSG00000059728	MXD1	609.442	0	0	0	0.192596	0.113893	0.227301	0.0799324	0.132518	0.820641	-0.112663	0.093673	1
ENSG00000059758	CDK17	2375.65	1	0	0	0.424034	0.0951912	0.00133382	0.289214	0.110695	0.243106	-0.13482	0.0781887	0.915967
ENSG00000059769	DNAJC25	95.8888	0	0	0	0.124948	0.0992347	0.387436	0.0428753	0.116019	0.897464	-0.0820725	0.0825295	1
ENSG00000059804	SLC2A3	1660.61	0	0	0	0.230075	0.129576	0.201578	-0.000515288	0.150701	0.999548	-0.23059	0.106486	0.908234
ENSG00000059915	PSD	4493.85	0	0	0	-0.269762	0.124416	0.110176	-0.182797	0.144676	0.603229	0.0869648	0.102222	1
ENSG00000060069	CTDP1	361.187	0	0	0	-0.0709613	0.106605	0.676934	0.00312165	0.124083	0.994516	0.0740829	0.0878491	1
ENSG00000060138	YBX3	498.503	0	0	0	-0.326692	0.259294	0.387199	-0.37266	0.30157	0.61015	-0.0459678	0.213161	1
ENSG00000060140	STYK1	263.452	0	0	0	0.142008	0.197148	0.64934	0.0456688	0.229354	0.951286	-0.0963394	0.162122	1
ENSG00000060237	WNK1	14881.5	0	0	0	-0.043705	0.176797	0.888124	-0.10002	0.205571	0.85935	-0.0563154	0.145221	1
ENSG00000060303	RPS17P5	0.00515747	0	0	0	0.187845	4.56411	NA	0	5.30686	NA	0.134882	3.74883	1
ENSG00000060339	CCAR1	1407.28	0	0	0	0.0252915	0.0894046	0.870603	0.0085315	0.104	0.982748	-0.01676	0.0735225	1
ENSG00000060491	OGFR	788.351	0	0	0	-0.307934	0.11838	0.0522488	-0.165155	0.137712	0.621733	0.142779	0.0974078	0.980869
ENSG00000060558	GNA15	71.5328	0	0	0	-0.244343	0.156518	0.268945	-0.268602	0.182829	0.544616	-0.0242591	0.130328	1
ENSG00000060566	CREB3L3	10.9932	0	0	0	-0.0699886	0.191848	0.829927	0.224327	0.222894	0.68315	0.294316	0.159188	0.908234
ENSG00000060642	PIGV	185.415	0	0	0	-0.106429	0.0790409	0.350141	-0.138714	0.0924491	0.535788	-0.0322845	0.0659936	1
ENSG00000060656	PTPRU	861.908	0	0	0	-0.1029	0.111238	0.544868	-0.0562591	0.129402	0.875468	0.0466414	0.0915043	1
ENSG00000060688	SNRNP40	298.382	1	0	0	0.257668	0.0763334	0.0126762	0.161598	0.088962	0.442591	-0.0960701	0.0629381	0.963944
ENSG00000060709	RIMBP2	2025.62	0	0	0	-0.145391	0.119528	0.405995	-0.105057	0.139008	0.76674	0.040334	0.0982377	1
ENSG00000060718	COL11A1	718.936	-1	0	0	-0.271288	0.0998171	0.0424682	-0.0927592	0.116129	0.750648	0.178529	0.0821803	0.908234
ENSG00000060749	QSER1	2121.12	0	0	0	0.097029	0.0972578	0.508202	-0.00332924	0.113119	0.9939	-0.100358	0.0799413	1
ENSG00000060762	MPC1	546.494	1	0	0	0.312122	0.0941775	0.0143068	0.206194	0.109581	0.421555	-0.105929	0.0774287	1
ENSG00000060971	ACAA1	641.249	0	0	0	-0.104809	0.0708303	0.298268	-0.0999547	0.0825145	0.617865	0.00485473	0.058499	1
ENSG00000060982	BCAT1	1485.48	1	0	0	0.568778	0.168914	0.0128868	0.333158	0.196414	0.479564	-0.23562	0.138733	0.917858
ENSG00000061273	HDAC7	432.106	-1	0	0	-0.500664	0.172776	0.0309926	-0.334399	0.200995	0.48957	0.166266	0.142194	1
ENSG00000061337	LZTS1	1368.35	0	0	0	-0.322365	0.144576	0.0995247	-0.197591	0.168138	0.628792	0.124774	0.118838	1
ENSG00000061455	PRDM6	45.3996	0	0	0	0.432941	0.187294	0.0867401	0.310038	0.218063	0.557743	-0.122903	0.153779	1
ENSG00000061492	WNT8A	6.88125	0	0	0	-0.260884	0.279344	0.540003	-0.259111	0.32917	0.754372	0.00177289	0.239203	1
ENSG00000061656	SPAG4	28.6221	-1	0	0	-0.516796	0.152862	0.0125702	-0.375234	0.179632	0.367765	0.141562	0.130452	1
ENSG00000061676	NCKAP1	8101.94	0	0	0	0.352076	0.138958	0.0588666	0.195291	0.161575	0.618693	-0.156785	0.114139	1
ENSG00000061794	MRPS35	603.623	0	0	0	0.283316	0.108435	0.0511762	0.043781	0.126206	0.905215	-0.239535	0.0892217	0.908234
ENSG00000061918	GUCY1B1	2488.85	0	0	0	0.484023	0.187301	0.0537417	0.223583	0.217792	0.676692	-0.260439	0.153849	0.920247
ENSG00000061936	SFSWAP	1119.81	0	0	0	-0.0937642	0.126472	0.638944	0.0405988	0.147081	0.927494	0.134363	0.103949	1
ENSG00000061938	TNK2	4004.59	-1	0	0	-0.421031	0.118857	0.00925305	-0.324995	0.138216	0.305208	0.0960359	0.0976694	1
ENSG00000061987	MON2	2904.71	1	0	0	0.300438	0.0733187	0.00295035	0.182208	0.0852717	0.355449	-0.118229	0.060244	0.908234
ENSG00000062038	CDH3	101.974	0	0	0	-0.377291	0.157462	0.0749926	-0.482106	0.183899	0.241258	-0.104815	0.131004	1
ENSG00000062096	ARSF	27.264	0	0	0	0.0729635	0.195263	0.825345	0.142288	0.227705	0.81403	0.0693249	0.161527	1
ENSG00000062194	GPBP1	2783.66	1	0	0	0.34575	0.0905882	0.00554998	0.220917	0.105346	0.366318	-0.124833	0.0744189	0.92535
ENSG00000062282	DGAT2	160.472	0	0	0	0.114476	0.110145	0.488068	0.0272721	0.128445	0.946933	-0.087204	0.0910602	1
ENSG00000062370	ZNF112	256.562	0	0	0	0.0433501	0.0828469	0.750046	0.0068695	0.0966198	0.984664	-0.0364806	0.0685674	1
ENSG00000062485	CS	2031.05	0	0	0	0.192555	0.0849653	0.0934507	0.0736585	0.0988281	0.770492	-0.118896	0.0698396	0.917086
ENSG00000062524	LTK	38.4199	0	0	0	-0.433591	0.21565	0.141408	-0.133444	0.25124	0.845167	0.300147	0.178904	0.92535
ENSG00000062582	MRPS24	4.36734	0	0	0	-0.178915	0.229832	0.619496	0.0816909	0.268581	0.918346	0.260606	0.196492	1
ENSG00000062598	ELMO2	1476.42	0	0	0	-0.0566777	0.052966	0.472913	-0.0822945	0.0616789	0.58135	-0.0256169	0.0436855	1
ENSG00000062650	WAPL	1441.43	1	0	0	0.180987	0.0620776	0.0298614	0.0866989	0.0722445	0.621508	-0.0942886	0.0510824	0.908234
ENSG00000062716	VMP1	1036.13	0	0	0	0.106271	0.101812	0.485757	-0.143739	0.118484	0.617554	-0.25001	0.0837893	0.908234
ENSG00000062725	APPBP2	2017.24	1	0	0	0.464639	0.110647	0.00237972	0.2654	0.128671	0.372647	-0.199239	0.0908876	0.908234
ENSG00000062822	POLD1	81.9149	0	0	0	-0.073916	0.1538	0.772156	0.135948	0.178958	0.765503	0.209864	0.126844	0.9324
ENSG00000063015	SEZ6	565.884	0	0	0	-0.21553	0.147886	0.306303	-0.116277	0.172027	0.796061	0.0992526	0.121647	1
ENSG00000063046	EIF4B	5758.53	1	0	0	0.367815	0.0965382	0.00561322	0.204798	0.112256	0.441431	-0.163017	0.0793003	0.908234
ENSG00000063127	SLC6A16	40.0847	-1	0	0	-0.529163	0.160549	0.0147355	-0.38908	0.18801	0.371474	0.140083	0.13531	1
ENSG00000063169	BICRA	502.974	0	0	0	-0.383404	0.146086	0.0503343	-0.158041	0.169929	0.708049	0.225363	0.120205	0.908234
ENSG00000063176	SPHK2	677.556	0	0	0	-0.142378	0.0968012	0.30159	-0.0548721	0.11264	0.859114	0.0875062	0.0797071	1
ENSG00000063177	RPL18	1751.75	0	0	0	-0.179776	0.114376	0.265493	-0.242322	0.133038	0.441675	-0.0625463	0.0940427	1
ENSG00000063180	CA11	2786.95	0	0	0	-0.120727	0.0938711	0.376139	-0.208448	0.109185	0.411833	-0.0877203	0.077174	1
ENSG00000063241	ISOC2	239.592	0	0	0	0.0501918	0.0931324	0.742189	0.0956676	0.108475	0.722146	0.0454758	0.0768491	1
ENSG00000063244	U2AF2	1241.33	0	0	0	0.07237	0.0779358	0.542791	0.177456	0.0906433	0.398738	0.105086	0.0640665	0.936542
ENSG00000063245	EPN1	2700.83	0	0	0	-0.17483	0.0970872	0.194441	-0.0774039	0.112908	0.792409	0.097426	0.0797966	1
ENSG00000063322	MED29	1238.15	0	0	0	-0.197057	0.0944841	0.12607	-0.285368	0.109951	0.246835	-0.0883106	0.0777863	1
ENSG00000063438	AHRR	7.99637	0	0	0	-0.498374	0.25308	0.151089	-0.0817684	0.295323	0.92726	0.416605	0.214068	0.908234
ENSG00000063515	GSC2	0.264859	0	0	0	-0.210317	0.916843	NA	0.773102	1.06105	NA	0.983419	0.747061	1
ENSG00000063587	ZNF275	738.855	0	0	0	-0.0862496	0.0715186	0.410902	-0.10079	0.0832965	0.618459	-0.01454	0.0590213	1
ENSG00000063601	MTMR1	805.341	0	0	0	0.0621353	0.0554177	0.449524	-0.0351357	0.0646031	0.841139	-0.097271	0.045803	0.908234
ENSG00000063660	GPC1	1845.98	-1	0	0	-0.579329	0.139122	0.00252795	-0.434917	0.161797	0.22971	0.144412	0.114363	1
ENSG00000063761	ADCK1	178.474	0	0	0	0.022808	0.153304	0.93558	0.0329412	0.178452	0.955229	0.0101332	0.126291	1
ENSG00000063854	HAGH	979.577	0	0	0	0.10473	0.0820136	0.380103	0.120427	0.0954117	0.603483	0.0156979	0.0674517	1
ENSG00000063978	RNF4	864.67	0	0	0	-0.0319962	0.0444112	0.64934	-0.133394	0.0518693	0.253028	-0.101398	0.0368936	0.908234
ENSG00000064012	CASP8	28.4168	0	0	0	-0.113327	0.170655	0.677607	-0.142906	0.200049	0.782655	-0.0295788	0.143401	1
ENSG00000064042	LIMCH1	5777.93	0	0	0	0.15242	0.0911995	0.233171	0.0908138	0.106051	0.730952	-0.0616062	0.074924	1
ENSG00000064102	INTS13	301.011	1	0	0	0.292547	0.0960667	0.0235659	0.263516	0.111783	0.303118	-0.0290312	0.0789629	1
ENSG00000064115	TM7SF3	1110.86	0	0	0	0.0607209	0.0603268	0.503886	-0.0481657	0.0702614	0.792409	-0.108887	0.0497482	0.908234
ENSG00000064195	DLX3	2.42177	0	0	0	-0.642051	0.341584	0.173158	-0.486595	0.40721	0.622702	0.155456	0.307776	1
ENSG00000064199	SPA17	80.1782	0	0	0	0.127586	0.132328	0.524204	-0.00998226	0.15458	0.986009	-0.137568	0.109801	1
ENSG00000064201	TSPAN32	2.73314	0	0	0	-0.678986	0.380333	0.198786	-1.2105	0.470651	0.253028	-0.531519	0.360572	0.978095
ENSG00000064205	CCN5	10.5652	0	0	0	-0.189373	0.267384	0.655261	-0.561251	0.317585	0.457519	-0.371878	0.230678	0.942485
ENSG00000064218	DMRT3	14.9572	0	0	0	0.320685	0.290834	0.458134	0.162624	0.339372	0.862113	-0.158061	0.240114	1
ENSG00000064225	ST3GAL6	500.917	1	0	0	0.330607	0.100145	0.0146335	0.157677	0.116553	0.576234	-0.172931	0.0823693	0.908234
ENSG00000064270	ATP2C2	86.6143	0	0	0	-0.27469	0.141839	0.158977	-0.0204837	0.165182	0.971648	0.254206	0.117431	0.908234
ENSG00000064300	NGFR	80.4078	0	0	0	0.881521	0.375842	0.0819293	0.945481	0.436655	0.351474	0.0639603	0.307713	1
ENSG00000064309	CDON	489.138	0	0	0	-0.0270242	0.0954211	0.870423	-0.0763784	0.111111	0.791903	-0.0493542	0.0786766	1
ENSG00000064313	TAF2	707.409	1	0	0	0.222748	0.069382	0.0173166	0.112754	0.0807868	0.564248	-0.109995	0.0571389	0.908234
ENSG00000064393	HIPK2	24668.9	0	0	0	-0.149247	0.278539	0.743596	-0.187181	0.323867	0.829685	-0.0379341	0.228786	1
ENSG00000064419	TNPO3	1191.84	1	0	0	0.155801	0.0565902	0.0399533	0.0473009	0.0658967	0.781195	-0.1085	0.0466272	0.908234
ENSG00000064489	BORCS8-MEF2B	0.35895	0	0	0	-0.3195	0.715778	NA	-0.00451401	0.834023	NA	0.314986	0.594795	1
ENSG00000064490	RFXANK	151.238	0	0	0	-0.100892	0.112041	0.557641	-0.0795575	0.130666	0.819325	0.021335	0.0928406	1
ENSG00000064545	TMEM161A	138.353	0	0	0	-0.123989	0.114919	0.468718	0.0244998	0.133865	0.955498	0.148489	0.0950297	0.95419
ENSG00000064547	LPAR2	32.3472	0	0	0	-0.392595	0.16331	0.0740386	-0.138098	0.19069	0.779362	0.254497	0.136907	0.908234
ENSG00000064601	CTSA	780.719	0	0	0	-0.146467	0.076244	0.162746	-0.0793212	0.088754	0.71849	0.0671461	0.0628556	1
ENSG00000064607	SUGP2	3574.98	0	0	0	-0.162509	0.0752664	0.111862	-0.0995369	0.0875384	0.640034	0.0629724	0.0618752	1
ENSG00000064651	SLC12A2	2843.87	1	0	0	0.635814	0.140163	0.00115687	0.488657	0.162972	0.171563	-0.147158	0.115104	1
ENSG00000064652	SNX24	307.999	0	0	0	0.138971	0.0681745	0.135432	-0.0171243	0.0796469	0.946265	-0.156096	0.0565734	0.908234
ENSG00000064655	EYA2	123.268	-1	0	0	-0.473751	0.169777	0.0372498	-0.349361	0.197818	0.457519	0.12439	0.140482	1
ENSG00000064666	CNN2	45.0864	0	0	0	0.18003	0.250865	0.650535	0.222056	0.291868	0.765272	0.0420255	0.206355	1
ENSG00000064687	ABCA7	279.276	0	0	0	-0.260765	0.154349	0.227822	-0.0264268	0.179548	0.966642	0.234338	0.12705	0.908234
ENSG00000064692	SNCAIP	166.439	0	0	0	-0.145584	0.0982392	0.297279	-0.0621454	0.114578	0.841643	0.083439	0.0814869	1
ENSG00000064703	DDX20	220.409	0	0	0	0.224455	0.0920464	0.0697711	0.1008	0.107317	0.704744	-0.123655	0.0759881	0.93887
ENSG00000064726	BTBD1	1983.44	0	0	0	0.298332	0.114952	0.0527816	0.134955	0.133684	0.68189	-0.163377	0.0944469	0.915967
ENSG00000064763	FAR2	619.887	0	0	0	0.374537	0.143046	0.0508143	0.202844	0.166378	0.61625	-0.171693	0.117537	0.981729
ENSG00000064787	BCAS1	6670.12	0	0	0	-0.228529	0.35834	0.691119	-0.479198	0.416659	0.635706	-0.25067	0.29434	1
ENSG00000064835	POU1F1	0.0217061	0	0	0	0.272982	4.56411	NA	0	5.30686	NA	0.0524793	3.74883	1
ENSG00000064886	CHI3L2	78.6558	0	0	0	1.32763	0.529672	0.0618754	-0.242398	0.616818	0.889585	-1.57003	0.436012	0.730769
ENSG00000064932	SBNO2	326.361	0	0	0	-0.382292	0.186861	0.133837	-0.27591	0.217393	0.601077	0.106382	0.153803	1
ENSG00000064933	PMS1	655.249	1	0	0	0.29289	0.0879915	0.0138947	0.192647	0.102385	0.421555	-0.100243	0.0723488	1
ENSG00000064961	HMG20B	219.851	0	0	0	-0.133207	0.177516	0.633966	0.0914506	0.206458	0.872963	0.224657	0.146013	0.962412
ENSG00000064989	CALCRL	304.921	0	0	0	0.150143	0.140756	0.474627	0.0121431	0.163834	0.984477	-0.138	0.115874	1
ENSG00000064995	TAF11	276.099	1	0	0	0.150429	0.0556076	0.0433813	0.0491808	0.0650631	0.76674	-0.101248	0.0462927	0.908234
ENSG00000064999	ANKS1A	1022.3	-1	0	0	-0.343735	0.0890076	0.00503975	-0.186968	0.10356	0.446114	0.156767	0.0732924	0.908234
ENSG00000065000	AP3D1	2866.46	0	0	0	-0.181676	0.0786294	0.0868731	-0.141112	0.0914572	0.52444	0.0405649	0.0646542	1
ENSG00000065029	ZNF76	354.142	0	0	0	-0.292839	0.111861	0.0508249	-0.116178	0.130197	0.71849	0.176661	0.0922473	0.908234
ENSG00000065054	SLC9A3R2	558.954	0	0	0	-0.217461	0.147679	0.300969	-0.154352	0.171797	0.717119	0.0631093	0.121495	1
ENSG00000065057	NTHL1	113.234	0	0	0	0.111971	0.122476	0.550488	0.21698	0.142547	0.53029	0.10501	0.100855	1
ENSG00000065060	UHRF1BP1	767.292	0	0	0	-0.103376	0.0530884	0.156472	-0.107781	0.0619074	0.465861	-0.00440566	0.0439686	1
ENSG00000065135	GNAI3	730.654	0	0	0	0.12183	0.0790792	0.275959	0.0761371	0.0920384	0.740735	-0.0456934	0.0651045	1
ENSG00000065150	IPO5	3814.55	0	0	0	0.252209	0.102114	0.0660042	0.126668	0.118745	0.663438	-0.125541	0.0838907	0.970446
ENSG00000065154	OAT	1965.07	1	0	0	0.454878	0.142557	0.0179458	0.252174	0.165771	0.530415	-0.202703	0.117098	0.915967
ENSG00000065183	WDR3	513.426	1	0	0	0.323045	0.100544	0.0172213	0.152681	0.117017	0.588406	-0.170365	0.0826976	0.908234
ENSG00000065243	PKN2	1178.34	0	0	0	0.036803	0.0753595	0.768382	0.00357328	0.0876936	0.992268	-0.0332297	0.062025	1
ENSG00000065268	WDR18	196.659	0	0	0	-0.273079	0.120256	0.0926992	-0.188621	0.140135	0.578471	0.0844578	0.0994956	1
ENSG00000065308	TRAM2	174.455	0	0	0	-0.303836	0.117699	0.0539593	-0.270615	0.137285	0.39654	0.0332205	0.0976343	1
ENSG00000065320	NTN1	131.027	0	0	0	-0.381007	0.175178	0.109023	-0.428586	0.2042	0.365805	-0.0475796	0.144973	1
ENSG00000065325	GLP2R	136.603	0	0	0	-0.0366974	0.263122	0.939943	-0.137843	0.306187	0.870704	-0.101146	0.216575	1
ENSG00000065328	MCM10	3.37949	0	0	0	0.227695	0.358165	0.692136	0.00907224	0.422791	0.995447	-0.218623	0.303253	1
ENSG00000065357	DGKA	396.515	0	0	0	-0.183987	0.11545	0.257976	-0.130436	0.134392	0.694107	0.0535507	0.0951649	1
ENSG00000065361	ERBB3	892.489	0	0	0	0.784111	0.307588	0.0571973	0.731462	0.357622	0.376587	-0.0526485	0.25257	1
ENSG00000065371	ROPN1	3.33331	0	0	0	-0.116065	0.28342	0.806668	0.366423	0.325719	0.643527	0.482488	0.231594	0.908234
ENSG00000065413	ANKRD44	630.763	0	0	0	0.168774	0.114351	0.299661	0.0645972	0.133045	0.859733	-0.104177	0.0940525	1
ENSG00000065427	KARS1	787.817	0	0	0	0.177712	0.0714483	0.0639854	0.0194718	0.0832082	0.93982	-0.158241	0.0588802	0.908234
ENSG00000065457	ADAT1	472.954	0	0	0	-0.094136	0.0499397	0.171881	-0.0842007	0.0583533	0.55256	0.00993529	0.0416044	1
ENSG00000065485	PDIA5	67.148	0	0	0	-0.148028	0.135385	0.461857	-0.0207122	0.157913	0.969964	0.127316	0.112473	1
ENSG00000065491	TBC1D22B	322.389	0	0	0	0.049478	0.0564622	0.569976	0.0323057	0.0659597	0.858446	-0.0171722	0.0469252	1
ENSG00000065518	NDUFB4	569.604	1	0	0	0.340421	0.113684	0.0258906	0.273989	0.132226	0.37132	-0.0664326	0.0933947	1
ENSG00000065526	SPEN	4680.95	0	0	0	-0.0580786	0.0826855	0.658044	-0.0171134	0.0961556	0.956894	0.0409652	0.0679459	1
ENSG00000065534	MYLK	1488.22	0	0	0	-0.144407	0.13071	0.456997	-0.251822	0.152035	0.491325	-0.107415	0.107465	1
ENSG00000065548	ZC3H15	1390.98	1	0	0	0.475211	0.118918	0.00373261	0.276074	0.138294	0.392214	-0.199138	0.0976804	0.908234
ENSG00000065559	MAP2K4	3078.09	1	0	0	0.446202	0.144892	0.0220784	0.224338	0.168482	0.581683	-0.221864	0.119016	0.908234
ENSG00000065600	PACC1	244.693	1	0	0	0.690451	0.188882	0.00741037	0.638832	0.219538	0.184927	-0.0516195	0.154814	1
ENSG00000065609	SNAP91	5902.6	0	0	0	0.350624	0.157839	0.100926	0.171885	0.183531	0.705984	-0.17874	0.12965	1
ENSG00000065613	SLK	2625.32	1	0	0	0.222577	0.0839209	0.0477907	0.0954052	0.0976047	0.692161	-0.127171	0.0689669	0.908234
ENSG00000065615	CYB5R4	540.312	1	0	0	0.2965	0.0855733	0.0108378	0.219082	0.0995777	0.343436	-0.0774185	0.0703589	1
ENSG00000065618	COL17A1	10.2088	0	0	0	0.0954554	0.176948	0.741918	0.00746696	0.209183	0.992858	-0.0879884	0.151103	1
ENSG00000065621	GSTO2	340.868	0	0	0	0.170721	0.105487	0.249655	0.161874	0.122763	0.58477	-0.00884777	0.0867979	1
ENSG00000065665	SEC61A2	713.188	0	0	0	0.253671	0.0996165	0.0575468	0.108186	0.115914	0.706789	-0.145485	0.0819292	0.910591
ENSG00000065675	PRKCQ	174.835	1	0	0	0.621495	0.190679	0.0157767	0.514592	0.221684	0.312623	-0.106903	0.156327	1
ENSG00000065717	TLE2	268.2	0	0	0	-0.204952	0.12585	0.24676	-0.0163612	0.146443	0.974935	0.188591	0.103709	0.909691
ENSG00000065802	ASB1	1307.48	0	0	0	-0.0604654	0.065342	0.544688	-0.103606	0.0760671	0.573625	-0.0431404	0.0538447	1
ENSG00000065809	FAM107B	1460.52	1	0	0	0.891821	0.296693	0.0253104	0.710147	0.344965	0.373131	-0.181673	0.243647	1
ENSG00000065833	ME1	758.395	0	0	0	0.094548	0.111083	0.582987	0.00723211	0.129239	0.988084	-0.0873159	0.0913741	1
ENSG00000065882	TBC1D1	1178.16	0	0	0	-0.116634	0.0766327	0.282865	-0.0218407	0.0891584	0.936471	0.0947931	0.0630751	0.969812
ENSG00000065883	CDK13	2328.41	0	0	0	0.0396349	0.0370959	0.473668	0.0266979	0.0431986	0.81578	-0.012937	0.0305898	1
ENSG00000065911	MTHFD2	144.881	0	0	0	-0.0816264	0.23267	0.836917	-0.158212	0.270786	0.828016	-0.0765855	0.191612	1
ENSG00000065923	SLC9A7	2125.85	0	0	0	0.249075	0.141602	0.206294	0.130886	0.164664	0.752199	-0.118189	0.11633	1
ENSG00000065970	FOXJ2	617.619	0	0	0	-0.0449182	0.0530095	0.584851	-0.109631	0.0618827	0.456125	-0.0647127	0.0439994	0.978106
ENSG00000065978	YBX1	1308.83	0	0	0	-0.0456131	0.1303	0.837241	-0.0115938	0.151536	0.984189	0.0340193	0.107093	1
ENSG00000065989	PDE4A	1378.93	0	0	0	-0.137926	0.130889	0.480967	-0.13789	0.15223	0.715707	3.59455e-05	0.107596	1
ENSG00000066027	PPP2R5A	928.552	0	0	0	-0.0110698	0.0963418	0.950461	-0.0643293	0.112103	0.83051	-0.0532594	0.0792851	1
ENSG00000066032	CTNNA2	4195.48	0	0	0	0.0156098	0.103955	0.935306	0.00731021	0.120885	0.986882	-0.00829958	0.0854105	1
ENSG00000066044	ELAVL1	1336.09	1	0	0	0.195054	0.0636372	0.0227204	0.147411	0.0740449	0.392542	-0.0476431	0.0523414	1
ENSG00000066056	TIE1	111.479	0	0	0	-0.55964	0.21834	0.0557792	-0.386496	0.25419	0.530415	0.173144	0.180252	1
ENSG00000066084	DIP2B	3912.05	1	0	0	0.436523	0.144022	0.0241817	0.365452	0.167461	0.348189	-0.0710705	0.118291	1
ENSG00000066117	SMARCD1	628.674	0	0	0	-0.111605	0.0450273	0.0650065	-0.108777	0.0526104	0.371792	0.00282789	0.0375024	1
ENSG00000066135	KDM4A	360.735	0	0	0	-0.0340377	0.0551333	0.701746	0.0340336	0.064341	0.845252	0.0680712	0.0457795	0.972949
ENSG00000066136	NFYC	567.969	0	0	0	0.0066748	0.0534984	0.946407	0.0139108	0.0623907	0.943238	0.00723603	0.0442937	1
ENSG00000066185	ZMYND12	39.9321	0	0	0	0.0204552	0.126813	0.930017	-0.120215	0.149265	0.748374	-0.14067	0.107165	1
ENSG00000066230	SLC9A3	4.28066	0	0	0	-0.407746	0.279136	0.305116	-0.164374	0.328526	0.854372	0.243372	0.241672	1
ENSG00000066248	NGEF	3270.62	0	0	0	-0.136121	0.152235	0.560785	-0.0998354	0.177023	0.833654	0.0362859	0.125071	1
ENSG00000066279	ASPM	20.7044	0	0	0	0.547282	0.228043	0.0744937	0.163399	0.266651	0.817744	-0.383882	0.188483	0.908234
ENSG00000066294	CD84	121.283	0	0	0	-0.0368131	0.248951	0.936003	-0.141263	0.289758	0.859114	-0.10445	0.205026	1
ENSG00000066322	ELOVL1	406.135	1	0	0	0.628043	0.225251	0.0373377	0.61339	0.261869	0.306574	-0.014653	0.184865	1
ENSG00000066336	SPI1	112.562	0	0	0	-0.489436	0.238526	0.132516	-0.406905	0.277686	0.545731	0.0825311	0.196791	1
ENSG00000066379	ZNRD1	53.3126	0	0	0	0.0830587	0.0919958	0.556494	-0.00909951	0.108334	0.982401	-0.0921582	0.0778437	1
ENSG00000066382	MPPED2	508.504	0	0	0	-0.107399	0.0972918	0.457504	-0.170671	0.113305	0.533841	-0.063272	0.0802601	1
ENSG00000066405	CLDN18	0.0357469	0	0	0	-0.150249	4.03329	NA	0.0759724	4.68965	NA	0.226221	3.31283	1
ENSG00000066422	ZBTB11	1346.62	1	0	0	0.418198	0.104717	0.00373261	0.22939	0.12179	0.420834	-0.188809	0.0860304	0.908234
ENSG00000066427	ATXN3	894.648	1	0	0	0.383029	0.0960884	0.00377776	0.222653	0.111777	0.392542	-0.160375	0.0789597	0.908234
ENSG00000066455	GOLGA5	663.709	0	0	0	0.16907	0.0804678	0.12308	0.0240484	0.0937	0.933346	-0.145022	0.0662953	0.908234
ENSG00000066468	FGFR2	2472.44	0	0	0	0.0629192	0.155051	0.80878	0.0274754	0.180298	0.965242	-0.0354437	0.127381	1
ENSG00000066557	LRRC40	535.463	1	0	0	0.412135	0.13919	0.0275393	0.14212	0.161934	0.72376	-0.270016	0.114412	0.908234
ENSG00000066583	ISOC1	178.646	1	0	0	0.406802	0.121829	0.0135929	0.208806	0.141879	0.543707	-0.197995	0.100232	0.908234
ENSG00000066629	EML1	687.451	1	0	0	0.200973	0.0747841	0.0448188	0.14383	0.087043	0.492298	-0.0571433	0.0615463	1
ENSG00000066651	TRMT11	866.622	0	0	0	0.166621	0.0783051	0.11794	0.0251546	0.0911542	0.927494	-0.141466	0.0644757	0.908234
ENSG00000066654	THUMPD1	1048.43	1	0	0	0.427192	0.0955099	0.00131344	0.270726	0.111089	0.2838	-0.156466	0.0784595	0.908234
ENSG00000066697	MSANTD3	213.075	0	0	0	0.0758504	0.0890125	0.582525	0.0810927	0.103751	0.756279	0.00524234	0.073554	1
ENSG00000066735	KIF26A	74.6635	-1	0	0	-0.736817	0.179407	0.00289755	-0.542321	0.20931	0.247557	0.194496	0.149311	1
ENSG00000066739	ATG2B	3350.86	1	0	0	0.273329	0.0747716	0.00741037	0.112921	0.086964	0.590398	-0.160408	0.0614449	0.908234
ENSG00000066777	ARFGEF1	2381.12	1	0	0	0.19222	0.0679124	0.034791	0.111244	0.0789964	0.561572	-0.0809764	0.0558275	0.985495
ENSG00000066813	ACSM2B	0.202161	0	0	0	0.128194	1.57808	NA	-0.497436	1.83558	NA	-0.62563	1.29772	1
ENSG00000066827	ZFAT	374.017	0	0	0	-0.0713979	0.0837152	0.582161	-0.0814875	0.0975712	0.738212	-0.0100897	0.0692092	1
ENSG00000066855	MTFR1	175.225	0	0	0	0.302627	0.133303	0.0927949	0.247171	0.155124	0.509234	-0.0554561	0.109586	1
ENSG00000066923	STAG3	25.7042	0	0	0	-0.248009	0.191346	0.371759	-0.319677	0.224735	0.557677	-0.0716682	0.161549	1
ENSG00000066926	FECH	704.528	1	0	0	0.263954	0.0700091	0.0059926	0.147023	0.0815087	0.446137	-0.116931	0.0576265	0.908234
ENSG00000066933	MYO9A	4878.49	1	0	0	0.245454	0.0770195	0.0181073	0.115732	0.0895682	0.592926	-0.129722	0.063281	0.908234
ENSG00000067048	DDX3Y	860.234	0	0	0	0.36547	0.170473	0.114898	0.18689	0.202011	0.709735	-0.178581	0.13585	1
ENSG00000067057	PFKP	2644.58	0	0	0	0.0618006	0.116804	0.746846	0.108672	0.135824	0.750605	0.0468713	0.0959631	1
ENSG00000067064	IDI1	1353.63	1	0	0	0.417259	0.141417	0.0279477	0.236491	0.164451	0.553529	-0.180767	0.116168	0.954638
ENSG00000067066	SP100	207.869	0	0	0	-0.378582	0.164108	0.0874334	-0.370567	0.191103	0.402947	0.00801527	0.135465	1
ENSG00000067082	KLF6	731.921	0	0	0	-0.0697578	0.0968762	0.649462	-0.110711	0.112749	0.690864	-0.0409534	0.0797853	1
ENSG00000067113	PLPP1	510.136	0	0	0	0.120517	0.0695404	0.214138	0.0675148	0.0810113	0.73875	-0.0530027	0.0573719	1
ENSG00000067141	NEO1	2819.33	0	0	0	-0.00125561	0.10014	0.994249	0.000371781	0.116457	0.999578	0.00162739	0.0822923	1
ENSG00000067167	TRAM1	741.313	1	0	0	0.243099	0.0915428	0.0475438	0.111427	0.106524	0.670159	-0.131672	0.0753011	0.913623
ENSG00000067177	PHKA1	331.304	-1	0	0	-0.45153	0.111602	0.00339079	-0.370297	0.130008	0.193947	0.0812326	0.0922706	1
ENSG00000067182	TNFRSF1A	380.74	0	0	0	-0.315758	0.187284	0.228725	-0.319195	0.217896	0.545731	-0.00343738	0.154131	1
ENSG00000067191	CACNB1	1587.26	0	0	0	-0.128622	0.138771	0.543748	-0.0965111	0.161385	0.82265	0.032111	0.114048	1
ENSG00000067208	EVI5	1547.8	1	0	0	0.243678	0.076702	0.0185117	0.145996	0.0892249	0.496497	-0.0976816	0.0630528	0.955726
ENSG00000067221	STOML1	590.036	0	0	0	-0.0490809	0.112314	0.793317	-0.0463652	0.130692	0.902216	0.00271572	0.0924463	1
ENSG00000067225	PKM	11197	0	0	0	0.150629	0.112871	0.355092	0.00362775	0.131245	0.994165	-0.147001	0.092718	0.947334
ENSG00000067248	DHX29	893.238	1	0	0	0.247345	0.0807895	0.022869	0.109601	0.094019	0.631844	-0.137744	0.0664628	0.908234
ENSG00000067334	DNTTIP2	796.855	1	0	0	0.343416	0.103065	0.0138191	0.114149	0.119923	0.699819	-0.229267	0.0847449	0.908234
ENSG00000067365	METTL22	271.331	0	0	0	-0.139752	0.114869	0.405909	-0.0444834	0.133733	0.909568	0.0952689	0.0947528	1
ENSG00000067369	TP53BP1	4128.12	0	0	0	0.136729	0.0658161	0.127788	0.0604303	0.076549	0.753595	-0.0762984	0.0540937	0.999483
ENSG00000067445	TRO	1066.21	0	0	0	0.0482781	0.0750105	0.687869	0.0768123	0.0872756	0.723016	0.0285342	0.0617192	1
ENSG00000067533	RRP15	457.629	1	0	0	0.391275	0.122659	0.0179744	0.278163	0.142673	0.39972	-0.113112	0.100764	1
ENSG00000067560	RHOA	2892.09	0	0	0	0.188618	0.0804447	0.0820001	0.0659957	0.0935628	0.786137	-0.122622	0.0661145	0.908234
ENSG00000067596	DHX8	921.643	0	0	0	-0.0225506	0.0485143	0.780109	-0.0575146	0.0565672	0.679851	-0.0349639	0.0401447	1
ENSG00000067601	PMS2P4	120.38	0	0	0	-0.0617441	0.102756	0.710207	-0.0193401	0.119944	0.962478	0.042404	0.0853466	1
ENSG00000067606	PRKCZ	2032.93	0	0	0	0.0897684	0.0748777	0.41369	0.126311	0.0870886	0.550358	0.036543	0.0615474	1
ENSG00000067646	ZFY	219.331	1	0	0	0.420414	0.146827	0.0330203	0.292022	0.173997	0.485168	-0.128393	0.116648	1
ENSG00000067704	IARS2	1148.7	0	0	0	0.202699	0.0801711	0.0594966	0.044249	0.0932945	0.863507	-0.15845	0.0659596	0.908234
ENSG00000067715	SYT1	24505.6	0	0	0	0.497998	0.20273	0.0676883	0.267397	0.235721	0.641072	-0.230602	0.166516	1
ENSG00000067798	NAV3	3360.02	0	0	0	-0.03046	0.0585826	0.751885	-0.0675666	0.0681532	0.687927	-0.0371066	0.0481878	1
ENSG00000067829	IDH3G	605.285	0	0	0	0.182348	0.115691	0.263949	0.178062	0.134568	0.584217	-0.00428634	0.0950962	1
ENSG00000067836	ROGDI	247.835	0	0	0	0.106547	0.131986	0.604831	0.204303	0.153534	0.581683	0.0977562	0.108534	1
ENSG00000067840	PDZD4	6265.47	0	0	0	-0.218441	0.123068	0.201702	-0.156872	0.143104	0.652582	0.0615688	0.101105	1
ENSG00000067842	ATP2B3	2122.86	0	0	0	0.0914218	0.147196	0.699973	0.0742061	0.171166	0.87591	-0.0172158	0.120931	1
ENSG00000067900	ROCK1	1669.46	0	0	0	0.00820605	0.102486	0.966308	-0.0152036	0.119202	0.970861	-0.0234096	0.0842489	1
ENSG00000067955	CBFB	456.825	0	0	0	0.160942	0.14391	0.450582	0.0932602	0.16741	0.83603	-0.0676814	0.118327	1
ENSG00000067992	PDK3	4394.73	0	0	0	0.398009	0.160899	0.0655557	0.195789	0.187089	0.670072	-0.20222	0.132163	0.963398
ENSG00000068001	HYAL2	92.5308	0	0	0	-0.290338	0.181941	0.257236	-0.121964	0.211847	0.830104	0.168374	0.150316	1
ENSG00000068024	HDAC4	2225.75	0	0	0	-0.104099	0.0906623	0.436919	0.0426407	0.105434	0.885151	0.146739	0.0745152	0.908234
ENSG00000068028	RASSF1	135.632	0	0	0	-0.0510995	0.102452	0.762908	-0.0484869	0.119574	0.884703	0.00261261	0.0850704	1
ENSG00000068078	FGFR3	2326.86	-1	0	0	-0.499697	0.15692	0.0182005	-0.306622	0.182475	0.484638	0.193075	0.128944	0.970283
ENSG00000068079	IFI35	51.0418	0	0	0	-0.298185	0.188578	0.262185	-0.207663	0.219998	0.702922	0.0905218	0.156704	1
ENSG00000068097	HEATR6	473.275	0	0	0	0.0616682	0.0641109	0.525342	-0.0447181	0.0748019	0.822733	-0.106386	0.0530876	0.908234
ENSG00000068120	COASY	531.044	0	0	0	0.0263267	0.0790141	0.845824	0.062648	0.0919806	0.793811	0.0363213	0.0651164	1
ENSG00000068137	PLEKHH3	156.289	0	0	0	-0.333127	0.136984	0.0706704	-0.215557	0.159604	0.576741	0.11757	0.113341	1
ENSG00000068305	MEF2A	3094.65	1	0	0	0.330139	0.104082	0.0186635	0.195355	0.121034	0.504048	-0.134784	0.085503	0.950276
ENSG00000068308	OTUD5	1117.26	0	0	0	0.0604946	0.0735129	0.596542	-0.0296521	0.0855669	0.905323	-0.0901467	0.0605343	0.972949
ENSG00000068323	TFE3	1207.8	-1	0	0	-0.299686	0.0807884	0.00671513	-0.268805	0.0940255	0.19236	0.0308811	0.0665599	1
ENSG00000068354	TBC1D25	307.152	0	0	0	0.00549211	0.0786518	0.969703	0.00253455	0.0916986	0.994165	-0.00295755	0.0650626	1
ENSG00000068366	ACSL4	1803.55	1	0	0	0.568838	0.162384	0.0100706	0.343492	0.188819	0.442163	-0.225346	0.133369	0.920556
ENSG00000068383	INPP5A	830.035	0	0	0	0.0637781	0.0638118	0.507351	0.0635124	0.0742911	0.731349	-0.000265712	0.0525848	1
ENSG00000068394	GPKOW	447.45	0	0	0	0.0784824	0.079092	0.510911	0.0405518	0.0921287	0.873542	-0.0379306	0.0652444	1
ENSG00000068400	GRIPAP1	1803.97	0	0	0	-0.0990375	0.0805692	0.400741	-0.0955807	0.0937306	0.678619	0.00345685	0.0662772	1
ENSG00000068438	FTSJ1	236.01	0	0	0	0.122698	0.0720723	0.223689	0.144673	0.0840109	0.471553	0.021975	0.0595557	1
ENSG00000068489	PRR11	41.1449	0	0	0	-0.024381	0.116562	0.907483	-0.173176	0.137494	0.604469	-0.148795	0.0992655	0.970265
ENSG00000068615	REEP1	1346.19	0	0	0	0.315895	0.155976	0.138342	0.136174	0.181387	0.768245	-0.17972	0.128145	1
ENSG00000068650	ATP11A	1639.88	0	0	0	0.0431173	0.155688	0.873595	0.115286	0.181037	0.809676	0.0721687	0.127906	1
ENSG00000068654	POLR1A	1308.19	0	0	0	-0.0314333	0.0669681	0.777869	0.00807189	0.077928	0.977339	0.0395052	0.0551309	1
ENSG00000068697	LAPTM4A	754.772	0	0	0	0.18684	0.110115	0.225528	0.0579405	0.128112	0.870126	-0.1289	0.0905598	0.993575
ENSG00000068724	TTC7A	434.003	0	0	0	-0.175432	0.192808	0.552695	-0.108291	0.22426	0.860833	0.0671412	0.158542	1
ENSG00000068745	IP6K2	707.152	1	0	0	0.260514	0.0660431	0.00415056	0.275242	0.0768289	0.0741606	0.0147277	0.0542733	1
ENSG00000068781	STON1-GTF2A1L	1.9426	0	0	0	-0.260015	0.356156	0.644982	-0.250067	0.426402	0.826928	0.00994786	0.317987	1
ENSG00000068784	SRBD1	224.187	0	0	0	0.0683421	0.100658	0.66995	-0.040147	0.117386	0.906391	-0.108489	0.0832489	1
ENSG00000068796	KIF2A	2162.92	1	0	0	0.31978	0.0860133	0.00663736	0.196412	0.100034	0.398395	-0.123368	0.0706711	0.913928
ENSG00000068831	RASGRP2	272.314	0	0	0	-0.282299	0.118976	0.0781324	-0.0809517	0.138482	0.827851	0.201347	0.0981394	0.908234
ENSG00000068878	PSME4	1674.01	0	0	0	0.260431	0.118754	0.105877	0.187857	0.138099	0.573774	-0.0725744	0.097564	1
ENSG00000068885	IFT80	443.722	1	0	0	0.605988	0.127827	0.000714161	0.431786	0.148644	0.186062	-0.174201	0.104885	0.929408
ENSG00000068903	SIRT2	1871.46	0	0	0	0.14171	0.145571	0.519596	0.193282	0.16927	0.638434	0.0515716	0.119584	1
ENSG00000068912	ERLEC1	1145.69	1	0	0	0.468046	0.164235	0.0337253	0.215642	0.190991	0.642619	-0.252403	0.134915	0.908234
ENSG00000068971	PPP2R5B	1280.69	0	0	0	-0.0630997	0.0894373	0.656403	-0.0601751	0.10405	0.829464	0.00292461	0.0735778	1
ENSG00000068976	PYGM	358.154	0	0	0	-0.388907	0.181822	0.115906	-0.22398	0.211516	0.665843	0.164927	0.14962	1
ENSG00000068985	PAGE1	0.011476	0	0	0	0.204736	4.56411	NA	0	5.30686	NA	0.120189	3.74883	1
ENSG00000069011	PITX1	0.31288	0	0	0	0.456935	0.801076	NA	0.587672	0.931461	NA	0.130737	0.658413	1
ENSG00000069018	TRPC7	2.26552	0	0	0	-0.138137	0.327188	0.800627	-0.158271	0.390972	0.884988	-0.0201335	0.289128	1
ENSG00000069020	MAST4	2918.41	0	0	0	-0.17799	0.0825334	0.112365	-0.152446	0.0959955	0.511066	0.0255437	0.0678579	1
ENSG00000069122	ADGRF5	672.527	0	0	0	-0.184652	0.13067	0.322771	-0.206843	0.152036	0.573764	-0.0221911	0.107536	1
ENSG00000069188	SDK2	488.678	0	0	0	-0.308616	0.123965	0.0637502	-0.146454	0.144233	0.680013	0.162162	0.102078	0.94628
ENSG00000069206	ADAM7	0.0675821	0	0	0	0.434847	2.33975	NA	0.432474	2.7205	NA	-0.0023734	1.9218	1
ENSG00000069248	NUP133	1192.5	0	0	0	0.137178	0.0606788	0.0942612	0.0042018	0.0706552	0.987136	-0.132976	0.0499983	0.908234
ENSG00000069275	NUCKS1	9661.35	1	0	0	0.347482	0.0956291	0.00773542	0.174238	0.111197	0.517459	-0.173244	0.0785521	0.908234
ENSG00000069329	VPS35	3023.26	1	0	0	0.458868	0.148125	0.0214116	0.198411	0.172242	0.634973	-0.260457	0.121674	0.908234
ENSG00000069345	DNAJA2	1612.3	1	0	0	0.446515	0.135347	0.0146764	0.302888	0.157386	0.408163	-0.143627	0.111169	1
ENSG00000069399	BCL3	69.1197	-1	0	0	-0.628092	0.169436	0.0067283	-0.559122	0.197934	0.19834	0.0689693	0.141514	1
ENSG00000069424	KCNAB2	7237.72	0	0	0	-0.143577	0.129505	0.455139	-0.127804	0.150587	0.733262	0.0157722	0.106388	1
ENSG00000069431	ABCC9	787.475	0	0	0	0.156073	0.16792	0.542461	0.0742841	0.195288	0.893675	-0.0817887	0.137991	1
ENSG00000069482	GAL	5.79304	0	0	0	0.214455	0.288403	0.637852	0.466834	0.333539	0.563361	0.252379	0.233607	1
ENSG00000069493	CLEC2D	80.3298	0	0	0	-0.231102	0.121403	0.167149	-0.295037	0.142189	0.37051	-0.063935	0.101841	1
ENSG00000069509	FUNDC1	249.479	0	0	0	0.341298	0.131673	0.0530756	0.0993368	0.153321	0.805473	-0.241961	0.108397	0.908234
ENSG00000069535	MAOB	1715.33	0	0	0	0.238157	0.144218	0.239276	-0.00364206	0.167722	0.995419	-0.241799	0.118505	0.908234
ENSG00000069667	RORA	2698.53	0	0	0	0.237065	0.118503	0.143619	0.0847885	0.137807	0.816792	-0.152276	0.0973618	0.953738
ENSG00000069696	DRD4	33.7249	0	0	0	-0.344202	0.286429	0.412671	-0.426008	0.334282	0.599595	-0.0818065	0.237862	1
ENSG00000069702	TGFBR3	534.594	0	0	0	-0.16787	0.133604	0.388668	-0.118131	0.15544	0.765494	0.0497389	0.10995	1
ENSG00000069764	PLA2G10	2.76441	0	0	0	-0.717711	0.28774	0.0631492	-0.27671	0.338818	0.745026	0.441001	0.257431	0.915967
ENSG00000069812	HES2	0.224082	0	0	0	0.155017	0.983022	NA	0.876319	1.14062	NA	0.721302	0.803588	1
ENSG00000069849	ATP1B3	861.011	0	0	0	0.217731	0.105473	0.130133	0.103642	0.122699	0.735659	-0.114089	0.0867184	1
ENSG00000069869	NEDD4	192.142	0	0	0	-0.104662	0.138517	0.630894	-0.0505661	0.161276	0.915225	0.0540962	0.114256	1
ENSG00000069943	PIGB	115.179	0	0	0	0.0756165	0.0871045	0.573787	-0.122817	0.102267	0.621412	-0.198434	0.0731158	0.908234
ENSG00000069956	MAPK6	1723.85	1	0	0	0.469994	0.135245	0.0106188	0.188352	0.157281	0.62189	-0.281642	0.111105	0.908234
ENSG00000069966	GNB5	2275.28	0	0	0	0.1474	0.126862	0.430947	0.123634	0.147522	0.737826	-0.0237662	0.104225	1
ENSG00000069974	RAB27A	124.107	0	0	0	-0.038983	0.118719	0.848206	-0.02508	0.138425	0.955975	0.013903	0.0983301	1
ENSG00000069998	HDHD5	237.32	0	0	0	-0.138414	0.0666865	0.127983	-0.094989	0.07795	0.616268	0.0434251	0.0556611	1
ENSG00000070010	UFD1	370.99	0	0	0	-0.0306067	0.0915821	0.84516	0.0254316	0.106622	0.938488	0.0560383	0.0755274	1
ENSG00000070018	LRP6	1800.51	0	0	0	0.0968254	0.0710242	0.343019	0.0530638	0.0826273	0.807352	-0.0437616	0.0584119	1
ENSG00000070019	GUCY2C	5.97378	0	0	0	0.00316406	0.29117	0.995154	-0.576237	0.350534	0.494594	-0.579401	0.25838	0.908234
ENSG00000070031	SCT	0.824958	0	0	0	0.909334	0.778198	NA	0.810262	0.898851	NA	-0.0990714	0.609046	1
ENSG00000070047	PHRF1	972.713	0	0	0	-0.202243	0.121561	0.235177	-0.103983	0.141394	0.774734	0.0982601	0.0999694	1
ENSG00000070061	ELP1	1809.01	1	0	0	0.191032	0.0680126	0.0361601	0.184431	0.0791086	0.309718	-0.0066009	0.055902	1
ENSG00000070081	NUCB2	671.601	0	0	0	0.169045	0.0778162	0.109459	0.0620037	0.0905987	0.792791	-0.107041	0.0640939	0.926513
ENSG00000070087	PFN2	4704.9	0	0	0	0.447446	0.171047	0.0509517	0.1781	0.198889	0.718004	-0.269346	0.140498	0.908234
ENSG00000070159	PTPN3	634.884	0	0	0	0.156625	0.160797	0.51927	0.0122967	0.187038	0.985511	-0.144329	0.132184	1
ENSG00000070182	SPTB	1783.73	0	0	0	-0.0763882	0.136266	0.730712	-0.0149403	0.158464	0.97957	0.0614479	0.111973	1
ENSG00000070190	DAPP1	15.2373	0	0	0	-0.113232	0.275525	0.805805	-0.280932	0.322979	0.726318	-0.167699	0.231308	1
ENSG00000070193	FGF10	46.4186	0	0	0	0.499364	0.22087	0.0942389	0.412967	0.256836	0.505444	-0.0863976	0.180955	1
ENSG00000070214	SLC44A1	4475.26	1	0	0	0.747229	0.197045	0.00575458	0.581278	0.229108	0.261567	-0.165952	0.161831	1
ENSG00000070269	TMEM260	638.855	0	0	0	0.181351	0.0764371	0.0781528	0.011577	0.0890358	0.970049	-0.169774	0.0630139	0.908234
ENSG00000070366	SMG6	1345.19	-1	0	0	-0.237842	0.0766101	0.0210886	-0.200249	0.089154	0.334885	0.0375921	0.0630968	1
ENSG00000070367	EXOC5	2129.49	1	0	0	0.353202	0.104439	0.0125549	0.189244	0.121457	0.520278	-0.163958	0.0858029	0.908234
ENSG00000070371	CLTCL1	178.055	0	0	0	-0.161382	0.136872	0.422813	-0.139115	0.159437	0.725297	0.0222669	0.11307	1
ENSG00000070388	FGF22	38.3215	-1	0	0	-0.431929	0.149857	0.0318552	-0.291904	0.175596	0.489766	0.140025	0.126479	1
ENSG00000070404	FSTL3	111.42	0	0	0	-0.270411	0.140925	0.163288	-0.10615	0.164186	0.806062	0.164261	0.116656	0.999483
ENSG00000070413	DGCR2	2252.13	0	0	0	-0.0864767	0.0881133	0.515793	-0.074031	0.102486	0.78009	0.0124457	0.0724431	1
ENSG00000070423	RNF126	390.534	0	0	0	-0.22461	0.121242	0.180184	-0.133703	0.141109	0.701791	0.0909065	0.0999098	1
ENSG00000070444	MNT	1011.01	0	0	0	-0.242088	0.0967774	0.0623164	-0.144546	0.112592	0.596287	0.0975427	0.0796508	1
ENSG00000070476	ZXDC	691.398	0	0	0	-0.191658	0.100175	0.1647	-0.0647956	0.116553	0.836622	0.126862	0.0824708	0.962412
ENSG00000070495	JMJD6	697.765	0	0	0	0.235718	0.165845	0.31956	0.249332	0.192852	0.592653	0.0136145	0.13624	1
ENSG00000070501	POLB	296.057	0	0	0	0.176638	0.0778581	0.0930399	0.0172101	0.090857	0.953881	-0.159428	0.0644243	0.908234
ENSG00000070526	ST6GALNAC1	20.1263	-1	0	0	-0.662426	0.234645	0.0351966	-0.635587	0.275507	0.317625	0.0268392	0.19896	1
ENSG00000070540	WIPI1	190.882	0	0	0	-0.192542	0.103361	0.177301	-0.237138	0.120657	0.398233	-0.0445953	0.0858634	1
ENSG00000070601	FRMPD1	127.251	0	0	0	-0.163114	0.0902227	0.192404	-0.100741	0.105457	0.69872	0.0623726	0.0753375	1
ENSG00000070610	GBA2	1591.07	0	0	0	-0.0519025	0.064236	0.604566	0.00101057	0.0747411	0.996791	0.0529131	0.052871	1
ENSG00000070614	NDST1	2729.58	0	0	0	-0.149951	0.107228	0.32837	-0.103372	0.124701	0.740227	0.0465797	0.088124	1
ENSG00000070669	ASNS	98.5156	0	0	0	0.0267347	0.12847	0.907896	0.140115	0.149593	0.705931	0.11338	0.106021	1
ENSG00000070718	AP3M2	1555.01	1	0	0	0.363576	0.133048	0.0413712	0.11145	0.154735	0.780897	-0.252125	0.109318	0.908234
ENSG00000070729	CNGB1	281.722	0	0	0	-0.317954	0.268795	0.421206	-0.136042	0.312611	0.875362	0.181912	0.220982	1
ENSG00000070731	ST6GALNAC2	5.78477	0	0	0	-0.179521	0.294832	0.706146	0.0532264	0.344638	0.964743	0.232747	0.247323	1
ENSG00000070748	CHAT	0.260876	0	0	0	0.649869	0.847842	NA	0.936311	0.984668	NA	0.286442	0.694058	1
ENSG00000070756	PABPC1	2858.06	0	0	0	0.111035	0.0836797	0.358285	0.0345739	0.0973227	0.902065	-0.0764611	0.068775	1
ENSG00000070759	TESK2	106.99	0	0	0	0.179482	0.18645	0.525071	0.249426	0.216874	0.635706	0.0699438	0.153264	1
ENSG00000070761	CFAP20	323.204	1	0	0	0.293213	0.107034	0.0408997	0.135099	0.124623	0.6569	-0.158114	0.0881035	0.909691
ENSG00000070770	CSNK2A2	1110.19	0	0	0	0.14583	0.064942	0.0967495	0.0425489	0.0756012	0.833938	-0.103281	0.0534802	0.908234
ENSG00000070778	PTPN21	507.541	0	0	0	-0.157262	0.0913205	0.217528	-0.0844106	0.106312	0.752223	0.072851	0.0753076	1
ENSG00000070785	EIF2B3	309.829	0	0	0	0.0947238	0.0621201	0.281876	-0.0167306	0.0726164	0.940882	-0.111454	0.0516426	0.908234
ENSG00000070808	CAMK2A	29349	0	0	0	-0.135716	0.142371	0.529946	-0.150852	0.165542	0.714539	-0.0151363	0.116943	1
ENSG00000070814	TCOF1	893.4	0	0	0	-0.100618	0.0910225	0.45669	-0.00207483	0.105894	0.9957	0.0985428	0.0749011	1
ENSG00000070831	CDC42	2243.01	1	0	0	0.296843	0.101824	0.0298674	0.134646	0.118419	0.640034	-0.162197	0.0836638	0.908234
ENSG00000070882	OSBPL3	835.175	0	0	0	0.065249	0.117739	0.734042	0.0114628	0.136967	0.982401	-0.0537862	0.0968199	1
ENSG00000070886	EPHA8	30.8523	0	0	0	-0.214251	0.172755	0.395869	0.0467969	0.201275	0.94046	0.261048	0.143622	0.909691
ENSG00000070915	SLC12A3	11.0391	0	0	0	-0.109126	0.405817	0.877466	0.303605	0.471404	0.807106	0.412731	0.333588	1
ENSG00000070950	RAD18	262.896	0	0	0	0.158337	0.0762311	0.127836	0.0899197	0.0889074	0.681515	-0.0684171	0.0630192	1
ENSG00000070961	ATP2B1	12268.1	0	0	0	0.46699	0.181556	0.0549419	0.228429	0.211104	0.657556	-0.238562	0.149126	0.943133
ENSG00000070985	TRPM5	0.643355	0	0	0	-1.06225	0.49042	NA	-0.910571	0.605304	NA	0.151681	0.491089	1
ENSG00000071051	NCK2	790.761	0	0	0	-0.0471653	0.0895416	0.748145	0.0286036	0.104177	0.928037	0.0757689	0.0736913	1
ENSG00000071054	MAP4K4	9555.82	0	0	0	-0.0117699	0.246307	0.979912	-0.0331974	0.286392	0.973865	-0.0214275	0.202314	1
ENSG00000071073	MGAT4A	1955.12	1	0	0	0.368903	0.107658	0.0116258	0.234259	0.125196	0.424968	-0.134644	0.08844	0.965879
ENSG00000071082	RPL31	2388.54	0	0	0	0.152204	0.115864	0.363738	0.0873184	0.134739	0.805466	-0.0648855	0.0951976	1
ENSG00000071127	WDR1	1346.76	0	0	0	-0.0583691	0.0911079	0.689347	-0.0989673	0.105996	0.706785	-0.0405983	0.0749538	1
ENSG00000071189	SNX13	2167.72	1	0	0	0.265522	0.0886526	0.0258754	0.131721	0.103108	0.598485	-0.133801	0.0728515	0.908234
ENSG00000071203	MS4A12	0	0	0	0	NA	NA	NA	NA	NA	NA	NA	NA	NA
ENSG00000071205	ARHGAP10	379.373	0	0	0	-0.0216374	0.118247	0.919561	-0.234922	0.137753	0.477146	-0.213285	0.0975737	0.908234
ENSG00000071242	RPS6KA2	2601.28	0	0	0	-0.0588225	0.0747115	0.614918	-0.0349878	0.0869005	0.885914	0.0238347	0.0614299	1
ENSG00000071243	ING3	281.951	1	0	0	0.393892	0.10224	0.00512882	0.3128	0.118959	0.239964	-0.0810926	0.0839577	1
ENSG00000071246	VASH1	782.452	0	0	0	-0.246676	0.172833	0.317333	-0.0988473	0.200999	0.85747	0.147828	0.142065	1
ENSG00000071282	LMCD1	50.7233	0	0	0	-0.129946	0.140586	0.545146	-0.193164	0.164753	0.629513	-0.063218	0.117936	1
ENSG00000071462	BUD23	322.894	0	0	0	0.12002	0.067154	0.198289	0.119672	0.0782781	0.528552	-0.000348134	0.0554813	1
ENSG00000071537	SEL1L	2838.32	1	0	0	0.400615	0.113718	0.00962119	0.204536	0.132239	0.523355	-0.196079	0.0934157	0.908234
ENSG00000071539	TRIP13	28.4644	0	0	0	0.330482	0.156036	0.119857	0.0702839	0.183232	0.892561	-0.260198	0.130148	0.908234
ENSG00000071553	ATP6AP1	1911.06	0	0	0	0.162118	0.123532	0.364329	0.042364	0.143664	0.921386	-0.119754	0.101508	1
ENSG00000071564	TCF3	288.805	-1	0	0	-0.475812	0.13354	0.00891678	-0.246949	0.155423	0.510853	0.228863	0.110156	0.908234
ENSG00000071575	TRIB2	753.752	0	0	0	-0.294268	0.124357	0.078974	-0.29878	0.1447	0.371792	-0.00451216	0.102367	1
ENSG00000071626	DAZAP1	912.811	0	0	0	-0.126036	0.136648	0.546266	-0.00455562	0.158921	0.993946	0.12148	0.112329	1
ENSG00000071655	MBD3	741.781	-1	0	0	-0.355283	0.121056	0.028833	-0.155019	0.140815	0.650845	0.200264	0.0996061	0.908234
ENSG00000071677	PRLH	0	0	0	0	NA	NA	NA	NA	NA	NA	NA	NA	NA
ENSG00000071794	HLTF	1458.89	1	0	0	0.351676	0.109861	0.0175612	0.181439	0.127772	0.558183	-0.170237	0.0902664	0.908234
ENSG00000071859	FAM50A	420.138	0	0	0	-0.111525	0.111731	0.507994	-0.00129043	0.130014	0.997781	0.110234	0.0920104	1
ENSG00000071889	FAM3A	444.688	0	0	0	-0.162621	0.106814	0.282693	-0.103192	0.124334	0.739968	0.0594293	0.0880403	1
ENSG00000071894	CPSF1	816.291	0	0	0	-0.177336	0.111743	0.260304	-0.0503268	0.129984	0.891331	0.12701	0.0919219	1
ENSG00000071909	MYO3B	10.5352	0	0	0	0.13958	0.182158	0.625442	0.18953	0.213103	0.719161	0.0499498	0.151809	1
ENSG00000071967	CYBRD1	1027.11	0	0	0	-0.248129	0.159304	0.270087	-0.376606	0.185303	0.380298	-0.128477	0.130995	1
ENSG00000071991	CDH19	353.358	1	0	0	1.08432	0.31088	0.010356	1.00212	0.36136	0.210213	-0.082197	0.255018	1
ENSG00000071994	PDCD2	367.795	0	0	0	0.146591	0.0585984	0.0623164	0.0584721	0.0684228	0.731349	-0.0881186	0.0485587	0.909691
ENSG00000072041	SLC6A15	1381.8	1	0	0	0.524671	0.152813	0.0115041	0.267948	0.177701	0.533333	-0.256723	0.12552	0.908234
ENSG00000072042	RDH11	769.526	1	0	0	0.373932	0.0913068	0.00296769	0.252693	0.106215	0.295612	-0.121239	0.0750238	0.942181
ENSG00000072062	PRKACA	1749.69	0	0	0	-0.0375436	0.11349	0.846739	-0.0787383	0.131996	0.823212	-0.0411947	0.0932885	1
ENSG00000072071	ADGRL1	6248.06	0	0	0	-0.288704	0.112062	0.0545441	-0.10819	0.130305	0.739968	0.180515	0.0920648	0.908234
ENSG00000072080	SPP2	0.0873478	0	0	0	0.193345	2.27316	NA	0.359326	2.64307	NA	0.165981	1.8671	1
ENSG00000072110	ACTN1	2287.01	0	0	0	-0.0878809	0.117346	0.634835	-0.0406401	0.136464	0.920557	0.0472408	0.0964316	1
ENSG00000072121	ZFYVE26	941.336	0	0	0	-0.223162	0.0870963	0.0558624	-0.133596	0.10135	0.584913	0.0895661	0.0717265	1
ENSG00000072133	RPS6KA6	524.224	0	0	0	0.378149	0.150007	0.0602529	0.226981	0.174472	0.589664	-0.151169	0.123248	1
ENSG00000072134	EPN2	2239.82	0	0	0	-0.123771	0.119672	0.490389	-0.0488838	0.139168	0.903727	0.0748869	0.0983429	1
ENSG00000072135	PTPN18	403.667	-1	0	0	-0.38126	0.0907606	0.00237972	-0.299025	0.105759	0.198077	0.082235	0.0751018	1
ENSG00000072163	LIMS2	105.086	0	0	0	-0.440343	0.199879	0.104176	-0.461913	0.232972	0.393986	-0.02157	0.165401	1
ENSG00000072182	ASIC4	100.134	0	0	0	-0.31511	0.123571	0.057122	-0.128628	0.144114	0.71849	0.186482	0.102694	0.909691
ENSG00000072195	SPEG	1149.3	-1	0	0	-0.441118	0.136176	0.0164557	-0.224694	0.158374	0.558948	0.216425	0.111964	0.908234
ENSG00000072201	LNX1	1179.7	0	0	0	0.270345	0.167656	0.251517	0.143465	0.194966	0.774734	-0.12688	0.137739	1
ENSG00000072210	ALDH3A2	1779.55	0	0	0	0.190905	0.0939506	0.136728	0.127904	0.109268	0.630436	-0.0630005	0.0772091	1
ENSG00000072274	TFRC	1941.93	0	0	0	-0.10291	0.144482	0.65339	-0.448082	0.168052	0.231869	-0.345171	0.118774	0.908234
ENSG00000072310	SREBF1	1007.46	0	0	0	0.0180214	0.212984	0.964476	0.105301	0.24766	0.878524	0.0872793	0.174974	1
ENSG00000072315	TRPC5	341.699	0	0	0	0.305079	0.17227	0.202969	0.223742	0.200365	0.646507	-0.0813367	0.141551	1
ENSG00000072364	AFF4	4922.76	1	0	0	0.167445	0.0596178	0.0361666	0.111458	0.0693364	0.505444	-0.0559867	0.0489936	1
ENSG00000072401	UBE2D1	302.667	1	0	0	0.497175	0.136195	0.00746787	0.334529	0.158421	0.362439	-0.162646	0.111825	0.98293
ENSG00000072415	MPP5	1566.05	1	0	0	0.465255	0.114148	0.00310641	0.292193	0.132743	0.343179	-0.173063	0.0937587	0.908234
ENSG00000072422	RHOBTB1	414.007	0	0	0	0.191107	0.0831192	0.0885681	0.086823	0.0968196	0.717507	-0.104283	0.068514	0.965879
ENSG00000072501	SMC1A	1729.14	0	0	0	0.0719542	0.0800807	0.558582	0.0505772	0.0931497	0.84139	-0.021377	0.0658456	1
ENSG00000072506	HSD17B10	147.842	0	0	0	-0.181101	0.106732	0.225528	-0.248155	0.12473	0.392821	-0.0670539	0.0888989	1
ENSG00000072518	MARK2	1408.17	0	0	0	-0.153205	0.074788	0.133177	-0.1008	0.0870211	0.633546	0.0524048	0.0615665	1
ENSG00000072571	HMMR	13.8622	0	0	0	0.325033	0.226154	0.313615	-0.0524201	0.266462	0.952273	-0.377453	0.19018	0.908234
ENSG00000072609	CHFR	643.681	0	0	0	-0.341045	0.136723	0.0631411	-0.155001	0.159035	0.692774	0.186044	0.112479	0.932726
ENSG00000072657	TRHDE	1553.57	0	0	0	0.368656	0.159733	0.0872919	0.216986	0.185744	0.631488	-0.151671	0.131213	1
ENSG00000072682	P4HA2	360.913	0	0	0	0.161592	0.174151	0.543144	0.0332892	0.202608	0.961197	-0.128302	0.143208	1
ENSG00000072694	FCGR2B	11.5532	0	0	0	0.265025	0.336959	0.615226	0.195857	0.392583	0.854681	-0.069168	0.277891	1
ENSG00000072736	NFATC3	893.233	0	0	0	-0.0382256	0.106836	0.833685	-0.188385	0.124331	0.531955	-0.150159	0.0879433	0.915967
ENSG00000072756	TRNT1	472.294	1	0	0	0.328474	0.101958	0.0169611	0.233332	0.118626	0.397578	-0.0951421	0.0838015	1
ENSG00000072778	ACADVL	1485.57	-1	0	0	-0.384597	0.110275	0.0103593	-0.246322	0.128263	0.408834	0.138275	0.0906898	0.964894
ENSG00000072786	STK10	182.346	-1	0	0	-0.486487	0.149679	0.0160416	-0.382138	0.174362	0.345416	0.104349	0.123766	1
ENSG00000072803	FBXW11	2797.82	0	0	0	0.183247	0.075995	0.0731562	0.0654794	0.0883916	0.772764	-0.117767	0.0624633	0.908234
ENSG00000072818	ACAP1	11.2293	0	0	0	-0.404943	0.223698	0.191835	-0.397254	0.264155	0.534443	0.00768861	0.192763	1
ENSG00000072832	CRMP1	2254.2	0	0	0	-0.100358	0.115151	0.572338	-0.152598	0.133923	0.639374	-0.0522406	0.0946459	1
ENSG00000072840	EVC	167.294	-1	0	0	-0.794255	0.162618	0.000527842	-0.608193	0.189457	0.128301	0.186061	0.134599	1
ENSG00000072849	DERL2	338.795	1	0	0	0.248046	0.0757661	0.0153357	0.136715	0.0882983	0.523001	-0.111331	0.0624828	0.910187
ENSG00000072858	SIDT1	711.664	0	0	0	-0.0525369	0.129259	0.808509	-0.0768889	0.150374	0.850173	-0.024352	0.106322	1
ENSG00000072864	NDE1	349.806	0	0	0	0.252343	0.274279	0.547647	0.393245	0.318902	0.611276	0.140902	0.225253	1
ENSG00000072952	MRVI1	2413.07	-1	0	0	-0.578978	0.189227	0.0229121	-0.59968	0.220049	0.220833	-0.0207017	0.15549	1
ENSG00000072954	TMEM38A	552.377	0	0	0	-0.0716451	0.11525	0.699637	-0.0815774	0.134119	0.819349	-0.00993238	0.0948843	1
ENSG00000072958	AP1M1	1541.76	0	0	0	-0.0299474	0.0798842	0.82463	0.0292766	0.0929233	0.914704	0.0592241	0.0656976	1
ENSG00000073008	PVR	453.126	0	0	0	-0.145945	0.0834612	0.209084	-0.0742061	0.0972024	0.764391	0.0717385	0.0689107	1
ENSG00000073050	XRCC1	217.313	0	0	0	-0.114059	0.0880106	0.371764	-0.0481543	0.102633	0.86484	0.0659051	0.0729493	1
ENSG00000073060	SCARB1	711.877	0	0	0	-0.223309	0.129555	0.217174	-0.12674	0.150705	0.736711	0.0965686	0.106577	1
ENSG00000073067	CYP2W1	0.384566	0	0	0	-0.550349	0.730693	NA	-0.372463	0.857437	NA	0.177886	0.623933	1
ENSG00000073111	MCM2	85.177	0	0	0	0.315293	0.133397	0.0793276	0.216035	0.155436	0.565796	-0.0992581	0.109864	1
ENSG00000073146	MOV10L1	59.1407	-1	0	0	-0.553309	0.163078	0.0123467	-0.446873	0.190616	0.306414	0.106435	0.136443	1
ENSG00000073150	PANX2	879.251	0	0	0	-0.178903	0.154977	0.434439	-0.0516649	0.180233	0.923979	0.127238	0.127387	1
ENSG00000073169	SELENOO	324.169	0	0	0	-0.304959	0.125519	0.0709332	-0.0698793	0.146043	0.862537	0.235079	0.103418	0.908234
ENSG00000073282	TP63	5.31838	0	0	0	-0.375168	0.37701	0.509719	-0.83682	0.449726	0.427507	-0.461651	0.329661	1
ENSG00000073331	ALPK1	139.376	0	0	0	-0.0171097	0.18476	0.960627	-0.260567	0.215304	0.618459	-0.243457	0.152582	0.943133
ENSG00000073350	LLGL2	87.4991	0	0	0	0.372801	0.258751	0.312459	0.485597	0.30075	0.503816	0.112796	0.212231	1
ENSG00000073417	PDE8A	1572.16	0	0	0	0.363073	0.242611	0.291915	0.268282	0.282099	0.700323	-0.0947903	0.199276	1
ENSG00000073464	CLCN4	3366.77	1	0	0	0.433754	0.136743	0.0186635	0.314061	0.159001	0.39654	-0.119694	0.112315	1
ENSG00000073536	NLE1	268.105	-1	0	0	-0.214004	0.0700188	0.0230795	-0.2094	0.0818612	0.256138	0.00460356	0.0584589	1
ENSG00000073578	SDHA	177.691	0	0	0	0.0562637	0.102021	0.735532	0.22061	0.118684	0.428717	0.164347	0.083994	0.908234
ENSG00000073584	SMARCE1	263.918	0	0	0	0.175501	0.0844004	0.12743	0.137946	0.0983298	0.562515	-0.0375557	0.069611	1
ENSG00000073598	FNDC8	0.572861	0	0	0	-0.540543	0.533969	NA	-0.486198	0.645401	NA	0.0543451	0.496047	1
ENSG00000073605	GSDMB	315.07	0	0	0	-0.354632	0.196546	0.193499	-0.150989	0.228617	0.801375	0.203643	0.161689	1
ENSG00000073614	KDM5A	2549.09	0	0	0	0.0884993	0.0596948	0.29704	0.00123392	0.0694551	0.995876	-0.0872653	0.0491071	0.910591
ENSG00000073670	ADAM11	1308.55	0	0	0	-0.304504	0.137892	0.103331	-0.245118	0.160378	0.528696	0.0593855	0.113366	1
ENSG00000073711	PPP2R3A	671.775	1	0	0	0.379646	0.125106	0.0240284	0.262565	0.145503	0.446114	-0.117081	0.102776	1
ENSG00000073712	FERMT2	1209.26	0	0	0	0.000401136	0.112258	0.998592	-0.0842178	0.130584	0.806713	-0.0846189	0.0923124	1
ENSG00000073734	ABCB11	4.6323	0	0	0	-0.563563	0.263307	0.115571	-0.839195	0.321913	0.244539	-0.275632	0.245508	1
ENSG00000073737	DHRS9	18.7593	0	0	0	0.639568	0.304419	0.123106	0.339066	0.354643	0.698531	-0.300503	0.249612	1
ENSG00000073754	CD5L	0.848656	0	0	0	0.90232	0.785225	NA	1.19254	0.893621	NA	0.290219	0.595328	1
ENSG00000073756	PTGS2	167.49	0	0	0	0.0252603	0.216827	0.949744	-0.260797	0.252461	0.674688	-0.286058	0.178697	0.943133
ENSG00000073792	IGF2BP2	15.533	0	0	0	-0.329626	0.268527	0.401406	-0.347512	0.314575	0.649616	-0.0178864	0.225845	1
ENSG00000073803	MAP3K13	1240.26	0	0	0	0.1539	0.0808227	0.166987	0.0319219	0.0940445	0.907559	-0.121979	0.0664897	0.909455
ENSG00000073849	ST6GAL1	983.57	0	0	0	-0.081408	0.112168	0.647023	-0.175748	0.130506	0.57826	-0.0943399	0.0922903	1
ENSG00000073861	TBX21	0.848062	0	0	0	-0.931396	0.549909	NA	-1.1044	0.676287	NA	-0.173005	0.530682	1
ENSG00000073905	VDAC1P1	11.8719	0	0	0	0.0743801	0.231667	0.851971	0.211251	0.269903	0.755915	0.136871	0.191628	1
ENSG00000073910	FRY	4093.24	0	0	0	0.156769	0.100902	0.2714	0.0922954	0.117335	0.754536	-0.0644738	0.0828978	1
ENSG00000073921	PICALM	3870.47	0	0	0	0.238245	0.111678	0.116878	0.0761355	0.129868	0.826949	-0.162109	0.0917498	0.910591
ENSG00000073969	NSF	8850.77	1	0	0	0.565163	0.201438	0.0363035	0.295393	0.23422	0.604044	-0.26977	0.165454	0.937308
ENSG00000074047	GLI2	83.3539	-1	0	0	-0.712821	0.196425	0.00779034	-0.389163	0.228753	0.478217	0.323658	0.162643	0.908234
ENSG00000074054	CLASP1	4879.98	0	0	0	0.0737145	0.0510885	0.311867	0.00101184	0.0594295	0.996104	-0.0727027	0.0420086	0.915967
ENSG00000074071	MRPS34	332.646	0	0	0	0.118838	0.097628	0.405612	0.164211	0.113613	0.551693	0.0453735	0.0803574	1
ENSG00000074181	NOTCH3	294.435	-1	0	0	-0.719071	0.210405	0.0118723	-0.547633	0.244801	0.335782	0.171438	0.173249	1
ENSG00000074201	CLNS1A	966.105	0	0	0	0.107261	0.0778406	0.336847	-0.0571706	0.0906237	0.811952	-0.164431	0.0641192	0.908234
ENSG00000074211	PPP2R2C	6351.07	0	0	0	-0.118979	0.0642546	0.180468	-0.125613	0.0747299	0.484395	-0.00663398	0.0528149	1
ENSG00000074219	TEAD2	31.4524	0	0	0	-0.58387	0.249967	0.0832404	-0.209827	0.291096	0.780815	0.374042	0.207406	0.909691
ENSG00000074266	EED	376.623	1	0	0	0.231372	0.0855641	0.0435103	0.166656	0.0996169	0.486623	-0.0647155	0.070446	1
ENSG00000074276	CDHR2	37.038	0	0	0	-0.353391	0.144287	0.0685152	-0.333779	0.169558	0.397294	0.0196117	0.122457	1
ENSG00000074317	SNCB	3680.15	0	0	0	0.26108	0.178981	0.305844	0.224789	0.208112	0.658301	-0.0362914	0.147014	1
ENSG00000074319	TSG101	574.618	0	0	0	0.204574	0.0822296	0.0639478	0.0535702	0.0957583	0.835199	-0.151004	0.0677456	0.908234
ENSG00000074356	NCBP3	1024.4	0	0	0	0.117968	0.106513	0.455648	0.0802735	0.123895	0.805473	-0.0376943	0.0875653	1
ENSG00000074370	ATP2A3	30.7648	0	0	0	-0.498851	0.219395	0.0922531	-0.519499	0.256873	0.383595	-0.0206479	0.184187	1
ENSG00000074410	CA12	83.9595	-1	-1	0	-1.5585	0.303653	0.000250839	-1.86302	0.35435	0.000633946	-0.304516	0.252036	1
ENSG00000074416	MGLL	3586.48	-1	0	0	-0.53833	0.10787	0.000399661	-0.425982	0.125449	0.0991399	0.112348	0.088663	1
ENSG00000074527	NTN4	510.247	0	0	0	0.184616	0.117864	0.267226	0.0201554	0.137171	0.966642	-0.16446	0.0969925	0.918704
ENSG00000074582	BCS1L	160.335	0	0	0	0.0231848	0.0698888	0.84656	0.0149128	0.0817745	0.955631	-0.00827203	0.058339	1
ENSG00000074590	NUAK1	3952.37	0	0	0	0.276866	0.129606	0.116355	0.159699	0.150707	0.665843	-0.117166	0.106465	1
ENSG00000074603	DPP8	2616	1	0	0	0.389479	0.124691	0.0204052	0.160514	0.145001	0.649362	-0.228965	0.102434	0.908234
ENSG00000074621	SLC24A1	101.026	0	0	0	-0.278894	0.16809	0.236668	-0.407235	0.196196	0.370172	-0.128341	0.13953	1
ENSG00000074657	ZNF532	2917.66	0	0	0	-0.157561	0.105938	0.295227	-0.11132	0.1232	0.715757	0.0462408	0.0870627	1
ENSG00000074660	SCARF1	93.4426	-1	0	0	-0.640119	0.156354	0.00296881	-0.542871	0.182528	0.177654	0.0972486	0.130255	1
ENSG00000074695	LMAN1	1037.47	1	0	0	0.348728	0.100496	0.0107275	0.207645	0.116892	0.454273	-0.141082	0.0825802	0.915967
ENSG00000074696	HACD3	2501.67	1	0	0	0.307948	0.105751	0.030106	0.157716	0.12298	0.596548	-0.150232	0.0868818	0.915967
ENSG00000074706	IPCEF1	2565.5	0	0	0	0.477219	0.186318	0.0559005	0.264587	0.216646	0.615549	-0.212632	0.153038	1
ENSG00000074755	ZZEF1	2164.26	0	0	0	-0.131655	0.073287	0.195714	-0.0876092	0.0852536	0.676267	0.0440454	0.0602848	1
ENSG00000074771	NOX3	1.12116	0	0	0	0.456431	0.478527	0.52962	0.315235	0.560485	NA	-0.141196	0.392326	1
ENSG00000074800	ENO1	6238.42	0	0	0	-0.100866	0.0853675	0.421753	-0.179074	0.0992767	0.446137	-0.0782076	0.0701513	1
ENSG00000074803	SLC12A1	68.7172	-1	-1	0	-0.898175	0.207705	0.00179036	-1.20568	0.243234	0.00188075	-0.307509	0.174034	0.910591
ENSG00000074842	MYDGF	186.021	0	0	0	0.117535	0.1064	0.457055	0.0292441	0.124049	0.939369	-0.0882911	0.0879175	1
ENSG00000074855	ANO8	712.792	0	0	0	-0.324517	0.141519	0.0893447	-0.129736	0.1646	0.754162	0.194781	0.116388	0.926255
ENSG00000074935	TUBE1	671.599	1	0	0	0.356021	0.10469	0.0121711	0.254755	0.121772	0.367224	-0.101267	0.0860156	1
ENSG00000074964	ARHGEF10L	698.96	-1	0	0	-0.345166	0.102746	0.0130339	-0.16686	0.119545	0.564248	0.178306	0.0846163	0.908234
ENSG00000074966	TXK	37.8934	0	0	0	-0.311048	0.195051	0.257649	-0.462188	0.228607	0.383765	-0.15114	0.163771	1
ENSG00000075035	WSCD2	960.205	0	0	0	-0.031117	0.132188	0.894449	-0.00987985	0.153746	0.986036	0.0212372	0.108667	1
ENSG00000075043	KCNQ2	6918.89	0	0	0	-0.329144	0.140536	0.0823725	-0.163285	0.163412	0.685249	0.165859	0.115448	0.988244
ENSG00000075073	TACR2	11.784	0	0	0	-0.175243	0.160977	0.464183	-0.244856	0.192282	0.599683	-0.0696134	0.141733	1
ENSG00000075089	ACTR6	484.627	1	0	0	0.597861	0.149885	0.00376448	0.303989	0.174337	0.465137	-0.293872	0.123101	0.908234
ENSG00000075131	TIPIN	86.5606	0	0	0	0.0689867	0.0865149	0.60981	-0.0806393	0.101735	0.752624	-0.149626	0.0729303	0.908234
ENSG00000075142	SRI	1892.1	0	0	0	0.103904	0.107712	0.524092	-0.0356693	0.125279	0.924584	-0.139573	0.0885347	0.950276
ENSG00000075151	EIF4G3	5259.43	1	0	0	0.181466	0.0630487	0.0320988	0.120896	0.0733237	0.493313	-0.0605703	0.0518077	1
ENSG00000075188	NUP37	63.1127	0	0	0	0.0237467	0.101229	0.894994	-0.182639	0.119379	0.528552	-0.206386	0.0858965	0.908234
ENSG00000075213	SEMA3A	515.198	1	0	0	0.52552	0.159897	0.0149629	0.22825	0.185985	0.613098	-0.29727	0.131367	0.908234
ENSG00000075218	GTSE1	7.63563	0	0	0	0.446555	0.273546	0.24559	0.348421	0.318584	0.653228	-0.0981339	0.223826	1
ENSG00000075223	SEMA3C	518.953	1	0	0	0.504738	0.170379	0.027475	0.278121	0.198151	0.562515	-0.226617	0.139951	0.941355
ENSG00000075234	TTC38	124.416	-1	0	0	-0.568043	0.161084	0.00956171	-0.368766	0.187665	0.398237	0.199277	0.133384	0.972044
ENSG00000075239	ACAT1	643.01	1	0	0	0.193631	0.0652283	0.0271113	0.13805	0.0759524	0.442163	-0.0555818	0.0537295	1
ENSG00000075240	GRAMD4	916.532	-1	0	0	-0.403347	0.100635	0.0036612	-0.274517	0.117095	0.306414	0.12883	0.08287	0.954728
ENSG00000075275	CELSR1	8.46163	-1	0	0	-0.867414	0.249129	0.0104954	-0.560504	0.293268	0.411287	0.306911	0.216317	0.994626
ENSG00000075290	WNT8B	1.23882	0	0	0	0.137747	0.448308	0.859248	-0.129741	0.53904	NA	-0.267488	0.395927	1
ENSG00000075292	ZNF638	6696.5	0	0	0	0.187171	0.0974517	0.162813	0.150923	0.113317	0.581683	-0.0362485	0.0800529	1
ENSG00000075303	SLC25A40	669.532	1	0	0	0.480486	0.154028	0.0206028	0.221228	0.179145	0.610613	-0.259258	0.126543	0.908234
ENSG00000075336	TIMM21	360.757	0	0	0	0.128653	0.0816857	0.2644	0.02236	0.095211	0.939632	-0.106293	0.0674566	0.950904
ENSG00000075340	ADD2	7623.32	0	0	0	0.105605	0.151105	0.659928	0.034881	0.1757	0.951545	-0.0707241	0.124122	1
ENSG00000075388	FGF4	0	0	0	0	NA	NA	NA	NA	NA	NA	NA	NA	NA
ENSG00000075391	RASAL2	3269.66	0	0	0	0.176819	0.0963246	0.184823	0.0740369	0.112019	0.801263	-0.102782	0.0791462	1
ENSG00000075399	VPS9D1	566.676	-1	0	0	-0.335247	0.117774	0.0338948	-0.204213	0.137042	0.538623	0.131034	0.0969969	1
ENSG00000075407	ZNF37A	1264.4	0	0	0	0.0619051	0.0912439	0.670261	0.0882942	0.106131	0.739383	0.0263891	0.0750164	1
ENSG00000075413	MARK3	2183.27	0	0	0	-0.0358446	0.0715886	0.761802	-0.0058681	0.0832743	0.984664	0.0299765	0.0588742	1
ENSG00000075415	SLC25A3	3673.84	1	0	0	0.316778	0.112186	0.0351523	0.20912	0.130452	0.506078	-0.107658	0.0921553	1
ENSG00000075420	FNDC3B	621.532	0	0	0	-0.137066	0.0810405	0.227193	-0.204346	0.0944125	0.351601	-0.0672803	0.066927	1
ENSG00000075426	FOSL2	1893.73	0	0	0	-0.0520808	0.147388	0.835724	-0.0280933	0.171393	0.961301	0.0239875	0.121104	1
ENSG00000075429	CACNG5	316.074	0	0	0	-0.111936	0.155476	0.649475	-0.286703	0.181012	0.512474	-0.174767	0.128144	1
ENSG00000075461	CACNG4	284.662	-1	0	0	-0.435802	0.128813	0.0125373	-0.259484	0.149962	0.469256	0.176318	0.106315	0.931011
ENSG00000075539	FRYL	4410.22	1	0	0	0.513678	0.157971	0.0159851	0.457844	0.183678	0.272407	-0.0558337	0.129743	1
ENSG00000075568	TMEM131	1768.86	0	0	0	0.0770502	0.0417294	0.182037	0.0302938	0.0486022	0.814366	-0.0467565	0.034415	1
ENSG00000075618	FSCN1	2273.09	0	0	0	0.104521	0.135924	0.624019	0.158214	0.158054	0.684796	0.0536927	0.111662	1
ENSG00000075624	ACTB	25413.3	0	0	0	0.161946	0.117068	0.334679	0.0822216	0.13612	0.820551	-0.079724	0.0961584	1
ENSG00000075643	MOCOS	17.6327	0	0	0	-0.326262	0.175941	0.179703	-0.349449	0.20782	0.484171	-0.0231864	0.15143	1
ENSG00000075651	PLD1	783.005	1	0	0	0.692398	0.257916	0.0450653	0.58662	0.299875	0.398738	-0.105778	0.211779	1
ENSG00000075673	ATP12A	8.30771	0	0	0	-0.142781	0.266585	0.743708	-0.207602	0.31409	0.801263	-0.0648217	0.226899	1
ENSG00000075702	WDR62	32.5629	0	0	0	-0.175146	0.131046	0.354218	-0.0794241	0.153654	0.848602	0.0957223	0.110718	1
ENSG00000075711	DLG1	4327.49	1	0	0	0.353807	0.110759	0.0177684	0.214206	0.128792	0.489584	-0.139602	0.0909813	0.963398
ENSG00000075785	RAB7A	2790.74	1	0	0	0.251572	0.0842881	0.0263396	0.130878	0.0980273	0.580952	-0.120693	0.0692603	0.915168
ENSG00000075790	BCAP29	65.6714	0	0	0	-0.0859219	0.102245	0.588385	0.0534338	0.119392	0.87119	0.139356	0.0853237	0.937058
ENSG00000075826	SEC31B	411.437	0	0	0	-0.354322	0.164981	0.114071	-0.29517	0.191959	0.52599	0.0591522	0.135812	1
ENSG00000075856	SART3	1007.89	0	0	0	0.0722653	0.0457797	0.26314	0.00626219	0.053372	0.973423	-0.0660031	0.0378437	0.914535
ENSG00000075884	ARHGAP15	42.0766	0	0	0	-0.144923	0.202343	0.651268	-0.316996	0.236674	0.5805	-0.172072	0.168814	1
ENSG00000075886	TUBA3D	7.77133	0	0	0	0.718491	0.27511	0.0512788	0.88142	0.315166	0.205394	0.162928	0.214655	1
ENSG00000075891	PAX2	4.33436	0	0	0	-0.754772	0.301598	0.0622656	-0.419305	0.355254	0.62753	0.335467	0.263746	1
ENSG00000075914	EXOSC7	203.164	0	0	0	0.0433667	0.0563918	0.624013	0.0722489	0.0659621	0.652808	0.0288822	0.0470544	1
ENSG00000075945	KIFAP3	3124.06	1	0	0	0.465317	0.139375	0.0136119	0.261093	0.162066	0.504739	-0.204224	0.114482	0.910187
ENSG00000075975	MKRN2	629.994	1	0	0	0.195508	0.0741747	0.0492913	0.0859371	0.0863728	0.686521	-0.109571	0.0611047	0.909691
ENSG00000076003	MCM6	337.126	0	0	0	0.295434	0.12337	0.075182	0.00996629	0.143662	0.984772	-0.285468	0.101614	0.908234
ENSG00000076043	REXO2	206.147	0	0	0	0.222326	0.0889353	0.0624183	0.165431	0.10364	0.508458	-0.0568952	0.0733391	1
ENSG00000076053	RBM7	156.482	0	0	0	0.206502	0.10022	0.130934	0.1026	0.116881	0.72376	-0.103901	0.0828087	1
ENSG00000076067	RBMS2	447.194	-1	0	0	-0.385704	0.13514	0.0335642	-0.28604	0.157262	0.442163	0.0996643	0.111329	1
ENSG00000076108	BAZ2A	1883.76	0	0	0	-0.148004	0.091134	0.247919	-0.100754	0.106003	0.700389	0.0472506	0.0749395	1
ENSG00000076201	PTPN23	1179.75	0	0	0	-0.143853	0.0956712	0.289501	-0.0474947	0.111288	0.877949	0.096358	0.078694	1
ENSG00000076242	MLH1	546.746	0	0	0	0.0467525	0.0712689	0.681592	0.00300783	0.0830344	0.992845	-0.0437447	0.0588272	1
ENSG00000076248	UNG	358.47	0	0	0	-0.150329	0.0968771	0.272136	-0.135996	0.112851	0.619755	0.0143332	0.0800243	1
ENSG00000076258	FMO4	29.9462	0	0	0	-0.139092	0.213343	0.683961	-0.345282	0.250097	0.568058	-0.206189	0.178883	1
ENSG00000076321	KLHL20	330.675	1	0	0	0.207886	0.0656925	0.0189104	0.0958805	0.0766511	0.605806	-0.112006	0.0543222	0.908234
ENSG00000076344	RGS11	585.636	0	0	0	-0.47738	0.197498	0.0724021	-0.312531	0.229704	0.573764	0.164849	0.162396	1
ENSG00000076351	SLC46A1	387.536	-1	0	0	-0.336617	0.0940497	0.00859796	-0.247953	0.109569	0.331534	0.0886648	0.0777654	1
ENSG00000076356	PLXNA2	3469.2	0	0	0	-0.14926	0.113467	0.362888	-0.0157121	0.131944	0.97302	0.133547	0.093228	0.989354
ENSG00000076382	SPAG5	266.345	0	0	0	-0.110465	0.160821	0.666176	-0.0993236	0.187167	0.845174	0.0111416	0.132437	1
ENSG00000076513	ANKRD13A	636.75	0	0	0	0.154119	0.124847	0.398519	0.149278	0.145211	0.676189	-0.00484125	0.102622	1
ENSG00000076554	TPD52	1574.57	1	0	0	0.590191	0.1643	0.0083854	0.274317	0.191056	0.553529	-0.315874	0.134953	0.908234
ENSG00000076555	ACACB	1033.57	-1	0	0	-0.814784	0.18545	0.00151598	-0.55956	0.215673	0.247285	0.255224	0.15246	0.926255
ENSG00000076604	TRAF4	215.838	0	0	0	-0.423101	0.197566	0.115345	-0.258017	0.229875	0.644531	0.165084	0.162715	1
ENSG00000076641	PAG1	1030.79	0	0	0	0.136151	0.077324	0.205856	0.100624	0.0899675	0.645981	-0.0355271	0.0636101	1
ENSG00000076650	GPATCH1	299.987	0	0	0	0.0271704	0.0514638	0.747525	-0.0556168	0.0603271	0.710504	-0.0827872	0.0431138	0.908234
ENSG00000076662	ICAM3	20.8431	0	0	0	-0.443686	0.172356	0.0547762	-0.670745	0.20507	0.120671	-0.227059	0.150498	0.967742
ENSG00000076685	NT5C2	1414.74	0	0	0	-0.0897743	0.0806484	0.453005	-0.154084	0.093849	0.495217	-0.06431	0.0663886	1
ENSG00000076706	MCAM	456.296	0	0	0	0.42311	0.217837	0.157606	0.427122	0.253281	0.48288	0.00401177	0.178875	1
ENSG00000076716	GPC4	248.58	0	0	0	-0.0693573	0.106447	0.684051	0.0260265	0.123937	0.947509	0.0953838	0.0878185	1
ENSG00000076770	MBNL3	144.351	0	0	0	0.299699	0.16928	0.203124	0.327454	0.196862	0.489578	0.0277552	0.139012	1
ENSG00000076826	CAMSAP3	665.545	0	0	0	-0.250739	0.135015	0.178879	-0.136822	0.157055	0.725541	0.113917	0.111069	1
ENSG00000076864	RAP1GAP	3245.72	0	0	0	-0.264457	0.116642	0.0932801	-0.197681	0.135643	0.548258	0.0667763	0.0958522	1
[truncated: 59,318 more rows]

## Sheet: Motor Cortex
EnsemblID	EnsemblName	baseMean	ALSvsCtrl	C9vsCtrl	C9vsALS	ALSvsCtrlLFC	ALSvsCtrlLFCse	ALSvsCtrlPadj	C9vsCtrlLFC	C9vsCtrlLFCse	C9vsCtrlPadj	C9vsALSLFC	C9vsALSLFCse	C9vsALSPadj
[truncated: 60,676 more rows]

[truncated: 1 more sheets: Spinal Cord]
