# Supplementary material for: Congenic expression of poly-GA but not poly-PR in mice triggers selective neuron loss and interferon responses found in C9orf72 ALS
Source: Acta Neuropathol. 2020 Jun 19;140(2):121–42. doi: 10.1007/s00401-020-02176-0 (PMC7360660; doi:10.1007/s00401-020-02176-0)
Supplement: Supplementary file 5 — Supplementary file5 (XLSX 766 kb) [file 401_2020_2176_MOESM5_ESM.xlsx]

## Sheet: Legend
Table S5
Full Gene ontology enrichment analysis for differential expressed genes from TargetALS patients in spinal cord (SC) and cerebellum (CBL) and genes concodrantly expressed in GA-Nes mice. For patients, we compared C9orf72-negative ALS with healthy controls (ALSvsCtrl), C9orf72-positive ALS with healthy controls (C9vsCtrl) and C9orf72-postive with C9orf72-negative ALS cases (C9vsALS). Selected data …

## Sheet: Fig. 6c
	Cluster	region	comparison	ID	Description	GeneRatio	BgRatio	pvalue	p.adjust	qvalue	geneID	Count
1	SC.ALSvsCtrl	SC	ALSvsCtrl	GO:0043312	neutrophil degranulation	270/5810	485/17913	1.12127e-26	2.35387e-23	1.80009e-23	FGR/FUCA2/ENPP4/ITGAL/MGST1/PLAUR/TYROBP/LTF/ALOX5/DNASE1L1/CAPN1/SLC11A1/SERPINB1/ERP44/DERA/RNASET2/CD44/GRN/LRRC7/ATP6V0A1/VCL/HEXB/CYBA/HEBP2/CTSA/PKM/RHOA/ROCK1/ATP11A/RAB27A/PLD1/RAB7A/STXBP2/CEACAM1/PGM2/PGM1/PSEN1/PTPRC/GSTP1/CD59/SCAMP1/CPNE3/B4GALT1/CEACAM6/FTL/LYZ/CMTM6/SNAP23/RAB18/MAPK1/CTSG/PYGL/CTSZ/SIRPB1/PGRMC1/GLA/DNAJC3/COTL1/CPPED1/HMOX2/PYCARD/VPS35L/CTSH/ATP8B4/GSDMD/ASAH1/M…	270
2	SC.ALSvsCtrl	SC	ALSvsCtrl	GO:0002446	neutrophil mediated immunity	276/5810	499/17913	1.19781e-26	2.35387e-23	1.80009e-23	FGR/FUCA2/ENPP4/ITGAL/MGST1/PLAUR/TYROBP/LTF/ALOX5/DNASE1L1/CAPN1/SLC11A1/SERPINB1/ERP44/DERA/RNASET2/CD44/GRN/LRRC7/ATP6V0A1/VCL/HEXB/CYBA/HEBP2/CTSA/PKM/RHOA/ROCK1/ATP11A/RAB27A/WDR1/PLD1/RAB7A/STXBP2/CEACAM1/PGM2/PGM1/PSEN1/PTPRC/GSTP1/CD59/SCAMP1/CPNE3/B4GALT1/CEACAM6/FTL/LYZ/CMTM6/SNAP23/RAB18/MAPK1/CTSG/PYGL/CTSZ/SIRPB1/PGRMC1/GLA/DNAJC3/COTL1/CPPED1/HMOX2/PYCARD/VPS35L/CTSH/ATP8B4/GSDMD/AS…	276
3	SC.ALSvsCtrl	SC	ALSvsCtrl	GO:0042119	neutrophil activation	276/5810	499/17913	1.19781e-26	2.35387e-23	1.80009e-23	FGR/FUCA2/ENPP4/ITGAL/MGST1/PLAUR/TYROBP/LTF/ALOX5/DNASE1L1/CAPN1/SLC11A1/SERPINB1/ERP44/DERA/RNASET2/CD44/GRN/LRRC7/ATP6V0A1/VCL/HEXB/CYBA/HEBP2/CTSA/PKM/RHOA/ROCK1/ATP11A/RAB27A/FCGR2B/PLD1/RAB7A/STXBP2/CEACAM1/PGM2/PGM1/PSEN1/PTPRC/GSTP1/CD59/SCAMP1/CPNE3/B4GALT1/CEACAM6/FTL/LYZ/CMTM6/SNAP23/RAB18/MAPK1/CTSG/PYGL/CTSZ/SIRPB1/PGRMC1/GLA/DNAJC3/COTL1/CPPED1/HMOX2/PYCARD/VPS35L/CTSH/ATP8B4/GSDMD/…	276
4	SC.ALSvsCtrl	SC	ALSvsCtrl	GO:0002283	neutrophil activation involved in immune response	271/5810	488/17913	1.51302e-26	2.35387e-23	1.80009e-23	FGR/FUCA2/ENPP4/ITGAL/MGST1/PLAUR/TYROBP/LTF/ALOX5/DNASE1L1/CAPN1/SLC11A1/SERPINB1/ERP44/DERA/RNASET2/CD44/GRN/LRRC7/ATP6V0A1/VCL/HEXB/CYBA/HEBP2/CTSA/PKM/RHOA/ROCK1/ATP11A/RAB27A/PLD1/RAB7A/STXBP2/CEACAM1/PGM2/PGM1/PSEN1/PTPRC/GSTP1/CD59/SCAMP1/CPNE3/B4GALT1/CEACAM6/FTL/LYZ/CMTM6/SNAP23/RAB18/MAPK1/CTSG/PYGL/CTSZ/SIRPB1/PGRMC1/GLA/DNAJC3/COTL1/CPPED1/HMOX2/PYCARD/VPS35L/CTSH/ATP8B4/GSDMD/ASAH1/M…	271
5	SC.ALSvsCtrl	SC	ALSvsCtrl	GO:0007264	small GTPase mediated signal transduction	228/5810	465/17913	4.15267e-14	4.40016e-11	3.36496e-11	ARHGAP33/ITGA3/FARP2/NISCH/WAS/RALBP1/ARHGAP31/CUL3/RTN4R/ARHGAP6/KITLG/RASGRF1/NCKAP1/NGFR/NGEF/RHOA/ROCK1/MAP4K4/ARHGAP10/RHOBTB1/PLD1/ARHGAP15/RAPGEF3/OPHN1/DNM2/DOCK9/DOCK3/GMIP/ARHGAP4/TGFB2/JAK2/ABL1/SYDE2/RAB18/CYTH4/SH3BP1/RASL10A/HMOX1/ARHGEF7/PPP2CB/ARHGEF10/ARHGEF18/RASAL3/CYTH2/RASIP1/SIPA1L3/CADM4/CHN2/DOCK8/ARHGAP21/SHOC2/RUNDC3A/KPNB1/CYTH1/CBL/MADD/FOXM1/RASAL1/ARHGDIB/MAPK14/WASF…	228
6	SC.ALSvsCtrl	SC	ALSvsCtrl	GO:0060627	regulation of vesicle-mediated transport	234/5810	480/17913	4.24248e-14	4.40016e-11	3.36496e-11	FGR/CFTR/SELE/HFE/CD22/SLC11A1/EHD2/NR1H3/GAB2/APBA2/DTNBP1/C12orf4/PIK3CB/CYBA/ATG5/SPHK2/CD84/ROCK1/GRIPAP1/STON1/DRD4/RAB27A/PFN2/FCGR2B/TSG101/RAB7A/PTPN23/STXBP2/ACTN2/CEACAM1/OPHN1/DNM2/PTPRC/CADPS2/GSK3B/REST/MTMR2/EZR/ABL1/CBARP/MAPK1/PICK1/HMOX1/CHRNA4/HCK/SYP/FMR1/SYTL4/CORO1A/MAPK3/PYCARD/STX4/CSK/RAB11A/EHD4/ANKRD27/TGFB1/RAB3D/WASL/SERPINE1/SH3GL2/PPP3CB/GIT1/FBXL20/P2RX1/CCL2/EHD1/C…	234
7	SC.ALSvsCtrl	SC	ALSvsCtrl	GO:0043087	regulation of GTPase activity	205/5810	410/17913	7.10296e-14	6.31453e-11	4.82894e-11	ARHGAP33/CDKL5/RANBP2/RALBP1/ARHGAP31/RTN4R/ARHGAP6/RASGRF1/WNK1/NGEF/EVI5/MAP4K4/SNX13/ARHGAP10/LLGL2/RASAL2/VPS9D1/ARHGAP15/RGS11/RAPGEF3/OPHN1/GSK3B/SMAP2/TMED2/GNAO1/DOCK9/GMIP/ARHGAP4/RGS1/ICAM1/ITGA6/RGS17/NUP50/SYDE2/SH3BP1/DEPDC5/SBF1/RIN3/EIF5/SEC23A/CD40/RP2/ARHGEF7/PYCARD/ARHGEF10/RASAL3/ANKRD27/RASIP1/SIPA1L3/ADAP1/CHN2/RIC1/DOCK8/RGP1/RAB11FIP2/ARHGAP21/GIT1/TBC1D19/CORO1C/RASAL1/ARH…	205
8	SC.ALSvsCtrl	SC	ALSvsCtrl	GO:0043547	positive regulation of GTPase activity	175/5810	339/17913	1.33227e-13	1.03634e-10	7.92526e-11	ARHGAP33/CDKL5/RANBP2/RALBP1/ARHGAP31/RTN4R/ARHGAP6/RASGRF1/EVI5/MAP4K4/SNX13/ARHGAP10/LLGL2/RASAL2/VPS9D1/ARHGAP15/RGS11/RAPGEF3/OPHN1/GSK3B/SMAP2/GNAO1/DOCK9/GMIP/ARHGAP4/RGS1/ICAM1/ITGA6/RGS17/NUP50/SYDE2/SH3BP1/DEPDC5/RIN3/EIF5/SEC23A/CD40/RP2/ARHGEF7/ARHGEF10/RASAL3/ANKRD27/SIPA1L3/ADAP1/CHN2/RIC1/DOCK8/RGP1/RAB11FIP2/ARHGAP21/GIT1/TBC1D19/CORO1C/RASAL1/ARHGDIB/SMAP1/WNT5A/ACAP2/ECT2/APC2/RA…	175
9	SC.ALSvsCtrl	SC	ALSvsCtrl	GO:0030100	regulation of endocytosis	139/5810	262/17913	3.21653e-12	2.22405e-09	1.70081e-09	FGR/SELE/HFE/CD22/SLC11A1/NR1H3/PIK3CB/CYBA/ATG5/ROCK1/STON1/DRD4/RAB27A/FCGR2B/TSG101/OPHN1/DNM2/PTPRC/MTMR2/ABL1/PICK1/HCK/FMR1/PYCARD/CSK/EHD4/TGFB1/WASL/SERPINE1/SH3GL2/PPP3CB/CCL2/CBL/SNX3/WNT5A/RAP1A/DNAJC6/VAMP4/SGIP1/CLU/NCKAP1L/LRP1/C3/HIP1/MKLN1/APOE/APOC1/ACTN4/HIP1R/PPT1/LGALS3/PPARG/SYT11/NUMB/DOCK2/CD63/DYSF/SCYL2/APPL2/BIN1/TOR1A/TLR2/SDCBP/ATAD1/ITGAV/EGF/PPP3CA/STON2/MFGE8/SH3GL3…	139
10	SC.ALSvsCtrl	SC	ALSvsCtrl	GO:0001819	positive regulation of cytokine production	213/5810	446/17913	7.28534e-12	4.53367e-09	3.46705e-09	TSPAN6/FGR/CD4/TYROBP/CD6/ISL1/SLC11A1/CD74/HGF/TBC1D23/FLT4/CYBA/EIF2AK2/PUM2/POLR3E/KARS/PRKCQ/PRKCZ/PTGS2/PTPRC/C1QTNF3/MAVS/CD200/TREM2/JAK2/IL12RB1/ABL1/POLR2E/POLR2F/HMOX1/HIF1A/CD40/CCM2L/RNF125/TLR8/MAPK3/PYCARD/CD276/RIPK2/IL7/GSDMD/EBI3/TGFB1/HSPB1/SERPINE1/C1QBP/DHX58/CRTAM/PANX1/BIRC2/MDK/CD81/TRPV4/MAPK14/POLR3G/SELENOK/CD86/WNT5A/IFIH1/IL1R1/ATF2/PARK7/ARHGEF2/TRIM32/NR4A3/CD274/EGR…	213
11	SC.ALSvsCtrl	SC	ALSvsCtrl	GO:0002694	regulation of leukocyte activation	231/5810	492/17913	8.07198e-12	4.56654e-09	3.4922e-09	FGR/SLC7A2/CD38/CD4/BTK/HFE/FYN/TYROBP/CD22/CD6/CD74/RUNX3/NR1H3/GRN/GAB2/C12orf4/SPHK2/TSPAN32/KARS/PRKCQ/CD84/RHOA/PRKCZ/CBFB/ADGRF5/PLA2G10/NCK2/FCGR2B/DLG1/PAG1/STXBP2/ITCH/CEACAM1/MEF2C/PTPRC/CD209/EFNB1/CD200/TYRO3/TREM2/IL12RB1/ABL1/FBXO7/RHBDD3/HMOX1/CD40/NFATC2/SMAD7/ATP11C/TNFSF13B/CORO1A/PYCARD/STX4/CSK/CD276/RIPK2/IL7/RASAL3/EBI3/TGFB1/AHR/TNFSF8/DOCK8/ZMIZ1/CCL2/NSD2/CTSC/MDK/CD81/PT…	231
12	SC.ALSvsCtrl	SC	ALSvsCtrl	GO:0034341	response to interferon-gamma	98/5810	173/17913	3.9984e-11	2.0735e-08	1.58568e-08	NUB1/WAS/SLC11A1/NR1H3/VIM/CD44/PIAS1/SEC61A1/STXBP2/OAS1/KIF16B/ICAM1/JAK2/IL12RB1/CD40/HCK/STX4/CCL2/OAS2/TRIM38/WNT5A/ACTR3/KYNU/SUMO1/TRIM62/TRIM25/NMI/CITED1/IRF5/BST2/ASS1/TRIM21/PPARG/TRIM5/TRIM22/SYNCRIP/FLNB/TLR4/TLR2/CASP1/ACTR2/PARP9/RAB20/TP53/IFITM3/SNCA/CAMK2D/NCAM1/CDC42EP2/FCGR1A/FCGR1B/VPS26B/IFNGR2/ADAMTS13/CXCL16/JAK1/GBP2/GBP4/VCAM1/CLDN1/PRKCD/TLR3/B2M/IRF2/PTAFR/STX8/KIF5B/A…	98
13	SC.ALSvsCtrl	SC	ALSvsCtrl	GO:0002521	leukocyte differentiation	225/5810	485/17913	6.26203e-11	2.99759e-08	2.29236e-08	TMEM176A/TMEM98/FARP2/CD4/BTK/TYROBP/LTF/CD74/RUNX3/POU2F2/GAB2/KITLG/ATG5/CASP8/SPI1/KLF6/RHOA/PRKCZ/CBFB/HDAC4/FCGR2B/ITM2A/CEACAM1/PSEN1/TCF7/OSTM1/MEF2C/PTPRC/BAX/TESC/TYRO3/BLNK/TREM2/SIRT1/IL12RB1/ABL1/EFNA2/MFNG/FBXO7/THOC5/NFATC2/RASSF2/SMAD7/ATP11C/GATA1/RIPK2/IL7/LYL1/TGFB1/KDELR1/CDK6/TMEM176B/PPP3CB/SH3PXD2A/ZMIZ1/HDAC5/DHRS7B/MDK/CD81/LTBR/PTPN6/MAPK14/VNN1/CD86/ITGA4/LOXL3/ID2/SOS1/…	225
14	SC.ALSvsCtrl	SC	ALSvsCtrl	GO:0042110	T cell activation	208/5810	443/17913	8.87793e-11	3.94624e-08	3.01783e-08	ITGAL/TMEM98/CD4/HFE/FYN/CD6/WAS/SLC11A1/CD74/RUNX3/CD44/BTN3A1/ATG5/CASP8/PRKCQ/RHOA/PRKCZ/CBFB/RAB27A/NCK2/FCGR2B/DLG1/PAG1/APBB1IP/ITCH/CEACAM1/PSEN1/TCF7/PTPRC/BAX/ICAM1/CD209/EFNB1/IL12RB1/ABL1/NFATC2/SMAD7/ELF4/TNFSF13B/CORO1A/PYCARD/CSK/CD276/RIPK2/IL7/RASAL3/EBI3/TGFB1/KDELR1/CDK6/PIK3CG/TNFSF8/DOCK8/PPP3CB/ZMIZ1/CCL2/MDK/CD81/PTPN6/VNN1/DUSP22/SELENOK/CD86/LOXL3/SOS1/RPL22/RAB29/CD274/HS…	208
15	SC.ALSvsCtrl	SC	ALSvsCtrl	GO:0045785	positive regulation of cell adhesion	186/5810	388/17913	1.05263e-10	4.36701e-08	3.33961e-08	ITGA3/CD4/FYN/CD6/CD74/RUNX3/CD44/PTPRU/PRKCQ/RHOA/PRKCZ/ROCK1/CBFB/NCK2/MAP4K4/PTPN23/APBB1IP/CARMIL1/DNM2/PTPRC/GSK3B/COL16A1/CEACAM6/CASS4/ICAM1/CHRD/CD209/EFNB1/ITGA6/CCDC80/TGFB2/JAK2/IL12RB1/ABL1/PPM1F/SMAD7/TNFSF13B/ARHGEF7/CORO1A/NFAT5/PYCARD/STX4/CSK/CD276/RIPK2/IL7/RASAL3/EBI3/TGFB1/CDK6/DOCK8/CXCL12/ZMIZ1/C1QBP/CCL2/MDK/CD81/PTPN6/VNN1/SELENOK/CD86/WNT5A/CSPG5/EPB41L5/ITGA4/ITGB1BP1/NR…	186
16	SC.ALSvsCtrl	SC	ALSvsCtrl	GO:0031589	cell-substrate adhesion	159/5810	322/17913	1.52165e-10	5.91828e-08	4.52592e-08	ITGAL/ITGA3/ITGA2B/TNFRSF12A/CD44/VCL/ARHGAP6/PIK3CB/LIMCH1/COL17A1/RHOA/PRKCZ/ROCK1/TESK2/MAP4K4/ACTN1/FERMT2/ACTN2/ITGA8/CARMIL1/DNM2/COL5A3/GSK3B/ITGB5/COL16A1/CTTN/CEACAM6/FAT2/TRIP6/CASS4/SIGLEC1/ITGA6/ANGPT2/CCDC80/TYRO3/SORBS1/JAK2/ABL1/PPM1F/ARHGEF7/CORO1A/CORO2B/CDK6/SERPINE1/ECM2/C1QBP/TECTA/MDK/VWF/CORO1C/BVES/DUSP22/CSPG5/EPB41L5/ITGA4/KIF14/ITGB1BP1/PLAU/LRP1/RREB1/CCR7/KDR/RAC2/MKLN…	159
17	SC.ALSvsCtrl	SC	ALSvsCtrl	GO:0002683	negative regulation of immune system process	210/5810	451/17913	1.81854e-10	6.65691e-08	5.09077e-08	TSPAN6/TMEM176A/SARM1/BTK/HFE/TYROBP/CD22/LTF/CD74/RUNX3/NR1H3/GRN/KITLG/TSPAN32/CD84/CBFB/ADGRF5/FAM3A/FCGR2B/DLG1/ITCH/CEACAM1/PTPRC/CD59/IRAK3/MUL1/CD200/TYRO3/EZR/TGFB2/FBXO7/RHBDD3/HMOX1/NFKBIA/SAMHD1/SMAD7/RNF125/CACTIN/TGFB1/RPS19/PTPRS/CDK6/WASL/TMEM176B/AMBP/CXCL12/PPP3CB/C1QBP/CCL2/DHX58/LPXN/MDK/PTPN6/TRIM38/DUSP22/ERBIN/LOXL3/ID2/CNR1/TGFB3/CD274/ELF1/CCR2/INHBA/NMI/BTN2A2/FGL2/TWSG1/…	210
18	SC.ALSvsCtrl	SC	ALSvsCtrl	GO:0002687	positive regulation of leukocyte migration	73/5810	121/17913	2.45721e-10	8.49512e-08	6.49652e-08	ITGA2B/CD74/DAPK2/KITLG/WNK1/KARS/RHOA/ICAM1/TREM2/LGMN/CD99L2/MAPK3/PYCARD/TGFB1/SERPINE1/DOCK8/CXCL12/C1QBP/MDK/TRPV4/MAPK14/SELENOK/WNT5A/ITGA4/IL1R1/CCR2/NCKAP1L/EDN3/TNFSF14/CCR7/RAC2/MOSPD2/LGALS3/SWAP70/P2RX4/DYSF/IL6/MSTN/APP/XCL1/CXCL14/PLA2G7/ADAM17/MIA3/CXCL13/MMP14/IL6R/CCR1/ITGA2/F2RL1/FADD/IL12A/CXCL10/P2RY12/PTAFR/C3AR1/AKIRIN1/CMKLR1/ANO6/CXCR2/CAMK1D/TNFRSF18/C5AR1/SPN/ELANE/STK3…	73
19	SC.ALSvsCtrl	SC	ALSvsCtrl	GO:0002237	response to molecule of bacterial origin	153/5810	309/17913	2.61064e-10	8.55054e-08	6.5389e-08	UPF1/SELE/MGST1/LTF/CD6/SLC11A1/CPS1/NR1H3/VIM/TAB2/CASP8/FGFR2/RHOA/SIRT2/MAOB/FCGR2B/PTGS2/MEF2C/GSTP1/MGST2/ICAM1/IRAK3/TREM2/JAK2/ABL1/MAPK1/TSPO/CSF2RB/CTSG/NFKBIA/CD40/HCK/ACP5/MAPK3/PYCARD/RIPK2/NFKBIB/CACTIN/TGFB1/SERPINE1/CCL2/HDAC5/IL10RA/SASH1/MAPK14/LY86/ERBIN/WNT5A/PLSCR4/MAPKAPK3/KMO/CNR1/TRIM6/KCNJ8/PCK1/CITED1/CCR7/IRF5/ASS1/IDO1/TRIM5/CASP9/CD180/IRAK2/PTPN22/CDC73/HAVCR2/AKIRIN2…	153
20	SC.ALSvsCtrl	SC	ALSvsCtrl	GO:0022604	regulation of cell morphogenesis	201/5810	430/17913	2.96099e-10	9.21313e-08	7.0456e-08	FGR/SARM1/ARHGAP33/TNFRSF12A/CDKL5/SEMA3G/FYN/ZRANB1/CD44/RTN4R/XK/HEXB/NGFR/NGEF/RHOA/WDR1/MARK2/FERMT2/MAP3K13/SEMA3A/DLG1/ARHGAP15/CAPZB/CARMIL1/DNM2/RIMS1/PSEN1/EPB41L3/GSK3B/ULK2/ZMPSTE24/CTTN/CASS4/LZTS3/ARHGAP4/ICAM1/MUL1/NRCAM/EZR/BAMBI/ABL1/NIN/HCK/ARHGEF7/CORO1A/METRN/SYT17/RAB11A/ARHGEF18/ANKRD27/MYH14/PTPRS/CACNG7/MAG/HPN/CXCL12/C1QBP/CCL2/RND2/MDK/CORO1C/RASAL1/UST/BVES/WNT5A/CSPG5/R…	201
21	SC.ALSvsCtrl	SC	ALSvsCtrl	GO:0071346	cellular response to interferon-gamma	87/5810	153/17913	3.75798e-10	1.11361e-07	8.5162e-08	WAS/NR1H3/VIM/CD44/PIAS1/STXBP2/OAS1/KIF16B/ICAM1/JAK2/IL12RB1/HCK/STX4/CCL2/OAS2/TRIM38/WNT5A/ACTR3/SUMO1/TRIM62/TRIM25/NMI/IRF5/ASS1/TRIM21/PPARG/TRIM5/TRIM22/SYNCRIP/FLNB/TLR4/TLR2/CASP1/ACTR2/PARP9/RAB20/TP53/CAMK2D/NCAM1/CDC42EP2/FCGR1A/FCGR1B/VPS26B/IFNGR2/ADAMTS13/JAK1/GBP2/GBP4/VCAM1/CLDN1/PRKCD/TLR3/B2M/IRF2/PTAFR/STX8/KIF5B/AQP4/PARP14/HLA-DQB1/CIITA/CDC42EP4/HLA-DRB5/HLA-DRB1/DAPK1/HLA…	87
22	SC.ALSvsCtrl	SC	ALSvsCtrl	GO:0006644	phospholipid metabolic process	189/5810	402/17913	5.60826e-10	1.58637e-07	1.21315e-07	DPM1/FGR/MTMR7/PIK3C2A/OSBPL5/AGPAT4/PI4K2B/HEXB/PIK3CB/SPHK2/MTMR1/IDI1/FGFR3/INPP5A/ADGRF5/PLA2G10/SLC44A1/CSNK2A2/PLD1/SYNJ2/STARD7/EFR3B/HADHA/CPNE3/DDHD2/MTMR2/LPCAT2/OSBPL8/PLA2G3/SBF1/MTMR3/PNPLA3/DDHD1/SPTLC2/ABHD12/PIGU/LIPG/PCYT1B/FLT1/VAC14/PLA2G15/CDIPT/TGFB1/PLA2G4C/PIK3CG/WDR91/PLEKHA8/PLEKHA1/PIGL/AMBRA1/PTPMT1/CD81/CHKA/MVK/CHPT1/LPCAT3/ALDH5A1/FIG4/PDGFRB/PLCD4/PLEK/PRDX6/GPAM/PL…	189
23	SC.ALSvsCtrl	SC	ALSvsCtrl	GO:0051222	positive regulation of protein transport	189/5810	403/17913	7.20848e-10	1.95036e-07	1.49151e-07	FGR/CFTR/CD38/NADK/FYN/ISL1/TM7SF3/KARS/PRKCZ/VPS35/CSNK2A2/PTGS2/TSG101/SRI/GTSE1/PTPN23/RAPGEF3/PSEN1/AACS/C1QTNF3/GSK3B/MMP24-AS1-EDEM2/EDEM2/MAVS/EZR/TGFB2/TREM2/JAK2/ABL1/SH3GLB1/MAPK1/PPM1A/HIF1A/TLR8/SYTL4/MAPK3/PYCARD/STX4/ZFAND1/RIPK2/GSDMD/KCNN4/OAZ1/TGFB1/CD33/GSK3A/GCK/PPP3CB/UBE2D3/ZPR1/CRTAM/PANX1/MDK/CD81/EXPH5/TRPV4/MAPK14/GOLPH3/SEC24A/SELENOK/WNT5A/ECT2/IFIH1/HTRA2/WLS/RAB29/ITG…	189
24	SC.ALSvsCtrl	SC	ALSvsCtrl	GO:0045807	positive regulation of endocytosis	81/5810	141/17913	7.68207e-10	1.9919e-07	1.52327e-07	SELE/HFE/SLC11A1/CYBA/RAB27A/FCGR2B/TSG101/DNM2/PTPRC/PICK1/FMR1/PYCARD/WASL/SERPINE1/CCL2/CBL/WNT5A/RAP1A/SGIP1/CLU/NCKAP1L/LRP1/C3/HIP1/APOE/ACTN4/PPT1/PPARG/DOCK2/CD63/SCYL2/APPL2/TOR1A/ATAD1/ITGAV/EGF/PPP3CA/MFGE8/ARRB2/SNCA/IL2RG/PTPRJ/BICD1/DAB2/MERTK/ANGPT1/APPL1/LDLRAP1/ABR/PTX3/IL15/ITGA2/F2RL1/SYK/HNRNPK/TUB/B2M/AXL/RAB31/LMAN2/CD14/APLN/ANO6/CD151/GATA2/ANXA2/CAMK1D/ANKFY1/CD300LF/BCR/…	81
25	SC.ALSvsCtrl	SC	ALSvsCtrl	GO:1904951	positive regulation of establishment of protein localization	203/5810	440/17913	9.61515e-10	2.34419e-07	1.79269e-07	FGR/CFTR/CD38/NADK/FYN/BID/ISL1/CASP8/TM7SF3/KARS/PRKCZ/VPS35/CSNK2A2/PTGS2/TSG101/SRI/GTSE1/PTPN23/RAPGEF3/PSEN1/AACS/C1QTNF3/GSK3B/MMP24-AS1-EDEM2/EDEM2/PPP1R13B/MAVS/EZR/TGFB2/TREM2/JAK2/ABL1/SH3GLB1/MAPK1/GZMB/PPM1A/HIF1A/E2F1/TLR8/SYTL4/MAPK3/PYCARD/STX4/CORO2B/ZFAND1/RIPK2/GSDMD/KCNN4/OAZ1/TGFB1/CD33/GSK3A/GCK/PPP3CB/UBE2D3/ZPR1/CRTAM/PANX1/MDK/CD81/EXPH5/TRPV4/MAPK14/GOLPH3/SEC24A/SELENOK/…	203
26	SC.ALSvsCtrl	SC	ALSvsCtrl	GO:0051056	regulation of small GTPase mediated signal transduction	154/5810	316/17913	9.79415e-10	2.34419e-07	1.79269e-07	ARHGAP33/ITGA3/FARP2/RALBP1/ARHGAP31/CUL3/RTN4R/ARHGAP6/KITLG/RASGRF1/NGEF/RHOA/MAP4K4/ARHGAP10/RHOBTB1/ARHGAP15/OPHN1/DNM2/GMIP/ARHGAP4/TGFB2/JAK2/ABL1/SYDE2/CYTH4/SH3BP1/ARHGEF7/PPP2CB/ARHGEF10/ARHGEF18/RASAL3/CYTH2/RASIP1/SIPA1L3/CADM4/CHN2/ARHGAP21/SHOC2/CYTH1/CBL/MADD/FOXM1/RASAL1/ARHGDIB/ARFGEF3/RASGRF2/PDGFRB/ECT2/SOS1/RALGPS2/ARHGEF2/MFN2/SIPA1L2/STMN1/KIF14/TRIM67/MAPKAP1/DENND1A/RHOQ/GN…	154
27	SC.ALSvsCtrl	SC	ALSvsCtrl	GO:0048667	cell morphogenesis involved in neuron differentiation	226/5810	500/17913	1.08379e-09	2.49793e-07	1.91026e-07	SEMA3F/SARM1/ARHGAP33/TNFRSF12A/ETV1/PAX6/CDKL5/MAPK8IP2/RANBP9/SEMA3G/FYN/SEMA3B/ISL1/SPAST/NRXN3/GAB2/VCL/RTN4R/DTNBP1/XK/PIK3CB/NGFR/PRKCQ/NGEF/FGFR2/NEO1/RHOA/MEF2A/PLA2G10/MARK2/MAP3K13/SEMA3A/SLC1A3/OPHN1/DNM2/PSEN1/MEF2C/SEMA5B/GSK3B/ULK2/CTTN/LZTS3/ARHGAP4/NRCAM/SEMA6A/EZR/HDAC6/ABL1/MAPK1/NEFH/NIN/RPS6KA5/DOK5/MAPK3/METRN/RAB11A/FZD3/ANKRD27/PTPRS/MAG/GRB10/COBL/PTPRZ1/WASL/LHX2/LHX3/CXC…	226
28	SC.ALSvsCtrl	SC	ALSvsCtrl	GO:0070661	leukocyte proliferation	134/5810	270/17913	2.74425e-09	6.09909e-07	4.66419e-07	CD38/CD4/BTK/FYN/TYROBP/CD22/CD6/SLC11A1/CD74/BTN3A1/KITLG/PRKCQ/NCK2/FCGR2B/DLG1/ITCH/MEF2C/PTPRC/GSTP1/BAX/CD209/EFNB1/IL12RB1/ABL1/CD40/NFATC2/ELF4/TNFSF13B/CORO1A/PYCARD/CD276/RIPK2/IL7/RASAL3/EBI3/TGFB1/PIK3CG/AHR/TNFSF8/DOCK8/PPP3CB/CD81/PTPN6/SELENOK/SOS1/CD274/CLU/MAPK8IP1/CCR2/FLT3/SASH3/NCKAP1L/BTN2A2/TNFSF14/RAC2/TWSG1/RIPK3/BST2/IDO1/LGALS3/VAV3/PTPN22/IL6ST/IL2RA/DOCK2/ANXA1/HAVCR2/G…	134
29	SC.ALSvsCtrl	SC	ALSvsCtrl	GO:0032496	response to lipopolysaccharide	144/5810	295/17913	2.96101e-09	6.35392e-07	4.85906e-07	UPF1/SELE/MGST1/LTF/CD6/SLC11A1/CPS1/NR1H3/VIM/TAB2/CASP8/FGFR2/RHOA/MAOB/PTGS2/MEF2C/GSTP1/MGST2/ICAM1/IRAK3/TREM2/JAK2/ABL1/MAPK1/TSPO/CSF2RB/CTSG/NFKBIA/CD40/HCK/ACP5/MAPK3/PYCARD/RIPK2/NFKBIB/CACTIN/TGFB1/SERPINE1/CCL2/HDAC5/IL10RA/SASH1/MAPK14/LY86/ERBIN/WNT5A/PLSCR4/MAPKAPK3/KMO/CNR1/TRIM6/KCNJ8/PCK1/CITED1/CCR7/ASS1/IDO1/TRIM5/CASP9/CD180/IRAK2/PTPN22/CDC73/HAVCR2/AKIRIN2/CDK4/EDNRB/IL6/IL…	144
30	SC.ALSvsCtrl	SC	ALSvsCtrl	GO:0032943	mononuclear cell proliferation	124/5810	246/17913	3.21067e-09	6.66e-07	5.09314e-07	CD38/CD4/BTK/FYN/TYROBP/CD22/CD6/SLC11A1/CD74/BTN3A1/PRKCQ/NCK2/FCGR2B/DLG1/ITCH/MEF2C/PTPRC/BAX/CD209/EFNB1/IL12RB1/ABL1/CD40/NFATC2/ELF4/TNFSF13B/CORO1A/PYCARD/CD276/RIPK2/IL7/RASAL3/EBI3/TGFB1/PIK3CG/AHR/TNFSF8/DOCK8/PPP3CB/CD81/PTPN6/SELENOK/SOS1/CD274/MAPK8IP1/CCR2/FLT3/SASH3/NCKAP1L/BTN2A2/TNFSF14/RAC2/TWSG1/RIPK3/IDO1/LGALS3/VAV3/PTPN22/IL6ST/IL2RA/DOCK2/ANXA1/HAVCR2/GPNMB/IL6/IL10/TLR4/LR…	124
31	SC.ALSvsCtrl	SC	ALSvsCtrl	GO:0046651	lymphocyte proliferation	123/5810	244/17913	3.69138e-09	7.41014e-07	5.66679e-07	CD38/CD4/BTK/FYN/TYROBP/CD22/CD6/SLC11A1/CD74/BTN3A1/PRKCQ/NCK2/FCGR2B/DLG1/ITCH/MEF2C/PTPRC/BAX/CD209/EFNB1/IL12RB1/ABL1/CD40/NFATC2/ELF4/TNFSF13B/CORO1A/PYCARD/CD276/RIPK2/IL7/RASAL3/EBI3/TGFB1/PIK3CG/AHR/TNFSF8/DOCK8/PPP3CB/CD81/PTPN6/SELENOK/SOS1/CD274/MAPK8IP1/CCR2/FLT3/SASH3/NCKAP1L/BTN2A2/TNFSF14/RAC2/TWSG1/RIPK3/IDO1/LGALS3/VAV3/PTPN22/IL6ST/IL2RA/DOCK2/ANXA1/HAVCR2/GPNMB/IL6/IL10/TLR4/LR…	123
32	SC.ALSvsCtrl	SC	ALSvsCtrl	GO:0007265	Ras protein signal transduction	155/5810	324/17913	4.46931e-09	8.49045e-07	6.49295e-07	ITGA3/FARP2/NISCH/WAS/CUL3/RTN4R/ARHGAP6/KITLG/RASGRF1/NCKAP1/NGFR/NGEF/RHOA/ROCK1/MAP4K4/PLD1/RAPGEF3/OPHN1/DNM2/ARHGAP4/TGFB2/JAK2/ABL1/CYTH4/ARHGEF7/PPP2CB/ARHGEF10/ARHGEF18/RASAL3/CYTH2/RASIP1/CADM4/SHOC2/KPNB1/CYTH1/CBL/MADD/FOXM1/RASAL1/ARHGDIB/MAPK14/WASF1/ARFGEF3/RASGRF2/PDGFRB/ECT2/RTKN/DOK1/SOS1/DHCR24/RALGPS2/PARK7/RAP1A/ARHGEF2/MFN2/STMN1/KIF14/TRIM67/MAPKAP1/DENND1A/PLEKHG1/GPSM2/CDK…	155
33	SC.ALSvsCtrl	SC	ALSvsCtrl	GO:0050867	positive regulation of cell activation	153/5810	319/17913	4.50241e-09	8.49045e-07	6.49295e-07	FGR/CD38/CD4/BTK/FYN/TYROBP/CD6/CD74/RUNX3/GAB2/SPHK2/KARS/PRKCQ/RHOA/PRKCZ/CBFB/NCK2/MEF2C/PTPRC/CD209/EFNB1/CAPN3/TREM2/JAK2/IL12RB1/CD40/NFATC2/ATP11C/TNFSF13B/CORO1A/PYCARD/STX4/CSK/CD276/RIPK2/IL7/RASAL3/EBI3/TGFB1/DOCK8/ZMIZ1/CCL2/NSD2/CTSC/MDK/CD81/PTPN6/VNN1/PDGFRB/SELENOK/CD86/WNT5A/PLEK/RPS6KA1/VAMP8/NR4A3/CD274/HSPH1/CD80/CCR2/PIK3CA/SASH3/SHLD2/NCKAP1L/BTN2A2/TNFSF14/CCR7/ZBTB1/FLOT2/…	153
34	SC.ALSvsCtrl	SC	ALSvsCtrl	GO:0050853	B cell receptor signaling pathway	38/5810	53/17913	5.28844e-09	9.6794e-07	7.40218e-07	CD38/BTK/CD22/BCAR1/CBFB/FCGR2B/MEF2C/PTPRC/LAT2/BAX/ABL1/MAPK1/NFATC2/PLEKHA1/LPXN/CD81/PTPN6/ELF1/NCKAP1L/RFTN1/VAV3/PTPN22/TEC/CMTM3/PLCL2/RUNX1/MNDA/SYK/CD300A/PIK3CD/BCL2/KLHL6/GCSAM/CD19/PLCG2/NFAM1/LYN/GCSAML	38
35	SC.ALSvsCtrl	SC	ALSvsCtrl	GO:0061564	axon development	199/5810	438/17913	6.48511e-09	1.15305e-06	8.8178e-07	SEMA3F/TNFRSF12A/ETV1/PAX6/CDKL5/RANBP9/SEMA3G/FYN/SEMA3B/ISL1/SPAST/NRXN3/GRN/GAB2/VCL/RTN4R/TNC/XK/PIK3CB/NGFR/PRKCQ/FGFR2/NEO1/RHOA/PLA2G10/MARK2/MAP3K13/SEMA3A/OPHN1/DNM2/PSEN1/SEMA5B/GSK3B/ULK2/CTTN/ARHGAP4/NRCAM/SEMA6A/EZR/HDAC6/CRTAC1/JAK2/ABL1/MAPK1/NEFH/TSPO/NIN/RPS6KA5/DOK5/STK24/MAPK3/METRN/RAB11A/FZD3/PTPRS/MAG/GRB10/COBL/PTPRZ1/LHX2/LHX3/CXCL12/UNC5B/PPP3CB/LGI1/RND2/GAB1/ZPR1/NECTIN…	199
36	SC.ALSvsCtrl	SC	ALSvsCtrl	GO:0050921	positive regulation of chemotaxis	74/5810	130/17913	7.09656e-09	1.22672e-06	9.38115e-07	CD74/DAPK2/WNK1/KARS/FGFR1/TREM2/PPM1F/LGMN/MAPK3/STX4/TGFB1/HSPB1/SERPINE1/CXCL12/C1QBP/MDK/TRPV4/MAPK14/PDGFRB/WNT5A/ARTN/F3/CCR2/CXCR4/NCKAP1L/EDN3/TNFSF14/CCR7/KDR/RAC2/MOSPD2/SWAP70/P2RX4/DYSF/IL6/MSTN/NTRK3/XCL1/CXCL14/PLA2G7/ADAM17/CXCL13/TIAM1/IL6R/CCR1/ITGA2/F2RL1/STX3/IL12A/CXCL10/P2RY12/S1PR1/C3AR1/IL16/AKIRIN1/CMKLR1/ANO6/CXCR2/CAMK1D/PRKD1/C5AR1/LPAR1/STK39/SUCNR1/BMPR2/AIF1/GPSM3/HM…	74
37	SC.ALSvsCtrl	SC	ALSvsCtrl	GO:0010506	regulation of autophagy	150/5810	314/17913	8.90646e-09	1.48811e-06	1.13801e-06	OSBPL7/CAPN1/HGF/RB1CC1/RRAGD/ATP6V0A1/DAPK2/ATP6V1H/PIK3CB/TAB2/USP13/CTSA/GNAI3/KDM4A/ROCK1/TBC1D25/SIRT2/VPS35/CSNK2A2/LAMP3/TIGAR/TP53INP2/GSK3B/ZMPSTE24/CTTN/SNX5/MUL1/HDAC6/TREM2/SIRT1/ABL1/SH3GLB1/FBXO7/HMOX1/TSPO/MTMR3/SPTLC2/HIF1A/TRIB3/MAPK3/PYCARD/BMF/RIPK2/RASIP1/GSK3A/NAMPT/HSPB1/RHEB/PRKAG2/LAMTOR3/EIF4G2/IL10RA/AMBRA1/TFEB/ATP6V0E1/EIF4G1/HTRA2/RAB3GAP1/TMEM59/QSOX1/PARK7/LAMTOR2/M…	150
38	SC.ALSvsCtrl	SC	ALSvsCtrl	GO:0007409	axonogenesis	181/5810	393/17913	9.08693e-09	1.48811e-06	1.13801e-06	SEMA3F/TNFRSF12A/ETV1/PAX6/CDKL5/RANBP9/SEMA3G/FYN/SEMA3B/ISL1/SPAST/NRXN3/GAB2/VCL/RTN4R/XK/PIK3CB/NGFR/PRKCQ/FGFR2/NEO1/RHOA/PLA2G10/MARK2/MAP3K13/SEMA3A/OPHN1/DNM2/PSEN1/SEMA5B/GSK3B/ULK2/CTTN/ARHGAP4/NRCAM/SEMA6A/EZR/HDAC6/ABL1/MAPK1/NEFH/NIN/RPS6KA5/DOK5/MAPK3/METRN/RAB11A/FZD3/PTPRS/MAG/GRB10/COBL/PTPRZ1/LHX2/LHX3/CXCL12/UNC5B/PPP3CB/LGI1/RND2/GAB1/NECTIN1/UST/WNT5A/ITGA4/RTN4/DOK1/SOS1/TRA…	181
39	SC.ALSvsCtrl	SC	ALSvsCtrl	GO:0042098	T cell proliferation	94/5810	177/17913	9.34046e-09	1.4904e-06	1.13976e-06	CD4/FYN/CD6/SLC11A1/BTN3A1/PRKCQ/NCK2/DLG1/ITCH/PTPRC/BAX/CD209/EFNB1/IL12RB1/ABL1/ELF4/TNFSF13B/CORO1A/PYCARD/CD276/RIPK2/RASAL3/EBI3/TGFB1/PIK3CG/TNFSF8/DOCK8/PPP3CB/CD81/PTPN6/SELENOK/SOS1/CD274/MAPK8IP1/CCR2/SASH3/NCKAP1L/BTN2A2/TNFSF14/RAC2/TWSG1/RIPK3/IDO1/LGALS3/IL6ST/IL2RA/DOCK2/ANXA1/HAVCR2/GPNMB/IL6/IL10/LRRC32/TP53/XCL1/TNFRSF21/MSN/RPS3/IL18/GJA1/SH3RF1/VSIG4/NCK1/CD1D/ZBTB7B/VCAM1/TG…	94
40	SC.ALSvsCtrl	SC	ALSvsCtrl	GO:0034330	cell junction organization	135/5810	277/17913	1.03562e-08	1.60932e-06	1.2307e-06	SNAI2/VCL/CDH10/ARHGAP6/VMP1/LIMCH1/COL17A1/RHOA/ROCK1/CBFB/SDK2/TESK2/MAP4K4/WDR1/ACTN1/PVR/FERMT2/DLG1/PTPN23/ACTN2/TNS1/OPHN1/EPB41L3/COL16A1/CTTN/TRIP6/ITGA6/TGFB2/WHRN/SORBS1/ABL1/PPM1F/SH3BP1/SMAD7/ARHGEF7/CORO2B/TGFB1/TGFBR1/CNTNAP1/NECTIN1/CORO1C/TRPV4/DUSP22/ECT2/EPB41L5/STRN/RAP1A/CAPZA1/ITGB1BP1/TGFB3/LRP1/PARD6B/RAP1B/KDR/FLNC/AFDN/ACTN4/CRB3/PATJ/NUMB/DSG1/APC/AGT/CCM2/TLN1/ACVRL1/KI…	135
41	SC.ALSvsCtrl	SC	ALSvsCtrl	GO:0071216	cellular response to biotic stimulus	106/5810	206/17913	1.06029e-08	1.60932e-06	1.2307e-06	UPF1/BTK/LTF/CD6/NR1H3/VIM/RHOA/SIRT2/FCGR2B/TIGAR/MEF2C/GSK3B/ZMPSTE24/GSTP1/ICAM1/TREM2/ABL1/MAPK1/TSPO/CTSG/NFKBIA/CD40/HCK/MAPK3/PYCARD/RIPK2/NFKBIB/CACTIN/TGFB1/SERPINE1/CCDC47/CCL2/HDAC5/SASH1/MAPK14/LY86/WNT5A/PLSCR4/KMO/APAF1/ASS1/TRIM5/CD180/IRAK2/PTPN22/CDC73/HAVCR2/CDK4/EDNRB/IL6/IL10/TLR4/TLR2/CASP1/CARD16/TP53/BCL10/TRIM41/LCN2/ANKRD1/PDCD4/IL18/BCL2L11/BMP6/LY96/CDK19/ADAMTS13/CCR5/…	106
42	SC.ALSvsCtrl	SC	ALSvsCtrl	GO:1903829	positive regulation of cellular protein localization	151/5810	318/17913	1.31497e-08	1.94834e-06	1.48997e-06	ITGA3/FYN/TYROBP/BID/CROCC/CASP8/NGFR/CSNK2A2/PTGS2/TSG101/GTSE1/DLG1/RAPGEF3/PSEN1/GSK3B/SSH1/MMP24-AS1-EDEM2/EDEM2/PPP1R13B/MAVS/EZR/SORBS1/TREM2/SH3GLB1/MAPK1/GZMB/PPM1A/E2F1/STX4/RAB11A/ZFAND1/OAZ1/TGFB1/GSK3A/ABHD17B/RAB11FIP2/CDK5RAP3/UBE2D3/ZPR1/CD81/MAPK14/ECT2/RTN4/HTRA2/CCDC88A/PARK7/RAB29/MESD/ITGB1BP1/PLS1/TARDBP/GPSM2/RAMP3/LRP1/GLIS2/GNAI1/MGAT3/RAC2/ABHD17A/ARHGEF16/DKC1/LGALS3/RAN…	151
43	SC.ALSvsCtrl	SC	ALSvsCtrl	GO:0002685	regulation of leukocyte migration	97/5810	186/17913	1.84219e-08	2.66603e-06	2.03881e-06	ITGA2B/CD74/DAPK2/KITLG/WNK1/KARS/RHOA/ICAM1/CD200/TREM2/HMOX1/LGMN/CD99L2/MAPK3/PYCARD/TGFB1/WASL/SERPINE1/DOCK8/CXCL12/C1QBP/CCL2/MDK/CD81/TRPV4/MAPK14/SELENOK/WNT5A/ITGA4/IL1R1/CCR2/NCKAP1L/EDN3/TNFSF14/CCR7/RAC2/RIPK3/MOSPD2/MPP1/LGALS3/SWAP70/ANXA1/P2RX4/DYSF/LRCH1/IL6/IL33/EMILIN1/MSTN/APP/XCL1/CXCL14/PLA2G7/MSN/ADAM17/MIA3/CXCL13/MMP14/SLAMF8/ABR/IL6R/ADORA1/CCR1/ITGA2/F2RL1/JAM3/CD300A/FA…	97
44	SC.ALSvsCtrl	SC	ALSvsCtrl	GO:0032103	positive regulation of response to external stimulus	149/5810	315/17913	2.24166e-08	3.17042e-06	2.42453e-06	BTK/CD6/CD74/GRN/DAPK2/CYBA/PUM2/WNK1/KARS/TNFRSF1A/PTGS2/FGFR1/MGST2/TREM2/JAK2/PPM1F/LGMN/NFKBIA/MAPK3/STX4/RIPK2/TGFB1/RPS19/PIK3CG/HSPB1/SERPINE1/CXCL12/C1QBP/DHX58/CTSC/MDK/CD81/TRPV4/SASH1/MAPK14/LY86/PDGFRB/WNT5A/PARK7/ARTN/F3/CNR1/VAMP8/CCR2/CXCR4/NCKAP1L/LRP1/EDN3/C3/TNFSF14/CCR7/KDR/RAC2/MOSPD2/LDLR/IDO1/SWAP70/CD180/IL6ST/PUM1/CLOCK/ETS1/HAVCR2/P2RX4/DYSF/AGT/IL6/TLR4/IL33/TLR2/DDX60/M…	149
45	SC.ALSvsCtrl	SC	ALSvsCtrl	GO:0002696	positive regulation of leukocyte activation	145/5810	305/17913	2.30806e-08	3.19179e-06	2.44087e-06	FGR/CD38/CD4/BTK/FYN/TYROBP/CD6/CD74/RUNX3/GAB2/SPHK2/KARS/PRKCQ/RHOA/PRKCZ/CBFB/NCK2/MEF2C/PTPRC/CD209/EFNB1/TREM2/IL12RB1/CD40/NFATC2/ATP11C/TNFSF13B/CORO1A/PYCARD/STX4/CSK/CD276/RIPK2/IL7/RASAL3/EBI3/TGFB1/DOCK8/ZMIZ1/CCL2/NSD2/CTSC/MDK/CD81/PTPN6/VNN1/SELENOK/CD86/WNT5A/VAMP8/NR4A3/CD274/HSPH1/CD80/CCR2/PIK3CA/SASH3/SHLD2/NCKAP1L/BTN2A2/TNFSF14/CCR7/ZBTB1/FLOT2/VAV3/IL6ST/IL2RA/ANXA1/HAVCR2/I…	145
46	SC.ALSvsCtrl	SC	ALSvsCtrl	GO:0070997	neuron death	161/5810	347/17913	3.2114e-08	4.34447e-06	3.32237e-06	GCLC/SARM1/CRLF1/FYN/TYROBP/BID/ISL1/GCLM/GRN/CASP8/NGFR/HIPK2/ERBB3/RHOA/ROCK1/HDAC4/VPS35/FCGR2B/TIGAR/FGF20/PSEN1/MEF2C/GSK3B/REST/SSH1/BAX/PPP1R13B/CD200/TYRO3/TGFB2/SIRT1/JAK2/ABL1/CDC34/FBXO7/HMOX1/LGMN/ALKBH1/HIF1A/CTSZ/CORO1A/TOX3/MAG/NAMPT/PTPRZ1/UNC5B/CCL2/TRIM2/ZPR1/CBL/MDK/AMBRA1/NCOA7/SOD2/WNT5A/EIF4G1/HTRA2/LANCL1/ATF2/DHCR24/PARK7/KMO/RAB29/KIF14/FOXO3/NR4A3/TGFB3/EGR1/APAF1/CLU/PI…	161
47	SC.ALSvsCtrl	SC	ALSvsCtrl	GO:0071219	cellular response to molecule of bacterial origin	95/5810	183/17913	3.44817e-08	4.56553e-06	3.49142e-06	UPF1/LTF/CD6/NR1H3/VIM/RHOA/SIRT2/FCGR2B/MEF2C/GSTP1/ICAM1/TREM2/ABL1/MAPK1/TSPO/CTSG/NFKBIA/CD40/HCK/MAPK3/PYCARD/RIPK2/NFKBIB/CACTIN/TGFB1/SERPINE1/CCL2/HDAC5/SASH1/MAPK14/LY86/WNT5A/PLSCR4/KMO/ASS1/TRIM5/CD180/IRAK2/PTPN22/CDC73/HAVCR2/CDK4/EDNRB/IL6/IL10/TLR4/TLR2/CASP1/CARD16/BCL10/TRIM41/LCN2/ANKRD1/PDCD4/IL18/BMP6/LY96/CDK19/ADAMTS13/CCR5/NLRP3/CAPN2/FZD5/ZC3H12A/NOS3/ABCA1/AXL/PRDX2/ADAM9…	95
48	SC.ALSvsCtrl	SC	ALSvsCtrl	GO:0030098	lymphocyte differentiation	152/5810	325/17913	4.08743e-08	5.29918e-06	4.05247e-06	TMEM98/CD4/BTK/CD74/RUNX3/POU2F2/ATG5/SPI1/KLF6/RHOA/PRKCZ/CBFB/HDAC4/FCGR2B/ITM2A/TCF7/PTPRC/BAX/TYRO3/BLNK/IL12RB1/ABL1/MFNG/FBXO7/NFATC2/SMAD7/ATP11C/RIPK2/IL7/LYL1/TGFB1/KDELR1/CDK6/PPP3CB/ZMIZ1/HDAC5/MDK/PTPN6/VNN1/CD86/ITGA4/LOXL3/ID2/SOS1/RPL22/EGR1/CD80/CCR2/FLT3/SASH3/INHBA/NCKAP1L/BTN2A2/SOX4/RUNX2/CCR7/ZBTB1/DNAJB9/DLL4/RIPK3/PRR7/SPINK5/PTPN22/NOTCH2/IL2RA/DOCK2/ANXA1/DOCK10/IL6/IL10/…	152
49	SC.ALSvsCtrl	SC	ALSvsCtrl	GO:0006650	glycerophospholipid metabolic process	142/5810	300/17913	4.51755e-08	5.73729e-06	4.38751e-06	DPM1/MTMR7/PIK3C2A/OSBPL5/AGPAT4/PI4K2B/PIK3CB/MTMR1/INPP5A/PLA2G10/SLC44A1/CSNK2A2/PLD1/SYNJ2/STARD7/EFR3B/HADHA/CPNE3/DDHD2/MTMR2/LPCAT2/OSBPL8/PLA2G3/SBF1/MTMR3/PNPLA3/DDHD1/ABHD12/PIGU/PCYT1B/VAC14/PLA2G15/CDIPT/PLA2G4C/PIK3CG/PLEKHA8/PLEKHA1/PIGL/PTPMT1/CHKA/CHPT1/LPCAT3/ALDH5A1/FIG4/PDGFRB/PLCD4/PLEK/PRDX6/GPAM/PLBD1/PIK3CA/OCRL/LPGAT1/RAB38/PIGT/SLC44A2/LDLR/APOC1/EFR3A/PEMT/PIK3C2B/IMPA1/…	142
50	SC.ALSvsCtrl	SC	ALSvsCtrl	GO:0002698	negative regulation of immune effector process	66/5810	116/17913	4.65685e-08	5.7446e-06	4.3931e-06	TSPAN6/HFE/CD22/GRN/CD84/FCGR2B/ITCH/CEACAM1/PTPRC/CD59/IRAK3/MUL1/TGFB2/HMOX1/SMAD7/RNF125/TGFB1/RPS19/PPP3CB/C1QBP/DHX58/PTPN6/TRIM38/DUSP22/LOXL3/TGFB3/CCR2/FGL2/BST2/LGALS3/SPINK5/IL2RA/ANXA1/HAVCR2/IL10/IL33/TMBIM6/ARRB2/XCL1/DUSP10/SERPING1/FER/ANGPT1/VSIG4/APPL1/SLAMF8/ABR/ZBTB7B/ZC3H12A/HTRA1/CD300A/RNF26/A2M/NPLOC4/BCR/KIR2DL4/CD47/PCBP2/CR1/MICB/MICA/HLA-E/CLEC12B/FOXF1/LILRB1/LGALS9	66
51	SC.ALSvsCtrl	SC	ALSvsCtrl	GO:0006914	autophagy	208/5810	471/17913	4.80024e-08	5.7446e-06	4.3931e-06	OSBPL7/CAPN1/HGF/RB1CC1/RRAGD/ATP6V0A1/GABARAPL2/DAPK2/ATP6V1H/PIK3CB/TAB2/ATG5/USP13/VMP1/CTSA/GNAI3/KDM4A/CD84/ROCK1/TBC1D25/SIRT2/VPS35/CSNK2A2/MARK2/TSG101/RAB7A/LAMP3/TIGAR/TP53INP2/PSEN1/GSK3B/ULK2/ZMPSTE24/CTTN/ATG16L1/SNX5/MUL1/MCOLN1/HDAC6/TREM2/SIRT1/ABL1/SH3GLB1/TOMM22/FBXO7/HMOX1/TSPO/MTMR3/SPTLC2/HIF1A/TRIB3/MAP1LC3A/SRPX/RUBCNL/MAPK3/PYCARD/BMF/RIPK2/TBC1D17/RASIP1/GSK3A/NAMPT/HSPB1…	208
52	SC.ALSvsCtrl	SC	ALSvsCtrl	GO:0061919	process utilizing autophagic mechanism	208/5810	471/17913	4.80024e-08	5.7446e-06	4.3931e-06	OSBPL7/CAPN1/HGF/RB1CC1/RRAGD/ATP6V0A1/GABARAPL2/DAPK2/ATP6V1H/PIK3CB/TAB2/ATG5/USP13/VMP1/CTSA/GNAI3/KDM4A/CD84/ROCK1/TBC1D25/SIRT2/VPS35/CSNK2A2/MARK2/TSG101/RAB7A/LAMP3/TIGAR/TP53INP2/PSEN1/GSK3B/ULK2/ZMPSTE24/CTTN/ATG16L1/SNX5/MUL1/MCOLN1/HDAC6/TREM2/SIRT1/ABL1/SH3GLB1/TOMM22/FBXO7/HMOX1/TSPO/MTMR3/SPTLC2/HIF1A/TRIB3/MAP1LC3A/SRPX/RUBCNL/MAPK3/PYCARD/BMF/RIPK2/TBC1D17/RASIP1/GSK3A/NAMPT/HSPB1…	208
53	SC.ALSvsCtrl	SC	ALSvsCtrl	GO:1901214	regulation of neuron death	147/5810	313/17913	4.89851e-08	5.75159e-06	4.39844e-06	GCLC/SARM1/CRLF1/FYN/TYROBP/ISL1/GCLM/GRN/CASP8/HIPK2/ERBB3/RHOA/ROCK1/HDAC4/VPS35/FCGR2B/TIGAR/FGF20/PSEN1/MEF2C/GSK3B/REST/SSH1/BAX/PPP1R13B/CD200/TYRO3/TGFB2/SIRT1/JAK2/ABL1/CDC34/FBXO7/HMOX1/LGMN/ALKBH1/HIF1A/CTSZ/CORO1A/TOX3/MAG/PTPRZ1/UNC5B/CCL2/TRIM2/ZPR1/CBL/MDK/AMBRA1/NCOA7/SOD2/WNT5A/EIF4G1/HTRA2/LANCL1/ATF2/DHCR24/PARK7/KMO/RAB29/KIF14/FOXO3/NR4A3/TGFB3/EGR1/CLU/PIK3CA/LRP1/STAMBP/CITE…	147
54	SC.ALSvsCtrl	SC	ALSvsCtrl	GO:0030099	myeloid cell differentiation	185/5810	411/17913	5.05896e-08	5.82998e-06	4.45839e-06	SLC4A1/ITGA2B/FARP2/SCIN/CD4/TYROBP/LTF/CD74/GAB2/KITLG/CASP8/HIPK2/PRKCQ/SPI1/CBFB/ADGRF5/TGFBR3/WDR1/ACTN1/TNRC6C/CEACAM1/CNOT4/PSEN1/OSTM1/MEF2C/NFE2L1/TESC/PABPC4/TREM2/SIRT1/JAK2/EFNA2/ANKRD54/THOC5/HIF1A/NFKBIA/RASSF2/GATA1/TGFB1/RPS19/KLF1/DNASE2/CDK6/SH3PXD2A/DHRS7B/CD81/SOX6/SH2B3/LTBR/PTPN6/TMEM14C/MAPK14/RHAG/SMAP1/SMAD5/ID2/FOXO3/PTBP3/NR4A3/CSF3R/PRXL2A/INHBA/NCKAP1L/FAM210B/CCR7/CDK…	185
55	SC.ALSvsCtrl	SC	ALSvsCtrl	GO:0051656	establishment of organelle localization	199/5810	448/17913	5.489e-08	6.09992e-06	4.66482e-06	FGR/PAX6/BTK/SPAST/GAB2/APBA2/TBC1D23/CUL3/SPDL1/DTNBP1/C12orf4/MAP4/TRAPPC3/KIF1B/CROCC/SPHK2/CD84/PRKCZ/GRIPAP1/RAB27A/PFN2/NDE1/LMAN1/DLG1/STXBP2/DNM2/RIMS1/PSEN1/CADPS2/GSK3B/CD59/TMED2/LAT2/SNAP23/EZR/PLA2G3/SUN2/NEFH/HMOX1/CNIH1/HIF1A/SEC23A/CTSZ/CHRNA4/ASIP/SYP/FMR1/AP3B2/RAB11A/BLOC1S6/BET1/PIK3CG/WASL/ARHGAP21/GIT1/FBXL20/P2RX1/KPNB1/GOSR2/AREG/CTSC/CBL/LIN7A/WASF1/SEC24A/CSPG5/ACTR3/ITG…	199
56	SC.ALSvsCtrl	SC	ALSvsCtrl	GO:0060326	cell chemotaxis	123/5810	253/17913	5.48924e-08	6.09992e-06	4.66482e-06	CD74/HGF/DAPK2/BCAR1/WNK1/SLC12A2/KARS/PRKCQ/FGFR1/GSTP1/TGFB2/LGMN/FLT1/CORO1A/MAPK3/RPS19/PIK3CG/HSPB1/SERPINE1/CXCL12/C1QBP/CCL2/GAB1/MDK/BIN2/TRPV4/MAPK14/HBEGF/PDGFRB/WNT5A/CSF3R/CCR2/CXCR4/NCKAP1L/NR4A1/EDN3/TNFSF14/CCR7/KDR/RAC2/DOCK4/MOSPD2/ARHGEF16/MPP1/LGALS3/SWAP70/VAV3/ANXA1/P2RX4/DYSF/EDNRB/IL6/IL10/CH25H/MSTN/LEF1/ARRB2/VAV1/TRPM2/XCL1/RAB13/LYST/CXCL14/PLA2G7/PTPRO/ADAM17/CXCL13/TI…	123
57	SC.ALSvsCtrl	SC	ALSvsCtrl	GO:0007160	cell-matrix adhesion	107/5810	214/17913	6.45281e-08	7.04489e-06	5.38747e-06	ITGAL/ITGA3/ITGA2B/CD44/VCL/ARHGAP6/PIK3CB/LIMCH1/COL17A1/RHOA/PRKCZ/ROCK1/TESK2/MAP4K4/ACTN1/FERMT2/ACTN2/ITGA8/COL5A3/GSK3B/ITGB5/COL16A1/CTTN/CEACAM6/TRIP6/SIGLEC1/ITGA6/SORBS1/ABL1/PPM1F/ARHGEF7/CORO2B/CDK6/SERPINE1/ECM2/TECTA/CORO1C/DUSP22/EPB41L5/ITGA4/ITGB1BP1/PLAU/LRP1/CCR7/KDR/MKLN1/PPFIA1/NINJ1/TIMM10B/POSTN/LYVE1/CD63/ITGA7/TMEM8B/EMILIN1/ITGAV/PARVG/ACVRL1/PDPK1/BCAS3/ADAM15/WDPCP/PHL…	107
58	SC.ALSvsCtrl	SC	ALSvsCtrl	GO:0050764	regulation of phagocytosis	54/5810	90/17913	6.74046e-08	7.22749e-06	5.52712e-06	FGR/SLC11A1/CYBA/ATG5/RAB27A/FCGR2B/DNM2/PTPRC/HCK/PYCARD/CSK/TGFB1/CCL2/SNX3/RAP1A/NCKAP1L/LRP1/C3/PPARG/SYT11/DOCK2/DYSF/APPL2/TLR2/ITGAV/MFGE8/IL2RG/PTPRJ/MERTK/APPL1/ABR/PTX3/IL15/ITGA2/F2RL1/SYK/TUB/CD300A/RAB31/LMAN2/PTEN/ANO6/GATA2/CAMK1D/CD300LF/BCR/PRTN3/MYO18A/CD47/RACK1/C4B/C4A/HMGB1/AZU1	54
59	SC.ALSvsCtrl	SC	ALSvsCtrl	GO:0043405	regulation of MAP kinase activity	150/5810	322/17913	6.85236e-08	7.22749e-06	5.52712e-06	MAP4K3/MAP4K5/CD74/HGF/DTNBP1/KITLG/PIK3CB/TAB2/EIF2AK2/KARS/DRD4/MAP3K13/TSG101/MAP2K7/FGFR1/PSEN1/PTPRC/GSTP1/NOX4/ERP29/IRAK3/MUL1/MAP3K20/MAP3K1/JAK2/MAPK1/TAB1/CD40/BIRC7/TRIB3/FLT1/MAPK3/CSK/RIPK2/MAP4K1/TGFB1/PIK3CG/TGFBR1/CDK5RAP3/LAMTOR3/HIPK3/MADD/CD81/SH2B3/PTPN6/TPD52L1/SASH1/MAPK14/GHR/HMGCR/PDGFRB/WNT5A/MAPKAPK3/EPHA4/LAMTOR2/GADD45A/TGFB3/AVPI1/MAPK8IP1/CXCR4/FLT3/EDN3/APOE/GADD45G…	150
60	SC.ALSvsCtrl	SC	ALSvsCtrl	GO:0007599	hemostasis	155/5810	336/17913	9.12393e-08	9.46303e-06	7.23671e-06	ENPP4/SLC4A1/PRKAR2B/ITGA2B/FYN/PLAUR/WAS/EHD2/VCL/LCP2/DTNBP1/PIK3CB/GNA15/TSPAN32/PRKCQ/RAB27A/LMAN1/CAPZB/FAP/CEACAM1/CARMIL1/P2RX5/CD59/GP6/GNA11/DOCK9/RCOR1/PABPC4/TYRO3/CBX5/JAK2/P2RX6/MAPK1/ITPK1/CD40/MYL12A/GATA1/MAPK3/PLAT/PIK3CG/HSPB1/SERPINE1/DOCK8/P2RX1/C1QBP/EHD1/VWF/SH2B3/PTPN6/KNG1/PRKAR2A/PROC/PLEK/CAPZA1/MFN2/F3/GNA13/IFNA6/IFNA13/PIK3CA/PLAU/ITPR2/TSPAN8/F2RL3/DOCK6/APOE/RBSN/VA…	155
61	SC.ALSvsCtrl	SC	ALSvsCtrl	GO:0022409	positive regulation of cell-cell adhesion	121/5810	251/17913	1.26512e-07	1.29063e-05	9.8699e-06	CD4/FYN/CD6/CD74/RUNX3/CD44/PTPRU/PRKCQ/RHOA/PRKCZ/CBFB/NCK2/PTPN23/PTPRC/CEACAM6/ICAM1/CD209/EFNB1/ITGA6/IL12RB1/SMAD7/TNFSF13B/CORO1A/NFAT5/PYCARD/CSK/CD276/RIPK2/IL7/RASAL3/EBI3/TGFB1/DOCK8/ZMIZ1/CCL2/MDK/CD81/PTPN6/VNN1/SELENOK/CD86/WNT5A/ITGA4/NR4A3/CD274/HSPH1/CD80/CCR2/PIK3CA/SASH3/NCKAP1L/BTN2A2/TNFSF14/CCR7/ZBTB1/PODXL/AFDN/FLOT2/IL6ST/IL2RA/ETS1/ANXA1/ADAM19/HAVCR2/IL6/IL10/PDPK1/VAV1/B…	121
62	SC.ALSvsCtrl	SC	ALSvsCtrl	GO:1903039	positive regulation of leukocyte cell-cell adhesion	106/5810	214/17913	1.36638e-07	1.37145e-05	1.0488e-05	CD4/FYN/CD6/CD74/RUNX3/CD44/PRKCQ/RHOA/PRKCZ/CBFB/NCK2/PTPRC/ICAM1/CD209/EFNB1/IL12RB1/TNFSF13B/CORO1A/NFAT5/PYCARD/CSK/CD276/RIPK2/IL7/RASAL3/EBI3/TGFB1/DOCK8/ZMIZ1/CCL2/MDK/CD81/PTPN6/VNN1/SELENOK/CD86/ITGA4/NR4A3/CD274/HSPH1/CD80/CCR2/PIK3CA/SASH3/NCKAP1L/BTN2A2/TNFSF14/CCR7/ZBTB1/FLOT2/IL6ST/IL2RA/ETS1/ANXA1/HAVCR2/IL6/PDPK1/VAV1/BCL10/XCL1/DUSP10/HSPD1/PAK1/RPS3/IL18/TNFRSF14/NCK1/CD1D/RUNX1…	106
63	SC.ALSvsCtrl	SC	ALSvsCtrl	GO:0009100	glycoprotein metabolic process	167/5810	369/17913	1.44059e-07	1.42298e-05	1.08821e-05	DPM1/POMT2/EXTL3/ERP44/FUT8/VCAN/HEXB/SOAT1/ST6GALNAC1/NDST1/MGAT4A/ST6GAL1/LMAN1/SLC35C2/PSEN1/POMGNT1/B4GALT1/MMP24-AS1-EDEM2/EDEM2/GANAB/MFNG/HIF1A/GATA1/LMF1/XYLT1/MANBA/UGDH/B3GAT1/ST3GAL4/GNPTAB/ST8SIA1/DSE/MAN1A1/UST/B3GAT2/MAN2A1/HBEGF/ARSB/GOLPH3/ST8SIA4/CSPG5/GALNT3/TRAK2/TMEM59/PARK7/EDEM3/FBXO2/FBXO6/B4GALT2/MAN1C1/RPN2/B4GALT4/CHST3/AGO2/CHST8/TMTC4/NECAB3/CCR7/SRD5A3/GAL3ST1/MGAT3/P…	167
64	SC.ALSvsCtrl	SC	ALSvsCtrl	GO:0007159	leukocyte cell-cell adhesion	151/5810	328/17913	1.55805e-07	1.51496e-05	1.15854e-05	ITGAL/SELE/CD4/HFE/FYN/CD6/CD74/RUNX3/CD44/WNK1/PRKCQ/RHOA/PRKCZ/ROCK1/CBFB/NCK2/FCGR2B/DLG1/ITCH/CEACAM1/PTPRC/ICAM1/CD209/EFNB1/EZR/IL12RB1/SMAD7/TNFSF13B/CORO1A/NFAT5/PYCARD/CSK/CD276/RIPK2/IL7/RASAL3/EBI3/TGFB1/DOCK8/CXCL12/ZMIZ1/CCL2/MDK/CD81/SELPLG/PTPN6/VNN1/DUSP22/GOLPH3/SELENOK/CD86/PODXL2/ITGA4/LOXL3/NR4A3/CD274/HSPH1/CD80/CCR2/PIK3CA/SASH3/NCKAP1L/BTN2A2/TNFSF14/CCR7/ZBTB1/RAC2/TWSG1/A…	151
65	SC.ALSvsCtrl	SC	ALSvsCtrl	GO:1902903	regulation of supramolecular fiber organization	145/5810	313/17913	1.7125e-07	1.61094e-05	1.23195e-05	BAIAP2L1/SCIN/WAS/SPAST/CAPG/ARHGAP6/LIMA1/NCKAP1/LIMCH1/RHOA/ROCK1/PFN2/NCK2/WDR1/DLG1/ACTN2/RAPGEF3/CARMIL1/PSEN1/MEF2C/CTTN/NOX4/ICAM1/HDAC6/ABL1/PPM1F/SH3BP1/PICK1/CHADL/NIN/HCK/MAPRE1/CORO1A/PYCARD/CORO2B/ARHGEF10/TUBB4A/MTPN/WASL/AEBP1/TGFBR1/CXCL12/SLAIN2/TRPV4/ARPC3/WASF1/ACTR3/PLEK/ALMS1/PARK7/ARHGEF2/STMN1/PROX1/CAMSAP2/ITGB1BP1/TGFB3/CLU/NCKAP1L/EML2/CCR7/TMOD2/LDLR/APOE/COLGALT1/CAMSA…	145
66	SC.ALSvsCtrl	SC	ALSvsCtrl	GO:0007596	blood coagulation	152/5810	331/17913	1.72095e-07	1.61094e-05	1.23195e-05	ENPP4/SLC4A1/PRKAR2B/ITGA2B/FYN/PLAUR/WAS/EHD2/VCL/LCP2/DTNBP1/PIK3CB/GNA15/TSPAN32/PRKCQ/RAB27A/LMAN1/CAPZB/FAP/CEACAM1/CARMIL1/P2RX5/CD59/GP6/GNA11/DOCK9/RCOR1/PABPC4/TYRO3/CBX5/JAK2/P2RX6/MAPK1/ITPK1/CD40/MYL12A/GATA1/MAPK3/PLAT/PIK3CG/HSPB1/SERPINE1/DOCK8/P2RX1/C1QBP/EHD1/VWF/SH2B3/PTPN6/KNG1/PRKAR2A/PROC/PLEK/CAPZA1/MFN2/F3/GNA13/IFNA6/IFNA13/PIK3CA/PLAU/ITPR2/TSPAN8/F2RL3/DOCK6/APOE/RBSN/VA…	152
67	SC.ALSvsCtrl	SC	ALSvsCtrl	GO:0050900	leukocyte migration	204/5810	467/17913	1.73442e-07	1.61094e-05	1.23195e-05	ITGAL/ITGA3/ITGA2B/SELE/FYN/CD74/CD44/DAPK2/KITLG/PIK3CB/WNK1/SLC12A2/KARS/CD84/RHOA/ROCK1/WDR1/CEACAM1/B4GALT1/CEACAM6/GP6/ICAM1/ITGA6/ANGPT2/CD200/SLC7A8/TGFB2/TREM2/SLC16A8/HMOX1/LGMN/ANGPT4/HCK/CD99L2/FLT1/CORO1A/MAPK3/SLC7A6/PYCARD/TGFB1/CEACAM8/RPS19/MAG/PIK3CG/WASL/SERPINE1/DOCK8/CXCL12/C1QBP/CCL2/MDK/CD81/SELPLG/TRPV4/PTPN6/MAPK14/GOLPH3/SELENOK/WNT5A/PODXL2/ITGA4/IL1R1/SOS1/CD48/ARTN/CSF…	204
68	SC.ALSvsCtrl	SC	ALSvsCtrl	GO:0002690	positive regulation of leukocyte chemotaxis	49/5810	81/17913	1.89047e-07	1.73005e-05	1.32303e-05	CD74/DAPK2/WNK1/KARS/LGMN/MAPK3/SERPINE1/CXCL12/C1QBP/MDK/TRPV4/MAPK14/WNT5A/CCR2/NCKAP1L/EDN3/TNFSF14/CCR7/RAC2/MOSPD2/SWAP70/DYSF/IL6/MSTN/XCL1/CXCL14/PLA2G7/ADAM17/CXCL13/IL6R/CCR1/F2RL1/IL12A/CXCL10/C3AR1/AKIRIN1/CMKLR1/ANO6/CXCR2/CAMK1D/C5AR1/STK39/AIF1/GPSM3/HMGB1/LGALS9/CXCL8/S100A7/ZNF580	49
69	SC.ALSvsCtrl	SC	ALSvsCtrl	GO:0008360	regulation of cell shape	68/5810	124/17913	2.04625e-07	1.84548e-05	1.41131e-05	FGR/FYN/HEXB/WDR1/MARK2/FERMT2/DLG1/ARHGAP15/EPB41L3/ZMPSTE24/ICAM1/EZR/BAMBI/HCK/CORO1A/ARHGEF18/MYH14/HPN/CCL2/BVES/GNA13/FGD3/KDR/CDC42EP1/MKLN1/DIAPH1/ANXA1/ITGA7/ERMN/ANXA7/WDPCP/RASA1/FGD2/ARHGAP18/MSN/FAM171A1/GAS2/CDC42EP2/TAOK2/KIT/EPB41/ITGB2/S100B/FMNL3/PDPN/SPTA1/PLXNB1/DLC1/BRWD3/EPB42/PTK2/P2RY1/SEMA3E/SLC26A5/CDC42EP4/CSF1R/FMNL1/ARAP1/SEMA4D/PARVB/PRPF40A/PLXNB2/PARVA/LPAR1/LST1/A…	68
70	SC.ALSvsCtrl	SC	ALSvsCtrl	GO:0050817	coagulation	154/5810	337/17913	2.08883e-07	1.85697e-05	1.42009e-05	ENPP4/SLC4A1/PRKAR2B/ITGA2B/FYN/PLAUR/WAS/EHD2/VCL/LCP2/DTNBP1/PIK3CB/GNA15/TSPAN32/PRKCQ/RAB27A/LMAN1/CAPZB/FAP/CEACAM1/CARMIL1/PSEN1/P2RX5/CD59/GP6/GNA11/DOCK9/RCOR1/PABPC4/TYRO3/CBX5/JAK2/P2RX6/MAPK1/ITPK1/CD40/MYL12A/GATA1/MAPK3/PLAT/PIK3CG/HSPB1/SERPINE1/DOCK8/P2RX1/C1QBP/EHD1/VWF/SH2B3/PTPN6/KNG1/PRKAR2A/PROC/PLEK/CAPZA1/MFN2/F3/GNA13/IFNA6/IFNA13/PIK3CA/PLAU/ITPR2/TSPAN8/F2RL3/DOCK6/APOE/R…	154
71	SC.ALSvsCtrl	SC	ALSvsCtrl	GO:0071900	regulation of protein serine/threonine kinase activity	208/5810	479/17913	2.25388e-07	1.97548e-05	1.51072e-05	PRKAR2B/MAP4K3/LTF/MAP4K5/CD74/HGF/DTNBP1/KITLG/PIK3CB/TAB2/EIF2AK2/ATP2B4/WNK1/KARS/RHOA/DRD4/MAP3K13/TSG101/MAP2K7/FGFR1/PSEN1/PTPRC/GSTP1/NOX4/ERP29/CCNK/IRAK3/MUL1/MAP3K20/MAP3K1/SIRT1/JAK2/ABL1/MAPK1/FBXO7/TAB1/CD40/STK4/BIRC7/TRIB3/FLT1/MAPK3/PYCARD/CSK/RIPK2/MAP4K1/TGFB1/RASIP1/PIK3CG/HSPB1/PRKAG2/TGFBR1/CCNY/CDK5RAP3/LAMTOR3/CHORDC1/HIPK3/MADD/CD81/GTF2H1/SH2B3/PTPN6/TPD52L1/SASH1/MAPK14/…	208
72	SC.ALSvsCtrl	SC	ALSvsCtrl	GO:0050714	positive regulation of protein secretion	122/5810	256/17913	2.47435e-07	2.13859e-05	1.63546e-05	FGR/CFTR/CD38/NADK/ISL1/TM7SF3/KARS/PRKCZ/VPS35/SRI/PTPN23/AACS/C1QTNF3/MAVS/EZR/TGFB2/TREM2/JAK2/ABL1/HIF1A/TLR8/SYTL4/MAPK3/PYCARD/STX4/RIPK2/GSDMD/KCNN4/TGFB1/CD33/GCK/PPP3CB/CRTAM/PANX1/MDK/EXPH5/TRPV4/MAPK14/GOLPH3/SEC24A/SELENOK/WNT5A/IFIH1/WLS/TGFB3/CD274/SERP1/TARDBP/TRIM6/LRP1/PFKFB2/SOX4/FFAR1/POSTN/PTPN22/HAVCR2/IL6/IL10/TLR4/IL33/TLR2/CASP1/RBP4/NLRP12/GOLPH3L/TSLP/GLUD1/ANKRD1/TCF7L2…	122
73	SC.ALSvsCtrl	SC	ALSvsCtrl	GO:1904375	regulation of protein localization to cell periphery	63/5810	113/17913	2.56186e-07	2.1839e-05	1.6701e-05	ITGA3/PRKCZ/GRIPAP1/DLG1/GPC4/STX7/EZR/SORBS1/TREM2/VTI1B/STX4/CSK/RAB11A/TGFB1/RAB11FIP2/TMEM59/RAP1A/VAMP8/RHOQ/PLS1/LYPLA1/GPSM2/RAMP3/LRP1/GNAI1/ARHGEF16/PPFIA1/LGALS3/VPS4A/EPHB2/NUMB/NUMA1/PDPK1/NKD2/DAB2/MMP14/APPL1/RER1/LDLRAP1/EPB41/SQSTM1/AP2M1/PRKCI/LZTFL1/ARF6/STX3/AR/PTPN9/STX8/KIF5B/PRKCE/HRAS/DPP10/RHOG/GPC6/CIB1/STAC3/SAPCD2/NHLRC1/EFCAB7/RACK1/RANGRF/GBP1	63
74	SC.ALSvsCtrl	SC	ALSvsCtrl	GO:0051249	regulation of lymphocyte activation	178/5810	401/17913	2.88377e-07	2.42509e-05	1.85455e-05	CD38/CD4/BTK/HFE/FYN/TYROBP/CD22/CD6/CD74/RUNX3/PRKCQ/RHOA/PRKCZ/CBFB/NCK2/FCGR2B/DLG1/PAG1/ITCH/CEACAM1/MEF2C/PTPRC/CD209/EFNB1/TYRO3/IL12RB1/ABL1/FBXO7/RHBDD3/CD40/NFATC2/SMAD7/ATP11C/TNFSF13B/CORO1A/PYCARD/CSK/CD276/RIPK2/IL7/RASAL3/EBI3/TGFB1/AHR/TNFSF8/DOCK8/ZMIZ1/CCL2/NSD2/MDK/CD81/PTPN6/VNN1/DUSP22/SELENOK/CD86/LOXL3/ID2/SOS1/CD274/HSPH1/CD80/MAPK8IP1/CCR2/PIK3CA/SASH3/SHLD2/INHBA/NCKAP1L/…	178
75	SC.ALSvsCtrl	SC	ALSvsCtrl	GO:0002793	positive regulation of peptide secretion	129/5810	275/17913	3.43567e-07	2.85069e-05	2.18002e-05	FGR/CFTR/CD38/NADK/HFE/ISL1/TM7SF3/KARS/PRKCZ/VPS35/SRI/PTPN23/AACS/C1QTNF3/MAVS/EZR/TGFB2/TREM2/JAK2/ABL1/HIF1A/TLR8/SYTL4/MAPK3/PYCARD/STX4/RIPK2/GSDMD/KCNN4/TGFB1/CD33/GCK/PPP3CB/CRTAM/PANX1/MDK/EXPH5/TRPV4/MAPK14/GOLPH3/SEC24A/SELENOK/WNT5A/IFIH1/WLS/TGFB3/CD274/SERP1/TARDBP/TRIM6/LRP1/PFKFB2/SOX4/FFAR1/POSTN/PTPN22/HAVCR2/IL6/IL10/TLR4/IL33/TLR2/CASP1/RBP4/NLRP12/GOLPH3L/ILDR1/TSLP/GLUD1/ANK…	129
76	SC.ALSvsCtrl	SC	ALSvsCtrl	GO:0030595	leukocyte chemotaxis	94/5810	188/17913	3.96735e-07	3.24853e-05	2.48426e-05	CD74/DAPK2/WNK1/SLC12A2/KARS/TGFB2/LGMN/FLT1/CORO1A/MAPK3/RPS19/PIK3CG/SERPINE1/CXCL12/C1QBP/CCL2/MDK/TRPV4/MAPK14/WNT5A/CSF3R/CCR2/CXCR4/NCKAP1L/EDN3/TNFSF14/CCR7/RAC2/MOSPD2/MPP1/LGALS3/SWAP70/VAV3/ANXA1/DYSF/EDNRB/IL6/IL10/CH25H/MSTN/VAV1/TRPM2/XCL1/LYST/CXCL14/PLA2G7/PTPRO/ADAM17/CXCL13/KIT/SLAMF8/ITGB2/IL6R/CCR5/TAFA4/CCR1/F2RL1/SYK/JAM3/IL12A/CXCL10/CXCL11/S1PR1/PIK3CD/C3AR1/IL16/AKIRIN1/CM…	94
77	SC.ALSvsCtrl	SC	ALSvsCtrl	GO:0002224	toll-like receptor signaling pathway	77/5810	147/17913	4.13037e-07	3.33809e-05	2.55275e-05	SARM1/BTK/LTF/NR1H3/CYBA/TAB2/CASP8/UBE2D1/IRAK3/ESR1/TYRO3/MAP3K1/TAB1/LGMN/NFKBIA/TLR8/RIPK2/CACTIN/PTPRS/RAB11FIP2/UBE2D3/UNC93B1/BIRC2/MAPKAPK3/RTN4/TRAF3/RFTN1/IRAK2/PTPN22/HAVCR2/APPL2/TANK/TLR4/CNPY3/RIPK1/TLR2/PDPK1/ARRB2/BCL10/RPS27A/HSPD1/LY96/PIK3AP1/APPL1/TAB3/COLEC12/ITGB2/S100A1/LRRC14/CTSS/OTUD4/F2RL1/TLR3/CTSB/HSP90B1/CD300A/FADD/ITGAM/CD14/PRKCE/TLR1/TLR6/RPS6KA3/CD300LF/TLR5/TLR…	77
78	SC.ALSvsCtrl	SC	ALSvsCtrl	GO:0071222	cellular response to lipopolysaccharide	89/5810	176/17913	4.24358e-07	3.38562e-05	2.5891e-05	UPF1/LTF/CD6/NR1H3/VIM/RHOA/MEF2C/GSTP1/ICAM1/ABL1/MAPK1/TSPO/CTSG/NFKBIA/CD40/HCK/MAPK3/PYCARD/RIPK2/NFKBIB/CACTIN/TGFB1/SERPINE1/CCL2/HDAC5/SASH1/MAPK14/LY86/WNT5A/PLSCR4/KMO/ASS1/TRIM5/CD180/IRAK2/PTPN22/CDC73/HAVCR2/CDK4/EDNRB/IL6/IL10/TLR4/TLR2/CASP1/CARD16/BCL10/TRIM41/LCN2/ANKRD1/PDCD4/IL18/BMP6/LY96/CDK19/ADAMTS13/CCR5/NLRP3/CAPN2/ZC3H12A/NOS3/ABCA1/AXL/PRDX2/ADAM9/IL12A/CXCL10/PTAFR/CD14…	89
79	SC.ALSvsCtrl	SC	ALSvsCtrl	GO:0016482	cytosolic transport	74/5810	140/17913	4.33422e-07	3.41416e-05	2.61093e-05	SPAG9/TBC1D23/KIF1B/MON2/EVI5/VPS35/RNF126/RAB7A/PTPN23/ERC1/MTMR2/SNX5/KIF16B/EZR/MAPK1/ARFRP1/EEA1/CORO1A/MAPK3/TMEM87A/TBC1D17/ANKRD27/WDR91/SNX8/RIC1/RGP1/VPS29/SNX3/CHMP3/RAB29/ARL1/VPS26A/BECN1/KIF1C/SNX6/KIF1A/RBSN/TBC1D14/SORT1/STX6/GCC2/SORL1/ACTR2/DNAJC13/AP1AR/DOP1B/MSN/SNX12/VPS26B/VTI1A/DAB2/KIF5A/TRIM46/RHOBTB3/RILP/TBC1D10B/STX8/KIF5B/TBC1D10C/UBE2O/MYO1D/PHETA2/BET1L/DENND5A/ANKFY…	74
80	SC.ALSvsCtrl	SC	ALSvsCtrl	GO:0050863	regulation of T cell activation	141/5810	307/17913	4.68783e-07	3.64655e-05	2.78864e-05	CD4/HFE/FYN/CD6/CD74/RUNX3/PRKCQ/RHOA/PRKCZ/CBFB/NCK2/FCGR2B/DLG1/PAG1/ITCH/CEACAM1/PTPRC/CD209/EFNB1/IL12RB1/ABL1/NFATC2/SMAD7/TNFSF13B/CORO1A/PYCARD/CSK/CD276/RIPK2/IL7/RASAL3/EBI3/TGFB1/TNFSF8/DOCK8/ZMIZ1/CCL2/MDK/CD81/PTPN6/VNN1/DUSP22/SELENOK/CD86/LOXL3/SOS1/CD274/HSPH1/CD80/MAPK8IP1/CCR2/PIK3CA/SASH3/NCKAP1L/BTN2A2/TNFSF14/CCR7/ZBTB1/RAC2/TWSG1/RIPK3/IDO1/LGALS3/FLOT2/SPINK5/PTPN22/IL6ST/IL…	141
81	SC.ALSvsCtrl	SC	ALSvsCtrl	GO:0007229	integrin-mediated signaling pathway	54/5810	94/17913	4.96525e-07	3.81466e-05	2.9172e-05	FGR/ITGAL/ITGA3/ITGA2B/TYROBP/FUT8/CUL3/BCAR1/TSPAN32/FERMT2/ITGA8/CEACAM1/ITGB5/COL16A1/ITGA6/ABL1/HCK/TIMP1/ERBIN/ITGA4/LOXL3/PLEK/ITGB1BP1/PLP1/VAV3/CD63/ITGA7/TEC/CCM2/TLN1/ITGAV/SEMA7A/ITGAX/VAV1/ADAM15/FERMT3/DOCK1/ADAMTS1/ITGAD/FCER1G/ITGB2/ADAMTS13/ITGA2/SYK/ADAM9/PTK2/ITGAM/RCC2/PRKD1/CD47/FLNA/SRC/ITGA1/ITGB3	54
82	SC.ALSvsCtrl	SC	ALSvsCtrl	GO:0014066	regulation of phosphatidylinositol 3-kinase signaling	64/5810	117/17913	5.20946e-07	3.95347e-05	3.02336e-05	FGR/FYN/HGF/PIK3CB/ERBB3/PPP2R5B/FGFR1/PPP2R5C/CEACAM1/TGFB2/SIRT1/JAK2/MAPK1/PPP1R16B/FLT1/MAPK3/MAZ/PIK3CG/UNC5B/GAB1/CBL/PTPN6/PDGFRB/PIK3CA/FLT3/STAMBP/BTN2A2/HCST/BECN1/KDR/PRR5L/AGT/SERPINE2/CEP55/NTRK3/PIK3R5/HAX1/NTRK2/IL18/PIP4K2A/FBXL2/ANGPT1/PIK3AP1/KIT/NCF1/PLXNB1/F2RL1/NKX3-1/PTK2/PIK3CD/PTEN/RASGRP1/ERBB4/HCLS1/F2R/PIP5K1C/ENTPD5/EPOR/SEMA4D/SRC/PDGFA/LYN/PIP4K2B/CSF3	64
83	SC.ALSvsCtrl	SC	ALSvsCtrl	GO:0000183	chromatin silencing at rDNA	28/5810	39/17913	5.39121e-07	4.04211e-05	3.09114e-05	SIRT2/SIRT1/SUV39H1/RRP8/MBD2/HIST1H4H/H3F3A/PHF8/HIST1H4J/PHF2/HIST1H4F/HIST1H4B/HIST2H4B/HIST1H3I/HIST1H4C/HIST2H3C/HIST2H4A/HIST2H3A/HIST1H4D/HIST1H3F/HIST1H3G/HIST1H3B/HIST1H3C/HIST1H4K/HIST1H4L/HIST1H4A/HIST1H4I/HIST1H3A	28
84	SC.ALSvsCtrl	SC	ALSvsCtrl	GO:0050670	regulation of lymphocyte proliferation	98/5810	199/17913	5.62424e-07	4.16662e-05	3.18636e-05	CD38/CD4/BTK/TYROBP/CD22/CD6/CD74/PRKCQ/NCK2/FCGR2B/DLG1/ITCH/MEF2C/PTPRC/CD209/EFNB1/IL12RB1/CD40/NFATC2/TNFSF13B/CORO1A/PYCARD/CD276/RIPK2/IL7/RASAL3/EBI3/TGFB1/AHR/TNFSF8/CD81/PTPN6/SELENOK/SOS1/CD274/MAPK8IP1/CCR2/SASH3/NCKAP1L/BTN2A2/RAC2/TWSG1/RIPK3/IDO1/LGALS3/VAV3/PTPN22/IL6ST/IL2RA/ANXA1/HAVCR2/GPNMB/IL6/IL10/TLR4/LRRC32/XCL1/TNFRSF21/RPS3/ATM/IL18/SH3RF1/VSIG4/NCK1/CD1D/ZBTB7B/VCAM1/TGF…	98
85	SC.ALSvsCtrl	SC	ALSvsCtrl	GO:1903037	regulation of leukocyte cell-cell adhesion	136/5810	295/17913	5.72818e-07	4.1937e-05	3.20707e-05	CD4/HFE/FYN/CD6/CD74/RUNX3/CD44/WNK1/PRKCQ/RHOA/PRKCZ/CBFB/NCK2/FCGR2B/DLG1/ITCH/CEACAM1/PTPRC/ICAM1/CD209/EFNB1/IL12RB1/SMAD7/TNFSF13B/CORO1A/NFAT5/PYCARD/CSK/CD276/RIPK2/IL7/RASAL3/EBI3/TGFB1/DOCK8/CXCL12/ZMIZ1/CCL2/MDK/CD81/PTPN6/VNN1/DUSP22/SELENOK/CD86/ITGA4/LOXL3/NR4A3/CD274/HSPH1/CD80/CCR2/PIK3CA/SASH3/NCKAP1L/BTN2A2/TNFSF14/CCR7/ZBTB1/TWSG1/ASS1/IDO1/LGALS3/FLOT2/PTPN22/IL6ST/IL2RA/ETS1/A…	136
86	SC.ALSvsCtrl	SC	ALSvsCtrl	GO:0034329	cell junction assembly	104/5810	214/17913	5.79916e-07	4.1963e-05	3.20906e-05	SNAI2/VCL/ARHGAP6/VMP1/LIMCH1/COL17A1/RHOA/ROCK1/CBFB/TESK2/MAP4K4/WDR1/ACTN1/FERMT2/DLG1/ACTN2/TNS1/OPHN1/EPB41L3/COL16A1/CTTN/TRIP6/ITGA6/SORBS1/ABL1/PPM1F/SH3BP1/SMAD7/ARHGEF7/CORO2B/CNTNAP1/CORO1C/TRPV4/DUSP22/ECT2/EPB41L5/STRN/RAP1A/CAPZA1/ITGB1BP1/LRP1/PARD6B/RAP1B/KDR/FLNC/AFDN/ACTN4/CRB3/PATJ/DSG1/APC/AGT/TLN1/ACVRL1/PDPK1/BCAS3/RAB13/WDPCP/PKP4/PHLDB2/PTPRJ/TAOK2/PTPRO/GJA1/PTPRK/MARVELD…	104
87	SC.ALSvsCtrl	SC	ALSvsCtrl	GO:0042063	gliogenesis	132/5810	285/17913	6.09465e-07	4.35943e-05	3.33381e-05	SOX8/TMEM98/PAX6/ADAM22/RNF10/VIM/GRN/HEXB/ERBB3/RHOA/SIRT2/WDR1/PSEN1/LRP2/NFE2L1/GSTP1/TGFB2/TREM2/ABL1/MAPK1/SOX10/PICK1/SUN2/TSPO/PRMT5/DICER1/E2F1/MAPK3/FA2H/METRN/CSK/NDRG1/ARHGEF10/TGFB1/MAG/CDK6/PTPRZ1/RHEB/ASPA/CCL2/CNTNAP1/AREG/MDK/SOX6/CSPG5/RTN4/ID2/EPHA4/CLU/CCR2/CXCR4/CDKN2C/LRP1/PLP1/SOX4/MYRF/NKX2-2/LDLR/PPARG/MATN2/KRAS/IL6ST/P2RX4/SERPINE2/IL6/BIN1/TLR4/IL33/TLR2/ZNF365/NTRK3/AP…	132
88	SC.ALSvsCtrl	SC	ALSvsCtrl	GO:0010001	glial cell differentiation	103/5810	212/17913	6.66421e-07	4.71266e-05	3.60394e-05	SOX8/TMEM98/PAX6/ADAM22/VIM/GRN/ERBB3/RHOA/SIRT2/WDR1/PSEN1/NFE2L1/GSTP1/TREM2/ABL1/MAPK1/SOX10/PICK1/PRMT5/DICER1/MAPK3/FA2H/METRN/CSK/NDRG1/ARHGEF10/TGFB1/MAG/CDK6/PTPRZ1/RHEB/ASPA/CNTNAP1/MDK/SOX6/CSPG5/ID2/EPHA4/CLU/CXCR4/CDKN2C/LRP1/PLP1/SOX4/MYRF/NKX2-2/LDLR/PPARG/KRAS/IL6ST/SERPINE2/IL6/BIN1/TLR4/TLR2/ZNF365/NTRK3/APP/DUSP10/GPR17/METTL14/TNFRSF21/TTBK1/NFIB/NTRK2/NKX6-2/TENM4/DUSP15/LGI4/…	103
89	SC.ALSvsCtrl	SC	ALSvsCtrl	GO:0002831	regulation of response to biotic stimulus	73/5810	139/17913	7.16354e-07	4.98348e-05	3.81104e-05	TSPAN6/LTF/GRN/CYBA/PUM2/TSPAN32/SIRT2/FAM3A/PVR/TIGAR/ITCH/CEACAM1/ZMPSTE24/MAVS/MUL1/IL12RB1/RNF125/MAPK3/PYCARD/RIPK2/CACTIN/C1QBP/DHX58/CRTAM/BIRC2/SASH1/TRIM38/LY86/SELENOK/CD274/TRIM6/FGL2/EIF2AK4/TRAF3/TRIM5/SYT11/SPINK5/CD180/IL2RA/PUM1/HAVCR2/DDX60/CARD16/PARP9/SIGLEC11/HSPD1/BMP6/LY96/DTX3L/ZC3H12A/IL15/F2RL1/CGAS/HTRA1/PRDX2/IL12A/SIN3A/TRIB1/RNF26/ELMOD2/NPLOC4/IFNLR1/PCBP2/UNC13B/MIC…	73
90	SC.ALSvsCtrl	SC	ALSvsCtrl	GO:0043406	positive regulation of MAP kinase activity	118/5810	250/17913	7.20735e-07	4.98348e-05	3.81104e-05	MAP4K3/MAP4K5/CD74/HGF/KITLG/PIK3CB/TAB2/EIF2AK2/KARS/DRD4/MAP3K13/MAP2K7/FGFR1/PSEN1/PTPRC/NOX4/ERP29/MUL1/MAP3K20/MAP3K1/JAK2/MAPK1/TAB1/CD40/BIRC7/FLT1/MAPK3/CSK/RIPK2/MAP4K1/TGFB1/PIK3CG/TGFBR1/LAMTOR3/MADD/CD81/TPD52L1/SASH1/MAPK14/GHR/PDGFRB/WNT5A/MAPKAPK3/EPHA4/LAMTOR2/GADD45A/TGFB3/AVPI1/CXCR4/FLT3/EDN3/GADD45G/GDF15/MAP3K10/DUSP9/KRAS/IRAK2/KIDINS220/TAOK3/MDFIC/DBNL/TLR4/RIPK1/DUSP5/PLC…	118
91	SC.ALSvsCtrl	SC	ALSvsCtrl	GO:0032944	regulation of mononuclear cell proliferation	98/5810	200/17913	7.53895e-07	5.15548e-05	3.94258e-05	CD38/CD4/BTK/TYROBP/CD22/CD6/CD74/PRKCQ/NCK2/FCGR2B/DLG1/ITCH/MEF2C/PTPRC/CD209/EFNB1/IL12RB1/CD40/NFATC2/TNFSF13B/CORO1A/PYCARD/CD276/RIPK2/IL7/RASAL3/EBI3/TGFB1/AHR/TNFSF8/CD81/PTPN6/SELENOK/SOS1/CD274/MAPK8IP1/CCR2/SASH3/NCKAP1L/BTN2A2/RAC2/TWSG1/RIPK3/IDO1/LGALS3/VAV3/PTPN22/IL6ST/IL2RA/ANXA1/HAVCR2/GPNMB/IL6/IL10/TLR4/LRRC32/XCL1/TNFRSF21/RPS3/ATM/IL18/SH3RF1/VSIG4/NCK1/CD1D/ZBTB7B/VCAM1/TGF…	98
92	SC.ALSvsCtrl	SC	ALSvsCtrl	GO:1990778	protein localization to cell periphery	128/5810	276/17913	8.21339e-07	5.55565e-05	4.2486e-05	SLC4A1/ITGA3/EHD2/KIF1B/TNFRSF1A/PRKCZ/ROCK1/GRIPAP1/VPS35/DLG1/GPC4/ACTN2/STX7/EPB41L3/EFR3B/TMED2/TESC/EZR/SORBS1/TREM2/TSPAN15/VTI1B/SEC23A/ARFRP1/NUBP1/GGA2/STX4/CSK/RAB11A/TGFB1/RAB11FIP2/LGI1/RAB34/CD81/GOLPH3/TMEM59/RAP1A/RAB29/VAMP8/ITGB1BP1/RHOQ/PLS1/LYPLA1/GPSM2/RAMP3/LRP1/GNAI1/AFDN/CRB3/ARHGEF16/CLIP1/PPFIA1/LGALS3/EFR3A/RAMP1/FLOT2/VPS4A/EPHB2/NUMB/MAP7/DENND4C/KIF13A/NUMA1/ARL3/PDPK…	128
93	SC.ALSvsCtrl	SC	ALSvsCtrl	GO:0050870	positive regulation of T cell activation	97/5810	198/17913	8.66725e-07	5.7996e-05	4.43516e-05	CD4/FYN/CD6/CD74/RUNX3/PRKCQ/RHOA/PRKCZ/CBFB/NCK2/PTPRC/CD209/EFNB1/IL12RB1/TNFSF13B/CORO1A/PYCARD/CSK/CD276/RIPK2/IL7/RASAL3/EBI3/TGFB1/DOCK8/ZMIZ1/CCL2/MDK/CD81/PTPN6/VNN1/SELENOK/CD86/CD274/HSPH1/CD80/CCR2/PIK3CA/SASH3/NCKAP1L/BTN2A2/TNFSF14/CCR7/ZBTB1/FLOT2/IL6ST/IL2RA/ANXA1/HAVCR2/IL6/PDPK1/VAV1/BCL10/XCL1/DUSP10/HSPD1/PAK1/RPS3/IL18/TNFRSF14/NCK1/CD1D/RUNX1/ZBTB7B/VCAM1/NLRP3/TGFBR2/SPTA1/I…	97
94	SC.ALSvsCtrl	SC	ALSvsCtrl	GO:0006066	alcohol metabolic process	152/5810	339/17913	1.01572e-06	6.72429e-05	5.1423e-05	DPM1/NFYA/CFTR/CYP51A1/MTMR7/OSBPL5/DKK3/LIMA1/MSMO1/AKR7A2/SOAT1/SPHK2/IDI1/INPP5A/ALDH3A2/DHRS9/FGFR1/LIPE/FDFT1/NFE2L1/REST/AKR1B1/MTMR2/SCD/SPTLC2/ITPK1/LMF1/SQLE/ASAH1/ERLIN1/MINPP1/KPNB1/GALK1/SC5D/CHKA/MVK/ALDH2/HMGCS1/HMGCR/SCAP/CLCN2/GPD2/ACADL/PLCD4/PLEK/SPR/DHCR24/PARK7/AKR1A1/TTR/NPC2/GPAM/ACAT2/NFYB/RDH10/LRAT/OCRL/PLCG1/PCK1/TRERF1/INSIG2/IPPK/SRD5A3/APOL2/LDLR/APOE/APOC1/ACSS2/ACLY…	152
95	SC.ALSvsCtrl	SC	ALSvsCtrl	GO:0022407	regulation of cell-cell adhesion	171/5810	389/17913	1.04344e-06	6.83506e-05	5.22701e-05	CD4/HFE/FYN/CD6/SNAI2/CD74/RUNX3/CD44/WNK1/PTPRU/PRKCQ/RHOA/PRKCZ/CBFB/NCK2/FCGR2B/DLG1/PTPN23/ITCH/CEACAM1/PTPRC/CEACAM6/FXYD5/ICAM1/CD209/EFNB1/ITGA6/JAK2/IL12RB1/ABL1/PPM1F/CCM2L/SMAD7/TNFSF13B/CORO1A/NFAT5/PYCARD/CSK/CD276/RIPK2/IL7/RASAL3/EBI3/TGFB1/DOCK8/CXCL12/ZMIZ1/CCL2/MDK/CD81/TRPV4/SH2B3/PTPN6/MAPK14/MDGA1/VNN1/DUSP22/SELENOK/CD86/WNT5A/EPB41L5/ITGA4/LOXL3/NR4A3/EPCAM/CD274/HSPH1/CD80/…	171
96	SC.ALSvsCtrl	SC	ALSvsCtrl	GO:0006909	phagocytosis	140/5810	308/17913	1.05993e-06	6.87078e-05	5.25433e-05	FGR/ITGAL/FYN/TYROBP/WAS/SLC11A1/NR1H3/MSR1/PIK3CB/CYBA/ATG5/NCKAP1/RAB27A/FCGR2B/RAB7A/DNM2/PTPRC/TYRO3/TREM2/ABL1/MAPK1/SH3BP1/NCF4/HCK/SRPX/CORO1A/MAPK3/PYCARD/CSK/TGFB1/CEACAM4/WASL/RAB11FIP2/CCL2/RAB34/CORO1C/BIN2/ARPC3/SNX3/ACTR3/WIPF1/RAP1A/NCF2/MESD/PIK3CA/ANXA11/WIPF3/NCKAP1L/LRP1/PLCG1/C3/BECN1/TMEM175/LDLR/PPARG/SYT11/VAV3/DOCK2/ANXA1/DYSF/APPL2/ABI1/TLR4/TLR2/MYO7A/ACTR2/ITGAV/RAB20/M…	140
97	SC.ALSvsCtrl	SC	ALSvsCtrl	GO:0032386	regulation of intracellular transport	175/5810	400/17913	1.13452e-06	7.27845e-05	5.56609e-05	FGR/FYN/AKAP8L/EHD2/GAB2/APBA2/DTNBP1/C12orf4/PPP1R12A/SPHK2/CD84/GRIPAP1/PFN2/CSNK2A2/PTGS2/LMAN1/GTSE1/PTPN23/STXBP2/ACTN2/RAPGEF3/PSEN1/GSK3B/MTMR2/MMP24-AS1-EDEM2/EDEM2/MAVS/EZR/SH3GLB1/MAPK1/NEFH/HMOX1/PPM1A/CHRNA4/MYLK2/SYP/FMR1/MAPK3/ZFAND1/OAZ1/TGFB1/GSK3A/ABCA2/GIT1/FBXL20/P2RX1/UBE2D3/ZPR1/EHD1/CD81/MAPK14/RAB23/BVES/SNX3/WWC1/ECT2/NCBP2/CSPG5/DNAJC27/REEP6/HTRA2/CHMP3/RAB3GAP1/SCP2/PAR…	175
98	SC.ALSvsCtrl	SC	ALSvsCtrl	GO:0070663	regulation of leukocyte proliferation	103/5810	214/17913	1.1624e-06	7.38121e-05	5.64467e-05	CD38/CD4/BTK/TYROBP/CD22/CD6/CD74/KITLG/PRKCQ/NCK2/FCGR2B/DLG1/ITCH/MEF2C/PTPRC/GSTP1/CD209/EFNB1/IL12RB1/CD40/NFATC2/TNFSF13B/CORO1A/PYCARD/CD276/RIPK2/IL7/RASAL3/EBI3/TGFB1/AHR/TNFSF8/CD81/PTPN6/SELENOK/SOS1/CD274/MAPK8IP1/CCR2/SASH3/NCKAP1L/BTN2A2/RAC2/TWSG1/RIPK3/BST2/IDO1/LGALS3/VAV3/PTPN22/IL6ST/IL2RA/ANXA1/HAVCR2/GPNMB/IL6/IL10/TLR4/LRRC32/XCL1/TNFRSF21/RPS3/ATM/IL18/HHEX/SH3RF1/VSIG4/NCK1…	103
99	SC.ALSvsCtrl	SC	ALSvsCtrl	GO:0043410	positive regulation of MAPK cascade	212/5810	499/17913	1.1866e-06	7.38419e-05	5.64695e-05	MAPK8IP2/CD4/MAP4K3/MAP4K5/CD74/HGF/RB1CC1/CD44/FLT4/KITLG/PIK3CB/TAB2/EIF2AK2/HIPK2/KARS/FGFR2/PRKCZ/ROCK1/FGFR3/DRD4/FCGR2B/PDE8A/MAP3K13/SEMA3A/TRAF4/MAP2K7/FGFR1/FGF20/PSEN1/PTPRC/NOX4/ERP29/ICAM1/MUL1/MAP3K20/TGFB2/MAP3K1/TREM2/JAK2/ABL1/MAPK1/TAB1/CD40/DOK5/BIRC7/RASSF2/FLT1/MAPK3/PYCARD/CSK/RIPK2/MAP4K1/TGFB1/PIK3CG/TGFBR1/LAMTOR3/MADD/CD81/TRPV4/LTBR/TPD52L1/SASH1/MAPK14/GHR/HMGCR/WWC1/PD…	212
100	SC.ALSvsCtrl	SC	ALSvsCtrl	GO:0050878	regulation of body fluid levels	212/5810	499/17913	1.1866e-06	7.38419e-05	5.64695e-05	ENPP4/CFTR/SLC4A1/PRKAR2B/ITGA2B/FYN/PLAUR/WAS/EHD2/NR1H3/VCL/LCP2/DTNBP1/PIK3CB/CYBA/ATG5/WNK1/GNA15/TSPAN32/PRKCQ/ELOVL1/RAB27A/LMAN1/CAPZB/FAP/ADCY2/CEACAM1/CARMIL1/P2RX5/NCOA1/CD59/AKR1B1/GP6/GNA11/DOCK9/RCOR1/PABPC4/TYRO3/UPRT/CBX5/JAK2/P2RX6/MAPK1/ITPK1/HIF1A/CD40/MYL12A/GATA1/MAPK3/FA2H/CORO2B/RAB11A/PLAT/KCNN4/PIK3CG/HSPB1/SERPINE1/DOCK8/RAB11FIP2/P2RX1/C1QBP/EHD1/VWF/TRPV4/SH2B3/OAS2/PTP…	212
101	SC.ALSvsCtrl	SC	ALSvsCtrl	GO:0051648	vesicle localization	125/5810	270/17913	1.22981e-06	7.57735e-05	5.79466e-05	APBA2/TBC1D23/CUL3/DTNBP1/TRAPPC3/KIF1B/PRKCZ/GRIPAP1/RAB27A/PFN2/LMAN1/DNM2/RIMS1/PSEN1/CADPS2/GSK3B/CD59/TMED2/SNAP23/CNIH1/SEC23A/CTSZ/CHRNA4/ASIP/SYNDIG1/SYP/FMR1/AP3B2/RAB11A/BLOC1S6/BET1/PIK3CG/WASL/GIT1/FBXL20/P2RX1/GOSR2/AREG/CTSC/LIN7A/SEC24A/CSPG5/ITGA4/MLPH/RAB3GAP1/RAP1A/KLHL12/MREG/LRMP/CNR1/WDR11/GIPC1/RAP1B/KIF1C/KIF1A/ACTN4/STARD3/TOR1A/KIF13A/MYO7A/FNBP1L/RAB1A/AP1AR/SEC31A/VAMP1…	125
102	SC.ALSvsCtrl	SC	ALSvsCtrl	GO:0050866	negative regulation of cell activation	92/5810	187/17913	1.30002e-06	7.93141e-05	6.06543e-05	GCLC/BTK/HFE/TYROBP/CD74/RUNX3/NR1H3/GRN/TSPAN32/CD84/CBFB/ADGRF5/FCGR2B/DLG1/ITCH/CEACAM1/PTPRC/CD200/TYRO3/FBXO7/RHBDD3/HMOX1/SMAD7/TGFB1/MDK/SH2B3/PTPN6/DUSP22/LOXL3/ID2/CNR1/CD274/CCR2/INHBA/BTN2A2/TWSG1/LDLR/APOE/IDO1/LGALS3/PTPN22/IL2RA/ANXA1/HAVCR2/SERPINE2/GPNMB/IL10/LRRC32/EMILIN1/XCL1/TNFRSF21/ATM/FER/BANK1/MERTK/SAMSN1/VSIG4/RUNX1/ABR/ZBTB7B/CYGB/MNDA/ZC3H12A/PRKCD/IL31RA/SHH/NOS3/AXL/…	92
103	SC.ALSvsCtrl	SC	ALSvsCtrl	GO:0002221	pattern recognition receptor signaling pathway	96/5810	197/17913	1.3289e-06	8.02891e-05	6.13999e-05	TSPAN6/SARM1/BTK/LTF/NR1H3/CYBA/TAB2/PUM2/CASP8/UBE2D1/ALPK1/ITCH/IRAK3/ESR1/TYRO3/MAP3K1/TAB1/LGMN/NFKBIA/RNF125/TLR8/RIPK2/CACTIN/PTPRS/RAB11FIP2/C1QBP/DHX58/UBE2D3/UNC93B1/BIRC2/ERBIN/MAPKAPK3/IFIH1/RTN4/TRAF3/RFTN1/TRIM5/IRAK2/PTPN22/PUM1/HAVCR2/APPL2/TANK/TLR4/CNPY3/RIPK1/TLR2/DDX60/PDPK1/ARRB2/BCL10/RPS27A/HSPD1/TIFA/OTULIN/LY96/PIK3AP1/APPL1/TAB3/COLEC12/ITGB2/S100A1/LRRC14/CTSS/OTUD4/F2RL…	96
104	SC.ALSvsCtrl	SC	ALSvsCtrl	GO:1901615	organic hydroxy compound metabolic process	212/5810	500/17913	1.40611e-06	8.41368e-05	6.43424e-05	DPM1/NFYA/CFTR/CYP51A1/MTMR7/OSBPL7/CYP24A1/SNAI2/OSBPL5/DKK3/LIMA1/MSMO1/AKR7A2/SOAT1/SPHK2/HAGH/IDI1/INPP5A/VPS35/MAOB/DRD4/OSBPL3/ALDH3A2/DHRS9/FGFR1/TIGAR/LIPE/FDFT1/DCT/LRP2/NFE2L1/REST/AKR1B1/MTMR2/TGFB2/SIRT1/SCD/SPTLC2/LGMN/ITPK1/HIF1A/PLTP/ASIP/LMF1/OCA2/CPQ/SQLE/ASAH1/PIAS4/HPN/MTPN/PRKAG2/ERLIN1/MINPP1/KPNB1/PNPO/GALK1/SC5D/OSBP/CHKA/MVK/ALDH2/HMGCS1/HMGCR/WNT5A/SCAP/CLCN2/GPD2/ACADL/P…	212
105	SC.ALSvsCtrl	SC	ALSvsCtrl	GO:0007015	actin filament organization	146/5810	325/17913	1.44303e-06	8.55236e-05	6.54029e-05	BAIAP2L1/USH1C/SCIN/WAS/TMSB10/CUL3/CAPG/ARHGAP6/LIMA1/BCAR1/NCKAP1/LIMCH1/RHOA/ROCK1/PFN2/NCK2/WDR1/ACTN1/DLG1/ACTN2/RAPGEF3/CARMIL1/ITGB5/CTTN/NOX4/ICAM1/EZR/SORBS1/JAK2/ABL1/PPM1F/SH3BP1/PICK1/HCK/CORO1A/PYCARD/CORO2B/ARHGEF10/MTPN/COBL/WASL/TGFBR1/CXCL12/TRPV4/ARPC3/PHACTR1/WASF1/DPYSL3/ACTR3/WIPF1/PLEK/ALMS1/ARHGEF2/STMN1/PROX1/ITGB1BP1/TGFB3/NCKAP1L/CCR7/RAC2/CGNL1/TMOD2/GDPD2/ACTN4/HIP1R/D…	146
106	SC.ALSvsCtrl	SC	ALSvsCtrl	GO:0007249	I-kappaB kinase/NF-kappaB signaling	118/5810	253/17913	1.52916e-06	8.9773e-05	6.86526e-05	TSPAN6/CD4/BTK/FYN/LTF/CD74/TAB2/SPHK2/CASP8/TNFRSF1A/RHOA/ROCK1/ALPK1/ERC1/GSTP1/ZFAND6/MAVS/MUL1/ESR1/CAPN3/SIRT1/ABL1/HMOX1/TAB1/PPM1A/NFKBIA/CD40/TLR8/PYCARD/RIPK2/HSPB1/BIRC2/LTBR/GOLT1B/TRIM38/WNT5A/ECT2/TRIM62/WLS/TRIM32/NEK6/TRIM25/TNFSF10/UNC5CL/RBCK1/CCR7/SLC44A2/RIPK3/BST2/NDFIP1/TRIM5/TRIM22/IRAK2/TANK/TLR4/RIPK1/TLR2/CASP1/CARD16/PDPK1/NLRP12/BCL10/RPS27A/SLC20A1/TIFA/IRAK1BP1/GJA1/A…	118
107	SC.ALSvsCtrl	SC	ALSvsCtrl	GO:0002695	negative regulation of leukocyte activation	82/5810	163/17913	1.55443e-06	9.04038e-05	6.9135e-05	BTK/HFE/TYROBP/CD74/RUNX3/NR1H3/GRN/TSPAN32/CD84/CBFB/ADGRF5/FCGR2B/DLG1/ITCH/CEACAM1/PTPRC/CD200/TYRO3/FBXO7/RHBDD3/HMOX1/SMAD7/TGFB1/MDK/PTPN6/DUSP22/LOXL3/ID2/CNR1/CD274/CCR2/INHBA/BTN2A2/TWSG1/LDLR/IDO1/LGALS3/PTPN22/IL2RA/ANXA1/HAVCR2/GPNMB/IL10/LRRC32/XCL1/TNFRSF21/ATM/FER/BANK1/MERTK/SAMSN1/VSIG4/RUNX1/ABR/ZBTB7B/MNDA/ZC3H12A/IL31RA/SHH/AXL/PRDX2/CD300A/INPP5D/SOCS6/CEBPB/SOX11/TIGIT/CD300…	82
108	SC.ALSvsCtrl	SC	ALSvsCtrl	GO:0009101	glycoprotein biosynthetic process	137/5810	302/17913	1.57283e-06	9.06273e-05	6.93059e-05	DPM1/POMT2/EXTL3/FUT8/VCAN/SOAT1/ST6GALNAC1/NDST1/MGAT4A/ST6GAL1/LMAN1/SLC35C2/PSEN1/POMGNT1/B4GALT1/MFNG/GATA1/LMF1/XYLT1/UGDH/B3GAT1/ST3GAL4/ST8SIA1/DSE/MAN1A1/UST/B3GAT2/MAN2A1/HBEGF/GOLPH3/ST8SIA4/CSPG5/GALNT3/TRAK2/TMEM59/EDEM3/B4GALT2/MAN1C1/RPN2/B4GALT4/CHST3/AGO2/CHST8/TMTC4/NECAB3/CCR7/SRD5A3/GAL3ST1/MGAT3/GALNT15/MGAT1/RAMP1/TMEM165/ITM2B/CHST12/GALNT5/TET1/BMPR1B/ALG10/ALG10B/PHLDA1/TM…	137
109	SC.ALSvsCtrl	SC	ALSvsCtrl	GO:0050808	synapse organization	172/5810	394/17913	1.64692e-06	9.40253e-05	7.19045e-05	SEMA3F/ARHGAP33/ITGA3/CDKL5/FYN/TNC/NGEF/RHOA/GRIPAP1/SDK2/VPS35/PFN2/ADGRL1/ACTN1/FCGR2B/DLG1/GPC4/CTTNBP2/OPHN1/PSEN1/MEF2C/REST/SSH1/CTTN/MTMR2/LZTS3/NRCAM/HDAC6/ABL1/PICK1/NEFH/LGMN/SYNDIG1/NDRG1/DMPK/PTPRS/WASL/ABHD17B/NRXN2/IL10RA/NECTIN1/MAPK14/MDGA1/WASF1/WNT5A/EIF4G1/TANC1/EPHA4/RAB29/MESD/NRP2/C3/LRFN3/FLRT1/ARHGAP22/ABHD17A/APOE/LRRC4B/EPHB2/CAMK1/CAPRIN1/DOCK10/DBNL/ABHD17C/IL10/TLR2/…	172
110	SC.ALSvsCtrl	SC	ALSvsCtrl	GO:0006979	response to oxidative stress	190/5810	442/17913	1.6792e-06	9.49972e-05	7.26477e-05	GCLC/CD38/MGST1/BTK/FYN/HGF/GCLM/VRK2/FUT8/RRM2B/CYBA/GUCY1B1/NDUFB4/SIRT2/PDE8A/PTGS2/DNM2/SESN1/PSEN1/NFE2L1/REST/GSTP1/SLC25A24/NOX4/MMP2/GNAO1/SLC23A2/HDAC6/PTGS1/SIRT1/JAK2/ABL1/MAPK1/FBXO7/HMOX1/NCF4/HIF1A/APEX1/SGK2/CHRNA4/MAP1LC3A/ADNP2/STK24/MAPK3/STX4/GSR/PPP2CB/PON2/HSPB1/NUDT1/PLEKHA1/PPIF/AREG/STX2/NCOA7/SOD2/VNN1/H2AFY/PDGFRB/SELENOK/ECT2/HTRA2/LANCL1/TPO/DHCR24/GPX7/PARK7/NCF2/PRDX…	190
111	SC.ALSvsCtrl	SC	ALSvsCtrl	GO:0032388	positive regulation of intracellular transport	98/5810	203/17913	1.76552e-06	9.89807e-05	7.5694e-05	FGR/FYN/EHD2/GAB2/SPHK2/CSNK2A2/PTGS2/GTSE1/PTPN23/ACTN2/RAPGEF3/PSEN1/GSK3B/MTMR2/MMP24-AS1-EDEM2/EDEM2/MAVS/EZR/SH3GLB1/MAPK1/PPM1A/ZFAND1/OAZ1/TGFB1/GSK3A/UBE2D3/ZPR1/EHD1/CD81/MAPK14/ECT2/NCBP2/HTRA2/SCP2/RAB29/CNR1/VAMP8/ITGB1BP1/TARDBP/RAC2/RAN/CAMK1/EDEM1/PRR5L/ANP32B/NUMA1/SORL1/CTDSPL2/KIF20B/NPEPPS/BCAS3/TP53/MSN/STOM/TCF7L2/PAK1/B3GAT3/FEZ1/ANK3/DAB2/LDLRAP1/FCER1G/ITGB2/FZD5/TRIM46/ZC…	98
112	SC.ALSvsCtrl	SC	ALSvsCtrl	GO:0006470	protein dephosphorylation	141/5810	313/17913	1.79786e-06	9.90455e-05	7.57436e-05	MTMR7/PTBP1/EIF2AK2/PPP1R12A/CTDP1/PTPRU/MTMR1/EYA2/ROCK1/PPP2R5B/PTPN3/DAPP1/PTPN21/PTPN18/PPP2R2C/DLG1/PTPN23/PPP2R5C/CDC14A/PTPRH/PTPRC/GSK3B/SSH1/PPEF1/MTMR2/PHACTR3/JAK2/PPM1F/SBF1/TAB1/MTMR3/PPM1A/PPP1R16B/CPPED1/PPP2CB/PPP1R37/DMPK/VRK3/TIMM50/TGFB1/CD33/PTPRS/PTPRZ1/PALD1/PPP3CB/MINPP1/LHPP/SHOC2/MYH3/PTPMT1/TNS2/PPM1H/PTPN6/PHACTR1/EYA4/PHACTR2/DUSP22/PDGFRB/PPM1G/DNAJC6/CRY2/NCKAP1L/SYM…	141
113	SC.ALSvsCtrl	SC	ALSvsCtrl	GO:0014068	positive regulation of phosphatidylinositol 3-kinase signaling	47/5810	81/17913	1.81988e-06	9.90455e-05	7.57436e-05	FGR/FYN/HGF/PIK3CB/ERBB3/FGFR1/TGFB2/SIRT1/JAK2/FLT1/MAZ/PIK3CG/UNC5B/GAB1/CBL/PTPN6/PDGFRB/PIK3CA/FLT3/HCST/BECN1/KDR/PRR5L/AGT/NTRK3/PIK3R5/HAX1/NTRK2/IL18/ANGPT1/PIK3AP1/KIT/NCF1/PLXNB1/F2RL1/NKX3-1/PTK2/PIK3CD/ERBB4/HCLS1/F2R/EPOR/SEMA4D/SRC/PDGFA/LYN/CSF3	47
114	SC.ALSvsCtrl	SC	ALSvsCtrl	GO:0048872	homeostasis of number of cells	113/5810	241/17913	1.83636e-06	9.90455e-05	7.57436e-05	SLC4A1/CD74/KITLG/PIK3CB/HIPK2/SPI1/ADGRF5/TGFBR3/NLE1/MEF2C/NFE2L1/BAX/JAK2/ABL1/ANKRD54/HMOX1/HIF1A/RASSF2/CACNA1F/GATA1/TNFSF13B/CORO1A/IL7/TGFB1/RPS19/KLF1/DNASE2/CDK6/PPP3CB/LIPA/SOX6/SH2B3/TMEM14C/MAPK14/RHAG/SMAP1/SMAD5/WDR48/ID2/SOS1/PRDX1/FOXO3/PTBP3/CCR2/FLT3/SASH3/INHBA/NCKAP1L/FAM210B/TNFSF14/CCR7/RIPK3/KRAS/IL2RA/ETS1/ANXA1/DOCK10/IL6/IREB2/SKIL/RPS24/SLC40A1/TMOD3/RB1/PMAIP1/BCL10/A…	113
115	SC.ALSvsCtrl	SC	ALSvsCtrl	GO:0045576	mast cell activation	36/5810	57/17913	1.84823e-06	9.90455e-05	7.57436e-05	FGR/BTK/GAB2/LCP2/C12orf4/SPHK2/CD84/STXBP2/LAT2/SNAP23/PLA2G3/HMOX1/NDRG1/PIK3CG/CBL/CNR1/VAMP8/NR4A3/RAC2/PDPK1/TSLP/FER/KIT/FCER1G/CD300A/PIK3CD/RASGRP1/GATA2/CD300LF/PLSCR1/CRLF2/LYN/MILR1/ADGRE2/FOXF1/LGALS9	36
116	SC.ALSvsCtrl	SC	ALSvsCtrl	GO:0009896	positive regulation of catabolic process	171/5810	392/17913	1.86417e-06	9.90455e-05	7.57436e-05	GCLC/UPF1/OSBPL7/MYLIP/NUB1/PIAS1/HERPUD1/PIK3CB/USP13/GNAI3/ROCK1/SIRT2/VPS35/PABPC1/CHFR/RAB7A/TNRC6C/ITCH/TP53INP2/PSEN1/LRP2/GSK3B/BAX/MMP24-AS1-EDEM2/EDEM2/MUL1/EZR/HDAC6/TREM2/SIRT1/SH3GLB1/FBXO7/RHBDD3/HMOX1/SPTLC2/HIF1A/SMAD7/FMR1/MAPK3/RIPK2/OAZ1/SGTA/FZR1/GSK3A/ZC3HAV1/CTSC/AMBRA1/CD81/USP5/BAG2/TFEB/NNT/WNT5A/PFKFB4/RAB3GAP1/SUMO1/TMEM59/PARK7/MFN2/FOXO3/RAB3GAP2/TRIM67/TRIM32/CLU/LRP1…	171
117	SC.ALSvsCtrl	SC	ALSvsCtrl	GO:0050708	regulation of protein secretion	195/5810	456/17913	1.87431e-06	9.90455e-05	7.57436e-05	FGR/CFTR/CYP51A1/CD38/SLC25A5/ABCC8/NADK/CD22/ISL1/SERPINB1/NR1H3/ATG5/TM7SF3/KARS/PRKCZ/VPS35/DRD4/MAP4K4/FCGR2B/SRI/PTPN23/RAPGEF3/RFX3/AACS/C1QTNF3/REST/MAVS/ERP29/RAB11FIP3/CD200/EZR/TGFB2/TREM2/JAK2/ABL1/RHBDD3/HIF1A/CD40/TLR8/CDK16/SYTL4/MAPK3/ARL2BP/PYCARD/STX4/RIPK2/GSDMD/KCNN4/TGFB1/CD33/GCK/PPP3CB/CRTAM/PANX1/MDK/EXPH5/TRPV4/MAPK14/HMGCR/GOLPH3/SEC24A/SELENOK/WNT5A/IFIH1/RAP1A/WLS/KLF7/…	195
118	SC.ALSvsCtrl	SC	ALSvsCtrl	GO:0042129	regulation of T cell proliferation	76/5810	149/17913	1.88424e-06	9.90455e-05	7.57436e-05	CD4/CD6/PRKCQ/NCK2/DLG1/ITCH/PTPRC/CD209/EFNB1/IL12RB1/TNFSF13B/CORO1A/PYCARD/CD276/RIPK2/RASAL3/EBI3/TGFB1/TNFSF8/CD81/PTPN6/SELENOK/SOS1/CD274/MAPK8IP1/CCR2/SASH3/NCKAP1L/BTN2A2/RAC2/TWSG1/RIPK3/IDO1/LGALS3/IL6ST/IL2RA/ANXA1/HAVCR2/GPNMB/IL6/IL10/LRRC32/XCL1/TNFRSF21/RPS3/IL18/SH3RF1/VSIG4/NCK1/CD1D/ZBTB7B/VCAM1/TGFBR2/SPTA1/IL15/SHH/CTNNB1/FADD/CCDC88B/IL12A/CEBPB/PELI1/SPN/PDCD1LG2/CARD11/CD3…	76
119	SC.ALSvsCtrl	SC	ALSvsCtrl	GO:0045088	regulation of innate immune response	189/5810	440/17913	1.89401e-06	9.90455e-05	7.57436e-05	TSPAN6/FGR/SARM1/BTK/FYN/LTF/NR1H3/GRN/PIAS1/CYBA/TAB2/PUM2/CASP8/FAM3A/UBE2D1/FCGR2B/PVR/ALPK1/UBE2K/ITCH/CEACAM1/MAVS/IRAK3/MUL1/CD209/NLRC4/ESR1/PSME1/TYRO3/MAP3K1/JAK2/TAB1/LGMN/RPS6KA5/NFKBIA/PSME2/PSMA7/HCK/SAMHD1/RNF125/TLR8/PYCARD/RIPK2/CACTIN/RPS19/PTPRS/RAB11FIP2/C1QBP/DHX58/UBE2D3/CRTAM/UNC93B1/BIRC2/PTPN6/ERBIN/POLR3G/WNT5A/MAPKAPK3/IFIH1/RTN4/SUMO1/TRIM6/NMI/EREG/PSMA1/APOE/TRAF3/RFT…	189
120	SC.ALSvsCtrl	SC	ALSvsCtrl	GO:0051607	defense response to virus	109/5810	231/17913	1.91073e-06	9.90875e-05	7.57757e-05	TSPAN6/EIF2AK2/PUM2/POLR3E/TSPAN32/ABCC9/NCBP3/ITCH/PTPRC/ZMPSTE24/AGBL5/MAVS/OAS1/MUL1/IL12RB1/APOBEC3H/CD40/SAMHD1/RNF125/TLR8/DNAJC3/PYCARD/ZC3HAV1/C1QBP/DHX58/UNC93B1/BIRC2/OAS2/TRIM38/POLR3G/SELENOK/IFIH1/GBP3/IFNA6/IFNA13/TRIM25/TRIM6/KCNJ8/BECN1/FGL2/IRF5/EIF2AK4/ILF3/BST2/TRAF3/TRIM5/TRIM22/IL2RA/PUM1/RNASEL/IL6/IL33/DDX60/PARP9/PMAIP1/IFITM3/LYST/G3BP1/POLR3A/ADAR/NLRP3/IFI16/DTX3L/ZC3H1…	109
121	SC.ALSvsCtrl	SC	ALSvsCtrl	GO:0016311	dephosphorylation	195/5810	458/17913	2.65301e-06	0.000135449	0.000103583	MTMR7/PTBP1/SLC7A14/EIF2AK2/PPP1R12A/CTDP1/WNK1/PTPRU/RIMBP2/MTMR1/EYA2/ROCK1/INPP5A/PPP2R5B/PTPN3/DAPP1/SMG6/PTPN21/PTPN18/PPP2R2C/DLG1/PTPN23/TIGAR/PPP2R5C/CDC14A/PTPRH/MEF2C/PTPRC/GSK3B/SSH1/PPEF1/MTMR2/PHACTR3/TGFB2/JAK2/PPM1F/SBF1/TAB1/MTMR3/PPM1A/APEX1/PCIF1/PPP1R16B/ACP5/CPPED1/SH2D4A/PPP2CB/PPP1R37/DMPK/VRK3/TIMM50/TGFB1/CD33/PTPRS/PTPRZ1/PALD1/PPP3CB/MINPP1/LHPP/SHOC2/CDK5RAP3/MYH3/PTPMT…	195
122	SC.ALSvsCtrl	SC	ALSvsCtrl	GO:0043300	regulation of leukocyte degranulation	29/5810	43/17913	2.65543e-06	0.000135449	0.000103583	FGR/GAB2/C12orf4/SPHK2/CD84/FCGR2B/STXBP2/CEACAM1/HMOX1/STX4/VAMP8/CCR2/RAC2/PDPK1/FCER1G/ABR/ITGB2/F2RL1/SYK/CD300A/PTAFR/ITGAM/GATA2/BCR/LYN/ADGRE2/PRAM1/FOXF1/LGALS9	29
123	SC.ALSvsCtrl	SC	ALSvsCtrl	GO:0090066	regulation of anatomical structure size	189/5810	442/17913	2.69854e-06	0.000135703	0.000103777	GCLC/CD38/TNFRSF12A/BAIAP2L1/USH1C/SCIN/CDKL5/SEMA3G/CLCN6/PIK3C2A/WAS/CPS1/RB1CC1/GCLM/RTN4R/CAPG/XK/LIMA1/ATG5/NCKAP1/SLC12A2/RHOA/ROCK1/PFN2/ATP2B1/NCK2/WDR1/PTGS2/MAP3K13/CLNS1A/SEMA3A/DLG1/ACTN2/CARMIL1/DNM2/GSK3B/ULK2/CTTN/ARHGAP4/ICAM1/NRCAM/EZR/ABL1/SH3BP1/PICK1/HMOX1/HCK/CORO1A/PYCARD/RAB11A/KCNN4/PTPRS/MAG/MTPN/WASL/CXCL12/P2RX1/RND2/TRPV4/ARPC3/SOD2/WASF1/HMGCR/HRH2/KNG1/WNT5A/ACTR3/RT…	189
124	SC.ALSvsCtrl	SC	ALSvsCtrl	GO:0018212	peptidyl-tyrosine modification	154/5810	349/17913	2.70402e-06	0.000135703	0.000103777	FGR/CRLF1/DYRK4/CD4/BTK/FYN/ISL1/CNTN1/CD74/HGF/CD44/FLT4/KITLG/EIF2AK2/ERBB3/TIE1/FGFR2/TNFRSF1A/PRKCZ/FGFR3/PPP2R5B/TESK2/NCK2/TSG101/MAP2K7/FGFR1/PSEN1/PTPRC/NOX4/CASS4/DOCK3/ICAM1/TYRO3/TREM2/JAK2/ABL1/CD40/ANGPT4/HCK/GATA1/FLT1/MAPK3/ARL2BP/CSK/EHD4/RIPK2/IL7/TGFB1/CADM4/EPHB6/AREG/CD81/SH2B3/PTPN6/DUSP22/GHR/HBEGF/PDGFRB/EFEMP1/EPHA4/ERRFI1/ARHGEF2/CD80/FLT3/RAP2C/EREG/KDR/TPST2/SNX6/DSTYK/…	154
125	SC.ALSvsCtrl	SC	ALSvsCtrl	GO:0060333	interferon-gamma-mediated signaling pathway	51/5810	91/17913	2.80453e-06	0.000139621	0.000106773	NR1H3/CD44/PIAS1/OAS1/ICAM1/JAK2/HCK/OAS2/TRIM38/SUMO1/TRIM62/TRIM25/NMI/IRF5/TRIM21/PPARG/TRIM5/TRIM22/PARP9/TP53/CAMK2D/NCAM1/FCGR1A/FCGR1B/IFNGR2/JAK1/GBP2/VCAM1/PRKCD/B2M/IRF2/PTAFR/PARP14/HLA-DQB1/CIITA/HLA-DRB5/HLA-DRB1/HLA-DQA1/HLA-DRA/HLA-E/HLA-A/IFI30/TRIM34/SP100/HLA-DPA1/HLA-B/IRF8/GBP1/HLA-DPB1/HLA-C/HLA-DQB2	51
126	SC.ALSvsCtrl	SC	ALSvsCtrl	GO:0009615	response to virus	144/5810	323/17913	2.84737e-06	0.000140629	0.000107544	TSPAN6/FGR/EIF2AK2/PUM2/POLR3E/TSPAN32/ABCC9/NCBP3/ENO1/ITCH/PTPRC/ZMPSTE24/AGBL5/MAVS/OAS1/IRAK3/MUL1/IL12RB1/APOBEC3H/CD40/SAMHD1/RNF125/TLR8/FMR1/DNAJC3/CCL22/PYCARD/CCDC130/CDK6/ZC3HAV1/HSPB1/CXCL12/C1QBP/DHX58/UNC93B1/BIRC2/OAS2/MAPK14/TRIM38/POLR3G/SELENOK/IFIH1/GBP3/STMN1/NPC2/IFNA6/IFNA13/CLU/TRIM25/TRIM6/KCNJ8/CXCR4/BECN1/FGL2/IRF5/EIF2AK4/ILF3/BST2/TRAF3/TRIM5/TRIM22/DCLK1/TPT1/LAMTOR5/…	144
127	SC.ALSvsCtrl	SC	ALSvsCtrl	GO:0019882	antigen processing and presentation	104/5810	220/17913	2.93112e-06	0.000143625	0.000109835	HFE/WAS/SLC11A1/CD74/CYBA/ATG5/KIF26A/RAB27A/FCGR2B/RAB7A/DYNC1I2/CAPZB/DNM2/ITGB5/ICAM1/CD209/PSME1/SNAP23/TREM2/AP1B1/NCF4/LGMN/PSME2/SEC23A/PSMA7/PYCARD/CTSH/SH3GL2/RAB34/RAB5B/SEC24A/CAPZA1/NCF2/CTSD/RAB32/VAMP8/KLC1/CCR7/CANX/FGL2/PSMA1/RFTN1/PSME3/RAB33A/DYNC1LI2/CTSV/ACTR1A/ITGAV/SEC31A/OSBPL1A/KIF2C/MARCH1/FCGR1A/FCGR1B/SEC24D/AP1S3/MR1/KIF5A/CD1D/NCF1/DYNC1I1/ACE/AP2M1/CTSS/KIF15/ERAP1/C…	104
128	SC.ALSvsCtrl	SC	ALSvsCtrl	GO:0002791	regulation of peptide secretion	204/5810	483/17913	3.02177e-06	0.00014691	0.000112347	FGR/CFTR/CYP51A1/CD38/SLC25A5/ABCC8/NADK/HFE/CD22/ISL1/CD74/SERPINB1/NR1H3/ATG5/TM7SF3/KARS/PRKCZ/VPS35/DRD4/MAP4K4/FCGR2B/SRI/PTPN23/RAPGEF3/RFX3/AACS/C1QTNF3/REST/MAVS/ERP29/RAB11FIP3/CD200/EZR/TGFB2/TREM2/JAK2/ABL1/RHBDD3/HIF1A/CD40/TLR8/CDK16/SYTL4/MAPK3/ARL2BP/PYCARD/STX4/RIPK2/GSDMD/KCNN4/TGFB1/CD33/GCK/PPP3CB/CRTAM/PANX1/MDK/EXPH5/TRPV4/MAPK14/HMGCR/GOLPH3/SEC24A/SELENOK/WNT5A/IFIH1/RAP1A/…	204
129	SC.ALSvsCtrl	SC	ALSvsCtrl	GO:0050766	positive regulation of phagocytosis	37/5810	60/17913	3.07385e-06	0.000148284	0.000113398	SLC11A1/CYBA/RAB27A/FCGR2B/DNM2/PTPRC/PYCARD/CCL2/RAP1A/NCKAP1L/LRP1/C3/PPARG/DOCK2/APPL2/ITGAV/MFGE8/IL2RG/PTPRJ/MERTK/ABR/PTX3/IL15/ITGA2/F2RL1/TUB/RAB31/LMAN2/ANO6/GATA2/CAMK1D/CD300LF/BCR/MYO18A/C4B/C4A/AZU1	37
130	SC.ALSvsCtrl	SC	ALSvsCtrl	GO:0099173	postsynapse organization	79/5810	158/17913	3.23921e-06	0.000155059	0.000118579	SEMA3F/ARHGAP33/ITGA3/CDKL5/FYN/NGEF/VPS35/ACTN1/FCGR2B/DLG1/OPHN1/SSH1/CTTN/MTMR2/LZTS3/NRCAM/HDAC6/PICK1/NEFH/LGMN/NDRG1/PTPRS/WASL/ABHD17B/NRXN2/WNT5A/TANC1/EPHA4/MESD/NRP2/ARHGAP22/ABHD17A/APOE/EPHB2/CAPRIN1/DOCK10/ABHD17C/ACTR2/ZNF365/IGF1R/NTRK3/ARHGAP39/CNKSR2/DLG2/SLC7A11/HOMER1/PTPRD/WNT7A/TIAM1/LHFPL4/RER1/PDLIM5/ARF6/CHRNA7/ARF4/FNTA/IL1RAPL1/CTNND2/NLGN2/ZNF804A/CDH2/INSR/PTEN/GAP43/M…	79
131	SC.ALSvsCtrl	SC	ALSvsCtrl	GO:0042116	macrophage activation	53/5810	96/17913	3.32992e-06	0.000158096	0.000120901	SLC7A2/TYROBP/SLC11A1/CD74/NR1H3/GRN/KARS/ADGRF5/PLA2G10/FCGR2B/PTPRC/CD200/TREM2/TLR8/NAMPT/CTSC/WNT5A/CLU/LDLR/HAVCR2/DYSF/IL6/IL10/TLR4/IL33/TLR2/CRTC3/APP/HSPD1/SNCA/TTBK1/ATM/VSIG4/ITGB2/ZC3H12A/TLR3/IL31RA/SYK/ITGAM/PRKCE/C1QA/TLR1/TLR6/TMEM106A/LRRK2/MYO18A/TLR7/C5AR1/SUCNR1/AIF1/CEBPA/TAFA3/AZU1	53
132	SC.ALSvsCtrl	SC	ALSvsCtrl	GO:0010324	membrane invagination	36/5810	58/17913	3.35347e-06	0.000158096	0.000120901	MSR1/RHOA/FCGR2B/TREM2/SH3BP1/BIN2/SNX3/NCKAP1L/C3/BECN1/PPARG/SYT11/SPIRE1/APPL2/FNBP1L/MFGE8/FCGR1A/DOCK1/ELMO1/FCHO2/FCER1G/ITGB2/ARHGAP25/ITGA2/F2RL1/ABCA1/CD300A/RAB31/ITGAM/ANO6/GATA2/ADGRB1/HGS/SMURF1/AIF1/SPIRE2	36
133	SC.ALSvsCtrl	SC	ALSvsCtrl	GO:0032147	activation of protein kinase activity	136/5810	303/17913	3.44242e-06	0.000161069	0.000123175	PRKAR2B/MAP4K3/MAP4K5/SLC11A1/CD74/HGF/PIK3CB/TAB2/EIF2AK2/WNK1/KARS/PRKCZ/DRD4/MARK2/MAP3K13/DLG1/TRAF4/MAP2K7/ADCY2/PSEN1/PTPRC/TPX2/ERP29/MUL1/OSBPL8/MAP3K20/TGFB2/MAP3K1/JAK2/ABL1/MAPK1/TAB1/BIRC7/ANGPT4/MAPK3/RIPK2/MAP4K1/PRKAG2/TGFBR1/LAMTOR3/MADD/CD81/MAPK14/GHR/WNT5A/PRKAR2A/ECT2/MAPKAPK3/CCDC88A/PARK7/LAMTOR2/GADD45A/KIF14/ITGB1BP1/MAPKAP1/TGFB3/AVPI1/ADCY7/PIK3CA/CXCR4/NCKAP1L/RIPK3/ADC…	136
134	SC.ALSvsCtrl	SC	ALSvsCtrl	GO:0046486	glycerolipid metabolic process	167/5810	385/17913	3.68402e-06	0.000171087	0.000130836	DPM1/MTMR7/PIK3C2A/OSBPL5/CPS1/NR1H3/AGPAT4/PI4K2B/PIK3CB/MTMR1/INPP5A/PLA2G10/SLC44A1/CSNK2A2/PLD1/SYNJ2/LIPE/STARD7/EFR3B/HADHA/CPNE3/DDHD2/MTMR2/LPCAT2/OSBPL8/SIRT1/PLA2G3/SBF1/MTMR3/PNPLA3/DDHD1/ABHD12/PIGU/PCYT1B/VAC14/PLA2G15/LMF1/CDIPT/PLA2G4C/PIK3CG/PLEKHA8/PLEKHA1/PIGL/PTPMT1/CHKA/CHPT1/LPCAT3/ALDH5A1/FIG4/PDGFRB/PLCD4/PLEK/FAAH/PRDX6/GPAM/PLBD1/PIK3CA/OCRL/LPGAT1/RAB38/PIGT/PCK1/INSIG2/…	167
135	SC.ALSvsCtrl	SC	ALSvsCtrl	GO:0048709	oligodendrocyte differentiation	52/5810	94/17913	3.793e-06	0.000174843	0.000133709	SOX8/TMEM98/PAX6/WDR1/GSTP1/SOX10/PRMT5/FA2H/CSK/TGFB1/MAG/PTPRZ1/RHEB/ASPA/CNTNAP1/MDK/SOX6/ID2/CLU/CXCR4/CDKN2C/MYRF/NKX2-2/PPARG/TLR2/ZNF365/DUSP10/GPR17/TNFRSF21/NTRK2/NKX6-2/TENM4/DUSP15/NRG1/B4GALT5/HDAC11/SHH/CTNNB1/PTEN/ID4/CNP/BOK/SOX11/KCNJ10/CNTN2/OLIG1/HES5/LPAR1/OLIG2/LYN/SLC45A3/NLGN3	52
136	SC.ALSvsCtrl	SC	ALSvsCtrl	GO:0006790	sulfur compound metabolic process	152/5810	346/17913	4.23862e-06	0.000190228	0.000145474	GCLC/GGCT/TKTL1/AASS/MGST1/CPS1/GCLM/MRI1/MAT2B/VCAN/HEXB/HAGH/ST3GAL6/FAR2/ELOVL1/PDK3/NDST1/ACAT1/NFE2L1/GSTP1/MGST2/B4GALT1/NOX4/DLD/ACOT7/SCD/TECR/MTAP/GGT5/GGT1/SLC25A1/HSCB/MTHFD1/SMS/MLYCD/NUBP1/XYLT1/ETHE1/AADAT/UGDH/ST3GAL4/MVK/DSE/UST/ALDH5A1/ACOT13/GHR/ARSB/PCCB/CSPG5/ABHD14B/KYNU/PARK7/HMGCL/B4GALT2/AKR1A1/SLC19A2/ACOT2/ACOT1/DLST/PDZD11/B4GALT4/CHST3/ACOT9/MTRR/CHST8/STAT5A/TPST2/SLC…	152
137	SC.ALSvsCtrl	SC	ALSvsCtrl	GO:0018108	peptidyl-tyrosine phosphorylation	152/5810	346/17913	4.23862e-06	0.000190228	0.000145474	FGR/CRLF1/DYRK4/CD4/BTK/FYN/ISL1/CNTN1/CD74/HGF/CD44/FLT4/KITLG/EIF2AK2/ERBB3/TIE1/FGFR2/TNFRSF1A/PRKCZ/FGFR3/PPP2R5B/TESK2/NCK2/TSG101/MAP2K7/FGFR1/PSEN1/PTPRC/NOX4/CASS4/DOCK3/ICAM1/TYRO3/TREM2/JAK2/ABL1/CD40/ANGPT4/HCK/GATA1/FLT1/MAPK3/ARL2BP/CSK/EHD4/RIPK2/IL7/TGFB1/CADM4/EPHB6/AREG/CD81/SH2B3/PTPN6/DUSP22/GHR/HBEGF/PDGFRB/EFEMP1/EPHA4/ERRFI1/ARHGEF2/CD80/FLT3/RAP2C/EREG/KDR/SNX6/DSTYK/EPHB2/…	152
138	SC.ALSvsCtrl	SC	ALSvsCtrl	GO:0002886	regulation of myeloid leukocyte mediated immunity	33/5810	52/17913	4.2478e-06	0.000190228	0.000145474	FGR/BTK/GAB2/C12orf4/SPHK2/CD84/FCGR2B/STXBP2/MAVS/HMOX1/STX4/VAMP8/CCR2/C3/RAC2/PDPK1/FCER1G/ABR/ITGB2/F2RL1/SYK/DDX21/CD300A/PTAFR/ITGAM/GATA2/BCR/HLA-E/LYN/ADGRE2/PRAM1/FOXF1/LGALS9	33
139	SC.ALSvsCtrl	SC	ALSvsCtrl	GO:0050851	antigen receptor-mediated signaling pathway	105/5810	224/17913	4.24902e-06	0.000190228	0.000145474	CD38/CD4/BTK/FYN/CD22/WAS/BTN3A1/LCP2/BCAR1/PIK3CB/TAB2/WNK1/PRKCQ/CBFB/FCGR2B/PAG1/CEACAM1/PSEN1/MEF2C/PTPRC/FYB1/LAT2/BAX/SPG21/PSME1/EZR/ABL1/MAPK1/PSME2/NFATC2/PSMA7/CACNA1F/CSK/RIPK2/KCNN4/PLEKHA1/LPXN/CD81/PTPN6/DUSP22/RAB29/ELF1/PIK3CA/NCKAP1L/PLCG1/BTN2A2/RBCK1/CCR7/PSMA1/THEMIS2/RFTN1/PSME3/LGALS3/VAV3/PTPN22/TEC/CMTM3/PDPK1/BCL10/TNFRSF21/PTPRJ/PAK1/RPS3/PLCL2/SPPL3/NCK1/RUNX1/MNDA/ZC3H…	105
140	SC.ALSvsCtrl	SC	ALSvsCtrl	GO:0031331	positive regulation of cellular catabolic process	150/5810	341/17913	4.47555e-06	0.000198938	0.000152135	GCLC/UPF1/OSBPL7/NUB1/PIAS1/HERPUD1/PIK3CB/USP13/GNAI3/ROCK1/SIRT2/VPS35/PABPC1/CHFR/TNRC6C/ITCH/TP53INP2/PSEN1/LRP2/GSK3B/BAX/MMP24-AS1-EDEM2/EDEM2/MUL1/EZR/HDAC6/TREM2/SIRT1/SH3GLB1/FBXO7/HMOX1/SPTLC2/HIF1A/SMAD7/FMR1/MAPK3/RIPK2/SGTA/GSK3A/ZC3HAV1/CTSC/AMBRA1/CD81/USP5/BAG2/TFEB/NNT/PFKFB4/RAB3GAP1/SUMO1/TMEM59/PARK7/MFN2/FOXO3/RAB3GAP2/TRIM67/CLU/LRP1/PFKFB2/AGO2/CNOT1/BECN1/KDR/EIF2AK4/SH3BP…	150
141	SC.ALSvsCtrl	SC	ALSvsCtrl	GO:0010959	regulation of metal ion transport	159/5810	365/17913	4.65043e-06	0.000205245	0.000156958	CD4/HFE/FYN/CNTN1/FHL1/CYBA/KCNQ1/ATG5/ATP2B4/WNK1/SPHK2/CD84/CACNB1/RHOA/DRD4/PTPN3/ATP2B1/TMEM38A/PTGS2/SRI/DLG1/ACTN2/DNM2/P2RX5/BAX/GNAO1/TESC/ICAM1/CAPN3/TREM2/ABL1/CBARP/TSPO/FMR1/CORO1A/JPH1/DMPK/TGFB1/CD33/PIK3CG/GCK/CXCL12/P2RX1/CCL2/PTPN6/PDGFRB/SUMO1/GRIN3B/CXCR4/RAMP3/KCNJ2/PLCG1/EDN3/AHNAK/OPRL1/FFAR1/HSPA2/F2RL3/ATP1B2/KCNA5/ACTN4/RGN/DIAPH1/LGALS3/SARAF/APLNR/P2RX4/CD63/DYSF/AGT/SE…	159
142	SC.ALSvsCtrl	SC	ALSvsCtrl	GO:2000406	positive regulation of T cell migration	21/5810	28/17913	4.72844e-06	0.000206803	0.000158149	WNK1/RHOA/CD99L2/PYCARD/DOCK8/CXCL12/SELENOK/WNT5A/ITGA4/CCR2/TNFSF14/APP/XCL1/ADAM17/CXCL13/FADD/CXCL10/SPN/STK39/AIF1/S100A7	21
143	SC.ALSvsCtrl	SC	ALSvsCtrl	GO:0032535	regulation of cellular component size	140/5810	315/17913	4.75217e-06	0.000206803	0.000158149	TNFRSF12A/BAIAP2L1/USH1C/SCIN/CDKL5/SEMA3G/CLCN6/WAS/RB1CC1/RTN4R/CAPG/XK/LIMA1/NCKAP1/SLC12A2/RHOA/PFN2/NCK2/WDR1/MAP3K13/CLNS1A/SEMA3A/DLG1/ACTN2/CARMIL1/DNM2/GSK3B/ULK2/CTTN/ARHGAP4/ICAM1/NRCAM/EZR/ABL1/SH3BP1/PICK1/HCK/CORO1A/PYCARD/RAB11A/KCNN4/PTPRS/MAG/MTPN/WASL/CXCL12/RND2/TRPV4/ARPC3/WASF1/WNT5A/ACTR3/RTN4/PLEK/PLS1/NCKAP1L/LRP1/CCR7/RNF6/TMOD2/APOE/HIP1R/ACTR3B/LARS/SWAP70/VAV3/LAMTOR5/…	140
144	SC.ALSvsCtrl	SC	ALSvsCtrl	GO:0050730	regulation of peptidyl-tyrosine phosphorylation	113/5810	245/17913	4.85771e-06	0.000209927	0.000160539	CRLF1/CD4/FYN/ISL1/CNTN1/CD74/HGF/CD44/KITLG/ERBB3/TNFRSF1A/PRKCZ/FGFR3/PPP2R5B/NCK2/TSG101/PSEN1/PTPRC/NOX4/CASS4/DOCK3/ICAM1/TREM2/JAK2/ABL1/CD40/ANGPT4/GATA1/ARL2BP/EHD4/RIPK2/IL7/TGFB1/CADM4/AREG/CD81/SH2B3/PTPN6/DUSP22/GHR/HBEGF/EPHA4/ERRFI1/ARHGEF2/CD80/FLT3/RAP2C/EREG/SNX6/IL6ST/TEC/AGT/IL6/ABI1/ENPP2/PARP9/EGF/ARRB2/TP53/APP/HAX1/PDGFC/TSLP/NTRK2/PTPRJ/CTF1/FCGR1A/ADRA2A/IL18/ADAM17/BANK1…	113
145	SC.ALSvsCtrl	SC	ALSvsCtrl	GO:0042102	positive regulation of T cell proliferation	50/5810	90/17913	4.9155e-06	0.00021096	0.000161328	CD4/CD6/PRKCQ/NCK2/PTPRC/CD209/EFNB1/IL12RB1/TNFSF13B/CORO1A/PYCARD/CD276/RIPK2/RASAL3/EBI3/CD81/SELENOK/CD274/CCR2/SASH3/NCKAP1L/IL6ST/IL2RA/ANXA1/HAVCR2/IL6/XCL1/RPS3/IL18/NCK1/CD1D/VCAM1/TGFBR2/SPTA1/IL15/SHH/FADD/CCDC88B/IL12A/CARD11/CD3E/AIF1/HLA-E/HLA-DMB/CLECL1/LILRB2/HLA-DPA1/HMGB1/LGALS9/HLA-DPB1	50
146	SC.ALSvsCtrl	SC	ALSvsCtrl	GO:0043900	regulation of multi-organism process	175/5810	408/17913	4.98935e-06	0.000212663	0.000162631	TSPAN6/FUCA2/CD4/LTF/CD74/GRN/CYBA/EIF2AK2/PUM2/CTDP1/INTS13/TSPAN32/TAF11/HDAC4/SIRT2/PABPC1/FAM3A/TSG101/RAB7A/FKBP6/LAMP3/ITCH/ZMPSTE24/REST/B4GALT1/MAVS/OAS1/CCNK/MUL1/IL12RB1/POLR2E/POLR2F/APOBEC3H/CTSG/NELFCD/RNF125/FMR1/TIMP1/MAPK3/PYCARD/TRIM35/RIPK2/POLR2I/CACTIN/HPN/ZC3HAV1/TRIM14/C1QBP/DHX58/OSBP/BIRC2/ARHGDIB/SASH1/SNX3/TRIM38/EXOC2/LY86/SELENOK/CHMP3/TRIM62/PROX1/CNR1/TRIM32/TARDBP/T…	175
147	SC.ALSvsCtrl	SC	ALSvsCtrl	GO:0032956	regulation of actin cytoskeleton organization	133/5810	297/17913	5.07555e-06	0.000214865	0.000164315	BAIAP2L1/SCIN/WAS/CAPG/ARHGAP6/LIMA1/NCKAP1/LIMCH1/RHOA/ROCK1/PFN2/NCK2/WDR1/DLG1/ACTN2/RAPGEF3/CARMIL1/MEF2C/CTTN/NOX4/ICAM1/ABL1/PPM1F/SH3BP1/PICK1/HCK/CORO1A/PYCARD/CORO2B/ARHGEF10/TGFB1/MTPN/WASL/TGFBR1/CXCL12/MDK/ARPC3/ARHGDIB/WASF1/PDGFRB/ECT2/ACTR3/CCDC88A/PLEK/ALMS1/STMN1/PROX1/ITGB1BP1/TGFB3/RHOQ/NCKAP1L/LRP1/CCR7/TMOD2/BST2/GMFG/HIP1R/PPFIA1/ACTR3B/SWAP70/NOTCH2/SPIRE1/BIN1/TMOD1/FCHSD2…	133
148	SC.ALSvsCtrl	SC	ALSvsCtrl	GO:1901215	negative regulation of neuron death	98/5810	207/17913	5.15593e-06	0.000216793	0.000165789	GCLC/CRLF1/FYN/ISL1/GCLM/GRN/HIPK2/ERBB3/RHOA/ROCK1/VPS35/TIGAR/FGF20/PSEN1/MEF2C/GSK3B/REST/BAX/CD200/TYRO3/SIRT1/JAK2/FBXO7/HMOX1/LGMN/ALKBH1/HIF1A/CORO1A/TOX3/MAG/PTPRZ1/UNC5B/CCL2/ZPR1/CBL/MDK/AMBRA1/NCOA7/SOD2/EIF4G1/HTRA2/PARK7/KIF14/NR4A3/TGFB3/PIK3CA/LRP1/STAMBP/CITED1/SNX6/APOE/PPT1/SERPINF1/KRAS/CHL1/FAIM2/GPNMB/IL10/SORL1/MEAK7/PDPK1/ARRB2/SNCA/RASA1/NONO/NTRK2/SLC7A11/RETREG1/ANGPT1/D…	98
149	SC.ALSvsCtrl	SC	ALSvsCtrl	GO:0046578	regulation of Ras protein signal transduction	101/5810	215/17913	5.70205e-06	0.000237843	0.000181887	ITGA3/FARP2/CUL3/RTN4R/KITLG/RASGRF1/NGEF/MAP4K4/OPHN1/DNM2/TGFB2/JAK2/ABL1/CYTH4/ARHGEF7/PPP2CB/ARHGEF10/ARHGEF18/RASAL3/CYTH2/RASIP1/CADM4/SHOC2/CYTH1/CBL/MADD/FOXM1/RASAL1/ARHGDIB/ARFGEF3/RASGRF2/PDGFRB/ECT2/SOS1/RALGPS2/ARHGEF2/MFN2/STMN1/KIF14/TRIM67/MAPKAP1/DENND1A/PLEKHG1/STAMBP/PSD4/PLEKHG3/FGD3/ARHGEF6/APOE/ARHGEF16/EPHB2/KRAS/VAV3/NOTCH2/GPR55/MMD2/RALGPS1/PLCE1/VAV1/IQSEC1/RASA1/FGD2/D…	101
150	SC.ALSvsCtrl	SC	ALSvsCtrl	GO:0051402	neuron apoptotic process	110/5810	238/17913	5.73299e-06	0.000237843	0.000181887	GCLC/CRLF1/FYN/TYROBP/BID/ISL1/GCLM/GRN/NGFR/HIPK2/ERBB3/RHOA/ROCK1/HDAC4/FGF20/PSEN1/MEF2C/BAX/TYRO3/TGFB2/JAK2/CDC34/HMOX1/LGMN/ALKBH1/HIF1A/CTSZ/CORO1A/TOX3/MAG/PTPRZ1/UNC5B/CCL2/TRIM2/ZPR1/MDK/AMBRA1/SOD2/LANCL1/ATF2/PARK7/KIF14/FOXO3/NR4A3/TGFB3/APAF1/PIK3CA/LRP1/PIGT/STAMBP/CITED1/MAX/SNX6/PPT1/CASP9/KRAS/CHL1/SRPK2/FAIM2/RB1/PDPK1/ARRB2/TP53/APP/MCL1/PARP1/SNCA/RASA1/TNFRSF21/NONO/NTRK2/AT…	110
151	SC.ALSvsCtrl	SC	ALSvsCtrl	GO:0043523	regulation of neuron apoptotic process	99/5810	210/17913	5.81459e-06	0.00023963	0.000183254	GCLC/CRLF1/FYN/TYROBP/ISL1/GCLM/GRN/HIPK2/ERBB3/RHOA/ROCK1/HDAC4/FGF20/PSEN1/MEF2C/BAX/TYRO3/TGFB2/JAK2/CDC34/HMOX1/LGMN/ALKBH1/HIF1A/CTSZ/CORO1A/TOX3/MAG/PTPRZ1/UNC5B/CCL2/TRIM2/ZPR1/MDK/AMBRA1/SOD2/LANCL1/ATF2/PARK7/KIF14/FOXO3/NR4A3/TGFB3/PIK3CA/LRP1/STAMBP/CITED1/SNX6/PPT1/CASP9/KRAS/CHL1/SRPK2/FAIM2/PDPK1/ARRB2/TP53/MCL1/PARP1/SNCA/RASA1/NONO/NTRK2/ATM/BCL2L11/RETREG1/ANGPT1/DRAXIN/PRKCI/FOX…	99
152	SC.ALSvsCtrl	SC	ALSvsCtrl	GO:0051047	positive regulation of secretion	175/5810	409/17913	5.95437e-06	0.000243777	0.000186425	FGR/CFTR/CD38/SCIN/NADK/HFE/ISL1/GAB2/DTNBP1/CYBA/ATG5/SPHK2/TM7SF3/KARS/PRKCZ/VPS35/PLA2G10/RAB27A/TSG101/SRI/RAB7A/PTPN23/FGFR1/AACS/CADPS2/C1QTNF3/MAVS/SNX5/EZR/TGFB2/TREM2/JAK2/ABL1/HIF1A/TLR8/SYTL4/MAPK3/PYCARD/STX4/RIPK2/GSDMD/KCNN4/RETN/TGFB1/CD33/RAB3D/GCK/CXCL12/PPP3CB/CRTAM/PANX1/MDK/EXPH5/TRPV4/MAPK14/GOLPH3/SEC24A/SELENOK/WNT5A/IFIH1/RAB3GAP1/WLS/KMO/CNR1/VAMP8/TGFB3/CD274/SERP1/TARDB…	175
153	SC.ALSvsCtrl	SC	ALSvsCtrl	GO:0097529	myeloid leukocyte migration	83/5810	170/17913	6.11827e-06	0.00024885	0.000190304	CD74/DAPK2/KARS/WDR1/CD200/TGFB2/TREM2/LGMN/CD99L2/FLT1/MAPK3/RPS19/PIK3CG/SERPINE1/CXCL12/C1QBP/CCL2/MDK/CD81/TRPV4/MAPK14/IL1R1/CSF3R/CCR2/NCKAP1L/EDN3/CCR7/RAC2/MOSPD2/MPP1/LGALS3/SWAP70/VAV3/ANXA1/P2RX4/DYSF/EDNRB/IL6/EMILIN1/MSTN/VAV1/XCL1/PLA2G7/PTPRO/MMP14/KIT/SLAMF8/ITGB2/IL6R/TAFA4/CCR1/SYK/JAM3/CD300A/CXCL10/P2RY12/PIK3CD/C3AR1/AKIRIN1/CMKLR1/ANO6/IL17RA/CXCR2/PLCB1/CAMK1D/PIP5K1C/PRTN3…	83
154	SC.ALSvsCtrl	SC	ALSvsCtrl	GO:0050777	negative regulation of immune response	72/5810	143/17913	6.31711e-06	0.000255269	0.000195213	HFE/NR1H3/GRN/CD84/FAM3A/FCGR2B/CEACAM1/PTPRC/CD59/IRAK3/MUL1/TYRO3/TGFB2/HMOX1/SAMHD1/SMAD7/CACTIN/TGFB1/RPS19/AMBP/PPP3CB/DHX58/PTPN6/DUSP22/LOXL3/TGFB3/CCR2/NMI/PSMA1/BST2/LGALS3/PPARG/SPINK5/IL2RA/ANXA1/HAVCR2/TRAFD1/IL10/IL33/ARRB2/XCL1/DUSP10/GPR17/SERPING1/FER/ANGPT1/SAMSN1/VSIG4/TNFRSF14/SLAMF8/ABR/ZBTB7B/ADAR/IFI16/ZC3H12A/STAT6/CD300A/INPP5D/PARP14/A2M/BCR/KIR2DL4/CNOT7/CR1/MICA/HLA-E/G…	72
155	SC.ALSvsCtrl	SC	ALSvsCtrl	GO:0097191	extrinsic apoptotic signaling pathway	100/5810	213/17913	6.53599e-06	0.00026184	0.000200238	GCLC/TNFRSF12A/FYN/BID/SNAI2/HGF/RB1CC1/GCLM/FAS/KITLG/TRAF1/CASP8/EYA2/ERBB3/TNFRSF1A/FGFR3/FGFR1/PTPRC/GSK3B/GSTP1/CTTN/BAX/ICAM1/ITGA6/RFFL/TGFB2/JAK2/HMOX1/STK4/SRPX/GATA1/PYCARD/STX4/IL7/TGFB1/GSK3A/SERPINE1/TGFBR1/UNC5B/MADD/LTBR/HTRA2/BIRC6/PARK7/ARHGEF2/FOXO3/TNFSF10/INHBA/RBCK1/PSME3/LGALS3/CASP9/SORT1/FAIM2/AGT/ITM2C/SKIL/IL33/RIPK1/YAP1/PPP2R1B/ITGAV/BMPR1B/PDPK1/PMAIP1/BCL10/MCL1/LCN2…	100
156	SC.ALSvsCtrl	SC	ALSvsCtrl	GO:1903076	regulation of protein localization to plasma membrane	51/5810	93/17913	6.56389e-06	0.00026184	0.000200238	ITGA3/GRIPAP1/DLG1/STX7/EZR/SORBS1/TREM2/VTI1B/STX4/CSK/RAB11A/TGFB1/RAB11FIP2/TMEM59/VAMP8/RHOQ/PLS1/LYPLA1/RAMP3/LRP1/ARHGEF16/PPFIA1/LGALS3/VPS4A/EPHB2/NUMB/PDPK1/NKD2/DAB2/MMP14/APPL1/RER1/LDLRAP1/SQSTM1/AP2M1/PRKCI/ARF6/STX3/AR/PTPN9/STX8/KIF5B/PRKCE/DPP10/RHOG/CIB1/STAC3/NHLRC1/RACK1/RANGRF/GBP1	51
157	SC.ALSvsCtrl	SC	ALSvsCtrl	GO:0016050	vesicle organization	126/5810	280/17913	6.63043e-06	0.00026281	0.00020098	CUL3/DTNBP1/TRAPPC3/GNAI3/RAB27A/TSG101/LMAN1/RAB7A/CD59/TMED2/PLA2G3/CNIH1/SEC23A/CTSZ/ASIP/SRPX/SYP/EEA1/RUBCNL/CORO1A/STX4/RAB11A/BLOC1S6/ANKRD27/BET1/WASL/HPS1/GOSR2/RAB34/AREG/CTSC/CORO1C/RAB5B/ACRBP/FBXO5/SNX3/GOLPH3/SEC24A/STAM2/CHMP3/KLHL12/VAMP4/LRMP/RAB32/RAB38/VAPB/TMEM175/F2RL3/CHMP1A/VPS4A/VAV3/SORT1/ANXA1/DYSF/STX6/SERPINE2/TMEM127/WASHC4/VPS36/KIF13A/MYO7A/SDCBP/KNL1/FNBP1L/RAB1A/D…	126
158	SC.ALSvsCtrl	SC	ALSvsCtrl	GO:0048002	antigen processing and presentation of peptide antigen	90/5810	188/17913	7.03394e-06	0.000275754	0.000210879	HFE/SLC11A1/CD74/CYBA/KIF26A/FCGR2B/RAB7A/DYNC1I2/CAPZB/DNM2/ITGB5/CD209/PSME1/SNAP23/TREM2/AP1B1/NCF4/LGMN/PSME2/SEC23A/PSMA7/PYCARD/SH3GL2/SEC24A/CAPZA1/NCF2/CTSD/VAMP8/KLC1/CANX/PSMA1/PSME3/DYNC1LI2/CTSV/ACTR1A/ITGAV/SEC31A/OSBPL1A/KIF2C/MARCH1/FCGR1A/FCGR1B/SEC24D/AP1S3/MR1/KIF5A/NCF1/DYNC1I1/ACE/AP2M1/CTSS/KIF15/ERAP1/CYBB/B2M/PDIA3/RILP/HLA-DQB1/AP1S2/HLA-DRB5/HLA-DRB1/HLA-DQA1/AP2A1/DYNC1H…	90
159	SC.ALSvsCtrl	SC	ALSvsCtrl	GO:0051493	regulation of cytoskeleton organization	198/5810	472/17913	7.1029e-06	0.000275754	0.000210879	BAIAP2L1/SCIN/WAS/PHLDB1/SPAST/CAPG/ARHGAP6/LIMA1/NCKAP1/LIMCH1/RHOA/ROCK1/PFN2/NCK2/WDR1/MARK2/DLG1/ACTN2/RAPGEF3/CARMIL1/MEF2C/GSK3B/CTTN/NOX4/TPX2/ICAM1/HDAC6/ABL1/MAPK1/PPM1F/SH3BP1/PICK1/NIN/HCK/MAPRE1/CORO1A/MAPK3/NUBP1/PYCARD/CORO2B/ARHGEF10/TUBB4A/FSD1/TGFB1/MTPN/WASL/TGFBR1/CXCL12/SLAIN2/CHORDC1/MDK/TRPV4/ARPC3/ARHGDIB/WASF1/PDGFRB/CEP70/ECT2/ACTR3/CCDC88A/CHMP3/PLEK/ALMS1/ARHGEF2/STMN1/…	198
160	SC.ALSvsCtrl	SC	ALSvsCtrl	GO:0032722	positive regulation of chemokine production	34/5810	55/17913	7.1155e-06	0.000275754	0.000210879	CD74/EIF2AK2/MAVS/HMOX1/HIF1A/PYCARD/RIPK2/IL7/TRPV4/SELENOK/WNT5A/TRIM32/EGR1/LRP1/POSTN/HAVCR2/IL6/TLR4/IL33/TLR2/APP/TSLP/ADAM17/IL6R/TLR3/LPL/ALOX15B/CSF1R/TLR7/MBP/AIF1/DDX3X/LGALS9/AZU1	34
161	SC.ALSvsCtrl	SC	ALSvsCtrl	GO:0042176	regulation of protein catabolic process	154/5810	354/17913	7.13424e-06	0.000275754	0.000210879	GCLC/CYP51A1/OSBPL7/MYLIP/HFE/FYN/NUB1/PIAS1/RNF19A/GABARAPL2/HERPUD1/USP13/HIPK2/CTSA/ROCK1/SIRT2/VPS35/PTPN3/CSNK2A2/CHFR/RAB7A/LAMP3/UBE2K/PSEN1/LRP2/NFE2L1/GSK3B/MMP24-AS1-EDEM2/EDEM2/IRAK3/EZR/TREM2/RHBDD3/SMAD7/FMR1/TIMP1/OAZ1/SGTA/FZR1/GSK3A/WDR91/RIC1/RGP1/FBXL20/CDK5RAP3/CTSC/CD81/USP5/BAG2/SNX3/HMGCR/WNT5A/SUMO1/EPHA4/PARK7/UCHL5/TRIM67/RAD23B/TRIM32/CLU/RPL5/GIPC1/LRP1/RPL23/MGAT3/LDLR…	154
162	SC.ALSvsCtrl	SC	ALSvsCtrl	GO:0031098	stress-activated protein kinase signaling cascade	125/5810	278/17913	7.55166e-06	0.000290086	0.000221839	MAPK8IP2/MAP4K3/MAP4K5/CCDC88C/HGF/RB1CC1/FAS/FLT4/DTNBP1/TAB2/EIF2AK2/HIPK2/KARS/RHOA/MAP4K4/FCGR2B/MAP3K13/SEMA3A/DLG1/TRAF4/MAP2K7/ITCH/MAGI3/PHLPP1/ZMPSTE24/GSTP1/MECOM/AKR1B1/MUL1/MAP3K20/EZR/TGFB2/MAPK1/TAB1/BIRC7/RASSF2/MAPK3/PYCARD/RIPK2/MAP4K1/AMBP/HIPK3/TRPV4/FOXM1/LTBR/TPD52L1/SASH1/MAPK14/HMGCR/WNT5A/EPHA4/GADD45A/PRDX1/MAPK8IP1/UNC5CL/KLHL31/CCR7/TNFRSF19/ARHGEF6/GADD45G/MAP3K10/DUSP…	125
163	SC.ALSvsCtrl	SC	ALSvsCtrl	GO:0034332	adherens junction organization	68/5810	134/17913	8.02734e-06	0.000306467	0.000234366	VCL/CDH10/ARHGAP6/LIMCH1/RHOA/ROCK1/TESK2/MAP4K4/ACTN1/PVR/FERMT2/PTPN23/ACTN2/COL16A1/CTTN/TRIP6/SORBS1/ABL1/PPM1F/SMAD7/ARHGEF7/CORO2B/NECTIN1/CORO1C/DUSP22/EPB41L5/ITGB1BP1/LRP1/KDR/AFDN/NUMB/ACVRL1/KIFC3/CDH11/PDPK1/BCAS3/WDPCP/IQSEC1/PHLDB2/PTPRJ/TAOK2/CDH8/PTPRK/CDH12/MMP14/HIPK1/CLASP2/ITGA2/DLC1/ARF6/MAPRE2/CTNNB1/PTK2/LIMS1/CDH2/BCL2/PTEN/JUP/RCC2/CDH5/CADM1/ZNF703/PIP5K1C/SRC/S100A10/AN…	68
164	SC.ALSvsCtrl	SC	ALSvsCtrl	GO:1905475	regulation of protein localization to membrane	87/5810	181/17913	8.1279e-06	0.000308414	0.000235855	ITGA3/FYN/BID/CASP8/PRKCZ/GRIPAP1/DLG1/GPC4/STX7/SSH1/PPP1R13B/EZR/SORBS1/TREM2/GZMB/VTI1B/E2F1/STX4/CSK/RAB11A/TGFB1/RAB11FIP2/CD81/TMEM59/RAP1A/MESD/VAMP8/ITGB1BP1/RHOQ/PLS1/LYPLA1/RAMP3/LRP1/ARHGEF16/PPFIA1/LGALS3/VPS4A/EPHB2/NUMB/PDPK1/TP53/PMAIP1/NKD2/STOM/PAK1/SLC7A11/ANK3/DAB2/MMP14/APPL1/RER1/LDLRAP1/ITGB2/SQSTM1/AP2M1/PRKCI/LZTFL1/ARF6/STX3/MTCL1/AR/PTPN9/ITGAM/STX8/CDH2/KIF5B/PRKCE/BCL2…	87
165	SC.ALSvsCtrl	SC	ALSvsCtrl	GO:0072659	protein localization to plasma membrane	109/5810	237/17913	8.30104e-06	0.000313075	0.00023942	SLC4A1/ITGA3/EHD2/TNFRSF1A/PRKCZ/ROCK1/GRIPAP1/VPS35/DLG1/ACTN2/STX7/EPB41L3/EFR3B/TMED2/TESC/EZR/SORBS1/TREM2/TSPAN15/VTI1B/SEC23A/ARFRP1/GGA2/STX4/CSK/RAB11A/TGFB1/RAB11FIP2/RAB34/CD81/GOLPH3/TMEM59/RAP1A/VAMP8/ITGB1BP1/RHOQ/PLS1/LYPLA1/RAMP3/LRP1/AFDN/CRB3/ARHGEF16/PPFIA1/LGALS3/EFR3A/RAMP1/FLOT2/VPS4A/EPHB2/NUMB/MAP7/DENND4C/KIF13A/PDPK1/ATP1B1/RAB13/NKD2/RILPL2/ANK3/DAB2/TNIK/ZFYVE27/GRIP1/F…	109
166	SC.ALSvsCtrl	SC	ALSvsCtrl	GO:0051092	positive regulation of NF-kappaB transcription factor activity	74/5810	149/17913	8.88965e-06	0.000333255	0.000254852	BTK/LTF/TAB2/EIF2AK2/TRAF1/PRKCQ/PRKCZ/MAP3K13/ERC1/ICAM1/IRAK3/NLRC4/CAPN3/TAB1/RPS6KA5/CD40/PYCARD/RIPK2/TGFB1/MTPN/TRIM14/TRIM38/WNT5A/TRIM62/ARHGEF2/TRIM32/CLU/TRIM25/LRRFIP1/RBCK1/RIPK3/EDA2R/TRIM5/TRIM22/FLOT2/KRAS/IRAK2/CLOCK/AGT/TLR4/RIPK1/TLR2/CARD16/CARD14/APP/BCL10/RPS27A/RPS3/IL18/FER/TAB3/EDA/ITGB2/NLRP3/PRKCI/TLR3/PRDX3/TRAPPC9/AR/MALT1/TLR6/ZBTB7A/NPM1/PRKD1/CIB1/IL1RAP/CARD11/TRIM…	74
167	SC.ALSvsCtrl	SC	ALSvsCtrl	GO:0051251	positive regulation of lymphocyte activation	117/5810	258/17913	8.97354e-06	0.000334385	0.000255716	CD38/CD4/BTK/FYN/TYROBP/CD6/CD74/RUNX3/PRKCQ/RHOA/PRKCZ/CBFB/NCK2/MEF2C/PTPRC/CD209/EFNB1/IL12RB1/CD40/NFATC2/ATP11C/TNFSF13B/CORO1A/PYCARD/CSK/CD276/RIPK2/IL7/RASAL3/EBI3/TGFB1/DOCK8/ZMIZ1/CCL2/NSD2/MDK/CD81/PTPN6/VNN1/SELENOK/CD86/CD274/HSPH1/CD80/CCR2/PIK3CA/SASH3/SHLD2/NCKAP1L/BTN2A2/TNFSF14/CCR7/ZBTB1/FLOT2/VAV3/IL6ST/IL2RA/ANXA1/HAVCR2/IL6/TLR4/PDPK1/VAV1/BCL10/XCL1/DUSP10/HSPD1/PAK1/RPS3/I…	117
168	SC.ALSvsCtrl	SC	ALSvsCtrl	GO:0048260	positive regulation of receptor-mediated endocytosis	31/5810	49/17913	9.09527e-06	0.000335621	0.000256661	SELE/HFE/DNM2/PICK1/FMR1/WASL/SERPINE1/CBL/SGIP1/CLU/C3/HIP1/PPT1/CD63/SCYL2/ATAD1/EGF/ARRB2/BICD1/DAB2/ANGPT1/LDLRAP1/SYK/HNRNPK/B2M/APLN/ANXA2/MAGI2/AP2A1/PLCG2/TF	31
169	SC.ALSvsCtrl	SC	ALSvsCtrl	GO:0070302	regulation of stress-activated protein kinase signaling cascade	103/5810	222/17913	9.11457e-06	0.000335621	0.000256661	MAPK8IP2/MAP4K5/HGF/RB1CC1/FAS/FLT4/DTNBP1/EIF2AK2/HIPK2/KARS/MAP4K4/FCGR2B/MAP3K13/SEMA3A/DLG1/TRAF4/MAP2K7/ITCH/MAGI3/PHLPP1/ZMPSTE24/GSTP1/MECOM/MUL1/MAP3K20/EZR/TGFB2/MAPK1/BIRC7/RASSF2/MAPK3/PYCARD/RIPK2/MAP4K1/AMBP/HIPK3/TRPV4/FOXM1/LTBR/TPD52L1/SASH1/HMGCR/WNT5A/EPHA4/GADD45A/PRDX1/MAPK8IP1/UNC5CL/KLHL31/CCR7/GADD45G/MAP3K10/EDA2R/PTPN22/TAOK3/MDFIC/DBNL/TLR4/RIPK1/SDCBP/MAPK8IP3/IGF1R/APP…	103
170	SC.ALSvsCtrl	SC	ALSvsCtrl	GO:0002367	cytokine production involved in immune response	54/5810	101/17913	9.70016e-06	0.000355083	0.000271544	BTK/HFE/SLC11A1/CD74/ATG5/SPHK2/KARS/PRKCZ/DLG1/MAVS/IRAK3/TGFB2/SIRT1/HMOX1/SMAD7/MAPK3/TGFB1/KDELR1/CD81/MAPK14/WNT5A/IL1R1/NR4A3/TGFB3/TRIM6/CCR2/SASH3/BST2/IL6/IL10/TLR4/TLR2/SEMA7A/BCL10/XCL1/HSPD1/IL18/MR1/ANGPT1/HK1/KIT/FCER1G/NLRP3/FZD5/F2RL1/TLR3/DDX21/B2M/IL12A/MALT1/KIR2DL4/HLA-E/DENND1B/LILRB1	54
171	SC.ALSvsCtrl	SC	ALSvsCtrl	GO:0002279	mast cell activation involved in immune response	29/5810	45/17913	1.04323e-05	0.00037965	0.000290332	FGR/BTK/GAB2/C12orf4/SPHK2/CD84/STXBP2/LAT2/SNAP23/PLA2G3/HMOX1/PIK3CG/CBL/VAMP8/NR4A3/RAC2/PDPK1/FER/KIT/FCER1G/CD300A/PIK3CD/RASGRP1/GATA2/LYN/MILR1/ADGRE2/FOXF1/LGALS9	29
172	SC.ALSvsCtrl	SC	ALSvsCtrl	GO:0043303	mast cell degranulation	28/5810	43/17913	1.10585e-05	0.000399473	0.000305491	FGR/BTK/GAB2/C12orf4/SPHK2/CD84/STXBP2/LAT2/SNAP23/PLA2G3/HMOX1/PIK3CG/CBL/VAMP8/NR4A3/RAC2/PDPK1/KIT/FCER1G/CD300A/PIK3CD/RASGRP1/GATA2/LYN/MILR1/ADGRE2/FOXF1/LGALS9	28
173	SC.ALSvsCtrl	SC	ALSvsCtrl	GO:0031532	actin cytoskeleton reorganization	47/5810	85/17913	1.11054e-05	0.000399473	0.000305491	BAIAP2L1/FARP2/DTNBP1/RHOA/RAPGEF3/CTTN/EZR/ABL1/HCK/TGFB1/GAB1/MDK/TRPV4/ARHGDIB/PHACTR1/PLEK/MKLN1/GDPD2/GMFG/NOTCH2/ANXA1/GPR65/NTRK3/BCAS3/TRPM2/HAX1/CDC42BPA/PAK1/FER/TNIK/KIT/AUTS2/F11R/ANTXR1/SEMA3E/S1PR1/BRSK2/HRAS/HCLS1/CSF1R/ARAP1/PARVB/FLNA/SIPA1L1/CD2AP/CDC42BPB/CSF3	47
174	SC.ALSvsCtrl	SC	ALSvsCtrl	GO:0007254	JNK cascade	94/5810	200/17913	1.15255e-05	0.000412203	0.000315226	MAPK8IP2/MAP4K3/MAP4K5/RB1CC1/FLT4/DTNBP1/TAB2/HIPK2/MAP4K4/FCGR2B/MAP3K13/SEMA3A/TRAF4/MAP2K7/ITCH/MAGI3/PHLPP1/GSTP1/MECOM/MUL1/MAP3K20/TAB1/BIRC7/RASSF2/PYCARD/RIPK2/MAP4K1/AMBP/HIPK3/TRPV4/LTBR/TPD52L1/SASH1/WNT5A/EPHA4/GADD45A/MAPK8IP1/UNC5CL/KLHL31/CCR7/TNFRSF19/ARHGEF6/GADD45G/MAP3K10/DUSP9/EDA2R/IRAK2/PTPN22/TAOK3/MDFIC/DBNL/TLR4/RIPK1/SDCBP/MAPK8IP3/IGF1R/APP/DUSP10/RPS27A/FGD2/PAK1/RPS3…	94
175	SC.ALSvsCtrl	SC	ALSvsCtrl	GO:0006911	phagocytosis, engulfment	27/5810	41/17913	1.16257e-05	0.00041341	0.000316149	MSR1/FCGR2B/TREM2/SH3BP1/BIN2/NCKAP1L/C3/BECN1/PPARG/APPL2/MFGE8/FCGR1A/DOCK1/ELMO1/FCER1G/ITGB2/ARHGAP25/ITGA2/F2RL1/ABCA1/CD300A/RAB31/ITGAM/ANO6/GATA2/ADGRB1/AIF1	27
176	SC.ALSvsCtrl	SC	ALSvsCtrl	GO:0021782	glial cell development	58/5810	111/17913	1.17018e-05	0.000413751	0.00031641	ADAM22/VIM/GRN/SIRT2/PSEN1/GSTP1/TREM2/SOX10/PICK1/DICER1/FA2H/NDRG1/ARHGEF10/TGFB1/MAG/CDK6/ASPA/CNTNAP1/MDK/CSPG5/ID2/CLU/LRP1/PLP1/SOX4/MYRF/NKX2-2/LDLR/KRAS/IL6/TLR4/TLR2/NTRK3/APP/TTBK1/NTRK2/NKX6-2/TENM4/LGI4/NRG1/B4GALT5/HDAC11/SHH/SH3TC2/PTEN/LAMB2/ID4/C1QA/NRROS/SOX11/KCNJ10/BACE2/CNTN2/C5AR1/HES5/LPAR1/DLL1/LYN	58
177	SC.ALSvsCtrl	SC	ALSvsCtrl	GO:0002262	myeloid cell homeostasis	72/5810	145/17913	1.17744e-05	0.000413968	0.000316576	SLC4A1/KITLG/PIK3CB/HIPK2/SPI1/ADGRF5/TGFBR3/NFE2L1/BAX/JAK2/ANKRD54/HMOX1/HIF1A/GATA1/RPS19/KLF1/DNASE2/CDK6/SOX6/SH2B3/TMEM14C/MAPK14/RHAG/SMAP1/SMAD5/ID2/PRDX1/FOXO3/PTBP3/CCR2/INHBA/NCKAP1L/FAM210B/ETS1/ANXA1/IL6/IREB2/RPS24/TMOD3/RB1/ARNT/SLC7A11/ADAM17/BCL2L11/MERTK/CEBPG/KIT/FCER1G/ADAR/TRIM58/RPS14/JAM3/B2M/EPB42/AXL/INPP5D/KLF13/PIK3CD/SP3/P4HTM/ZBTB7A/GATA2/HCLS1/CXCR2/IKZF1/L3MBTL3/MAF…	72
178	SC.ALSvsCtrl	SC	ALSvsCtrl	GO:0032418	lysosome localization	39/5810	67/17913	1.2173e-05	0.000424066	0.000324298	FGR/BTK/GAB2/C12orf4/KIF1B/SPHK2/CD84/STXBP2/LAT2/SNAP23/HDAC6/PLA2G3/HMOX1/SYTL4/KXD1/PIK3CG/RAB34/CBL/VAMP8/NR4A3/RAC2/ARL8B/PDPK1/LAMTOR1/KIT/FCER1G/BORCS5/CD300A/MAP6/PIK3CD/RASGRP1/GATA2/BLOC1S2/LYN/MILR1/ADGRE2/FOXF1/LGALS9/DEF8	39
179	SC.ALSvsCtrl	SC	ALSvsCtrl	GO:0002576	platelet degranulation	65/5810	128/17913	1.22352e-05	0.000424066	0.000324298	ITGA2B/HGF/VCL/WDR1/ACTN1/STXBP2/ACTN2/APLP2/TGFB2/VTI1B/TIMP1/SYTL4/TGFB1/SERPINE1/P2RX1/LGALS3BP/VWF/PHACTR2/KNG1/PLEK/QSOX1/TGFB3/CLU/A1BG/ABCC4/ACTN4/HABP4/CD63/TLN1/OLA1/EGF/APP/SCCPDH/LEFTY2/MANF/LHFPL2/SERPING1/ENDOD1/FERMT3/CD109/TAGLN2/FCER1G/ALB/PPBP/ANXA5/SYK/TMX3/PCDH7/CTSW/A2M/PROS1/F8/NHLRC2/FLNA/FAM3C/SERPINA1/PDGFA/PSAP/CFD/TOR4A/SELENOP/LYN/ITGB3/PECAM1/TF	65
180	SC.ALSvsCtrl	SC	ALSvsCtrl	GO:0045862	positive regulation of proteolysis	145/5810	333/17913	1.22854e-05	0.000424066	0.000324298	GCLC/OSBPL7/FYN/NUB1/FAS/GRN/PIAS1/C6/HERPUD1/USP13/CASP8/NGFR/KARS/RHOA/SIRT2/CHFR/ENO1/PSEN1/GSK3B/REST/BAX/MMP24-AS1-EDEM2/EDEM2/MUL1/NLRC4/CAPN3/TREM2/SIRT1/JAK2/BCL2L13/PPM1F/LGMN/SMAD7/FMR1/MAPK3/PYCARD/CTSH/RIPK2/SGTA/HPN/GSK3A/P2RX1/CTSC/USP5/MAPK14/BAG2/IFT57/HTRA2/HSPE1/SUMO1/EPHA4/F3/CTSD/TRIM67/TRIM32/APAF1/CLU/TNFSF10/C3/HIP1/APOE/HIP1R/RGN/PRR7/PPARG/CASP9/EDEM1/TIMM17A/AKIRIN2/DNAJ…	145
181	SC.ALSvsCtrl	SC	ALSvsCtrl	GO:1903532	positive regulation of secretion by cell	163/5810	381/17913	1.23342e-05	0.000424066	0.000324298	FGR/CFTR/CD38/NADK/HFE/ISL1/GAB2/DTNBP1/SPHK2/TM7SF3/KARS/PRKCZ/VPS35/RAB27A/TSG101/SRI/RAB7A/PTPN23/FGFR1/AACS/CADPS2/C1QTNF3/MAVS/EZR/TGFB2/TREM2/JAK2/ABL1/HIF1A/TLR8/SYTL4/MAPK3/PYCARD/STX4/RIPK2/GSDMD/KCNN4/RETN/TGFB1/CD33/RAB3D/GCK/CXCL12/PPP3CB/CRTAM/PANX1/MDK/EXPH5/TRPV4/MAPK14/GOLPH3/SEC24A/SELENOK/WNT5A/IFIH1/RAB3GAP1/WLS/KMO/CNR1/VAMP8/TGFB3/CD274/SERP1/TARDBP/TRIM6/INHBA/LRP1/PFKFB2/ED…	163
182	SC.ALSvsCtrl	SC	ALSvsCtrl	GO:0051091	positive regulation of DNA-binding transcription factor activity	116/5810	257/17913	1.27521e-05	0.000435606	0.000333123	BTK/LTF/TAB2/EIF2AK2/TRAF1/HIPK2/PRKCQ/PRKCZ/HDAC4/PPP2R5B/MAP3K13/ERC1/MAVS/ICAM1/IRAK3/NLRC4/ESR1/CD200/CAPN3/JAK2/TAB1/RPS6KA5/CD40/PYCARD/RIPK2/TGFB1/CRTC1/MTPN/BUD31/TRIM14/HDAC5/TRIM38/WNT5A/ATF2/PARK7/TRIM62/ARHGEF2/TRIM32/TAF12/CLU/TRIM25/NEUROG3/LRRFIP1/NKX2-2/RBCK1/SMARCA4/RIPK3/EDA2R/TRIM21/PPARG/TRIM5/TRIM22/FLOT2/KRAS/IRAK2/CLOCK/AGT/IL6/IL10/TLR4/RIPK1/TLR2/CARD16/PPP3CA/ESR2/CARD14…	116
183	SC.ALSvsCtrl	SC	ALSvsCtrl	GO:0002291	T cell activation via T cell receptor contact with antigen bound to MHC molecule on antigen presenting cell	10/5810	10/17913	1.28175e-05	0.000435606	0.000333123	ITGAL/APBB1IP/ICAM1/CD81/FGL2/LGALS3/HAVCR2/HLA-DMB/LILRB1/LGALS9	10
184	SC.ALSvsCtrl	SC	ALSvsCtrl	GO:0034333	adherens junction assembly	49/5810	90/17913	1.28799e-05	0.000435606	0.000333123	VCL/ARHGAP6/LIMCH1/RHOA/ROCK1/TESK2/MAP4K4/ACTN1/FERMT2/ACTN2/COL16A1/CTTN/TRIP6/SORBS1/ABL1/PPM1F/SMAD7/ARHGEF7/CORO2B/CORO1C/DUSP22/EPB41L5/ITGB1BP1/LRP1/KDR/ACVRL1/PDPK1/BCAS3/WDPCP/PHLDB2/PTPRJ/TAOK2/PTPRK/MMP14/HIPK1/CLASP2/ITGA2/DLC1/CTNNB1/PTK2/LIMS1/BCL2/PTEN/RCC2/ZNF703/PIP5K1C/SRC/S100A10/FMN1	49
185	SC.ALSvsCtrl	SC	ALSvsCtrl	GO:0014065	phosphatidylinositol 3-kinase signaling	69/5810	138/17913	1.31956e-05	0.000443872	0.000339445	FGR/FYN/HGF/PIK3CB/ERBB3/SIRT2/PPP2R5B/FGFR1/PPP2R5C/CEACAM1/TYRO3/TGFB2/SIRT1/JAK2/MAPK1/PPP1R16B/FLT1/MAPK3/MAZ/PIK3CG/PLEKHA1/UNC5B/C1QBP/GAB1/CBL/PTPN6/PDGFRB/PIK3CA/FLT3/STAMBP/BTN2A2/HCST/BECN1/KDR/PRR5L/AGT/SERPINE2/CEP55/IGF1R/NTRK3/PIK3R5/HAX1/NTRK2/IL18/PIP4K2A/FBXL2/ANGPT1/PIK3AP1/KIT/NCF1/PLXNB1/F2RL1/NKX3-1/PTK2/PIK3CD/PTEN/RASGRP1/ERBB4/HCLS1/F2R/PIP5K1C/ENTPD5/EPOR/SEMA4D/SRC/PDGFA…	69
186	SC.ALSvsCtrl	SC	ALSvsCtrl	GO:0007162	negative regulation of cell adhesion	121/5810	271/17913	1.56716e-05	0.000524326	0.000400971	ADAM22/HFE/SNAI2/CD74/RUNX3/TNC/ARHGAP6/WNK1/ERBB3/RHOA/CBFB/MAP4K4/FCGR2B/DLG1/ITCH/CEACAM1/PTPRC/FXYD5/ANGPT2/SEMA6A/JAK2/ABL1/PPM1F/CCM2L/SMAD7/CORO2B/TGFB1/SERPINE1/CXCL12/LPXN/MDK/CORO1C/TRPV4/SH2B3/ARHGDIB/PTPN6/DUSP22/KNG1/EPB41L5/LOXL3/ITGB1BP1/EPCAM/CD274/TGFBI/LRP1/BTN2A2/PODXL/TWSG1/ACTN4/ASS1/IDO1/LGALS3/POSTN/SWAP70/ADAMDEC1/PTPN22/IL2RA/ANXA1/HAVCR2/CD164/SERPINE2/GPNMB/IL10/LRRC32/…	121
187	SC.ALSvsCtrl	SC	ALSvsCtrl	GO:0043524	negative regulation of neuron apoptotic process	72/5810	146/17913	1.59147e-05	0.000529609	0.000405011	GCLC/CRLF1/FYN/ISL1/GCLM/GRN/HIPK2/ERBB3/RHOA/ROCK1/FGF20/PSEN1/MEF2C/BAX/TYRO3/JAK2/HMOX1/LGMN/ALKBH1/HIF1A/CORO1A/TOX3/MAG/PTPRZ1/UNC5B/CCL2/ZPR1/MDK/AMBRA1/SOD2/PARK7/KIF14/NR4A3/TGFB3/PIK3CA/LRP1/STAMBP/CITED1/SNX6/PPT1/KRAS/CHL1/FAIM2/PDPK1/ARRB2/SNCA/RASA1/NONO/NTRK2/RETREG1/ANGPT1/DRAXIN/PRKCI/FOXQ1/EN2/OXR1/AXL/MECP2/UBE2V2/BCL2/CEBPB/NDNF/HRAS/BOK/F2R/NRBP2/CLN3/FZD9/C5AR1/ITSN1/NAIP/NTR…	72
188	SC.ALSvsCtrl	SC	ALSvsCtrl	GO:0002495	antigen processing and presentation of peptide antigen via MHC class II	53/5810	100/17913	1.62379e-05	0.000537493	0.00041104	CD74/KIF26A/FCGR2B/RAB7A/DYNC1I2/CAPZB/DNM2/TREM2/AP1B1/LGMN/SEC23A/PYCARD/SH3GL2/SEC24A/CAPZA1/CTSD/KLC1/CANX/DYNC1LI2/CTSV/ACTR1A/SEC31A/OSBPL1A/KIF2C/MARCH1/SEC24D/AP1S3/KIF5A/DYNC1I1/AP2M1/CTSS/KIF15/RILP/HLA-DQB1/AP1S2/HLA-DRB5/HLA-DRB1/HLA-DQA1/AP2A1/DYNC1H1/CAPZA2/HLA-DOA/HLA-DMA/HLA-DRA/DCTN1/IFI30/HLA-DMB/DYNLL2/KIF4B/HLA-DPA1/CTSL/HLA-DPB1/HLA-DQB2	53
189	SC.ALSvsCtrl	SC	ALSvsCtrl	GO:0032642	regulation of chemokine production	44/5810	79/17913	1.64068e-05	0.000540209	0.000413117	SNAI2/CD74/EIF2AK2/C1QTNF3/GSTP1/MAVS/MUL1/TREM2/HMOX1/HIF1A/PYCARD/RIPK2/IL7/TRPV4/ERBIN/SELENOK/WNT5A/TRIM32/EGR1/LRP1/POSTN/HAVCR2/IL6/IL10/TLR4/IL33/TLR2/APP/TSLP/ADAM17/IL6R/F2RL1/TLR3/LPL/ALOX15B/CSF1R/TLR7/ELANE/MBP/AIF1/DDX3X/ZFPM1/LGALS9/AZU1	44
190	SC.ALSvsCtrl	SC	ALSvsCtrl	GO:0051650	establishment of vesicle localization	114/5810	253/17913	1.65618e-05	0.000542442	0.000414825	APBA2/TBC1D23/CUL3/DTNBP1/TRAPPC3/KIF1B/PRKCZ/GRIPAP1/RAB27A/PFN2/LMAN1/DNM2/RIMS1/PSEN1/CADPS2/GSK3B/CD59/TMED2/SNAP23/CNIH1/SEC23A/CTSZ/CHRNA4/ASIP/SYP/FMR1/AP3B2/RAB11A/BLOC1S6/BET1/WASL/GIT1/FBXL20/P2RX1/GOSR2/AREG/CTSC/LIN7A/SEC24A/CSPG5/ITGA4/MLPH/RAB3GAP1/RAP1A/KLHL12/LRMP/CNR1/WDR11/GIPC1/RAP1B/KIF1C/KIF1A/ACTN4/STARD3/TOR1A/KIF13A/MYO7A/FNBP1L/RAB1A/AP1AR/SEC31A/VAMP1/STXBP5L/SNCA/SHROOM…	114
191	SC.ALSvsCtrl	SC	ALSvsCtrl	GO:2000116	regulation of cysteine-type endopeptidase activity	102/5810	222/17913	1.67656e-05	0.000545335	0.000417037	FYN/PLAUR/LTF/HGF/FAS/CD44/HERPUD1/CASP8/NGFR/RHOA/NLE1/PTGS2/LAMP3/REST/BAX/MUL1/NLRC4/RFFL/SIRT1/JAK2/BCL2L13/PPM1F/LGMN/PYCARD/CTSH/RIPK2/P2RX1/BIRC2/IFT57/HTRA2/HSPE1/DHCR24/PARK7/F3/RPS6KA1/CTSD/CAAP1/APAF1/TNFSF10/TNFSF14/HIP1/HIP1R/PRR7/PPARG/CASP9/LAMTOR5/MICAL1/CIDEB/ANP32B/RIPK1/CASP1/CARD16/LEF1/ARRB2/PMAIP1/NLRP12/BCL10/WNT9A/HSPD1/ARL6IP5/SNCA/TNFAIP8/TTBK1/ST18/RPS3/BCL2L11/CAST/SH3…	102
192	SC.ALSvsCtrl	SC	ALSvsCtrl	GO:0034446	substrate adhesion-dependent cell spreading	47/5810	86/17913	1.68254e-05	0.000545335	0.000417037	FERMT2/ITGA8/CARMIL1/DNM2/CASS4/TYRO3/ABL1/ARHGEF7/C1QBP/MDK/CORO1C/BVES/CSPG5/ITGA4/KIF14/ITGB1BP1/RREB1/ACTN4/POSTN/RAB1A/ITGAV/AP1AR/DOCK5/FERMT3/DOCK1/FER/MERTK/FZD7/RADIL/PDPN/ARPC2/MELTF/AKIP1/AXL/PTK2/ANTXR1/LIMS1/SRGAP2/RCC2/CIB1/FLNA/SRC/PARVA/S100A10/ITGB3/SRCIN1/GBP1	47
193	SC.ALSvsCtrl	SC	ALSvsCtrl	GO:0002688	regulation of leukocyte chemotaxis	55/5810	105/17913	1.77604e-05	0.000571833	0.000437301	CD74/DAPK2/WNK1/KARS/LGMN/MAPK3/SERPINE1/CXCL12/C1QBP/CCL2/MDK/TRPV4/MAPK14/WNT5A/CCR2/NCKAP1L/EDN3/TNFSF14/CCR7/RAC2/MOSPD2/MPP1/SWAP70/DYSF/IL6/MSTN/XCL1/CXCL14/PLA2G7/ADAM17/CXCL13/SLAMF8/IL6R/CCR1/F2RL1/JAM3/IL12A/CXCL10/C3AR1/AKIRIN1/CMKLR1/ANO6/CXCR2/CAMK1D/C5AR1/STK39/AIF1/GPSM3/LYN/MMP28/HMGB1/LGALS9/CXCL8/S100A7/ZNF580	55
194	SC.ALSvsCtrl	SC	ALSvsCtrl	GO:0050663	cytokine secretion	105/5810	230/17913	1.78267e-05	0.000571833	0.000437301	FGR/SERPINB1/BTN3A1/LCP2/ATG5/SPHK2/KARS/PRKCZ/FCGR2B/C1QTNF3/MAVS/NLRC4/CD200/EZR/ABL1/TLR8/MAPK3/PYCARD/RIPK2/GSDMD/CRTAM/PANX1/MDK/TRPV4/MAPK14/SELENOK/WNT5A/IFIH1/CD274/TRIM6/LRP1/BTN2A2/CCR7/SYT11/CHI3L1/POSTN/PTPN22/ANXA1/HAVCR2/DYSF/AGT/IL10/TLR4/IL33/TLR2/LRRC32/CASP1/CARD16/RAB1A/ITGAV/NLRP12/TSLP/TNFRSF21/BANK1/ANGPT1/HK1/ZBTB7B/NLRP3/FZD5/ZC3H12A/F2RL1/SYK/ABCA1/CLEC4E/USP50/CD14/RASGR…	105
195	SC.ALSvsCtrl	SC	ALSvsCtrl	GO:0046328	regulation of JNK cascade	81/5810	169/17913	1.86983e-05	0.000596715	0.000456329	MAPK8IP2/MAP4K5/RB1CC1/FLT4/DTNBP1/HIPK2/MAP4K4/FCGR2B/MAP3K13/SEMA3A/TRAF4/MAP2K7/ITCH/MAGI3/PHLPP1/GSTP1/MECOM/MUL1/MAP3K20/BIRC7/RASSF2/PYCARD/RIPK2/MAP4K1/AMBP/HIPK3/TRPV4/LTBR/TPD52L1/SASH1/WNT5A/EPHA4/GADD45A/MAPK8IP1/UNC5CL/KLHL31/CCR7/GADD45G/MAP3K10/EDA2R/PTPN22/TAOK3/MDFIC/DBNL/TLR4/RIPK1/SDCBP/MAPK8IP3/IGF1R/APP/DUSP10/FGD2/PAK1/RPS3/TAOK2/PDCD4/TNIK/SH3RF1/FZD7/TIAM1/NCF1/VANGL2/FZD5/…	81
196	SC.ALSvsCtrl	SC	ALSvsCtrl	GO:0071902	positive regulation of protein serine/threonine kinase activity	140/5810	322/17913	1.8849e-05	0.000598455	0.00045766	MAP4K3/LTF/MAP4K5/CD74/HGF/KITLG/PIK3CB/TAB2/EIF2AK2/ATP2B4/KARS/RHOA/DRD4/MAP3K13/MAP2K7/FGFR1/PSEN1/PTPRC/NOX4/ERP29/CCNK/MUL1/MAP3K20/MAP3K1/SIRT1/JAK2/MAPK1/TAB1/CD40/STK4/BIRC7/FLT1/MAPK3/CSK/RIPK2/MAP4K1/TGFB1/PIK3CG/TGFBR1/CCNY/LAMTOR3/MADD/CD81/TPD52L1/SASH1/MAPK14/GHR/PDGFRB/WNT5A/MAPKAPK3/EPHA4/LAMTOR2/GADD45A/PROX1/CCND2/TGFB3/AVPI1/CXCR4/FLT3/CKS2/EDN3/CCNT1/GADD45G/GDF15/MAP3K10/DUSP…	140
197	SC.ALSvsCtrl	SC	ALSvsCtrl	GO:0072678	T cell migration	35/5810	59/17913	1.91288e-05	0.000599416	0.000458395	WNK1/SLC12A2/RHOA/ICAM1/CD200/CD99L2/PYCARD/PIK3CG/DOCK8/CXCL12/CCL2/SELENOK/WNT5A/ITGA4/CCR2/TNFSF14/RIPK3/LRCH1/APP/XCL1/MSN/ADAM17/CXCL13/FADD/CXCL10/CXCL11/S1PR1/PIK3CD/CXCR3/SPN/STK39/AIF1/DEFA1/DEFA1B/S100A7	35
198	SC.ALSvsCtrl	SC	ALSvsCtrl	GO:0032872	regulation of stress-activated MAPK cascade	101/5810	220/17913	1.91655e-05	0.000599416	0.000458395	MAPK8IP2/MAP4K5/HGF/RB1CC1/FAS/FLT4/DTNBP1/EIF2AK2/HIPK2/KARS/MAP4K4/FCGR2B/MAP3K13/SEMA3A/DLG1/TRAF4/MAP2K7/ITCH/MAGI3/PHLPP1/GSTP1/MECOM/MUL1/MAP3K20/EZR/TGFB2/MAPK1/BIRC7/RASSF2/MAPK3/PYCARD/RIPK2/MAP4K1/AMBP/HIPK3/TRPV4/FOXM1/LTBR/TPD52L1/SASH1/HMGCR/WNT5A/EPHA4/GADD45A/PRDX1/MAPK8IP1/UNC5CL/KLHL31/CCR7/GADD45G/MAP3K10/EDA2R/PTPN22/TAOK3/MDFIC/DBNL/TLR4/RIPK1/SDCBP/MAPK8IP3/IGF1R/APP/DUSP10/A…	101
199	SC.ALSvsCtrl	SC	ALSvsCtrl	GO:0043473	pigmentation	49/5810	91/17913	1.91682e-05	0.000599416	0.000458395	SNAI2/DTNBP1/KITLG/USP13/RAB27A/MEF2C/BAX/GNA11/SOX10/ASIP/RAB11A/OCA2/BLOC1S6/ANKRD27/HPS1/FIG4/POMC/MLPH/MREG/RAB32/RAB38/EDN3/CITED1/CD63/EDNRB/KIF13A/MYO7A/RAB1A/LYST/SHROOM2/LRMDA/BCL2L11/KIT/EDA/MYSM1/BBS5/HPS3/ATP7A/ZEB2/BCL2/ATP6AP2/SPNS2/RAB11B/BLOC1S5/BLOC1S3/BLOC1S2/ENPP1/SZT2/RACK1	49
200	SC.ALSvsCtrl	SC	ALSvsCtrl	GO:0050715	positive regulation of cytokine secretion	66/5810	132/17913	2.01324e-05	0.000623964	0.000477167	FGR/KARS/PRKCZ/C1QTNF3/MAVS/ABL1/TLR8/MAPK3/PYCARD/RIPK2/GSDMD/CRTAM/PANX1/MDK/TRPV4/MAPK14/SELENOK/WNT5A/IFIH1/CD274/TRIM6/LRP1/POSTN/PTPN22/HAVCR2/IL10/TLR4/IL33/TLR2/CASP1/NLRP12/TSLP/HK1/NLRP3/FZD5/F2RL1/SYK/CLEC4E/USP50/CD14/RASGRP1/CD34/TLR1/LPL/IL17RA/ALOX15B/F2R/CSF1R/CADM1/LILRA5/LRRK2/IL1RAP/SRC/MBP/CLEC9A/SCAMP5/AIF1/CRLF2/CLEC6A/CHUK/CLEC5A/HMGB1/CARD8/LGALS9/CD58/LILRA2	66
201	SC.ALSvsCtrl	SC	ALSvsCtrl	GO:0032970	regulation of actin filament-based process	147/5810	341/17913	2.02105e-05	0.000623964	0.000477167	BAIAP2L1/SCIN/WAS/CAPG/ARHGAP6/LIMA1/NCKAP1/LIMCH1/RHOA/ROCK1/PFN2/NCK2/WDR1/SRI/DLG1/ACTN2/RAPGEF3/CARMIL1/MEF2C/CTTN/NOX4/ICAM1/ABL1/PPM1F/SH3BP1/PICK1/MYLK2/HCK/CORO1A/PYCARD/CORO2B/ARHGEF10/TGFB1/MTPN/WASL/TGFBR1/CXCL12/MDK/ARPC3/ARHGDIB/WASF1/PDGFRB/ECT2/ACTR3/CCDC88A/PLEK/SUMO1/ALMS1/STMN1/PROX1/ITGB1BP1/TGFB3/RHOQ/NCKAP1L/LRP1/KCNJ2/CCR7/TMOD2/BST2/GMFG/HIP1R/PPFIA1/ACTR3B/SWAP70/NOTCH2/SP…	147
202	SC.ALSvsCtrl	SC	ALSvsCtrl	GO:0009895	negative regulation of catabolic process	127/5810	288/17913	2.0254e-05	0.000623964	0.000477167	CYP51A1/HFE/FYN/SLC11A1/HGF/GABARAPL2/TAB2/ATP2B4/HIPK2/CTSA/YBX1/KDM4A/ROCK1/HDAC4/SIRT2/VPS35/PTPN3/PABPC1/CSNK2A2/LAMP3/TIGAR/PSEN1/MTMR2/IRAK3/TREM2/HMOX1/TSPO/E2F1/FMR1/TIMP1/BMF/SGTA/RASIP1/GSK3A/NAMPT/PIK3CG/RIC1/RGP1/CDK5RAP3/EIF4G2/IL10RA/MAPK14/SNX3/HMGCR/EIF4G1/HTRA2/EPHA4/QSOX1/PARK7/UCHL5/CNR1/TARDBP/TENT4B/PIK3CA/RPL5/GIPC1/RPL23/BECN1/MGAT3/APOC1/DKC1/RGN/TBC1D14/LARS/PTPN22/UBAC2/…	127
203	SC.ALSvsCtrl	SC	ALSvsCtrl	GO:0048193	Golgi vesicle transport	133/5810	304/17913	2.09223e-05	0.000641375	0.000490482	SPAST/OSBPL5/GABARAPL2/CUL3/TRAPPC3/MON2/KIF26A/LMAN1/DYNC1I2/CAPZB/DNM2/CD59/SCAMP1/TMED2/ERGIC2/KIF16B/SNAP23/SEC22C/PICK1/CNIH1/SEC23A/CTSZ/ARFRP1/RP2/LMF1/GGA2/STX4/VPS35L/CSK/KDELR1/BET1/SNX8/GOSR2/RAB34/AREG/CTSC/COPZ1/GOLPH3/SEC24A/ERGIC1/LMAN2L/NRBP1/PROC/CAPZA1/SCAMP3/KLHL12/VAMP8/SLC10A7/ARL1/LYPLA1/VAPB/KLC1/KIF1C/RBSN/LLGL1/TBC1D14/SORT1/TMED7/DYNC1LI2/STX6/GCC2/KDELR2/KIF13A/SORL1/RA…	133
204	SC.ALSvsCtrl	SC	ALSvsCtrl	GO:0016126	sterol biosynthetic process	42/5810	75/17913	2.12297e-05	0.000646394	0.00049432	NFYA/CFTR/CYP51A1/MSMO1/IDI1/FDFT1/SCD/SQLE/PRKAG2/ERLIN1/KPNB1/SC5D/MVK/HMGCS1/HMGCR/SCAP/DHCR24/GPAM/ACAT2/NFYB/INSIG2/APOE/ACLY/RAN/NSDHL/ERLIN2/TM7SF2/GGPS1/ABCG1/LSS/FDPS/CYB5R2/MVD/FASN/CNBP/ELOVL6/DHCR7/SP1/INSIG1/CES1/SREBF2/ACACA	42
205	SC.ALSvsCtrl	SC	ALSvsCtrl	GO:0043123	positive regulation of I-kappaB kinase/NF-kappaB signaling	82/5810	172/17913	2.12937e-05	0.000646394	0.00049432	TSPAN6/CD4/FYN/LTF/CD74/TAB2/CASP8/TNFRSF1A/RHOA/ALPK1/MAVS/MUL1/ABL1/HMOX1/PPM1A/CD40/RIPK2/BIRC2/LTBR/GOLT1B/TRIM38/ECT2/TRIM62/WLS/TRIM32/NEK6/TRIM25/TNFSF10/UNC5CL/RBCK1/CCR7/SLC44A2/BST2/NDFIP1/TRIM5/TRIM22/TLR4/RIPK1/CASP1/CARD16/BCL10/SLC20A1/TIFA/GJA1/RHOC/SLC35B2/TAB3/EDA/S100B/REL/F2RL1/TLR3/DDX21/CTNNB1/FADD/AKAP13/PRKCE/CANT1/LURAP1/MALT1/TLR6/TMEM9B/ZDHHC13/C18orf32/F2R/PRKD1/TMEM106…	82
206	SC.ALSvsCtrl	SC	ALSvsCtrl	GO:1902905	positive regulation of supramolecular fiber organization	87/5810	185/17913	2.33216e-05	0.000704517	0.000538769	BAIAP2L1/SCIN/WAS/SPAST/NCKAP1/LIMCH1/RHOA/PFN2/NCK2/DLG1/ACTN2/RAPGEF3/CARMIL1/PSEN1/CTTN/NOX4/ICAM1/ABL1/PPM1F/PICK1/NIN/HCK/MAPRE1/CORO1A/PYCARD/ARHGEF10/WASL/TGFBR1/SLAIN2/TRPV4/ARPC3/WASF1/ACTR3/PLEK/PROX1/ITGB1BP1/TGFB3/CLU/NCKAP1L/CCR7/APOE/COLGALT1/CLIP1/HIP1R/ACTR3B/SWAP70/SPIRE1/BIN1/FCHSD2/NUMA1/ACTR2/AP1AR/RB1/GPR65/KATNB1/APP/IQGAP2/PAK1/RPS3/CDC42EP2/FER/RHOC/NCK1/NPHS1/ARPC2/F2RL1/…	87
207	SC.ALSvsCtrl	SC	ALSvsCtrl	GO:0002504	antigen processing and presentation of peptide or polysaccharide antigen via MHC class II	53/5810	101/17913	2.34568e-05	0.000705176	0.000539273	CD74/KIF26A/FCGR2B/RAB7A/DYNC1I2/CAPZB/DNM2/TREM2/AP1B1/LGMN/SEC23A/PYCARD/SH3GL2/SEC24A/CAPZA1/CTSD/KLC1/CANX/DYNC1LI2/CTSV/ACTR1A/SEC31A/OSBPL1A/KIF2C/MARCH1/SEC24D/AP1S3/KIF5A/DYNC1I1/AP2M1/CTSS/KIF15/RILP/HLA-DQB1/AP1S2/HLA-DRB5/HLA-DRB1/HLA-DQA1/AP2A1/DYNC1H1/CAPZA2/HLA-DOA/HLA-DMA/HLA-DRA/DCTN1/IFI30/HLA-DMB/DYNLL2/KIF4B/HLA-DPA1/CTSL/HLA-DPB1/HLA-DQB2	53
208	SC.ALSvsCtrl	SC	ALSvsCtrl	GO:0031663	lipopolysaccharide-mediated signaling pathway	33/5810	55/17913	2.36974e-05	0.000705593	0.000539592	LTF/CD6/MAPK1/NFKBIA/HCK/MAPK3/RIPK2/CACTIN/TGFB1/CCL2/SASH1/MAPK14/LY86/TRIM5/CD180/IRAK2/PTPN22/TLR4/TLR2/CARD16/BCL10/IL18/BMP6/LY96/NOS3/PRDX2/PTAFR/PRKCE/MALT1/TRIB1/LYN/CARD8/LILRA2	33
209	SC.ALSvsCtrl	SC	ALSvsCtrl	GO:2001056	positive regulation of cysteine-type endopeptidase activity	67/5810	135/17913	2.37966e-05	0.000705593	0.000539592	FYN/FAS/CASP8/NGFR/RHOA/REST/BAX/MUL1/NLRC4/SIRT1/JAK2/BCL2L13/PPM1F/LGMN/PYCARD/CTSH/RIPK2/P2RX1/IFT57/HTRA2/HSPE1/F3/CTSD/APAF1/TNFSF10/HIP1/HIP1R/PRR7/PPARG/CASP9/CIDEB/ANP32B/RIPK1/CASP1/PMAIP1/NLRP12/BCL10/HSPD1/ARL6IP5/SNCA/TTBK1/ST18/RPS3/BCL2L11/NLRP3/IFI16/DLC1/NKX3-1/FADD/USP50/SOX7/BOK/F2R/TNFSF15/RPS27L/DAPK1/NEK5/MAP3K5/ASPH/RACK1/FIS1/DDX3X/PDCD6/PDCD2/HMGB1/CARD8/LGALS9	67
210	SC.ALSvsCtrl	SC	ALSvsCtrl	GO:0006732	coenzyme metabolic process	156/5810	366/17913	2.38108e-05	0.000705593	0.000539592	GCLC/CD38/SLC4A1/CROT/NADK/AASS/RANBP2/DERA/MRI1/MAT2B/FAR2/ME1/MTHFD2/ELOVL1/PFKP/PKM/PDK3/HDAC4/PTGS2/ENO1/ACAT1/SLC46A1/NMRK2/TIGAR/PGM2/PGM1/ME2/FOLH1/SLC23A2/DLD/NUP50/FMO2/ACOT7/SCD/TECR/SLC25A1/HIF1A/MTHFD1/NUP93/MLYCD/QPRT/NAMPT/PRKAG2/GCK/NMRK1/PNPO/GALK1/AADAT/MVK/VNN1/ACOT13/HMGCR/PCCB/PFKFB4/GPD2/KYNU/SPR/KMO/HMGCL/ACOT2/ACOT1/DLST/NUP43/MTHFD1L/PDZD11/UBIAD1/ACOT9/PFKFB2/MOCS3/MTRR/M…	156
211	SC.ALSvsCtrl	SC	ALSvsCtrl	GO:1903203	regulation of oxidative stress-induced neuron death	19/5810	26/17913	2.5489e-05	0.000751743	0.000574884	REST/FBXO7/HIF1A/NCOA7/LANCL1/PARK7/NR4A3/IL10/TLR4/MEAK7/MCL1/PARP1/NONO/SLC7A11/OXR1/CTNNB1/TLR6/ATG7/RACK1	19
212	SC.ALSvsCtrl	SC	ALSvsCtrl	GO:0051403	stress-activated MAPK cascade	120/5810	271/17913	2.69098e-05	0.000789903	0.000604067	MAPK8IP2/MAP4K3/MAP4K5/HGF/RB1CC1/FAS/FLT4/DTNBP1/TAB2/EIF2AK2/HIPK2/KARS/MAP4K4/FCGR2B/MAP3K13/SEMA3A/DLG1/TRAF4/MAP2K7/ITCH/MAGI3/PHLPP1/GSTP1/MECOM/MUL1/MAP3K20/EZR/TGFB2/MAPK1/TAB1/BIRC7/RASSF2/MAPK3/PYCARD/RIPK2/MAP4K1/AMBP/HIPK3/TRPV4/FOXM1/LTBR/TPD52L1/SASH1/MAPK14/HMGCR/WNT5A/EPHA4/GADD45A/PRDX1/MAPK8IP1/UNC5CL/KLHL31/CCR7/TNFRSF19/ARHGEF6/GADD45G/MAP3K10/DUSP9/EDA2R/IRAK2/PTPN22/TAOK3/MD…	120
213	SC.ALSvsCtrl	SC	ALSvsCtrl	GO:0046633	alpha-beta T cell proliferation	21/5810	30/17913	2.74743e-05	0.000793091	0.000606504	ITCH/PTPRC/ELF4/RIPK2/RASAL3/EBI3/CD81/CD274/MAPK8IP1/CCR2/TWSG1/DOCK2/XCL1/IL18/SH3RF1/ZBTB7B/TGFBR2/IL15/CD3E/HLA-E/LGALS9	21
214	SC.ALSvsCtrl	SC	ALSvsCtrl	GO:0006335	DNA replication-dependent nucleosome assembly	22/5810	32/17913	2.75281e-05	0.000793091	0.000606504	ASF1B/NASP/HIST1H4H/RBBP4/CHAF1A/HIST1H4J/HIST1H4F/HIST1H4B/HIST2H4B/HIST1H3I/HIST1H4C/HIST2H4A/HIST1H4D/HIST1H3F/HIST1H3G/HIST1H3B/HIST1H3C/HIST1H4K/HIST1H4L/HIST1H4A/HIST1H4I/HIST1H3A	22
215	SC.ALSvsCtrl	SC	ALSvsCtrl	GO:0034723	DNA replication-dependent nucleosome organization	22/5810	32/17913	2.75281e-05	0.000793091	0.000606504	ASF1B/NASP/HIST1H4H/RBBP4/CHAF1A/HIST1H4J/HIST1H4F/HIST1H4B/HIST2H4B/HIST1H3I/HIST1H4C/HIST2H4A/HIST1H4D/HIST1H3F/HIST1H3G/HIST1H3B/HIST1H3C/HIST1H4K/HIST1H4L/HIST1H4A/HIST1H4I/HIST1H3A	22
216	SC.ALSvsCtrl	SC	ALSvsCtrl	GO:0050931	pigment cell differentiation	22/5810	32/17913	2.75281e-05	0.000793091	0.000606504	KITLG/USP13/RAB27A/MEF2C/GNA11/SOX10/OCA2/BLOC1S6/ANKRD27/RAB32/RAB38/EDN3/CITED1/CD63/EDNRB/LRMDA/KIT/ZEB2/BCL2/BLOC1S5/BLOC1S3/ENPP1	22
217	SC.ALSvsCtrl	SC	ALSvsCtrl	GO:0038127	ERBB signaling pathway	68/5810	138/17913	2.79313e-05	0.000800998	0.000612552	PIK3C2A/PLAUR/BCAR1/ERBB3/PTPN3/RNF126/NCK2/PTPN18/TSG101/RAB7A/CEACAM1/PSEN1/CPNE3/SNX5/KIF16B/ABL1/MAPK1/LGMN/RPS6KA5/RASSF2/ARHGEF7/TGFB1/SH3GL2/AREG/GAB1/CBL/ERBIN/HBEGF/STAM2/RTN4/DOK1/EFEMP1/SOS1/ERRFI1/PIK3CA/PLCG1/EREG/HIP1/SNX6/HIP1R/AGT/PLCE1/EGF/PDPK1/APP/CNOT9/PTPRJ/ADRA2A/FER/ADAM17/NRG1/NRG2/NCF1/TGFA/ADORA1/ARF4/SH3TC2/REPS2/BTC/ERBB4/SOCS4/HGS/PDE6G/ARAP1/MVB12B/SRC/NUP62/ITGA1	68
218	SC.ALSvsCtrl	SC	ALSvsCtrl	GO:0031346	positive regulation of cell projection organization	154/5810	362/17913	3.01643e-05	0.000861066	0.000658488	ITGA3/TNFRSF12A/CDKL5/FUZ/FYN/ANLN/CNTN1/HGF/GRN/CROCC/NCKAP1/NGFR/RHOA/HDAC4/PPP2R5B/MARK2/MAP3K13/FGFR1/CBFA2T2/CARMIL1/DNM2/RIMS1/PSEN1/MUL1/ITGA6/NIN/PLEK2/FMR1/ARHGEF7/METRN/SYT17/RAB11A/RP1/ANKRD27/CACNG7/CRTC1/COBL/WASL/TGFBR1/CXCL12/RND2/MDK/CORO1C/RASAL1/SNX3/FIG4/ARSB/DPYSL3/WNT5A/CCDC88A/EPHA4/RAP1A/CNR1/TRIM67/TGFB3/RHOQ/CXCR4/ATF1/LRP1/RREB1/CCR7/CDC42EP1/RAC2/APOE/SERPINF1/CAMK1/KID…	154
219	SC.ALSvsCtrl	SC	ALSvsCtrl	GO:1903305	regulation of regulated secretory pathway	67/5810	136/17913	3.21537e-05	0.000913665	0.000698712	FGR/GAB2/APBA2/DTNBP1/C12orf4/SPHK2/CD84/RAB27A/PFN2/FCGR2B/STXBP2/CEACAM1/GSK3B/REST/CBARP/HMOX1/CHRNA4/SYP/FMR1/STX4/RAB3D/GIT1/FBXL20/P2RX1/CSPG5/RAB3GAP1/RAP1A/CNR1/VAMP8/CCR2/GIPC1/RAP1B/RAC2/MICAL1/VAMP1/RAB15/PDPK1/STXBP5L/CASK/CHRNA6/ADRA2A/WNT7A/FCER1G/ABR/ITGB2/F2RL1/SYK/TRPV6/CD300A/PTAFR/CHRNA5/P2RY1/ITGAM/SYT9/GATA2/RPH3AL/BACE1/BCR/HYAL3/LRRK2/UNC13B/SCAMP5/LYN/ADGRE2/PRAM1/FOXF1/LG…	67
220	SC.ALSvsCtrl	SC	ALSvsCtrl	GO:0014015	positive regulation of gliogenesis	42/5810	76/17913	3.26458e-05	0.000923432	0.000706181	SOX8/LRP2/TREM2/SOX10/TSPO/PRMT5/DICER1/E2F1/TGFB1/MAG/PTPRZ1/RHEB/ASPA/MDK/ID2/CCR2/CXCR4/LRP1/NKX2-2/PPARG/IL6ST/P2RX4/SERPINE2/IL6/BIN1/TLR2/ZNF365/APP/TTBK1/NKX6-2/TENM4/TIAM1/PRKCI/SHH/SPINT1/P2RY12/C1QA/PLAG1/PPP1CC/GJC2/OLIG2/LYN	42
221	SC.ALSvsCtrl	SC	ALSvsCtrl	GO:0051098	regulation of binding	156/5810	368/17913	3.35457e-05	0.000944593	0.000722364	STPG1/PAX6/HFE/PLAUR/ISL1/DTNBP1/HERPUD1/WAPL/HIPK2/ROCK1/HDAC4/SIRT2/TGFBR3/MARK2/SRI/TRAF4/PSEN1/MEF2C/GSK3B/ZMPSTE24/BAX/CRTAC1/BAMBI/JAK2/ABL1/MFNG/TFIP11/CYP2D6/HMOX1/EIF3D/NFKBIA/STK4/CTSZ/TRIB3/CCM2L/MAPRE1/E2F1/FMR1/GATA1/ARHGEF7/MAPK3/RIPK2/EIF3E/PPP2CB/TLE5/TGFB1/LHX2/TGFBR1/HDAC5/BAG2/GMNN/WNT5A/EIF4G1/EPB41L5/ITGA4/PLCL1/SUMO1/EPHA4/PARK7/STMN1/ITGB1BP1/TRIM6/LRP1/HJURP/SYMPK/MAU2/APO…	156
222	SC.ALSvsCtrl	SC	ALSvsCtrl	GO:0050731	positive regulation of peptidyl-tyrosine phosphorylation	86/5810	184/17913	3.43803e-05	0.000963732	0.000737	CRLF1/CD4/FYN/ISL1/CNTN1/CD74/HGF/CD44/KITLG/ERBB3/TNFRSF1A/FGFR3/PTPRC/NOX4/CASS4/DOCK3/ICAM1/TREM2/JAK2/ABL1/CD40/ANGPT4/GATA1/ARL2BP/EHD4/RIPK2/TGFB1/AREG/CD81/GHR/HBEGF/EPHA4/ARHGEF2/CD80/FLT3/EREG/IL6ST/TEC/AGT/IL6/ABI1/ENPP2/PARP9/EGF/ARRB2/TP53/HAX1/TSLP/NTRK2/PTPRJ/CTF1/FCGR1A/ADRA2A/IL18/ADAM17/BANK1/ANGPT1/LRRK1/NRG1/KIT/NCF1/ACE/IL6R/TGFA/ADORA1/IL15/IL31RA/SYK/IL12A/PARP14/YES1/ERBB4/…	86
223	SC.ALSvsCtrl	SC	ALSvsCtrl	GO:0046330	positive regulation of JNK cascade	62/5810	124/17913	3.53951e-05	0.000987731	0.000755352	MAP4K5/RB1CC1/FLT4/HIPK2/FCGR2B/MAP3K13/SEMA3A/TRAF4/MAP2K7/MUL1/MAP3K20/BIRC7/RASSF2/PYCARD/RIPK2/MAP4K1/TRPV4/LTBR/TPD52L1/SASH1/WNT5A/EPHA4/GADD45A/MAPK8IP1/UNC5CL/CCR7/GADD45G/MAP3K10/EDA2R/TAOK3/MDFIC/DBNL/TLR4/RIPK1/SDCBP/MAPK8IP3/APP/FGD2/PAK1/RPS3/TAOK2/TNIK/SH3RF1/FZD7/TIAM1/NCF1/VANGL2/FZD5/F2RL1/TLR3/SYK/ZEB2/MAP3K2/RASGRP1/SH3RF3/MAP3K11/TLR6/HRAS/ERN1/PLCB1/MAP3K5/HMGB1	62
224	SC.ALSvsCtrl	SC	ALSvsCtrl	GO:0032755	positive regulation of interleukin-6 production	44/5810	81/17913	3.77408e-05	0.00104849	0.000801815	TYROBP/ISL1/TBC1D23/CYBA/MAVS/TLR8/PYCARD/RIPK2/TRPV4/SELENOK/WNT5A/IFIH1/ARHGEF2/EREG/AKIRIN2/IL6/TLR4/IL33/TLR2/APP/HSPD1/TSLP/MAPK13/FCER1G/IL6R/F2RL1/TLR3/PTAFR/IL17D/TLR1/TLR6/LPL/F2R/LILRA5/IL1RAP/MBP/AIF1/RAB7B/SIGLEC16/LILRB2/HMGB1/LGALS9/MYD88/LILRA2	44
225	SC.ALSvsCtrl	SC	ALSvsCtrl	GO:0002448	mast cell mediated immunity	28/5810	45/17913	3.84209e-05	0.00106204	0.000812182	FGR/BTK/GAB2/C12orf4/SPHK2/CD84/STXBP2/LAT2/SNAP23/PLA2G3/HMOX1/PIK3CG/CBL/VAMP8/NR4A3/RAC2/PDPK1/KIT/FCER1G/CD300A/PIK3CD/RASGRP1/GATA2/LYN/MILR1/ADGRE2/FOXF1/LGALS9	28
226	SC.ALSvsCtrl	SC	ALSvsCtrl	GO:0048259	regulation of receptor-mediated endocytosis	52/5810	100/17913	3.85701e-05	0.00106204	0.000812182	SELE/HFE/PIK3CB/DRD4/OPHN1/DNM2/MTMR2/PICK1/FMR1/WASL/SERPINE1/SH3GL2/CBL/DNAJC6/SGIP1/CLU/C3/HIP1/MKLN1/APOC1/HIP1R/PPT1/SYT11/NUMB/CD63/SCYL2/SDCBP/ATAD1/EGF/SH3GL3/ARRB2/BICD1/DAB2/ANGPT1/LDLRAP1/LRPAP1/SYK/HNRNPK/ARF6/B2M/APLN/ANXA2/MAGI2/AP2A1/PLCG2/CD2AP/ARC/ANKRD13B/ATXN2/APOC2/ITGB3/TF	52
227	SC.ALSvsCtrl	SC	ALSvsCtrl	GO:0043112	receptor metabolic process	83/5810	177/17913	4.03421e-05	0.00110594	0.000845752	SELE/MYLIP/CAPN1/NR1H3/FUT8/CALCRL/DRD4/ITCH/CEACAM1/OPHN1/DNM2/PSEN1/MTMR2/KIF16B/EZR/HDAC6/SH3GLB1/GRK3/PICK1/LGMN/HIF1A/FMR1/TGFB1/SH3GL2/CD81/BVES/SEC24A/SCAP/RAB29/RAMP3/LRP1/GRK4/BECN1/MKLN1/APOE/PPARG/RAMP1/NUMB/CD63/SCYL2/IL10/SDCBP/ATAD1/ITGAV/AP1AR/EGF/ARRB2/SNCA/VLDLR/LAMTOR1/ANGPT1/NRG1/LDLRAP1/FCER1G/ITGB2/AP2M1/DTX3L/LRPAP1/SYK/HNRNPK/RAB31/FNTA/APLN/REP15/PHETA2/CXCR2/ANXA2/CNTN2/R…	83
228	SC.ALSvsCtrl	SC	ALSvsCtrl	GO:0048010	vascular endothelial growth factor receptor signaling pathway	49/5810	93/17913	4.09178e-05	0.0011168	0.000854059	FYN/SH2D2A/FLT4/BCAR1/PIK3CB/CYBA/NCKAP1/RHOA/ROCK1/NCK2/EPN2/NCF4/HIF1A/FLT1/CADM4/GRB10/HSPB1/SHB/MAPK14/MAPKAPK3/NCF2/NRP2/PIK3CA/NCKAP1L/KDR/VAV3/ABI1/SULF1/EMILIN1/MYOF/ITGAV/VAV1/ARNT/DOCK1/HHEX/ELMO1/NCK1/NCF1/CYBB/AXL/PTK2/PAK2/PRKD1/HGS/SRC/PDCD6/BRK1/ITGB3/CYFIP1	49
229	SC.ALSvsCtrl	SC	ALSvsCtrl	GO:0007163	establishment or maintenance of cell polarity	81/5810	172/17913	4.11894e-05	0.00111931	0.000855974	PAX6/SPDL1/MAP4/RHOA/PRKCZ/ROCK1/WDR1/MARK2/NDE1/LLGL2/DLG1/OPHN1/GSK3B/SH3BP1/SIPA1L3/LHX2/DOCK8/RAB11FIP2/CYTH1/UST/ERBIN/GOLPH3/WWC1/WNT5A/FRMD4B/ACTR3/MARK1/ARHGEF2/DOCK7/GPSM2/NCKAP1L/PARD6B/TCF15/CCR7/RAP1B/FLOT2/DOCK2/MAP7/NEK3/NUMA1/ACTR2/KIF20B/BCAS3/KIF2C/WDPCP/DYNLT1/MSN/CRB2/PAK1/FEZ1/FRMD4A/WNT7A/BRSK1/VANGL2/CLASP2/PRKCI/MAD2L1/SHH/ARF6/JAM3/WEE1/ARF4/MTCL1/PTK2/CLIC4/BRSK2/CDH5/SAP…	81
230	SC.ALSvsCtrl	SC	ALSvsCtrl	GO:1904646	cellular response to amyloid-beta	27/5810	43/17913	4.17965e-05	0.00113087	0.000864814	FYN/NGFR/CACNB1/FCGR2B/PSEN1/GSK3B/ICAM1/TREM2/LGMN/NAMPT/ITGA4/EPHA4/FOXO3/LRP1/BCL2L2/SNX6/TLR4/IGF1R/APP/PARP1/BCL2L11/CACNA2D1/VCAM1/ADRB2/TLR6/BACE1/CASP4	27
231	SC.ALSvsCtrl	SC	ALSvsCtrl	GO:0006695	cholesterol biosynthetic process	40/5810	72/17913	4.24432e-05	0.00113847	0.000870625	NFYA/CFTR/CYP51A1/MSMO1/IDI1/FDFT1/SCD/SQLE/ERLIN1/KPNB1/SC5D/MVK/HMGCS1/HMGCR/SCAP/DHCR24/GPAM/ACAT2/NFYB/INSIG2/APOE/ACLY/RAN/NSDHL/ERLIN2/TM7SF2/GGPS1/ABCG1/LSS/FDPS/MVD/FASN/CNBP/ELOVL6/DHCR7/SP1/INSIG1/CES1/SREBF2/ACACA	40
232	SC.ALSvsCtrl	SC	ALSvsCtrl	GO:1902653	secondary alcohol biosynthetic process	40/5810	72/17913	4.24432e-05	0.00113847	0.000870625	NFYA/CFTR/CYP51A1/MSMO1/IDI1/FDFT1/SCD/SQLE/ERLIN1/KPNB1/SC5D/MVK/HMGCS1/HMGCR/SCAP/DHCR24/GPAM/ACAT2/NFYB/INSIG2/APOE/ACLY/RAN/NSDHL/ERLIN2/TM7SF2/GGPS1/ABCG1/LSS/FDPS/MVD/FASN/CNBP/ELOVL6/DHCR7/SP1/INSIG1/CES1/SREBF2/ACACA	40
233	SC.ALSvsCtrl	SC	ALSvsCtrl	GO:0097581	lamellipodium organization	43/5810	79/17913	4.31921e-05	0.00115358	0.000882183	WAS/CD44/VCL/NCKAP1/HDAC4/NCK2/CARMIL1/DNM2/CTTN/ABLIM1/ARHGEF7/CORO1C/WASF1/GOLPH3/CCDC88A/RREB1/RAC2/ARHGEF6/VAV3/ABI1/ENPP2/MSTN/FER/PTPRO/KIT/NCK1/AUTS2/PDPN/ARPC2/ATP7A/P2RY12/S1PR1/SRGAP2/CORO1B/AKIRIN1/SH2B1/PARVB/SRC/PLXNB3/SNX2/TWF2/BRK1/CYFIP1	43
234	SC.ALSvsCtrl	SC	ALSvsCtrl	GO:0048066	developmental pigmentation	26/5810	41/17913	4.52135e-05	0.00120199	0.000919204	KITLG/USP13/RAB27A/MEF2C/BAX/GNA11/SOX10/OCA2/BLOC1S6/ANKRD27/RAB32/RAB38/EDN3/CITED1/CD63/EDNRB/LRMDA/BCL2L11/KIT/ZEB2/BCL2/ATP6AP2/SPNS2/BLOC1S5/BLOC1S3/ENPP1	26
235	SC.ALSvsCtrl	SC	ALSvsCtrl	GO:0007173	epidermal growth factor receptor signaling pathway	58/5810	115/17913	4.53909e-05	0.00120199	0.000919204	PIK3C2A/PLAUR/BCAR1/PTPN3/RNF126/NCK2/TSG101/RAB7A/CEACAM1/PSEN1/SNX5/KIF16B/ABL1/RPS6KA5/RASSF2/ARHGEF7/TGFB1/SH3GL2/AREG/GAB1/CBL/ERBIN/HBEGF/STAM2/DOK1/EFEMP1/SOS1/ERRFI1/PIK3CA/PLCG1/EREG/HIP1/SNX6/HIP1R/AGT/PLCE1/EGF/PDPK1/APP/CNOT9/PTPRJ/ADRA2A/FER/ADAM17/NCF1/TGFA/ADORA1/ARF4/REPS2/BTC/SOCS4/HGS/PDE6G/ARAP1/MVB12B/SRC/NUP62/ITGA1	58
236	SC.ALSvsCtrl	SC	ALSvsCtrl	GO:0043122	regulation of I-kappaB kinase/NF-kappaB signaling	101/5810	224/17913	4.72143e-05	0.00124088	0.000948948	TSPAN6/CD4/FYN/LTF/CD74/TAB2/SPHK2/CASP8/TNFRSF1A/RHOA/ALPK1/GSTP1/ZFAND6/MAVS/MUL1/ESR1/CAPN3/SIRT1/ABL1/HMOX1/PPM1A/CD40/PYCARD/RIPK2/HSPB1/BIRC2/LTBR/GOLT1B/TRIM38/WNT5A/ECT2/TRIM62/WLS/TRIM32/NEK6/TRIM25/TNFSF10/UNC5CL/RBCK1/CCR7/SLC44A2/BST2/NDFIP1/TRIM5/TRIM22/TANK/TLR4/RIPK1/CASP1/CARD16/PDPK1/NLRP12/BCL10/SLC20A1/TIFA/GJA1/ANGPT1/RHOC/SLC35B2/TAB3/EDA/S100B/SQSTM1/REL/ZC3H12A/F2RL1/TLR3/D…	101
237	SC.ALSvsCtrl	SC	ALSvsCtrl	GO:0008154	actin polymerization or depolymerization	80/5810	170/17913	4.72585e-05	0.00124088	0.000948948	BAIAP2L1/SCIN/WAS/CAPG/ARHGAP6/LIMA1/NCKAP1/RHOA/PFN2/NCK2/WDR1/DLG1/ACTN2/CARMIL1/CTTN/ICAM1/JAK2/SH3BP1/PICK1/HCK/CORO1A/PYCARD/MTPN/COBL/WASL/CXCL12/ARPC3/WASF1/ACTR3/WIPF1/PLEK/NCKAP1L/CCR7/TMOD2/HIP1R/DIAPH1/ACTR3B/SWAP70/MICAL2/SPIRE1/MICAL1/BIN1/ABI1/TMOD1/FCHSD2/ACTR2/TMOD3/AP1AR/DIAPH3/HAX1/IQGAP2/RASA1/ARHGAP18/CDC42EP2/TWF1/FER/PLEKHH2/NCK1/NPHS1/ARPC2/SPTA1/PRKCD/F2RL1/ARF6/PRKCE/CORO…	80
238	SC.ALSvsCtrl	SC	ALSvsCtrl	GO:0033003	regulation of mast cell activation	25/5810	39/17913	4.85911e-05	0.00126557	0.000967828	FGR/GAB2/C12orf4/SPHK2/CD84/STXBP2/HMOX1/CNR1/VAMP8/NR4A3/RAC2/PDPK1/TSLP/FER/FCER1G/CD300A/GATA2/CD300LF/PLSCR1/CRLF2/LYN/MILR1/ADGRE2/FOXF1/LGALS9	25
239	SC.ALSvsCtrl	SC	ALSvsCtrl	GO:0001776	leukocyte homeostasis	45/5810	84/17913	4.8833e-05	0.00126557	0.000967828	CD74/KITLG/PIK3CB/MEF2C/BAX/ABL1/HIF1A/CACNA1F/TNFSF13B/CORO1A/TGFB1/PPP3CB/SH2B3/SOS1/CCR2/FLT3/NCKAP1L/TNFSF14/RIPK3/IL2RA/ANXA1/DOCK10/IL6/SKIL/SLC40A1/PMAIP1/BCL10/GPR174/DOCK11/SLC7A11/ADAM17/BCL2L11/MERTK/FCER1G/SPTA1/JAM3/AXL/FADD/PIK3CD/BCL2/CXCR2/SPNS2/LYN/HMGB1/LGALS9	45
240	SC.ALSvsCtrl	SC	ALSvsCtrl	GO:0022010	central nervous system myelination	16/5810	21/17913	4.92481e-05	0.00126557	0.000967828	SOX10/FA2H/MAG/ASPA/CNTNAP1/CLU/MYRF/TLR2/NKX6-2/TENM4/B4GALT5/PTEN/ID4/KCNJ10/CNTN2/HES5	16
241	SC.ALSvsCtrl	SC	ALSvsCtrl	GO:0032291	axon ensheathment in central nervous system	16/5810	21/17913	4.92481e-05	0.00126557	0.000967828	SOX10/FA2H/MAG/ASPA/CNTNAP1/CLU/MYRF/TLR2/NKX6-2/TENM4/B4GALT5/PTEN/ID4/KCNJ10/CNTN2/HES5	16
242	SC.ALSvsCtrl	SC	ALSvsCtrl	GO:0050765	negative regulation of phagocytosis	16/5810	21/17913	4.92481e-05	0.00126557	0.000967828	ATG5/FCGR2B/CSK/TGFB1/SNX3/SYT11/DYSF/TLR2/APPL1/CD300A/PTEN/CD300LF/PRTN3/CD47/RACK1/HMGB1	16
243	SC.ALSvsCtrl	SC	ALSvsCtrl	GO:0045685	regulation of glial cell differentiation	42/5810	77/17913	4.94189e-05	0.00126557	0.000967828	TMEM98/WDR1/TREM2/PRMT5/DICER1/TGFB1/MAG/PTPRZ1/RHEB/ASPA/MDK/ID2/EPHA4/CXCR4/NKX2-2/LDLR/PPARG/IL6ST/SERPINE2/IL6/BIN1/TLR2/ZNF365/NTRK3/APP/DUSP10/TNFRSF21/TTBK1/NKX6-2/TENM4/DUSP15/SHH/SPINT1/CTNNB1/CDK1/ID4/C1QA/CNTN2/C5AR1/HES5/OLIG2/SLC45A3	42
244	SC.ALSvsCtrl	SC	ALSvsCtrl	GO:0090316	positive regulation of intracellular protein transport	72/5810	150/17913	4.98398e-05	0.00127112	0.000972069	FYN/CSNK2A2/PTGS2/GTSE1/RAPGEF3/PSEN1/GSK3B/MMP24-AS1-EDEM2/EDEM2/MAVS/SH3GLB1/MAPK1/PPM1A/ZFAND1/OAZ1/TGFB1/GSK3A/UBE2D3/ZPR1/CD81/MAPK14/ECT2/HTRA2/RAB29/ITGB1BP1/TARDBP/RAC2/RAN/CAMK1/EDEM1/PRR5L/ANP32B/SORL1/CTDSPL2/KIF20B/NPEPPS/BCAS3/TP53/STOM/TCF7L2/PAK1/B3GAT3/ANK3/ITGB2/FZD5/ZC3H12A/PRKCD/SHH/MTCL1/ITGAM/KIF5B/HDAC3/JUP/HRAS/ATG13/SFN/ARIH2/HCLS1/CIB1/TOMM7/FLNA/MYO1C/UBL5/TCAF1/CEP290/S…	72
245	SC.ALSvsCtrl	SC	ALSvsCtrl	GO:0010256	endomembrane system organization	154/5810	365/17913	5.00858e-05	0.00127218	0.000972881	SLC4A1/BAIAP2L1/AKAP8L/SPAST/EHD2/DTNBP1/SEC61A1/RAB27A/TMEM38A/TSG101/LMAN1/RAB7A/DNM2/PTPRC/EPB41L3/ZMPSTE24/TMED2/TGFB2/SH3GLB1/RAB18/MAPK1/PLA2G3/MICALL1/SUN2/PRMT5/SYP/SYTL4/ARHGEF7/MAPK3/NUP93/FA2H/RAB11A/RAB2A/NDRG1/DMPK/SGTA/WASL/SH3GL2/ARHGAP21/CCDC47/CORO1C/BIN2/PARP11/STX2/RAB5B/ACRBP/SNX3/GOLPH3/PLSCR4/STAM2/RTN4/CHMP3/RAB3GAP1/RAB29/TMED5/VAMP4/CAMSAP2/RAB3GAP2/NEK6/NEK9/ATL2/SERP1/A…	154
246	SC.ALSvsCtrl	SC	ALSvsCtrl	GO:0002573	myeloid leukocyte differentiation	92/5810	201/17913	5.06237e-05	0.00128061	0.00097933	FARP2/CD4/TYROBP/LTF/CD74/GAB2/KITLG/CASP8/SPI1/CEACAM1/PSEN1/OSTM1/MEF2C/TESC/TREM2/SIRT1/EFNA2/THOC5/RASSF2/GATA1/TGFB1/CDK6/SH3PXD2A/DHRS7B/CD81/LTBR/MAPK14/ID2/PRXL2A/INHBA/CCR7/PPARG/NOTCH2/CD101/GPR55/IREB2/TLR4/RIPK1/TLR2/LEF1/RB1/CUL4A/APP/HAX1/PARP1/TCTA/LRRK1/KLF10/PPARGC1B/BATF/CD109/KIT/FCER1G/C1QC/RUNX1/GAB3/TGFBR2/IFI16/CCR1/IL15/F2RL1/TLR3/IL31RA/DCSTAMP/FBN1/CTNNB1/FADD/INPP5D/FAS…	92
247	SC.ALSvsCtrl	SC	ALSvsCtrl	GO:0030219	megakaryocyte differentiation	50/5810	96/17913	5.10527e-05	0.00128393	0.000981867	ITGA2B/SCIN/PRKCQ/CBFB/TNRC6C/CNOT4/MEF2C/TESC/GATA1/SH2B3/PTPN6/NR4A3/AGO4/ABI1/MEIS1/CDKN2B/PIP4K2A/FLI1/GABPA/KIT/HIST1H4H/RUNX1/ZNF385A/H3F3A/SIN3A/SP3/GATA2/CIB1/HIST1H4J/HIST1H4F/HIST1H4B/HIST2H4B/HIST1H3I/RAB7B/ZFPM1/HIST1H4C/HIST2H3C/ZNF16/HIST2H4A/HIST2H3A/HIST1H4D/HIST1H3F/HIST1H3G/HIST1H3B/HIST1H3C/HIST1H4K/HIST1H4L/HIST1H4A/HIST1H4I/HIST1H3A	50
248	SC.ALSvsCtrl	SC	ALSvsCtrl	GO:1904377	positive regulation of protein localization to cell periphery	35/5810	61/17913	5.11674e-05	0.00128393	0.000981867	ITGA3/DLG1/EZR/SORBS1/TREM2/STX4/RAB11A/RAB11FIP2/PLS1/GPSM2/RAMP3/LRP1/GNAI1/ARHGEF16/LGALS3/EPHB2/NUMA1/PDPK1/NKD2/RER1/EPB41/SQSTM1/PRKCI/ARF6/STX3/PTPN9/KIF5B/PRKCE/DPP10/RHOG/CIB1/STAC3/EFCAB7/RACK1/RANGRF	35
249	SC.ALSvsCtrl	SC	ALSvsCtrl	GO:0048017	inositol lipid-mediated signaling	77/5810	163/17913	5.52564e-05	0.00136481	0.00104372	FGR/FYN/HGF/GAB2/PIK3CB/ERBB3/RHOA/SIRT2/PPP2R5B/PLD1/FGFR1/PPP2R5C/CEACAM1/TYRO3/EZR/TGFB2/SIRT1/JAK2/MAPK1/PPP1R16B/FLT1/MAPK3/MAZ/PIK3CG/PLEKHA1/UNC5B/C1QBP/GAB1/CBL/PTPN6/PDGFRB/PIK3CA/FLT3/STAMBP/BTN2A2/HCST/BECN1/KDR/PRR5L/AGT/SERPINE2/CEP55/IGF1R/NTRK3/PIK3R5/HAX1/NTRK2/IL18/PIP4K2A/FBXL2/ANGPT1/PIK3AP1/KIT/NCF1/PLXNB1/F2RL1/NKX3-1/PTK2/PTAFR/PIK3CD/PTEN/RASGRP1/ERBB4/HCLS1/F2R/CSF1R/TNFAI…	77
250	SC.ALSvsCtrl	SC	ALSvsCtrl	GO:0045540	regulation of cholesterol biosynthetic process	30/5810	50/17913	5.52678e-05	0.00136481	0.00104372	NFYA/CYP51A1/IDI1/FDFT1/SCD/SQLE/ERLIN1/KPNB1/SC5D/MVK/HMGCS1/HMGCR/SCAP/GPAM/NFYB/APOE/RAN/ERLIN2/TM7SF2/GGPS1/ABCG1/LSS/FDPS/MVD/FASN/ELOVL6/DHCR7/SP1/SREBF2/ACACA	30
251	SC.ALSvsCtrl	SC	ALSvsCtrl	GO:0099024	plasma membrane invagination	30/5810	50/17913	5.52678e-05	0.00136481	0.00104372	MSR1/RHOA/FCGR2B/TREM2/SH3BP1/BIN2/NCKAP1L/C3/BECN1/PPARG/SPIRE1/APPL2/MFGE8/FCGR1A/DOCK1/ELMO1/FCER1G/ITGB2/ARHGAP25/ITGA2/F2RL1/ABCA1/CD300A/RAB31/ITGAM/ANO6/GATA2/ADGRB1/AIF1/SPIRE2	30
252	SC.ALSvsCtrl	SC	ALSvsCtrl	GO:0106118	regulation of sterol biosynthetic process	30/5810	50/17913	5.52678e-05	0.00136481	0.00104372	NFYA/CYP51A1/IDI1/FDFT1/SCD/SQLE/ERLIN1/KPNB1/SC5D/MVK/HMGCS1/HMGCR/SCAP/GPAM/NFYB/APOE/RAN/ERLIN2/TM7SF2/GGPS1/ABCG1/LSS/FDPS/MVD/FASN/ELOVL6/DHCR7/SP1/SREBF2/ACACA	30
253	SC.ALSvsCtrl	SC	ALSvsCtrl	GO:1903362	regulation of cellular protein catabolic process	103/5810	230/17913	5.59522e-05	0.00136823	0.00104633	GCLC/OSBPL7/MYLIP/HFE/NUB1/PIAS1/GABARAPL2/HERPUD1/USP13/HIPK2/SIRT2/VPS35/CSNK2A2/CHFR/LAMP3/UBE2K/PSEN1/LRP2/NFE2L1/GSK3B/MMP24-AS1-EDEM2/EDEM2/EZR/TREM2/SMAD7/FMR1/SGTA/GSK3A/WDR91/RIC1/RGP1/CDK5RAP3/CTSC/CD81/USP5/BAG2/SUMO1/EPHA4/PARK7/UCHL5/TRIM67/RAD23B/CLU/RPL5/GIPC1/LRP1/RPL23/MGAT3/LDLR/APOE/DDA1/RGN/PSME3/RNF128/EDEM1/UBAC2/OS9/DNAJB2/IL33/FOXF2/SDCBP/ATRAID/EGF/PRICKLE1/TMTC3/RPL11/CO…	103
254	SC.ALSvsCtrl	SC	ALSvsCtrl	GO:0050920	regulation of chemotaxis	86/5810	186/17913	5.60207e-05	0.00136823	0.00104633	CD74/DAPK2/WNK1/KARS/SEMA3A/FGFR1/GSTP1/ANGPT2/TREM2/PPM1F/LGMN/MAPK3/STX4/TGFB1/HSPB1/SERPINE1/CXCL12/C1QBP/CCL2/MDK/TRPV4/MAPK14/PDGFRB/WNT5A/ARTN/F3/CCR2/CXCR4/NCKAP1L/EDN3/TNFSF14/CCR7/KDR/RAC2/MOSPD2/MPP1/SWAP70/P2RX4/DYSF/IL6/MSTN/NTRK3/XCL1/CXCL14/PLA2G7/PTPRO/ADAM17/CXCL13/TIAM1/SLAMF8/IL6R/CCR1/ITGA2/F2RL1/JAM3/STX3/IL12A/CXCL10/P2RY12/S1PR1/C3AR1/IL16/CORO1B/AKIRIN1/CMKLR1/ANO6/CXCR2/CA…	86
255	SC.ALSvsCtrl	SC	ALSvsCtrl	GO:0008654	phospholipid biosynthetic process	111/5810	251/17913	5.642e-05	0.00136823	0.00104633	DPM1/MTMR7/PIK3C2A/AGPAT4/PI4K2B/HEXB/PIK3CB/SPHK2/MTMR1/IDI1/ADGRF5/PLA2G10/SLC44A1/CSNK2A2/PLD1/SYNJ2/STARD7/CPNE3/DDHD2/MTMR2/LPCAT2/SBF1/MTMR3/PNPLA3/DDHD1/SPTLC2/PIGU/PCYT1B/VAC14/CDIPT/PIK3CG/PLEKHA8/PLEKHA1/PIGL/PTPMT1/CHKA/MVK/CHPT1/LPCAT3/FIG4/GPAM/PIK3CA/OCRL/LPGAT1/RAB38/PIGT/SRD5A3/SLC44A2/PEMT/PIK3C2B/IMPA1/CEPT1/PIGC/SLC44A5/SELENOI/IDH1/PIK3C2G/PCTP/PIK3R5/SLC44A3/PIGM/PGAP2/DGKZ/A…	111
256	SC.ALSvsCtrl	SC	ALSvsCtrl	GO:0014013	regulation of gliogenesis	63/5810	128/17913	5.65056e-05	0.00136823	0.00104633	SOX8/TMEM98/RNF10/SIRT2/WDR1/LRP2/TREM2/SOX10/TSPO/PRMT5/DICER1/E2F1/TGFB1/MAG/PTPRZ1/RHEB/ASPA/MDK/ID2/EPHA4/CCR2/CXCR4/LRP1/NKX2-2/LDLR/PPARG/IL6ST/P2RX4/SERPINE2/IL6/BIN1/TLR2/ZNF365/NTRK3/APP/CERS2/DUSP10/TNFRSF21/TTBK1/NKX6-2/TENM4/DUSP15/TIAM1/PRKCI/SHH/SPINT1/CTNNB1/P2RY12/CDK1/CDH2/ID4/C1QA/SOX11/PLAG1/ASCL2/CNTN2/PPP1CC/C5AR1/HES5/GJC2/OLIG2/LYN/SLC45A3	63
257	SC.ALSvsCtrl	SC	ALSvsCtrl	GO:0045216	cell-cell junction organization	63/5810	128/17913	5.65056e-05	0.00136823	0.00104633	SNAI2/VCL/RHOA/ROCK1/CBFB/SDK2/WDR1/DLG1/EPB41L3/TGFB2/WHRN/TGFB1/TGFBR1/CNTNAP1/NECTIN1/TRPV4/ECT2/STRN/TGFB3/PARD6B/AFDN/ACTN4/CRB3/PATJ/DSG1/APC/AGT/CCM2/TLN1/KIFC3/RAB13/PKP4/SDK1/PTPRO/GJA1/MARVELD2/RHOC/F11R/RUNX1/ACE/FZD5/CLDN1/NFASC/PRKCI/F2RL1/GJB1/NLGN2/TLN2/HEG1/JUP/UGT8/CDH5/F2R/CSF1R/GJC1/CLDN5/FBF1/PRTN3/OCLN/MYO1C/ARL2/CLDN9/AJM1	63
258	SC.ALSvsCtrl	SC	ALSvsCtrl	GO:0051099	positive regulation of binding	84/5810	181/17913	5.77146e-05	0.00139209	0.00106458	STPG1/PAX6/HFE/PLAUR/ISL1/HERPUD1/WAPL/HIPK2/SIRT2/TRAF4/PSEN1/MEF2C/GSK3B/BAMBI/JAK2/ABL1/MFNG/EIF3D/STK4/TRIB3/MAPRE1/FMR1/RIPK2/EIF3E/PPP2CB/TGFB1/GMNN/WNT5A/EIF4G1/EPB41L5/PLCL1/EPHA4/PARK7/STMN1/TRIM6/LRP1/MAU2/APOE/HIP1R/LGALS3/PPARG/RAN/EIF2S1/MBD2/TXN/DERL1/GTF2B/PARP9/EGF/RB1/APP/RPL11/PARP1/HMBOX1/TCF7L2/HMGA2/CEBPG/DPH3/PLCL2/TIAM1/SPPL3/EPB41/ACE/GPSM1/PYGO2/SPTA1/DTX3L/ITGA2/ARF6/DAC…	84
259	SC.ALSvsCtrl	SC	ALSvsCtrl	GO:0045920	negative regulation of exocytosis	21/5810	31/17913	5.91067e-05	0.00142016	0.00108605	CD84/FCGR2B/RAB7A/CEACAM1/REST/CBARP/HMOX1/FMR1/RAP1A/CCR2/RAP1B/ANXA1/SNCA/ADRA2A/ABR/CD300A/STXBP6/IL1RAPL1/BCR/FOXF1/LGALS9	21
260	SC.ALSvsCtrl	SC	ALSvsCtrl	GO:0036475	neuron death in response to oxidative stress	19/5810	27/17913	5.97987e-05	0.00143126	0.00109453	REST/FBXO7/HIF1A/NCOA7/LANCL1/PARK7/NR4A3/IL10/TLR4/MEAK7/MCL1/PARP1/NONO/SLC7A11/OXR1/CTNNB1/TLR6/ATG7/RACK1	19
261	SC.ALSvsCtrl	SC	ALSvsCtrl	GO:0050807	regulation of synapse organization	98/5810	218/17913	6.99089e-05	0.00166607	0.0012741	SEMA3F/ARHGAP33/CDKL5/FYN/NGEF/RHOA/GRIPAP1/VPS35/ADGRL1/FCGR2B/GPC4/CTTNBP2/MEF2C/SSH1/LZTS3/NRCAM/ABL1/SYNDIG1/DMPK/PTPRS/ABHD17B/IL10RA/NECTIN1/MAPK14/MDGA1/WNT5A/EIF4G1/EPHA4/MESD/NRP2/LRFN3/FLRT1/ARHGAP22/ABHD17A/APOE/LRRC4B/EPHB2/CAMK1/CAPRIN1/ABHD17C/IL10/TLR2/ACTR2/SEPTIN11/AMIGO2/NTRK3/APP/SNCA/NTRK2/CDH8/GPM6A/SLC7A11/PTPRO/HOMER1/CNTNAP4/PTPRD/WNT7A/TIAM1/LHFPL4/DISC1/PDLIM5/SLITRK5/AR…	98
262	SC.ALSvsCtrl	SC	ALSvsCtrl	GO:0010769	regulation of cell morphogenesis involved in differentiation	114/5810	260/17913	7.01446e-05	0.00166607	0.0012741	SARM1/ARHGAP33/TNFRSF12A/CDKL5/SEMA3G/RTN4R/XK/NGFR/NGEF/RHOA/MARK2/MAP3K13/SEMA3A/CARMIL1/DNM2/PSEN1/GSK3B/ULK2/CTTN/CASS4/LZTS3/ARHGAP4/NRCAM/ABL1/NIN/ARHGEF7/METRN/RAB11A/ANKRD27/PTPRS/MAG/CXCL12/C1QBP/RND2/MDK/CORO1C/UST/WNT5A/CSPG5/RTN4/TRAK2/EPHA4/ITGB1BP1/NEUROG3/LRP1/RREB1/OMG/RNF6/CHN1/APOE/ACTN4/POSTN/EPHB2/WDR36/CAPRIN1/SKIL/PARP6/ACTR2/SEMA7A/AP1AR/PPP3CA/NTRK3/DOCK5/NTRK2/PAK1/DOCK1/…	114
263	SC.ALSvsCtrl	SC	ALSvsCtrl	GO:0019886	antigen processing and presentation of exogenous peptide antigen via MHC class II	50/5810	97/17913	7.24062e-05	0.00171325	0.00131018	CD74/KIF26A/FCGR2B/RAB7A/DYNC1I2/CAPZB/DNM2/AP1B1/LGMN/SEC23A/SH3GL2/SEC24A/CAPZA1/CTSD/KLC1/CANX/DYNC1LI2/CTSV/ACTR1A/SEC31A/OSBPL1A/KIF2C/SEC24D/AP1S3/KIF5A/DYNC1I1/AP2M1/CTSS/KIF15/RILP/HLA-DQB1/AP1S2/HLA-DRB5/HLA-DRB1/HLA-DQA1/AP2A1/DYNC1H1/CAPZA2/HLA-DOA/HLA-DMA/HLA-DRA/DCTN1/IFI30/HLA-DMB/DYNLL2/KIF4B/HLA-DPA1/CTSL/HLA-DPB1/HLA-DQB2	50
264	SC.ALSvsCtrl	SC	ALSvsCtrl	GO:0030217	T cell differentiation	104/5810	234/17913	7.47757e-05	0.00176261	0.00134793	TMEM98/CD4/CD74/RUNX3/ATG5/RHOA/PRKCZ/CBFB/TCF7/PTPRC/IL12RB1/ABL1/NFATC2/SMAD7/RIPK2/IL7/TGFB1/KDELR1/CDK6/PPP3CB/ZMIZ1/MDK/VNN1/CD86/LOXL3/SOS1/RPL22/EGR1/CD80/CCR2/SASH3/NCKAP1L/BTN2A2/SOX4/RUNX2/CCR7/ZBTB1/DLL4/RIPK3/PRR7/SPINK5/PTPN22/IL2RA/DOCK2/ANXA1/IL6/LEF1/TP53/VAV1/DUSP10/SOX13/ZEB1/IL18/ADAM17/ZFP36L2/SH3RF1/FZD7/BATF/KIT/CD1D/RUNX1/ZBTB7B/NLRP3/SLAMF6/FZD5/TGFBR2/ZC3H12A/IL15/SHH/SYK…	104
265	SC.ALSvsCtrl	SC	ALSvsCtrl	GO:0002218	activation of innate immune response	136/5810	319/17913	7.57154e-05	0.00177803	0.00135972	TSPAN6/SARM1/BTK/FYN/LTF/NR1H3/CYBA/TAB2/PUM2/CASP8/UBE2D1/ALPK1/ITCH/MAVS/IRAK3/CD209/NLRC4/ESR1/PSME1/TYRO3/MAP3K1/TAB1/LGMN/RPS6KA5/NFKBIA/PSME2/PSMA7/HCK/RNF125/TLR8/PYCARD/RIPK2/CACTIN/PTPRS/RAB11FIP2/C1QBP/DHX58/UBE2D3/UNC93B1/BIRC2/ERBIN/MAPKAPK3/IFIH1/RTN4/PSMA1/TRAF3/RFTN1/PSME3/TRIM5/CLEC10A/KRAS/IRAK2/PTPN22/PUM1/HAVCR2/APPL2/TANK/TLR4/CNPY3/RIPK1/TLR2/DDX60/PDPK1/ARRB2/BCL10/RPS27A/HS…	136
266	SC.ALSvsCtrl	SC	ALSvsCtrl	GO:0050769	positive regulation of neurogenesis	186/5810	455/17913	7.79363e-05	0.0018233	0.00139434	SOX8/ITGA3/TNFRSF12A/PAX6/CDKL5/SPAG9/FYN/CNTN1/HGF/GRN/NGFR/ASPM/RHOA/PPP2R5B/MARK2/MAP3K13/FGFR1/FGF20/CBFA2T2/RIMS1/PSEN1/MEF2C/LRP2/REST/NCOA1/MUL1/NRCAM/ITGA6/TREM2/SOX10/TSPO/PRMT5/NIN/HIF1A/DICER1/E2F1/FMR1/METRN/SYT17/RAB11A/FZD3/ANKRD27/TGFB1/CACNG7/CRTC1/MAG/COBL/PTPRZ1/RHEB/KDM4C/CXCL12/ASPA/RND2/MMD/MDK/RASAL1/SNX3/FIG4/MAN2A1/ARSB/DPYSL3/WNT5A/ECT2/EIF4G1/ID2/EPHA4/RAP1A/ARHGEF2/PROX…	186
267	SC.ALSvsCtrl	SC	ALSvsCtrl	GO:0010975	regulation of neuron projection development	187/5810	458/17913	8.08187e-05	0.00188365	0.00144049	SARM1/CD38/ARHGAP33/ITGA3/TNFRSF12A/MYLIP/CDKL5/SEMA3G/FYN/CNTN1/HGF/VIM/GRN/RTN4R/XK/NGFR/NGEF/RHOA/PPP2R5B/MAP4K4/MARK2/MAP3K13/SEMA3A/FGFR1/CBFA2T2/DNM2/RIMS1/PSEN1/MEF2C/GSK3B/ULK2/CTTN/LZTS3/ARHGAP4/MUL1/NRCAM/ITGA6/ABL1/FBXO7/NIN/CTSZ/FMR1/STK24/METRN/SYT17/RAB11A/ANKRD27/PTPRS/CACNG7/CRTC1/MAG/COBL/CXCL12/RND2/MDK/TRPV4/RASAL1/UST/SNX3/FIG4/ARSB/DPYSL3/WNT5A/RTN4/CCDC88A/TRAK2/EPHA4/PRRX1/…	187
268	SC.ALSvsCtrl	SC	ALSvsCtrl	GO:0032731	positive regulation of interleukin-1 beta production	26/5810	42/17913	8.21296e-05	0.00190706	0.0014584	TYROBP/ISL1/JAK2/TLR8/PYCARD/RIPK2/GSDMD/HSPB1/PANX1/WNT5A/EGR1/TLR4/CASP1/APP/NLRP12/HK1/NLRP3/FZD5/IFI16/USP50/LPL/LILRA5/CARD8/LGALS9/LILRA2/AZU1	26
269	SC.ALSvsCtrl	SC	ALSvsCtrl	GO:0030166	proteoglycan biosynthetic process	31/5810	53/17913	8.25949e-05	0.00191074	0.00146121	EXTL3/VCAN/NDST1/XYLT1/UGDH/DSE/UST/CSPG5/CHST3/CHST8/CHST12/BMPR1B/CHST7/CSGALNACT1/TCF7L2/B3GAT3/EXT2/CHST9/PXYLP1/VANGL2/CTNNB1/CHST14/CYTL1/CANT1/CHST11/B3GALT6/CHST13/GAL3ST4/BMPR2/HS3ST5/CHST15	31
270	SC.ALSvsCtrl	SC	ALSvsCtrl	GO:0030168	platelet activation	72/5810	152/17913	8.50452e-05	0.00196013	0.00149898	ITGA2B/FYN/VCL/LCP2/PIK3CB/GNA15/TSPAN32/PRKCQ/CEACAM1/GP6/GNA11/TYRO3/MAPK1/CD40/MYL12A/GATA1/MAPK3/PIK3CG/HSPB1/P2RX1/VWF/SH2B3/PTPN6/PLEK/GNA13/PIK3CA/ITPR2/F2RL3/APOE/VAV3/TEC/SERPINE2/IL6/TLR4/TLN1/PDPK1/ARRB2/PIK3R5/VAV1/DGKZ/FERMT3/ADRA2A/ITPR1/SLC7A11/MERTK/GNA14/FCER1G/ADAMTS13/TREML1/PDPN/PRKCD/NOS3/SYK/P2RY12/P2RY1/PRKCE/F2R/RAP2B/F8/PRKG1/GNG2/PLSCR1/BLOC1S3/FLNA/SRC/PDGFA/PLCG2/CLIC1…	72
271	SC.ALSvsCtrl	SC	ALSvsCtrl	GO:1902652	secondary alcohol metabolic process	70/5810	147/17913	8.62285e-05	0.00198007	0.00151423	NFYA/CFTR/CYP51A1/OSBPL5/LIMA1/MSMO1/SOAT1/IDI1/FGFR1/LIPE/FDFT1/NFE2L1/SCD/LMF1/SQLE/ERLIN1/KPNB1/SC5D/MVK/HMGCS1/HMGCR/SCAP/ACADL/DHCR24/NPC2/GPAM/ACAT2/NFYB/TRERF1/INSIG2/APOL2/LDLR/APOE/APOC1/ACLY/STARD3/RAN/SORL1/FDX1/CYP11A1/OSBPL1A/NPC1/APP/NSDHL/ERLIN2/VLDLR/TM7SF2/GGPS1/LDLRAP1/ABCG1/LSS/FDPS/CYP3A4/ABCA1/SMPD1/MVD/FASN/CNBP/ELOVL6/DHCR7/CLN8/APOBR/SP1/INSIG1/CES1/SREBF2/LCAT/CEBPA/ACACA…	70
272	SC.ALSvsCtrl	SC	ALSvsCtrl	GO:0010498	proteasomal protein catabolic process	159/5810	382/17913	8.745e-05	0.00200074	0.00153004	GCLC/OSBPL7/HFE/NUB1/WWTR1/PIAS1/GABARAPL2/CUL3/HERPUD1/USP13/SIRT2/RNF126/UBE2D1/CHFR/DNAJC10/LAMP3/UBE2K/PPP2R5C/PSEN1/PCNP/NFE2L1/GSK3B/KLHL42/MMP24-AS1-EDEM2/EDEM2/ANAPC5/PSME1/RFFL/TREM2/SIRT1/CDC34/PSME2/PSMA7/HM13/SMAD7/FMR1/PPP2CB/SGTA/FZR1/GSK3A/SEC61B/ERLIN1/UBE2S/CCDC47/UBE2D3/BIRC2/KCTD10/USP5/FBXO5/BAG2/TRIM38/SUMO1/PARK7/EDEM3/FBXO2/FBXO6/UCHL5/KIF14/ECRG4/RAD23B/CLU/TRIM25/SPOP/GIP…	159
273	SC.ALSvsCtrl	SC	ALSvsCtrl	GO:0097530	granulocyte migration	51/5810	100/17913	8.81789e-05	0.00201003	0.00153714	CD74/DAPK2/KARS/WDR1/TGFB2/CD99L2/MAPK3/PIK3CG/C1QBP/MDK/TRPV4/MAPK14/IL1R1/CSF3R/NCKAP1L/EDN3/CCR7/RAC2/MOSPD2/MPP1/LGALS3/VAV3/ANXA1/DYSF/MSTN/VAV1/XCL1/SLAMF8/ITGB2/SYK/JAM3/CD300A/PIK3CD/C3AR1/AKIRIN1/CMKLR1/IL17RA/CXCR2/CAMK1D/PIP5K1C/PRTN3/HRH1/C5AR1/IRAK4/ITGA1/CKLF/PECAM1/ADGRE2/JAML/CXCL8/S100A7	51
274	SC.ALSvsCtrl	SC	ALSvsCtrl	GO:0009150	purine ribonucleotide metabolic process	202/5810	500/17913	8.87408e-05	0.00201545	0.00154129	NDUFAB1/SLC25A13/SLC4A1/CROT/NADK/AASS/COX15/BID/RANBP2/ADSS/GUCY1B1/SPHK2/FAR2/GNAI3/NDUFB4/ELOVL1/PFKP/PKM/RHOA/PDK3/HDAC4/PDE8A/ENO1/ACAT1/VPS9D1/DLG1/TIGAR/ADCY2/PGM1/MAGI3/DLD/MYH7/NUP50/TREM2/ACOT7/SCD/TECR/SLC25A1/TSPO/HIF1A/GMPR2/NUP93/MLYCD/NME4/TGFB1/PRKAG2/GCK/PPIF/GALK1/MYH3/AADAT/MVK/RAB23/ACOT13/PDE10A/HMGCR/PDE8B/PFKFB4/ABHD14B/PDE1A/NDUFS7/KYNU/PARK7/HMGCL/ACOT2/ACOT1/DLST/RHOQ/NU…	202
275	SC.ALSvsCtrl	SC	ALSvsCtrl	GO:0032609	interferon-gamma production	53/5810	105/17913	9.21529e-05	0.00208534	0.00159473	ISL1/SLC11A1/BTN3A1/IL12RB1/ABL1/TLR8/PYCARD/CD276/RIPK2/EBI3/C1QBP/WNT5A/IL1R1/CD274/CCR2/SASH3/INHBA/CCR7/RIPK3/PTPN22/HAVCR2/IL10/TLR4/IL33/XCL1/HSPD1/IL18/CEBPG/SLAMF6/FZD5/AZI2/ZC3H12A/F2RL1/TLR3/AXL/FADD/IL12A/CD14/RASGRP1/HRAS/TLR7/CD47/SPN/PDCD1LG2/CD3E/ZFPM1/BTN3A2/HLA-DPA1/HMGB1/LILRB1/LGALS9/IRF8/HLA-DPB1	53
276	SC.ALSvsCtrl	SC	ALSvsCtrl	GO:0006413	translational initiation	84/5810	183/17913	9.294e-05	0.00209487	0.00160202	RPS20/EIF2AK2/EIF4B/PABPC1/NCK2/EIF4G3/EIF3I/RPL6/RPLP0/EIF3L/EIF3D/ALKBH1/EIF5/FMR1/DNAJC3/MTFMT/EIF3J/EIF3E/RPS19/RPL18A/HSPB1/EIF4G2/RPS13/NCBP2/EIF4G1/RPL22/RPS25/MTIF3/RPL5/AGO2/PAIP2B/RPL23/EIF2AK4/RPS4Y1/EIF2S3/HABP4/RPL27/EIF2S1/CTIF/RPS15A/EIF4E2/RPS24/DENR/TICRR/RPS2/RPL11/RPS8/RPS27A/EIF2A/RPS3A/RPL37/RPL10/RPL7/EIF3H/RPL7A/EIF4EBP2/EIF3M/RPS3/LTO1/UHMK1/BANK1/EIF4A2/NCK1/RPL8/RPL29/RP…	84
277	SC.ALSvsCtrl	SC	ALSvsCtrl	GO:0050803	regulation of synapse structure or activity	99/5810	222/17913	9.39324e-05	0.00209487	0.00160202	SEMA3F/ARHGAP33/CDKL5/FYN/NGEF/RHOA/GRIPAP1/VPS35/ADGRL1/FCGR2B/GPC4/CTTNBP2/MEF2C/SSH1/LZTS3/NRCAM/ABL1/SYNDIG1/DMPK/PTPRS/ABHD17B/IL10RA/NECTIN1/MAPK14/MDGA1/WNT5A/EIF4G1/EPHA4/MESD/NRP2/LRFN3/FLRT1/ARHGAP22/ABHD17A/APOE/PPT1/LRRC4B/EPHB2/CAMK1/CAPRIN1/ABHD17C/IL10/TLR2/ACTR2/SEPTIN11/AMIGO2/NTRK3/APP/SNCA/NTRK2/CDH8/GPM6A/SLC7A11/PTPRO/HOMER1/CNTNAP4/PTPRD/WNT7A/TIAM1/LHFPL4/DISC1/PDLIM5/SLITR…	99
278	SC.ALSvsCtrl	SC	ALSvsCtrl	GO:0048015	phosphatidylinositol-mediated signaling	75/5810	160/17913	9.39353e-05	0.00209487	0.00160202	FGR/FYN/HGF/GAB2/PIK3CB/ERBB3/RHOA/SIRT2/PPP2R5B/FGFR1/PPP2R5C/CEACAM1/TYRO3/EZR/TGFB2/SIRT1/JAK2/MAPK1/PPP1R16B/FLT1/MAPK3/MAZ/PIK3CG/PLEKHA1/UNC5B/C1QBP/GAB1/CBL/PTPN6/PDGFRB/PIK3CA/FLT3/STAMBP/BTN2A2/HCST/BECN1/KDR/PRR5L/AGT/SERPINE2/CEP55/IGF1R/NTRK3/PIK3R5/HAX1/NTRK2/IL18/PIP4K2A/FBXL2/ANGPT1/PIK3AP1/KIT/NCF1/PLXNB1/F2RL1/NKX3-1/PTK2/PTAFR/PIK3CD/PTEN/RASGRP1/ERBB4/HCLS1/F2R/CSF1R/PIP5K1C/EN…	75
279	SC.ALSvsCtrl	SC	ALSvsCtrl	GO:0007045	cell-substrate adherens junction assembly	43/5810	81/17913	9.42573e-05	0.00209487	0.00160202	ARHGAP6/LIMCH1/RHOA/ROCK1/TESK2/MAP4K4/ACTN1/FERMT2/ACTN2/COL16A1/CTTN/TRIP6/SORBS1/ABL1/PPM1F/ARHGEF7/CORO2B/CORO1C/DUSP22/EPB41L5/ITGB1BP1/LRP1/KDR/ACVRL1/PDPK1/BCAS3/WDPCP/PHLDB2/PTPRJ/TAOK2/PTPRK/MMP14/CLASP2/ITGA2/DLC1/PTK2/LIMS1/BCL2/PTEN/RCC2/SRC/S100A10/FMN1	43
280	SC.ALSvsCtrl	SC	ALSvsCtrl	GO:0048041	focal adhesion assembly	43/5810	81/17913	9.42573e-05	0.00209487	0.00160202	ARHGAP6/LIMCH1/RHOA/ROCK1/TESK2/MAP4K4/ACTN1/FERMT2/ACTN2/COL16A1/CTTN/TRIP6/SORBS1/ABL1/PPM1F/ARHGEF7/CORO2B/CORO1C/DUSP22/EPB41L5/ITGB1BP1/LRP1/KDR/ACVRL1/PDPK1/BCAS3/WDPCP/PHLDB2/PTPRJ/TAOK2/PTPRK/MMP14/CLASP2/ITGA2/DLC1/PTK2/LIMS1/BCL2/PTEN/RCC2/SRC/S100A10/FMN1	43
281	SC.ALSvsCtrl	SC	ALSvsCtrl	GO:0043281	regulation of cysteine-type endopeptidase activity involved in apoptotic process	89/5810	196/17913	9.47688e-05	0.00209874	0.00160498	PLAUR/HGF/FAS/CD44/HERPUD1/CASP8/NGFR/RHOA/NLE1/PTGS2/LAMP3/REST/BAX/MUL1/NLRC4/RFFL/SIRT1/JAK2/BCL2L13/PPM1F/PYCARD/CTSH/P2RX1/IFT57/HTRA2/HSPE1/DHCR24/PARK7/F3/RPS6KA1/CTSD/CAAP1/APAF1/TNFSF10/TNFSF14/HIP1/HIP1R/PRR7/PPARG/CASP9/LAMTOR5/MICAL1/ANP32B/RIPK1/CASP1/CARD16/LEF1/ARRB2/PMAIP1/NLRP12/BCL10/WNT9A/HSPD1/ARL6IP5/SNCA/TNFAIP8/ST18/RPS3/BCL2L11/SH3RF1/NLRP3/DLC1/PRDX3/NKX3-1/FADD/ARL6IP1/R…	89
282	SC.ALSvsCtrl	SC	ALSvsCtrl	GO:0032649	regulation of interferon-gamma production	48/5810	93/17913	9.6036e-05	0.00211926	0.00162067	ISL1/SLC11A1/IL12RB1/ABL1/TLR8/PYCARD/CD276/RIPK2/EBI3/C1QBP/WNT5A/IL1R1/CD274/CCR2/SASH3/INHBA/CCR7/RIPK3/PTPN22/HAVCR2/IL10/TLR4/IL33/XCL1/HSPD1/IL18/CEBPG/SLAMF6/FZD5/ZC3H12A/TLR3/AXL/FADD/IL12A/CD14/RASGRP1/HRAS/TLR7/CD47/PDCD1LG2/CD3E/ZFPM1/HLA-DPA1/HMGB1/LILRB1/LGALS9/IRF8/HLA-DPB1	48
283	SC.ALSvsCtrl	SC	ALSvsCtrl	GO:0006643	membrane lipid metabolic process	87/5810	191/17913	9.86304e-05	0.00216882	0.00165858	DPM1/NSMAF/HEXB/SPHK2/ST3GAL6/CTSA/ELOVL1/TNFRSF1A/ALDH3A2/MGST2/BAX/CERS4/CERK/SPTLC2/PIGU/GLA/PLA2G15/FA2H/ASAH1/P2RX1/PIGL/ST3GAL4/ST8SIA1/ALDH5A1/ST8SIA4/HTRA2/ST3GAL5/PRKD3/B4GALT4/PIGT/VAPB/GAL3ST1/ORMDL1/PPT1/PEMT/CSNK1G2/PIGC/TEX2/SMPD4/GLTP/CERS5/ESYT1/PLPP2/PIGM/CERS2/SUMF1/UGCG/GBGT1/PGAP2/CERS3/KIT/B4GALT5/SGPP2/PPM1L/PRKCD/PIGX/SGMS2/SERINC5/PIGO/SPTSSA/SMPD1/SERINC2/B3GALNT1/GLB1/CE…	87
284	SC.ALSvsCtrl	SC	ALSvsCtrl	GO:0050671	positive regulation of lymphocyte proliferation	61/5810	125/17913	0.000100452	0.00220111	0.00168326	CD38/CD4/CD6/CD74/PRKCQ/NCK2/MEF2C/PTPRC/CD209/EFNB1/IL12RB1/CD40/NFATC2/TNFSF13B/CORO1A/PYCARD/CD276/RIPK2/IL7/RASAL3/EBI3/CD81/SELENOK/CD274/CCR2/SASH3/NCKAP1L/VAV3/IL6ST/IL2RA/ANXA1/HAVCR2/IL6/TLR4/XCL1/RPS3/IL18/NCK1/CD1D/VCAM1/TGFBR2/SPTA1/IL15/SHH/FADD/CCDC88B/IL12A/BCL2/SLC39A10/PELI1/CARD11/CD3E/AIF1/HLA-E/HLA-DMB/CLECL1/LILRB2/HLA-DPA1/HMGB1/LGALS9/HLA-DPB1	61
285	SC.ALSvsCtrl	SC	ALSvsCtrl	GO:0071214	cellular response to abiotic stimulus	132/5810	310/17913	0.000102321	0.00221722	0.00169559	GCLC/SNAI2/FAS/ADSS/RAD51/CYBA/CASP8/TNFRSF1A/HDAC4/PTGS2/DNM2/ZMPSTE24/REST/AKR1B1/PPEF1/NOX4/BAX/GNA11/MCOLN1/MAP3K20/CAPN3/MAP3K1/SIRT1/TSPO/CD40/ACTR5/TLR8/FMR1/MAPK3/BMF/RP1/TGFB1/MAG/NAMPT/MTPN/PKD2L1/TMEM109/METAP2/TRPV4/LTBR/MAPK14/GUCA1B/ECT2/EFHD1/ERRFI1/ARHGEF2/GADD45A/EGR1/CRY2/HVCN1/KCNJ2/PCK1/GRK4/SLC25A23/TNFSF14/ZBTB1/EIF2AK4/HABP4/GUCY2D/CASP9/EIF2S1/CLOCK/DYSF/AGT/CAB39/TANK/TLR…	132
286	SC.ALSvsCtrl	SC	ALSvsCtrl	GO:0104004	cellular response to environmental stimulus	132/5810	310/17913	0.000102321	0.00221722	0.00169559	GCLC/SNAI2/FAS/ADSS/RAD51/CYBA/CASP8/TNFRSF1A/HDAC4/PTGS2/DNM2/ZMPSTE24/REST/AKR1B1/PPEF1/NOX4/BAX/GNA11/MCOLN1/MAP3K20/CAPN3/MAP3K1/SIRT1/TSPO/CD40/ACTR5/TLR8/FMR1/MAPK3/BMF/RP1/TGFB1/MAG/NAMPT/MTPN/PKD2L1/TMEM109/METAP2/TRPV4/LTBR/MAPK14/GUCA1B/ECT2/EFHD1/ERRFI1/ARHGEF2/GADD45A/EGR1/CRY2/HVCN1/KCNJ2/PCK1/GRK4/SLC25A23/TNFSF14/ZBTB1/EIF2AK4/HABP4/GUCY2D/CASP9/EIF2S1/CLOCK/DYSF/AGT/CAB39/TANK/TLR…	132
287	SC.ALSvsCtrl	SC	ALSvsCtrl	GO:0045653	negative regulation of megakaryocyte differentiation	14/5810	18/17913	0.000102866	0.00221722	0.00169559	GABPA/HIST1H4H/CIB1/HIST1H4J/HIST1H4F/HIST1H4B/HIST2H4B/HIST1H4C/HIST2H4A/HIST1H4D/HIST1H4K/HIST1H4L/HIST1H4A/HIST1H4I	14
288	SC.ALSvsCtrl	SC	ALSvsCtrl	GO:0051895	negative regulation of focal adhesion assembly	14/5810	18/17913	0.000102866	0.00221722	0.00169559	ARHGAP6/CORO1C/DUSP22/ITGB1BP1/LRP1/ACVRL1/BCAS3/PHLDB2/MMP14/CLASP2/DLC1/PTEN/RCC2/SRC	14
289	SC.ALSvsCtrl	SC	ALSvsCtrl	GO:0032602	chemokine production	45/5810	86/17913	0.000102992	0.00221722	0.00169559	SNAI2/CD74/EIF2AK2/C1QTNF3/GSTP1/MAVS/MUL1/TREM2/HMOX1/HIF1A/PYCARD/RIPK2/IL7/TRPV4/ERBIN/SELENOK/WNT5A/TRIM32/EGR1/LRP1/POSTN/HAVCR2/IL6/IL10/TLR4/IL33/TLR2/APP/TSLP/IL18/ADAM17/IL6R/F2RL1/TLR3/LPL/ALOX15B/CSF1R/TLR7/ELANE/MBP/AIF1/DDX3X/ZFPM1/LGALS9/AZU1	45
290	SC.ALSvsCtrl	SC	ALSvsCtrl	GO:1903706	regulation of hemopoiesis	190/5810	468/17913	0.000103326	0.00221722	0.00169559	TMEM176A/ITGA2B/SCIN/CD4/BTK/TYROBP/LTF/CD74/RUNX3/KITLG/EIF2AK2/CASP8/PRKCQ/SPI1/RHOA/PRKCZ/CBFB/FCGR2B/TNRC6C/ITCH/CEACAM1/CNOT4/MEF2C/PTPRC/TESC/PSME1/TREM2/IL12RB1/ABL1/ANKRD54/FBXO7/HIF1A/NFKBIA/PSME2/NFATC2/PSMA7/RASSF2/SMAD7/ATP11C/GATA1/RIPK2/IL7/TGFB1/CDK6/TMEM176B/ZMIZ1/MDK/PTPN6/MAPK14/VNN1/SMAP1/CD86/LOXL3/ID2/SOS1/FOXO3/NR4A3/CSF3R/CD80/CCR2/SASH3/PRXL2A/INHBA/NCKAP1L/FAM210B/BTN2A2/…	190
291	SC.ALSvsCtrl	SC	ALSvsCtrl	GO:0110053	regulation of actin filament organization	101/5810	228/17913	0.000109842	0.0023471	0.00179491	BAIAP2L1/SCIN/WAS/CAPG/ARHGAP6/LIMA1/NCKAP1/LIMCH1/RHOA/ROCK1/PFN2/NCK2/WDR1/DLG1/ACTN2/RAPGEF3/CARMIL1/CTTN/NOX4/ICAM1/ABL1/PPM1F/SH3BP1/PICK1/HCK/CORO1A/PYCARD/CORO2B/ARHGEF10/MTPN/WASL/TGFBR1/CXCL12/ARPC3/WASF1/ACTR3/PLEK/ALMS1/STMN1/ITGB1BP1/TGFB3/NCKAP1L/CCR7/TMOD2/HIP1R/PPFIA1/ACTR3B/SWAP70/SPIRE1/BIN1/TMOD1/FCHSD2/ACTR2/TMOD3/AP1AR/GPR65/HAX1/TMEFF2/PHLDB2/IQGAP2/RASA1/ARHGAP18/PAK1/CDC42E…	101
292	SC.ALSvsCtrl	SC	ALSvsCtrl	GO:0050729	positive regulation of inflammatory response	72/5810	153/17913	0.000110132	0.0023471	0.00179491	BTK/CD6/GRN/KARS/TNFRSF1A/PTGS2/MGST2/TREM2/JAK2/NFKBIA/RPS19/PIK3CG/SERPINE1/CTSC/MDK/CD81/TRPV4/WNT5A/PARK7/CNR1/VAMP8/CCR2/C3/CCR7/LDLR/IDO1/IL6ST/CLOCK/ETS1/AGT/IL6/TLR4/IL33/TLR2/APP/NLRP12/SNCA/OSMR/TSLP/PLA2G7/TTBK1/PDCD4/IL18/CDK19/MAPK13/APPL1/FCER1G/ITGB2/NAPEPLD/IL15/ITGA2/TLR3/ITGAM/CEBPB/IL17D/C1QA/TLR6/LPL/NUPR1/IL17RA/LILRA5/PLA2G2A/LRRK2/TLR7/SUCNR1/TGM2/HLA-E/C2CD4B/GPSM3/CEBPA/T…	72
293	SC.ALSvsCtrl	SC	ALSvsCtrl	GO:2000403	positive regulation of lymphocyte migration	22/5810	34/17913	0.000112582	0.00239113	0.00182858	WNK1/RHOA/CD99L2/PYCARD/DOCK8/CXCL12/SELENOK/WNT5A/ITGA4/CCR2/TNFSF14/APP/XCL1/CXCL14/ADAM17/CXCL13/FADD/CXCL10/SPN/STK39/AIF1/S100A7	22
294	SC.ALSvsCtrl	SC	ALSvsCtrl	GO:0008203	cholesterol metabolic process	68/5810	143/17913	0.000113881	0.00241048	0.00184338	NFYA/CFTR/CYP51A1/OSBPL5/LIMA1/MSMO1/SOAT1/IDI1/LIPE/FDFT1/NFE2L1/SCD/LMF1/SQLE/ERLIN1/KPNB1/SC5D/MVK/HMGCS1/HMGCR/SCAP/ACADL/DHCR24/NPC2/GPAM/ACAT2/NFYB/TRERF1/INSIG2/APOL2/LDLR/APOE/APOC1/ACLY/STARD3/RAN/SORL1/FDX1/CYP11A1/OSBPL1A/NPC1/APP/NSDHL/ERLIN2/VLDLR/TM7SF2/GGPS1/LDLRAP1/ABCG1/LSS/FDPS/ABCA1/SMPD1/MVD/FASN/CNBP/ELOVL6/DHCR7/CLN8/APOBR/SP1/INSIG1/CES1/SREBF2/LCAT/CEBPA/ACACA/CETP	68
295	SC.ALSvsCtrl	SC	ALSvsCtrl	GO:0043280	positive regulation of cysteine-type endopeptidase activity involved in apoptotic process	58/5810	118/17913	0.000114537	0.00241616	0.00184772	FAS/CASP8/NGFR/RHOA/REST/BAX/MUL1/NLRC4/SIRT1/JAK2/BCL2L13/PPM1F/PYCARD/CTSH/P2RX1/IFT57/HTRA2/HSPE1/F3/CTSD/APAF1/TNFSF10/HIP1/HIP1R/PRR7/PPARG/CASP9/ANP32B/RIPK1/CASP1/PMAIP1/NLRP12/BCL10/HSPD1/ARL6IP5/SNCA/ST18/RPS3/BCL2L11/NLRP3/DLC1/NKX3-1/FADD/SOX7/BOK/F2R/TNFSF15/RPS27L/DAPK1/MAP3K5/RACK1/FIS1/DDX3X/PDCD6/PDCD2/HMGB1/CARD8/LGALS9	58
296	SC.ALSvsCtrl	SC	ALSvsCtrl	GO:0033194	response to hydroperoxide	15/5810	20/17913	0.000116951	0.00245507	0.00187748	CD38/MGST1/JAK2/STX4/STX2/PRKCD/OXR1/TP53INP1/PRKD1/SP1/DAPK1/ND1/AIF1/CHUK/GPX1	15
297	SC.ALSvsCtrl	SC	ALSvsCtrl	GO:0045089	positive regulation of innate immune response	155/5810	373/17913	0.000117171	0.00245507	0.00187748	TSPAN6/SARM1/BTK/FYN/LTF/NR1H3/CYBA/TAB2/PUM2/CASP8/UBE2D1/PVR/ALPK1/UBE2K/ITCH/MAVS/IRAK3/CD209/NLRC4/ESR1/PSME1/TYRO3/MAP3K1/TAB1/LGMN/RPS6KA5/NFKBIA/PSME2/PSMA7/HCK/RNF125/TLR8/PYCARD/RIPK2/CACTIN/RPS19/PTPRS/RAB11FIP2/C1QBP/DHX58/UBE2D3/CRTAM/UNC93B1/BIRC2/ERBIN/POLR3G/WNT5A/MAPKAPK3/IFIH1/RTN4/TRIM6/EREG/PSMA1/TRAF3/RFTN1/PSME3/TRIM5/CLEC10A/KRAS/IRAK2/PTPN22/PUM1/HAVCR2/APPL2/TANK/TLR4/CNPY…	155
298	SC.ALSvsCtrl	SC	ALSvsCtrl	GO:0018105	peptidyl-serine phosphorylation	102/5810	231/17913	0.000118432	0.00247316	0.00189131	HGF/CD44/FNIP2/ATP2B4/WNK1/HIPK2/PRKCZ/ROCK1/PDK3/PFN2/CSNK2A2/NCK2/MARK2/PTGS2/MAP3K13/MKNK1/RAPGEF3/GSK3B/BAX/NLK/HDAC6/MAPK1/PPM1F/RPS6KA5/STK4/RASSF2/SMAD7/MAPK3/RIPK2/MAP4K1/TGFB1/TGFBR1/HIPK3/CREBL2/MAPK14/WNT5A/MAPKAPK3/EIF4G1/PLCL1/MARK1/PARK7/DOCK7/NEK6/MAPKAP1/TRIM6/PIK3CA/RAMP3/CDK2/MAP3K10/DCLK1/CSNK1G2/CAMK1/CAB39/PWP1/IL6/TXN/RIPK1/NTRK3/ARRB2/APP/HAX1/CNOT9/SNCA/CAMK2D/TTBK1/TLK2/N…	102
299	SC.ALSvsCtrl	SC	ALSvsCtrl	GO:0030851	granulocyte differentiation	21/5810	32/17913	0.000119393	0.0024849	0.00190029	SPI1/CEACAM1/TESC/GATA1/DHRS7B/LEF1/CUL4A/HAX1/C1QC/RUNX1/INPP5D/FASN/SP3/TRIB1/GATA2/HCLS1/EVI2B/L3MBTL3/CEBPA/ZFPM1/CSF3	21
300	SC.ALSvsCtrl	SC	ALSvsCtrl	GO:0071559	response to transforming growth factor beta	105/5810	239/17913	0.000120703	0.00250378	0.00191473	ITGA3/FYN/RUNX3/STRAP/FUT8/LTBP1/DKK3/HIPK2/FGFR2/RHOA/PRKCZ/ROCK1/TGFBR3/FERMT2/ITGA8/DNM2/MEF2C/ITGB5/NOX4/NLK/LTBP4/TGFB2/BAMBI/SIRT1/TAB1/PPM1A/SMAD7/ARHGEF18/TGFB1/TGFBR1/CBL/SOX6/SMAD5/WNT5A/EPB41L5/TGFB3/APAF1/GIPC1/CITED1/WFIKKN1/TWSG1/SNX6/CDKN1C/GDF15/POSTN/SOX5/USP15/APPL2/SKIL/LRRC32/SDCBP/EMILIN1/MSTN/ACVRL1/TGFB1I1/ZFHX3/PDPK1/ARRB2/TP53/SMAD4/XCL1/CGN/LEFTY2/PARP1/RPS27A/CDKN2B/ZEB…	105
301	SC.ALSvsCtrl	SC	ALSvsCtrl	GO:0070304	positive regulation of stress-activated protein kinase signaling cascade	73/5810	156/17913	0.000123625	0.00255588	0.00195457	MAPK8IP2/MAP4K5/RB1CC1/FLT4/EIF2AK2/HIPK2/KARS/FCGR2B/MAP3K13/SEMA3A/TRAF4/MAP2K7/MUL1/MAP3K20/TGFB2/BIRC7/RASSF2/PYCARD/RIPK2/MAP4K1/TRPV4/LTBR/TPD52L1/SASH1/HMGCR/WNT5A/EPHA4/GADD45A/MAPK8IP1/UNC5CL/CCR7/GADD45G/MAP3K10/EDA2R/TAOK3/MDFIC/DBNL/TLR4/RIPK1/SDCBP/MAPK8IP3/APP/ARL6IP5/FGD2/PAK1/RPS3/TAOK2/TNIK/SH3RF1/FZD7/TIAM1/NCF1/EMC10/VANGL2/FZD5/ZC3H12A/F2RL1/TLR3/SYK/SEMA4C/ZEB2/MAP3K2/RASGRP1…	73
302	SC.ALSvsCtrl	SC	ALSvsCtrl	GO:0002478	antigen processing and presentation of exogenous peptide antigen	80/5810	174/17913	0.000125942	0.00258577	0.00197743	CD74/CYBA/KIF26A/FCGR2B/RAB7A/DYNC1I2/CAPZB/DNM2/ITGB5/PSME1/SNAP23/AP1B1/NCF4/LGMN/PSME2/SEC23A/PSMA7/SH3GL2/SEC24A/CAPZA1/NCF2/CTSD/VAMP8/KLC1/CANX/PSMA1/PSME3/DYNC1LI2/CTSV/ACTR1A/ITGAV/SEC31A/OSBPL1A/KIF2C/FCGR1A/FCGR1B/SEC24D/AP1S3/KIF5A/NCF1/DYNC1I1/AP2M1/CTSS/KIF15/CYBB/B2M/PDIA3/RILP/HLA-DQB1/AP1S2/HLA-DRB5/HLA-DRB1/HLA-DQA1/AP2A1/DYNC1H1/CAPZA2/HLA-DOA/HLA-DMA/PSMB8/HLA-DRA/HLA-E/DCTN1/P…	80
303	SC.ALSvsCtrl	SC	ALSvsCtrl	GO:1903306	negative regulation of regulated secretory pathway	16/5810	22/17913	0.000125997	0.00258577	0.00197743	CD84/FCGR2B/CEACAM1/REST/CBARP/HMOX1/FMR1/RAP1A/CCR2/RAP1B/ADRA2A/ABR/CD300A/BCR/FOXF1/LGALS9	16
304	SC.ALSvsCtrl	SC	ALSvsCtrl	GO:2001236	regulation of extrinsic apoptotic signaling pathway	71/5810	151/17913	0.000126419	0.00258577	0.00197743	GCLC/TNFRSF12A/FYN/BID/SNAI2/HGF/RB1CC1/GCLM/FAS/TRAF1/CASP8/FGFR1/PTPRC/GSTP1/CTTN/ICAM1/ITGA6/RFFL/HMOX1/STK4/SRPX/GATA1/PYCARD/STX4/IL7/SERPINE1/TGFBR1/UNC5B/MADD/LTBR/HTRA2/BIRC6/PARK7/ARHGEF2/TNFSF10/INHBA/RBCK1/PSME3/LGALS3/FAIM2/AGT/ITM2C/SKIL/RIPK1/YAP1/PPP2R1B/ITGAV/BMPR1B/PMAIP1/BCL10/MCL1/TCF7L2/SH3RF1/PEA15/NOS3/PDIA3/PRDX2/TMC8/FADD/AR/RNF34/BCL2/PTEN/MAL/PAK2/FAF1/SRC/GPX1/SP100/ITP…	71
305	SC.ALSvsCtrl	SC	ALSvsCtrl	GO:0043254	regulation of protein complex assembly	168/5810	409/17913	0.000126733	0.00258577	0.00197743	BAIAP2L1/FARP2/SCIN/WAS/BID/CAPG/FNIP2/EIF2AK2/NCKAP1/RHOA/PRKCZ/SIRT2/PPP2R5B/VPS35/PFN2/NCK2/DLG1/CARMIL1/GSK3B/CTTN/BAX/ICAM1/ESR1/HDAC6/ABL1/SH3GLB1/TFIP11/PICK1/NIN/PPM1A/HCK/MAPRE1/CORO1A/PYCARD/BMF/TUBB4A/ANKRD27/TGFB1/RASIP1/MTPN/WASL/SLAIN2/BIRC2/GTF2H1/ARPC3/CAND1/WASF1/EIF4G1/ACTR3/PLEK/SUMO1/PARK7/ARHGEF2/STMN1/RPA2/KIF14/CAMSAP2/SLF2/CLU/NCKAP1L/HJURP/CNOT1/EML2/NCLN/CCR7/TMOD2/APOE/…	168
306	SC.ALSvsCtrl	SC	ALSvsCtrl	GO:0017157	regulation of exocytosis	85/5810	187/17913	0.000128699	0.0026173	0.00200154	FGR/CFTR/GAB2/APBA2/DTNBP1/C12orf4/SPHK2/CD84/RAB27A/PFN2/FCGR2B/TSG101/RAB7A/STXBP2/CEACAM1/CADPS2/GSK3B/REST/CBARP/HMOX1/CHRNA4/SYP/FMR1/SYTL4/STX4/RAB3D/GIT1/FBXL20/P2RX1/EXPH5/CSPG5/RAB3GAP1/RAP1A/CNR1/VAMP8/CCR2/GIPC1/RAP1B/RAC2/VPS4A/ANXA1/MICAL1/SDCBP/VAMP1/RAB15/PDPK1/STXBP5L/SNCA/CASK/CHRNA6/ADRA2A/WNT7A/FCER1G/ABR/ITGB2/CLASP2/F2RL1/SYK/TRPV6/CD300A/LGI3/STXBP6/IL1RAPL1/PTAFR/CHRNA5/P2R…	85
307	SC.ALSvsCtrl	SC	ALSvsCtrl	GO:0071675	regulation of mononuclear cell migration	27/5810	45/17913	0.000129411	0.00262321	0.00200606	KARS/LGMN/MAPK3/TGFB1/SERPINE1/CXCL12/MDK/TRPV4/MAPK14/CCR2/MOSPD2/LGALS3/MSTN/PLA2G7/SLAMF8/CCR1/CXCL10/C3AR1/AKIRIN1/CMKLR1/ANO6/PLCB1/C5AR1/AIF1/LYN/HMGB1/S100A7	27
308	SC.ALSvsCtrl	SC	ALSvsCtrl	GO:0002758	innate immune response-activating signal transduction	127/5810	298/17913	0.000130908	0.00264495	0.00202268	TSPAN6/SARM1/BTK/FYN/LTF/NR1H3/CYBA/TAB2/PUM2/CASP8/UBE2D1/ALPK1/ITCH/IRAK3/CD209/ESR1/PSME1/TYRO3/MAP3K1/TAB1/LGMN/RPS6KA5/NFKBIA/PSME2/PSMA7/HCK/RNF125/TLR8/RIPK2/CACTIN/PTPRS/RAB11FIP2/C1QBP/DHX58/UBE2D3/UNC93B1/BIRC2/ERBIN/MAPKAPK3/IFIH1/RTN4/PSMA1/TRAF3/RFTN1/PSME3/TRIM5/CLEC10A/KRAS/IRAK2/PTPN22/PUM1/HAVCR2/APPL2/TANK/TLR4/CNPY3/RIPK1/TLR2/DDX60/PDPK1/ARRB2/BCL10/RPS27A/HSPD1/MUC4/TIFA/PAK1…	127
309	SC.ALSvsCtrl	SC	ALSvsCtrl	GO:0007272	ensheathment of neurons	61/5810	126/17913	0.000133656	0.0026545	0.00202999	TMEM98/ADAM22/HGF/RNF10/XK/HEXB/BCAS1/SIRT2/DLG1/EPB41L3/MTMR2/SOX10/DICER1/FA2H/NDRG1/ARHGEF10/TGFB1/MAG/PTPRZ1/ASPA/CNTNAP1/CTSC/ZPR1/FIG4/KIF14/CLU/CXCR4/PLP1/MYRF/GAL3ST1/SBF2/TLR2/NTRK3/ITGAX/TNFRSF21/NTRK2/NKX6-2/TENM4/LGI4/NRG1/B4GALT5/S100B/NFASC/SERINC5/JAM3/NAB2/KLK6/CTNNB1/SH3TC2/PTEN/MAL/ID4/UGT8/KCNJ10/CNTN2/PSAP/HES5/MBP/KEL/LPAR1/OLIG2	61
310	SC.ALSvsCtrl	SC	ALSvsCtrl	GO:0008366	axon ensheathment	61/5810	126/17913	0.000133656	0.0026545	0.00202999	TMEM98/ADAM22/HGF/RNF10/XK/HEXB/BCAS1/SIRT2/DLG1/EPB41L3/MTMR2/SOX10/DICER1/FA2H/NDRG1/ARHGEF10/TGFB1/MAG/PTPRZ1/ASPA/CNTNAP1/CTSC/ZPR1/FIG4/KIF14/CLU/CXCR4/PLP1/MYRF/GAL3ST1/SBF2/TLR2/NTRK3/ITGAX/TNFRSF21/NTRK2/NKX6-2/TENM4/LGI4/NRG1/B4GALT5/S100B/NFASC/SERINC5/JAM3/NAB2/KLK6/CTNNB1/SH3TC2/PTEN/MAL/ID4/UGT8/KCNJ10/CNTN2/PSAP/HES5/MBP/KEL/LPAR1/OLIG2	61
311	SC.ALSvsCtrl	SC	ALSvsCtrl	GO:0032946	positive regulation of mononuclear cell proliferation	61/5810	126/17913	0.000133656	0.0026545	0.00202999	CD38/CD4/CD6/CD74/PRKCQ/NCK2/MEF2C/PTPRC/CD209/EFNB1/IL12RB1/CD40/NFATC2/TNFSF13B/CORO1A/PYCARD/CD276/RIPK2/IL7/RASAL3/EBI3/CD81/SELENOK/CD274/CCR2/SASH3/NCKAP1L/VAV3/IL6ST/IL2RA/ANXA1/HAVCR2/IL6/TLR4/XCL1/RPS3/IL18/NCK1/CD1D/VCAM1/TGFBR2/SPTA1/IL15/SHH/FADD/CCDC88B/IL12A/BCL2/SLC39A10/PELI1/CARD11/CD3E/AIF1/HLA-E/HLA-DMB/CLECL1/LILRB2/HLA-DPA1/HMGB1/LGALS9/HLA-DPB1	61
312	SC.ALSvsCtrl	SC	ALSvsCtrl	GO:0051668	localization within membrane	61/5810	126/17913	0.000133656	0.0026545	0.00202999	ITGAL/TYROBP/PRKCZ/GRIPAP1/VPS35/DRD4/DLG1/GPC4/OPHN1/STX7/PTPRC/SSH1/PICK1/SEC23A/TGFB1/LGI1/NRXN2/CD81/SEC24A/ITGA4/RAP1A/MESD/ITGB1BP1/HIP1/APOE/CLIP1/RFTN1/NUMB/DOCK2/RAB1A/SEC31A/ATP1B1/DLG2/SEC24D/RILPL2/SLC7A11/CEP112/MIA3/GRIP1/LHFPL4/RER1/ITGB2/FNTA/CDH2/CLSTN1/MAL/HRAS/SSNA1/GPC6/ANKS1B/INSIG1/MAGI2/SHISA7/RILPL1/AGRN/FZD9/SHISA6/FLNA/ARC/SHANK3/ITGB3	61
313	SC.ALSvsCtrl	SC	ALSvsCtrl	GO:1903708	positive regulation of hemopoiesis	83/5810	182/17913	0.000133881	0.0026545	0.00202999	SCIN/CD4/BTK/TYROBP/CD74/RUNX3/KITLG/CASP8/RHOA/PRKCZ/CBFB/PTPRC/TESC/TREM2/IL12RB1/ANKRD54/HIF1A/ATP11C/GATA1/RIPK2/IL7/TGFB1/ZMIZ1/MDK/MAPK14/VNN1/SMAP1/CD86/ID2/FOXO3/CD80/SASH3/INHBA/NCKAP1L/FAM210B/BTN2A2/ZBTB1/CD101/IL2RA/ETS1/ANXA1/RIPK1/LEF1/RB1/ARNT/DUSP10/HAX1/IL18/KLF10/PPARGC1B/MMP14/RUNX1/ZBTB7B/NLRP3/TRIM58/TGFBR2/CCR1/IL15/SHH/DCSTAMP/SYK/AXL/FADD/IL12A/INPP5D/MALT1/RASGRP1/TRIB1/C…	83
314	SC.ALSvsCtrl	SC	ALSvsCtrl	GO:1904645	response to amyloid-beta	31/5810	54/17913	0.000133941	0.0026545	0.00202999	FYN/NGFR/CACNB1/FCGR2B/PSEN1/GSK3B/MMP2/ICAM1/TREM2/LGMN/NAMPT/ITGA4/EPHA4/FOXO3/RAMP3/LRP1/BCL2L2/SNX6/TLR4/IGF1R/APP/PARP1/CACNA1B/BCL2L11/CACNA2D1/VCAM1/CHRNA7/ADRB2/TLR6/BACE1/CASP4	31
315	SC.ALSvsCtrl	SC	ALSvsCtrl	GO:0071496	cellular response to external stimulus	135/5810	320/17913	0.000141921	0.00280158	0.00214246	GCLC/HFE/FYN/CYP24A1/SNAI2/RRAGD/FAS/TNC/CYBA/EIF2AK2/CASP8/KIF26A/TNFRSF1A/HDAC4/ATP2B1/PTGS2/SESN1/PTPRC/CADPS2/SSH1/GSTP1/NCOA1/ICAM1/ITGA6/MAP3K1/SIRT1/SH3GLB1/MAPK1/DEPDC5/PICK1/HMOX1/MTMR3/CD40/MAP1LC3A/TLR8/PHEX/STK24/MAPK3/WDR59/GDAP1/GSDMD/TLE5/TGFB1/MAG/NAMPT/MTPN/NUDT1/CBL/AMBRA1/LTBR/EIF4G1/ITGA4/GADD45A/TRIM24/KCNJ2/PCK1/TNFSF14/MAX/BECN1/EIF2AK4/HABP4/PPARG/RRP8/PIK3C2B/POSTN/LARS/E…	135
316	SC.ALSvsCtrl	SC	ALSvsCtrl	GO:0051090	regulation of DNA-binding transcription factor activity	175/5810	429/17913	0.000142262	0.00280158	0.00214246	BTK/LTF/TAB2/EIF2AK2/TRAF1/HIPK2/PRKCQ/PRKCZ/HDAC4/PPP2R5B/PLA2G10/KDM5A/MAP3K13/SRI/ITCH/ERC1/MAVS/ICAM1/IRAK3/NLRC4/ESR1/CD200/CAPN3/SIRT1/JAK2/MAPK1/HMOX1/TAB1/RPS6KA5/NFKBIA/CD40/HCK/SMAD7/MAPK3/PYCARD/RIPK2/PIAS4/CACTIN/TGFB1/CRTC1/MTPN/TAX1BP1/BUD31/TRIM14/CDK5RAP3/HDAC5/MAPK14/TRIM38/ERBIN/WNT5A/ID2/ATF2/SUMO1/PARK7/TRIM62/ARHGEF2/ID3/PROX1/SGK1/TRIM32/TAF12/CLU/TRIM25/RNF2/TMIGD3/NEUROG3/…	175
317	SC.ALSvsCtrl	SC	ALSvsCtrl	GO:0071674	mononuclear cell migration	37/5810	68/17913	0.000145888	0.00286391	0.00219014	KARS/LGMN/FLT1/MAPK3/TGFB1/RPS19/SERPINE1/CXCL12/CCL2/MDK/TRPV4/MAPK14/CCR2/MOSPD2/LGALS3/ANXA1/IL6/MSTN/PLA2G7/PTPRO/SLAMF8/IL6R/CCR1/CXCL10/C3AR1/AKIRIN1/CMKLR1/ANO6/PLCB1/CD47/C5AR1/AIF1/LYN/PECAM1/JAML/HMGB1/S100A7	37
318	SC.ALSvsCtrl	SC	ALSvsCtrl	GO:0072676	lymphocyte migration	45/5810	87/17913	0.000146798	0.00287272	0.00219687	WNK1/SLC12A2/RHOA/ICAM1/CD200/CD99L2/PYCARD/PIK3CG/WASL/DOCK8/CXCL12/CCL2/SELENOK/WNT5A/ITGA4/ARTN/CCR2/TNFSF14/CCR7/RIPK3/LRCH1/CH25H/APP/XCL1/CXCL14/MSN/ADAM17/MIA3/CXCL13/FADD/CXCL10/CXCL11/S1PR1/PIK3CD/GCSAM/SPNS2/CXCR3/SPN/STK39/AIF1/DEFA1/CKLF/DEFA1B/GCSAML/S100A7	45
319	SC.ALSvsCtrl	SC	ALSvsCtrl	GO:0051348	negative regulation of transferase activity	117/5810	272/17913	0.000149932	0.00292485	0.00223674	PRKAR2B/WWTR1/DTNBP1/WNK1/TSG101/CEACAM1/PSEN1/PTPRC/GSK3B/GSTP1/TESC/IRAK3/SIRT1/ABL1/PPM1F/FBXO7/TRIB3/SMAD7/DNAJC3/PYCARD/CSK/RASIP1/GSK3A/HSPB1/PRKAG2/CDK5RAP3/CHORDC1/HIPK3/CORO1C/SH2B3/PTPN6/FBXO5/BAG2/DUSP22/HMGCR/H2AFY/PRKAR2A/ERRFI1/PARK7/GADD45A/ITGB1BP1/MAPK8IP1/RPL5/CDKN2C/RPL23/POT1/SNX6/CDKN1C/APOE/MLLT1/CEP85/GMFG/DUSP9/RGN/PPARG/EPHB2/DUSP26/PTPN22/APC/TAOK3/SORL1/MSTN/RGS3/RB1/IG…	117
320	SC.ALSvsCtrl	SC	ALSvsCtrl	GO:0043954	cellular component maintenance	30/5810	52/17913	0.000151446	0.00294515	0.00225226	ITGA3/FYN/VPS35/FCGR2B/DLG1/OPHN1/CTTN/MTMR2/WHRN/PICK1/ABHD17B/TANC1/APOE/IGF1R/KIFC3/DLG2/HOMER1/F2RL1/ARF6/NLGN2/ZNF804A/INSR/CTBP2/TPRN/F2R/CSF1R/PCLO/ERC2/PRTN3/DCTN1	30
321	SC.ALSvsCtrl	SC	ALSvsCtrl	GO:0070665	positive regulation of leukocyte proliferation	64/5810	134/17913	0.000152256	0.00295168	0.00225725	CD38/CD4/CD6/CD74/KITLG/PRKCQ/NCK2/MEF2C/PTPRC/CD209/EFNB1/IL12RB1/CD40/NFATC2/TNFSF13B/CORO1A/PYCARD/CD276/RIPK2/IL7/RASAL3/EBI3/CD81/SELENOK/CD274/CCR2/SASH3/NCKAP1L/BST2/VAV3/IL6ST/IL2RA/ANXA1/HAVCR2/IL6/TLR4/XCL1/RPS3/IL18/NCK1/CD1D/VCAM1/TGFBR2/SPTA1/IL15/SHH/FADD/CCDC88B/IL12A/BCL2/SLC39A10/PELI1/CARD11/CD3E/AIF1/HLA-E/HLA-DMB/LYN/CLECL1/LILRB2/HLA-DPA1/HMGB1/LGALS9/HLA-DPB1	64
322	SC.ALSvsCtrl	SC	ALSvsCtrl	GO:0014003	oligodendrocyte development	25/5810	41/17913	0.000159261	0.0030711	0.00234858	GSTP1/SOX10/FA2H/TGFB1/MAG/ASPA/CNTNAP1/ID2/CLU/MYRF/NKX2-2/TLR2/NKX6-2/TENM4/B4GALT5/HDAC11/SHH/PTEN/ID4/SOX11/KCNJ10/CNTN2/HES5/LPAR1/LYN	25
323	SC.ALSvsCtrl	SC	ALSvsCtrl	GO:1902105	regulation of leukocyte differentiation	115/5810	267/17913	0.000159403	0.0030711	0.00234858	TMEM176A/CD4/BTK/TYROBP/LTF/CD74/RUNX3/KITLG/CASP8/RHOA/PRKCZ/CBFB/FCGR2B/CEACAM1/PTPRC/TESC/TREM2/IL12RB1/ABL1/FBXO7/NFATC2/RASSF2/SMAD7/ATP11C/RIPK2/IL7/TGFB1/CDK6/TMEM176B/ZMIZ1/MDK/PTPN6/VNN1/CD86/LOXL3/ID2/SOS1/CD80/CCR2/SASH3/PRXL2A/INHBA/NCKAP1L/BTN2A2/ZBTB1/SPINK5/NOTCH2/CD101/IL2RA/ANXA1/GPR55/TLR4/RIPK1/LEF1/RB1/CUL4A/DUSP10/HAX1/SOX13/TCTA/ZEB1/IL18/ZFP36L2/SH3RF1/KLF10/PPARGC1B/MMP14/…	115
324	SC.ALSvsCtrl	SC	ALSvsCtrl	GO:0050707	regulation of cytokine secretion	90/5810	201/17913	0.000160192	0.00307677	0.00235292	FGR/SERPINB1/ATG5/KARS/PRKCZ/FCGR2B/C1QTNF3/MAVS/CD200/EZR/ABL1/TLR8/MAPK3/PYCARD/RIPK2/GSDMD/CRTAM/PANX1/MDK/TRPV4/MAPK14/SELENOK/WNT5A/IFIH1/CD274/TRIM6/LRP1/BTN2A2/CCR7/SYT11/POSTN/PTPN22/ANXA1/HAVCR2/IL10/TLR4/IL33/TLR2/LRRC32/CASP1/CARD16/NLRP12/TSLP/TNFRSF21/BANK1/ANGPT1/HK1/NLRP3/FZD5/ZC3H12A/F2RL1/SYK/CLEC4E/USP50/CD14/RASGRP1/CD34/TLR1/TLR6/LPL/IL17RA/ALOX15B/SSC5D/F2R/CSF1R/CADM1/FFAR4/…	90
325	SC.ALSvsCtrl	SC	ALSvsCtrl	GO:0072594	establishment of protein localization to organelle	183/5810	452/17913	0.000162898	0.00311911	0.0023853	CROT/SEC62/RPS20/BID/RANBP2/AGPS/SEC61A1/CASP8/TNPO3/TRAM1/CSNK2A2/UBE2D1/PTGS2/TSG101/LMAN1/RAB7A/PSEN1/TNPO1/ZFAND6/BAX/PPP1R13B/MAVS/RPL6/RPLP0/SH3GLB1/MAPK1/TOMM22/FBXO7/TSPO/GZMB/TIMM9/NFKBIA/E2F1/KPNA3/LONP2/MLYCD/RAB11A/BMF/GDAP1/TGFB1/RPS19/RPL18A/GSK3A/PHYH/PITRM1/KPNB1/PEX12/UBE2D3/ZPR1/IL10RA/RPS13/GNPTAB/MAPK14/RAB23/H2AFY/ECT2/SSR3/HTRA2/RAB3GAP1/SCP2/RPL22/MFN2/HMGCL/IPO13/RPS25/RAB…	183
326	SC.ALSvsCtrl	SC	ALSvsCtrl	GO:0045123	cellular extravasation	33/5810	59/17913	0.00016351	0.00312124	0.00238692	SELE/ROCK1/ICAM1/CD99L2/PIK3CG/CXCL12/CCL2/MDK/SELPLG/GOLPH3/PODXL2/ITGA4/IL1R1/CCR2/RIPK3/FER/ABR/ITGB2/VCAM1/FADD/PTAFR/PIK3CD/PLCB1/BCR/GCNT1/PRTN3/CD47/SPN/ELANE/ITGA1/PECAM1/JAML/AZU1	33
327	SC.ALSvsCtrl	SC	ALSvsCtrl	GO:0050688	regulation of defense response to virus	39/5810	73/17913	0.000164334	0.00312736	0.00239161	TSPAN6/PUM2/TSPAN32/ITCH/ZMPSTE24/MAVS/MUL1/IL12RB1/RNF125/PYCARD/C1QBP/DHX58/BIRC2/TRIM38/SELENOK/TRIM6/FGL2/EIF2AK4/TRAF3/IL2RA/PUM1/DDX60/PARP9/DTX3L/ZC3H12A/IL15/CGAS/HTRA1/SIN3A/RNF26/ELMOD2/NPLOC4/IFNLR1/PCBP2/MICB/APOBEC3F/LILRB1/HERC5/APOBEC3G	39
328	SC.ALSvsCtrl	SC	ALSvsCtrl	GO:0010517	regulation of phospholipase activity	36/5810	66/17913	0.000167139	0.00316141	0.00241764	SELE/GNA15/LPAR2/FGFR2/PRKCZ/FGFR3/FGFR1/ESR1/ABL1/FLT1/PDGFRB/ARL1/LRP1/PLCG1/PPT1/AGT/GPR55/PLCB2/NTRK3/PDPK1/SNCA/NTRK2/EDNRA/BICD1/KIT/ARF4/P2RY12/PTAFR/P2RY6/RASGRP4/HRAS/C5AR1/LPAR1/ANG/APOC2/FGF2	36
329	SC.ALSvsCtrl	SC	ALSvsCtrl	GO:0043030	regulation of macrophage activation	36/5810	66/17913	0.000167139	0.00316141	0.00241764	SLC7A2/CD74/NR1H3/GRN/KARS/ADGRF5/PLA2G10/FCGR2B/PTPRC/CD200/TREM2/CTSC/WNT5A/LDLR/HAVCR2/IL6/IL10/TLR4/IL33/APP/HSPD1/SNCA/TTBK1/ATM/VSIG4/ITGB2/ZC3H12A/IL31RA/ITGAM/C1QA/TLR6/LRRK2/MYO18A/C5AR1/CEBPA/TAFA3	36
330	SC.ALSvsCtrl	SC	ALSvsCtrl	GO:1901652	response to peptide	197/5810	491/17913	0.000168976	0.00317986	0.00243175	GCLC/PRKAR2B/BAIAP2L1/FYN/PIK3C2A/CPS1/VIM/ATP6V0A1/ATP6V1H/ARID1B/BCAR1/CYBA/NGFR/PRKCQ/CACNB1/PRKCZ/ROCK1/TGFBR3/ATP2B1/FCGR2B/PTGS2/ACTN2/ADCY2/CEACAM1/PSEN1/GSK3B/GSTP1/HADHA/AKR1B1/MMP2/ICAM1/OSBPL8/UPRT/SORBS1/TREM2/SIRT1/JAK2/LGMN/APEX1/NFKBIA/CD40/TRIB3/PHEX/TIMP1/CSK/RIPK2/RETN/TGFB1/KLF1/GSK3A/NAMPT/GRB10/GCK/CXCL12/HDAC5/AREG/GAB1/TRPV4/MAPK14/ERBIN/GHR/ATP6V0E1/PRKAR2A/SCAP/ITGA4/IGFB…	197
331	SC.ALSvsCtrl	SC	ALSvsCtrl	GO:0106027	neuron projection organization	44/5810	85/17913	0.000169136	0.00317986	0.00243175	ARHGAP33/ITGA3/FYN/NGEF/VPS35/FCGR2B/PSEN1/GSK3B/CTTN/MTMR2/LZTS3/HDAC6/PICK1/LGMN/WASL/ABHD17B/TANC1/EPHA4/APOE/EPHB2/CAPRIN1/DOCK10/ACTR2/ZNF365/IGF1R/APP/HOMER1/WNT7A/TIAM1/PDLIM5/CHRNA7/MAP1A/CTNND2/ZNF804A/INSR/PTEN/LRRK2/SIPA1L1/DNM3/ARC/DCTN1/SHANK3/SRCIN1/NLGN3	44
332	SC.ALSvsCtrl	SC	ALSvsCtrl	GO:0043393	regulation of protein binding	96/5810	217/17913	0.000169818	0.00318307	0.00243421	STPG1/HFE/ISL1/DTNBP1/HERPUD1/HIPK2/ROCK1/HDAC4/TGFBR3/MARK2/TRAF4/PSEN1/MEF2C/GSK3B/BAX/CRTAC1/BAMBI/ABL1/MFNG/TFIP11/STK4/CTSZ/TRIB3/CCM2L/MAPRE1/MAPK3/RIPK2/PPP2CB/TLE5/TGFBR1/HDAC5/BAG2/WNT5A/EPB41L5/ITGA4/PLCL1/EPHA4/PARK7/STMN1/ITGB1BP1/LRP1/SYMPK/APOE/HIP1R/LGALS3/RAN/EIF2S1/CAMK1/DNAJB2/IL10/DERL1/SORL1/CARD16/LEF1/TMBIM6/ARRB2/APP/RPL11/PTPRF/ADAM15/TTBK1/TCF7L2/DAB2/ANGPT1/PLCL2/TIAM1/N…	96
333	SC.ALSvsCtrl	SC	ALSvsCtrl	GO:0051250	negative regulation of lymphocyte activation	63/5810	132/17913	0.000175094	0.0032721	0.00250229	BTK/HFE/TYROBP/CD74/RUNX3/CBFB/FCGR2B/DLG1/ITCH/CEACAM1/TYRO3/FBXO7/RHBDD3/SMAD7/TGFB1/MDK/PTPN6/DUSP22/LOXL3/ID2/CD274/INHBA/BTN2A2/TWSG1/IDO1/LGALS3/PTPN22/IL2RA/ANXA1/HAVCR2/GPNMB/IL10/LRRC32/XCL1/TNFRSF21/ATM/BANK1/MERTK/SAMSN1/VSIG4/RUNX1/ZBTB7B/MNDA/ZC3H12A/SHH/AXL/PRDX2/CD300A/INPP5D/SOCS6/CEBPB/SOX11/TIGIT/PELI1/SPN/PDCD1LG2/NRARP/LST1/MICA/LILRB2/HMGB1/LILRB1/LGALS9	63
334	SC.ALSvsCtrl	SC	ALSvsCtrl	GO:0042552	myelination	59/5810	122/17913	0.000177144	0.00330051	0.00252401	TMEM98/ADAM22/HGF/RNF10/XK/HEXB/BCAS1/SIRT2/DLG1/EPB41L3/MTMR2/SOX10/DICER1/FA2H/NDRG1/ARHGEF10/TGFB1/MAG/PTPRZ1/ASPA/CNTNAP1/CTSC/ZPR1/FIG4/KIF14/CLU/CXCR4/MYRF/GAL3ST1/SBF2/TLR2/NTRK3/ITGAX/TNFRSF21/NTRK2/NKX6-2/TENM4/LGI4/NRG1/B4GALT5/S100B/NFASC/SERINC5/JAM3/NAB2/KLK6/CTNNB1/SH3TC2/PTEN/MAL/ID4/UGT8/KCNJ10/CNTN2/PSAP/HES5/KEL/LPAR1/OLIG2	59
335	SC.ALSvsCtrl	SC	ALSvsCtrl	GO:0032874	positive regulation of stress-activated MAPK cascade	72/5810	155/17913	0.000181613	0.00337367	0.00257996	MAPK8IP2/MAP4K5/RB1CC1/FLT4/EIF2AK2/HIPK2/KARS/FCGR2B/MAP3K13/SEMA3A/TRAF4/MAP2K7/MUL1/MAP3K20/TGFB2/BIRC7/RASSF2/PYCARD/RIPK2/MAP4K1/TRPV4/LTBR/TPD52L1/SASH1/HMGCR/WNT5A/EPHA4/GADD45A/MAPK8IP1/UNC5CL/CCR7/GADD45G/MAP3K10/EDA2R/TAOK3/MDFIC/DBNL/TLR4/RIPK1/SDCBP/MAPK8IP3/APP/ARL6IP5/FGD2/PAK1/RPS3/TAOK2/TNIK/SH3RF1/FZD7/TIAM1/NCF1/EMC10/VANGL2/FZD5/ZC3H12A/F2RL1/TLR3/SYK/SEMA4C/ZEB2/MAP3K2/RASGRP1…	72
336	SC.ALSvsCtrl	SC	ALSvsCtrl	GO:0002064	epithelial cell development	89/5810	199/17913	0.000182473	0.00337866	0.00258378	SOX8/PAX6/VIM/ARID4B/TNFRSF1A/ROCK1/FGFR1/TIGAR/RAPGEF3/RFX3/GSK3B/ATRX/B4GALT1/ICAM1/ESR1/EZR/HIF1A/PPP1R16B/FNDC3A/PTPRS/GSK3A/SIPA1L3/CDK6/RHEB/EXPH5/HRH2/WNT5A/EPB41L5/TFCP2L1/PROC/RAP1A/PROX1/CXCR4/RAP2C/SPDEF/NKX2-2/RAP1B/PODXL/PALLD/AFDN/RAB25/HAPLN2/GSTM3/CLOCK/FLNB/CCM2/TMOD1/MYO7A/PDPK1/RAB13/WDPCP/MSN/ST14/SIDT2/RILPL2/GJA1/MARVELD2/BMP6/WNT7A/HYDIN/MYO1E/F11R/NPHS1/CLDN1/F2RL1/DACT2/C…	89
337	SC.ALSvsCtrl	SC	ALSvsCtrl	GO:0033157	regulation of intracellular protein transport	97/5810	220/17913	0.000182968	0.00337866	0.00258378	FYN/AKAP8L/GRIPAP1/CSNK2A2/PTGS2/LMAN1/GTSE1/RAPGEF3/PSEN1/GSK3B/MMP24-AS1-EDEM2/EDEM2/MAVS/SH3GLB1/MAPK1/PPM1A/ZFAND1/OAZ1/TGFB1/GSK3A/UBE2D3/ZPR1/CD81/MAPK14/RAB23/ECT2/DNAJC27/HTRA2/PARK7/RAB29/ITGB1BP1/TARDBP/RAC2/RAN/CAMK1/EDEM1/UBAC2/MDFIC/PRR5L/OS9/GCC2/LCP1/TXN/ANP32B/SORL1/CTDSPL2/KIF20B/NPEPPS/BCAS3/TP53/HAX1/STOM/TCF7L2/PAK1/B3GAT3/ANK3/UHMK1/ANGPT1/ITGB2/IWS1/FZD5/ZC3H12A/PRKCD/SHH/MT…	97
338	SC.ALSvsCtrl	SC	ALSvsCtrl	GO:0045824	negative regulation of innate immune response	32/5810	57/17913	0.000186289	0.00342982	0.0026229	NR1H3/GRN/FAM3A/CEACAM1/IRAK3/MUL1/TYRO3/SAMHD1/CACTIN/RPS19/DHX58/NMI/PPARG/HAVCR2/TRAFD1/ARRB2/DUSP10/SERPING1/VSIG4/SLAMF8/ADAR/IFI16/PARP14/A2M/KIR2DL4/CNOT7/CR1/MICA/HLA-E/CLEC12B/LILRB1/LGALS9	32
339	SC.ALSvsCtrl	SC	ALSvsCtrl	GO:0031330	negative regulation of cellular catabolic process	106/5810	244/17913	0.000190229	0.00348175	0.00266262	HFE/SLC11A1/HGF/GABARAPL2/TAB2/ATP2B4/HIPK2/CTSA/YBX1/KDM4A/ROCK1/HDAC4/SIRT2/VPS35/PTPN3/PABPC1/CSNK2A2/LAMP3/TIGAR/PSEN1/MTMR2/TREM2/HMOX1/TSPO/E2F1/FMR1/TIMP1/BMF/SGTA/RASIP1/GSK3A/NAMPT/PIK3CG/RIC1/RGP1/CDK5RAP3/EIF4G2/IL10RA/MAPK14/EIF4G1/HTRA2/EPHA4/QSOX1/PARK7/UCHL5/CNR1/TARDBP/TENT4B/PIK3CA/RPL5/GIPC1/RPL23/BECN1/MGAT3/APOC1/DKC1/RGN/TBC1D14/LARS/PTPN22/UBAC2/USP30/SYNCRIP/OS9/IL10/SDCBP/…	106
340	SC.ALSvsCtrl	SC	ALSvsCtrl	GO:0051924	regulation of calcium ion transport	106/5810	244/17913	0.000190229	0.00348175	0.00266262	CD4/FYN/CYBA/ATG5/SPHK2/CD84/CACNB1/RHOA/DRD4/ATP2B1/TMEM38A/PTGS2/SRI/P2RX5/BAX/GNAO1/ICAM1/CAPN3/ABL1/CBARP/TSPO/FMR1/CORO1A/JPH1/TGFB1/CD33/PIK3CG/CXCL12/P2RX1/CCL2/PTPN6/PDGFRB/SUMO1/GRIN3B/CXCR4/RAMP3/PLCG1/AHNAK/OPRL1/FFAR1/HSPA2/F2RL3/RGN/DIAPH1/LGALS3/SARAF/APLNR/P2RX4/DYSF/AGT/BIN1/EGF/TMBIM6/PDPK1/ARRB2/ATP1B1/XCL1/SNCA/CAMK2D/NIPSNAP2/CASK/CACNA1B/GSTO1/JPH2/ADRA2A/CACNA1C/HOMER1/GJA1/…	106
341	SC.ALSvsCtrl	SC	ALSvsCtrl	GO:0018209	peptidyl-serine modification	109/5810	252/17913	0.000191137	0.0034881	0.00266748	HGF/CD44/FNIP2/ATP2B4/WNK1/HIPK2/PRKCZ/ROCK1/PDK3/PFN2/CSNK2A2/NCK2/MARK2/PTGS2/MAP3K13/MKNK1/RAPGEF3/GSK3B/BAX/NLK/HDAC6/MAPK1/PPM1F/RPS6KA5/STK4/RASSF2/SMAD7/MAPK3/RIPK2/MAP4K1/TGFB1/TGFBR1/HIPK3/CREBL2/MAPK14/WNT5A/MAPKAPK3/EIF4G1/GALNT3/PLCL1/MARK1/PARK7/DOCK7/NEK6/MAPKAP1/TRIM6/PIK3CA/RAMP3/CDK2/MAP3K10/DCLK1/CSNK1G2/CAMK1/CAB39/PWP1/IL6/TXN/RIPK1/NTRK3/GALNT1/ARRB2/APP/HAX1/GALNT2/PARP1/CNO…	109
342	SC.ALSvsCtrl	SC	ALSvsCtrl	GO:0002718	regulation of cytokine production involved in immune response	43/5810	83/17913	0.000194893	0.00354626	0.00271195	BTK/HFE/CD74/ATG5/KARS/PRKCZ/MAVS/IRAK3/TGFB2/HMOX1/SMAD7/MAPK3/TGFB1/CD81/MAPK14/WNT5A/IL1R1/NR4A3/TGFB3/TRIM6/CCR2/SASH3/BST2/IL6/IL10/TLR4/SEMA7A/BCL10/XCL1/IL18/ANGPT1/HK1/FCER1G/NLRP3/FZD5/F2RL1/TLR3/DDX21/B2M/MALT1/KIR2DL4/HLA-E/LILRB1	43
343	SC.ALSvsCtrl	SC	ALSvsCtrl	GO:0019884	antigen processing and presentation of exogenous antigen	80/5810	176/17913	0.000199755	0.00362412	0.00277149	CD74/CYBA/KIF26A/FCGR2B/RAB7A/DYNC1I2/CAPZB/DNM2/ITGB5/PSME1/SNAP23/AP1B1/NCF4/LGMN/PSME2/SEC23A/PSMA7/SH3GL2/SEC24A/CAPZA1/NCF2/CTSD/VAMP8/KLC1/CANX/PSMA1/PSME3/DYNC1LI2/CTSV/ACTR1A/ITGAV/SEC31A/OSBPL1A/KIF2C/FCGR1A/FCGR1B/SEC24D/AP1S3/KIF5A/NCF1/DYNC1I1/AP2M1/CTSS/KIF15/CYBB/B2M/PDIA3/RILP/HLA-DQB1/AP1S2/HLA-DRB5/HLA-DRB1/HLA-DQA1/AP2A1/DYNC1H1/CAPZA2/HLA-DOA/HLA-DMA/PSMB8/HLA-DRA/HLA-E/DCTN1/P…	80
344	SC.ALSvsCtrl	SC	ALSvsCtrl	GO:0044282	small molecule catabolic process	165/5810	404/17913	0.000202402	0.00366148	0.00280006	ENPP4/MTMR7/CROT/UPP2/TKTL1/AASS/CYP24A1/DERA/CD44/FUT8/HEXB/ATP2B4/HAGH/PFKP/PKM/ALDH3A2/ENO1/ACAT1/TIGAR/LIPE/PGM2/PGM1/BCKDHB/HAL/HADHA/MTMR2/DLD/GCAT/APOBEC3H/SLC25A17/RENBP/CDADC1/LONP2/PLA2G15/MLYCD/QPRT/DECR1/TGFB1/ETFB/GSK3A/HIBADH/NUDT1/GCK/PHYH/ASPA/GALK1/AADAT/ALDH2/ALDH5A1/HGD/PCCB/GPD2/ACADL/GLS/KYNU/SCP2/MECR/KMO/ACADM/HMGCL/AKR1A1/FAAH/CNR1/DLST/PFKFB2/MTRR/NAGK/TRERF1/SRD5A3/PPAT/…	165
345	SC.ALSvsCtrl	SC	ALSvsCtrl	GO:0002286	T cell activation involved in immune response	45/5810	88/17913	0.000206766	0.00372958	0.00285214	ITGAL/TMEM98/SLC11A1/PRKCZ/RAB27A/FCGR2B/APBB1IP/CEACAM1/PSEN1/ICAM1/IL12RB1/SMAD7/RIPK2/MDK/CD81/CD86/LOXL3/CD80/FGL2/EIF2AK4/LGALS3/ANXA1/HAVCR2/LCP1/IL6/LEF1/TP53/IL18/BATF/ZBTB7B/NLRP3/SLAMF6/ZC3H12A/F2RL1/ATP7A/CLEC4E/CLEC4D/STAT6/MALT1/SPN/HLA-DMB/ZFPM1/HMGB1/LILRB1/LGALS9	45
346	SC.ALSvsCtrl	SC	ALSvsCtrl	GO:0007179	transforming growth factor beta receptor signaling pathway	83/5810	184/17913	0.000209544	0.00376877	0.00288211	ITGA3/STRAP/FUT8/LTBP1/DKK3/HIPK2/RHOA/PRKCZ/TGFBR3/FERMT2/ITGA8/DNM2/ITGB5/NLK/LTBP4/TGFB2/BAMBI/SIRT1/TAB1/PPM1A/SMAD7/ARHGEF18/TGFB1/TGFBR1/CBL/SMAD5/TGFB3/GIPC1/CITED1/WFIKKN1/TWSG1/SNX6/CDKN1C/GDF15/USP15/APPL2/SKIL/LRRC32/SDCBP/EMILIN1/MSTN/ACVRL1/TGFB1I1/PDPK1/ARRB2/TP53/SMAD4/CGN/LEFTY2/PARP1/RPS27A/CDKN2B/ZEB1/ADAM17/PTPRK/DAB2/CD109/APPL1/F11R/TGFBR2/CITED2/HTRA1/FBN1/FNTA/ADAM9/LDLRAD4…	83
347	SC.ALSvsCtrl	SC	ALSvsCtrl	GO:2001185	regulation of CD8-positive, alpha-beta T cell activation	12/5810	15/17913	0.000211529	0.00379254	0.00290029	HFE/RUNX3/CBFB/CD274/MAPK8IP1/NCKAP1L/XCL1/SH3RF1/RUNX1/ZBTB7B/HLA-E/LILRB1	12
348	SC.ALSvsCtrl	SC	ALSvsCtrl	GO:0001885	endothelial cell development	31/5810	55/17913	0.000212085	0.00379254	0.00290029	TNFRSF1A/ROCK1/RAPGEF3/ICAM1/EZR/PPP1R16B/PTPRS/PROC/RAP1A/RAP2C/RAP1B/AFDN/HAPLN2/GSTM3/CCM2/MSN/MARVELD2/WNT7A/F11R/CLDN1/F2RL1/CTNNB1/CLIC4/FASN/HEG1/CDH5/CLDN5/NOTCH4/S1PR3/GPX1/PECAM1	31
349	SC.ALSvsCtrl	SC	ALSvsCtrl	GO:0070838	divalent metal ion transport	183/5810	454/17913	0.000213632	0.0038061	0.00291066	NIPAL3/MCUB/CD4/FYN/SLC11A1/MCUR1/CYBA/ATG5/SEC61A1/ATP2B4/SPHK2/CALCRL/CD84/CACNB1/RHOA/DRD4/ATP2B1/TMEM38A/PTGS2/SRI/PSEN1/PTPRC/P2RX5/ZMPSTE24/BAX/GNAO1/ICAM1/MCOLN1/CAPN3/ABL1/CBARP/TSPO/TRPC4AP/CHRNA4/CACNA1F/FMR1/NALCN/CORO1A/NIPAL2/JPH1/KCNN4/TGFB1/CD33/CACNG7/PMPCB/PIK3CG/GCK/CXCL12/PKD2L1/P2RX1/CCL2/PANX1/TRPV4/PTPN6/PDGFRB/SUMO1/GRIN3B/TRPM6/BSPRY/CXCR4/RAMP3/ITPR2/KCNJ2/PLCG1/MRS2/AHNA…	183
350	SC.ALSvsCtrl	SC	ALSvsCtrl	GO:0030832	regulation of actin filament length	69/5810	148/17913	0.000214066	0.0038061	0.00291066	BAIAP2L1/SCIN/WAS/CAPG/LIMA1/NCKAP1/RHOA/PFN2/NCK2/WDR1/DLG1/ACTN2/CARMIL1/CTTN/ICAM1/SH3BP1/PICK1/HCK/CORO1A/PYCARD/MTPN/WASL/CXCL12/ARPC3/WASF1/ACTR3/PLEK/NCKAP1L/CCR7/TMOD2/HIP1R/ACTR3B/SWAP70/SPIRE1/BIN1/TMOD1/FCHSD2/ACTR2/TMOD3/AP1AR/HAX1/IQGAP2/RASA1/ARHGAP18/CDC42EP2/TWF1/FER/PLEKHH2/NCK1/NPHS1/ARPC2/SPTA1/PRKCD/F2RL1/ARF6/PRKCE/CORO1B/HCLS1/NEB/SPTAN1/MYO1C/NAA80/TWF2/FMN1/BRK1/CYFIP1/CSF…	69
351	SC.ALSvsCtrl	SC	ALSvsCtrl	GO:0051262	protein tetramerization	76/5810	166/17913	0.000215821	0.00382413	0.00292445	AASS/CD74/ME1/PKM/ACTN2/MCOLN1/ST13/HM13/SAMHD1/DECR1/RPS19/CRTC1/PKD2L1/SOD2/ALDH5A1/ACOT13/HMGCR/THG1L/ACADL/GLS/CRYZ/HMGCL/TRPM6/KCNJ2/PPAT/SYT11/SBF2/MIP/APPL2/IGF1R/CRTC3/TP53/TRPM2/TRPM8/SNCA/CPSF7/HOMER1/OXA1L/HIST1H4H/NAXE/PDSS2/FBP1/RRM1/SRR/KRT1/DCXR/SLC26A5/INSR/AQP4/SHMT1/IMPDH2/RCC1/SHMT2/ANXA2/KCNJ12/XRCC6/HIST1H4J/S100A10/HIST1H4F/HIST1H4B/HIST2H4B/HIST1H3I/ACACA/TRPV5/HIST1H4C/HIS…	76
352	SC.ALSvsCtrl	SC	ALSvsCtrl	GO:0043161	proteasome-mediated ubiquitin-dependent protein catabolic process	137/5810	328/17913	0.000216396	0.00382413	0.00292445	GCLC/HFE/NUB1/WWTR1/PIAS1/CUL3/HERPUD1/SIRT2/RNF126/UBE2D1/CHFR/DNAJC10/UBE2K/PPP2R5C/PSEN1/PCNP/GSK3B/KLHL42/MMP24-AS1-EDEM2/EDEM2/ANAPC5/PSME1/RFFL/SIRT1/CDC34/PSME2/PSMA7/SMAD7/PPP2CB/SGTA/FZR1/GSK3A/SEC61B/ERLIN1/UBE2S/CCDC47/UBE2D3/BIRC2/KCTD10/USP5/FBXO5/TRIM38/SUMO1/PARK7/EDEM3/FBXO2/FBXO6/UCHL5/KIF14/ECRG4/RAD23B/CLU/TRIM25/SPOP/GIPC1/CDK2/RBCK1/DNAJB9/PSMA1/DDA1/UBE4B/PSME3/AGAP3/EDEM1/C…	137
353	SC.ALSvsCtrl	SC	ALSvsCtrl	GO:1901264	carbohydrate derivative transport	37/5810	69/17913	0.000216924	0.00382413	0.00292445	SLC25A5/RALBP1/CYBA/ATG5/PLA2G10/SLC25A24/SLC35E4/SLC25A17/PLEKHA8/SLC29A1/VAMP8/NPC2/SLC10A7/SLC25A23/SLC35D2/SLC37A2/SLC37A4/GLTP/G6PC3/GUK1/VLDLR/GJA1/SLC28A1/SLC35B2/ABCG1/ADORA1/SLC29A4/MFSD2A/SLC50A1/SLC33A1/GJB1/PRKCE/P2RY2/SLC35E3/SLC35A4/PSAP/SLC29A3	37
354	SC.ALSvsCtrl	SC	ALSvsCtrl	GO:0032729	positive regulation of interferon-gamma production	34/5810	62/17913	0.0002192	0.00385334	0.00294679	ISL1/SLC11A1/IL12RB1/ABL1/TLR8/PYCARD/CD276/RIPK2/EBI3/WNT5A/IL1R1/CCR2/SASH3/PTPN22/HAVCR2/TLR4/HSPD1/IL18/CEBPG/SLAMF6/FZD5/TLR3/FADD/IL12A/CD14/RASGRP1/HRAS/TLR7/CD3E/ZFPM1/HLA-DPA1/LGALS9/IRF8/HLA-DPB1	34
355	SC.ALSvsCtrl	SC	ALSvsCtrl	GO:0046631	alpha-beta T cell activation	63/5810	133/17913	0.000228362	0.0040031	0.00306131	TMEM98/HFE/RUNX3/PRKCQ/RHOA/PRKCZ/CBFB/ITCH/TCF7/PTPRC/IL12RB1/ABL1/SMAD7/ELF4/RIPK2/RASAL3/EBI3/CD81/CD86/LOXL3/RPL22/CD274/HSPH1/CD80/MAPK8IP1/CCR2/SASH3/NCKAP1L/TWSG1/DOCK2/ANXA1/IL6/LEF1/XCL1/IL18/SH3RF1/BATF/RUNX1/ZBTB7B/NLRP3/SLAMF6/TGFBR2/ZC3H12A/IL15/SHH/SYK/ATP7A/STOML2/STAT6/CD300A/IL12A/BCL2/MALT1/FUT7/SPN/CD3E/HLA-E/PSMB11/ZFPM1/HMGB1/LILRB1/LGALS9/ZNF683	63
356	SC.ALSvsCtrl	SC	ALSvsCtrl	GO:0010508	positive regulation of autophagy	55/5810	113/17913	0.000234557	0.00408865	0.00312674	PIK3CB/GNAI3/ROCK1/TP53INP2/GSK3B/MUL1/HDAC6/SIRT1/SH3GLB1/FBXO7/HMOX1/SPTLC2/HIF1A/MAPK3/RIPK2/GSK3A/AMBRA1/TFEB/RAB3GAP1/TMEM59/PARK7/MFN2/FOXO3/RAB3GAP2/BECN1/KDR/EIF2AK4/SH3BP4/TRIM21/TRIM22/PIP4K2A/HSPB8/BCL2L11/GPSM1/FYCO1/ZC3H12A/TP53INP1/PAFAH1B2/ADRB2/RNF152/SMCR8/PRKD1/TPCN1/LRRK2/TOMM7/DAPK1/ATG7/SVIP/UVRAG/SMURF1/TRIM13/RAB12/IKBKG/PIP4K2B/DHRSX	55
357	SC.ALSvsCtrl	SC	ALSvsCtrl	GO:0030183	B cell differentiation	55/5810	113/17913	0.000234557	0.00408865	0.00312674	BTK/POU2F2/KLF6/HDAC4/FCGR2B/ITM2A/PTPRC/BAX/BLNK/ABL1/MFNG/ATP11C/IL7/LYL1/HDAC5/PTPN6/ITGA4/ID2/FLT3/INHBA/NCKAP1L/ZBTB1/DNAJB9/NOTCH2/DOCK10/IL10/TP53/DOCK11/PTPRJ/ATM/ADAM17/DCLRE1C/ZFP36L2/HHEX/CMTM7/CEBPG/PLCL2/MMP14/KIT/SLAMF8/VCAM1/SYK/INPP5D/BCL2/MALT1/SP3/CD19/ZBTB7A/FZD9/PLCG2/CARD11/DLL1/NFAM1/NTRK1/ONECUT1	55
358	SC.ALSvsCtrl	SC	ALSvsCtrl	GO:2001233	regulation of apoptotic signaling pathway	162/5810	397/17913	0.000241661	0.00419539	0.00320837	GCLC/SLC25A5/TNFRSF12A/MAPK8IP2/FYN/PLAUR/BID/SNAI2/CD74/HGF/RB1CC1/GCLM/FAS/CD44/DAPK2/RRM2B/HERPUD1/TRAF1/CASP8/GNAI3/CSNK2A2/NCK2/NLE1/PTGS2/ENO1/FGFR1/PSEN1/PTPRC/GSK3B/GSTP1/CTTN/BAX/PPP1R13B/ERP29/ICAM1/MUL1/ITGA6/RFFL/SIRT1/JAK2/HMOX1/GZMB/HIF1A/STK4/E2F1/SRPX/GATA1/PYCARD/MAZ/STX4/CTSH/BMF/IL7/PIAS4/GSK3A/HSPB1/SERPINE1/TGFBR1/CXCL12/UNC5B/PPIF/CTSC/MADD/PTPMT1/LTBR/TPD52L1/SOD2/VNN1/HTRA…	162
359	SC.ALSvsCtrl	SC	ALSvsCtrl	GO:0043903	regulation of symbiosis, encompassing mutualism through parasitism	101/5810	232/17913	0.000242029	0.00419539	0.00320837	FUCA2/CD4/LTF/CD74/EIF2AK2/CTDP1/TAF11/PABPC1/TSG101/RAB7A/FKBP6/LAMP3/REST/MAVS/OAS1/CCNK/POLR2E/POLR2F/APOBEC3H/CTSG/NELFCD/FMR1/TRIM35/POLR2I/HPN/ZC3HAV1/TRIM14/OSBP/SNX3/TRIM38/EXOC2/CHMP3/TRIM62/PROX1/TRIM32/TARDBP/TRIM25/TRIM6/CXCR4/VAPB/SMARCA4/EIF2AK4/CCNT1/ILF3/APOE/BST2/TOP2A/TRIM21/TRIM5/VPS4A/SRPK2/MDFIC/RNASEL/IL10/GTF2B/ITGAV/LEF1/VPS37B/IFITM3/POLR2D/DYNLT1/STOM/HMGA2/BCL2L11/FBXL2…	101
360	SC.ALSvsCtrl	SC	ALSvsCtrl	GO:1900274	regulation of phospholipase C activity	26/5810	44/17913	0.00024348	0.00420882	0.00321863	SELE/GNA15/LPAR2/FGFR1/ESR1/ABL1/FLT1/PDGFRB/PLCG1/AGT/GPR55/PLCB2/NTRK3/NTRK2/EDNRA/BICD1/KIT/P2RY12/PTAFR/P2RY6/RASGRP4/HRAS/C5AR1/LPAR1/ANG/FGF2	26
361	SC.ALSvsCtrl	SC	ALSvsCtrl	GO:0006900	vesicle budding from membrane	46/5810	91/17913	0.000249574	0.00430221	0.00329005	CUL3/TRAPPC3/LMAN1/RAB7A/CD59/TMED2/CNIH1/SEC23A/CTSZ/BET1/WASL/GOSR2/AREG/CTSC/SNX3/GOLPH3/SEC24A/KLHL12/VAPB/VPS4A/FNBP1L/RAB1A/SEC31A/SEC24D/MIA3/TRAPPC10/AP2M1/TGFA/PRKCI/TRAPPC9/RILP/TMED10/RAB1B/MCFD2/SLC2A4/ANXA2/TMED9/F8/INSIG1/MYO18A/SERPINA1/S100A10/PDCD6/SEC22B/TRAPPC2L/GORASP1	46
362	SC.ALSvsCtrl	SC	ALSvsCtrl	GO:0051188	cofactor biosynthetic process	130/5810	310/17913	0.000252876	0.0043471	0.00332438	GCLC/SLC4A1/GGCT/NADK/FYN/COX15/RANBP2/GCLM/MAT2B/CYBA/HAGH/ME1/ELOVL1/FECH/PFKP/PKM/PDK3/HDAC4/MAOB/PTGS2/ENO1/ACAT1/NMRK2/TIGAR/PGM1/CPOX/NFE2L1/MGST2/DLD/NUP50/ACOT7/SCD/TECR/GGT5/GGT1/SLC25A1/TSPO/HIF1A/MTHFD1/NUP93/MLYCD/QPRT/NAMPT/PRKAG2/GCK/NMRK1/PNPO/GALK1/TMEM14C/PFKFB4/KYNU/SPR/KMO/NUP43/MTHFD1L/UBIAD1/PFKFB2/MOCS3/MOCS1/NUP214/PPCS/GGT7/ACSS2/PPT1/ACLY/LDHA/RFK/PSAT1/IREB2/RSAD1/DUOX1/…	130
363	SC.ALSvsCtrl	SC	ALSvsCtrl	GO:0002699	positive regulation of immune effector process	88/5810	198/17913	0.000256264	0.0043932	0.00335964	FGR/BTK/CD74/GAB2/C6/C12orf4/PUM2/SPHK2/KARS/CD84/PRKCZ/PVR/STXBP2/STX7/PTPRC/MAVS/IL12RB1/HMOX1/CD40/MAPK3/STX4/RIPK2/TGFB1/RPS19/DHX58/NSD2/CRTAM/CD81/MAPK14/CD86/WNT5A/IL1R1/RAP1A/VAMP8/NR4A3/TRIM6/CD80/CCR2/SASH3/SHLD2/C3/ZBTB1/RAC2/PUM1/ANXA1/APPL2/IL6/TLR4/IL33/DDX60/RBP4/SEMA7A/PDPK1/VAV1/BCL10/XCL1/HSPD1/PTPRJ/IL18/FER/HK1/FCER1G/ITGB2/NLRP3/SLAMF6/FZD5/F2RL1/DDX21/B2M/STAT6/CD300A/FADD/I…	88
364	SC.ALSvsCtrl	SC	ALSvsCtrl	GO:0007044	cell-substrate junction assembly	48/5810	96/17913	0.000258147	0.00441333	0.00337503	ARHGAP6/LIMCH1/COL17A1/RHOA/ROCK1/TESK2/MAP4K4/ACTN1/FERMT2/ACTN2/TNS1/COL16A1/CTTN/TRIP6/ITGA6/SORBS1/ABL1/PPM1F/ARHGEF7/CORO2B/CORO1C/DUSP22/EPB41L5/ITGB1BP1/LRP1/KDR/TLN1/ACVRL1/PDPK1/BCAS3/WDPCP/PHLDB2/PTPRJ/TAOK2/PTPRK/MMP14/CLASP2/ITGA2/DLC1/PTK2/LIMS1/BCL2/PTEN/CD151/RCC2/SRC/S100A10/FMN1	48
365	SC.ALSvsCtrl	SC	ALSvsCtrl	GO:0002703	regulation of leukocyte mediated immunity	83/5810	185/17913	0.000260447	0.00444044	0.00339576	FGR/BTK/HFE/WAS/GAB2/C12orf4/SPHK2/CD84/PRKCZ/FCGR2B/PVR/STXBP2/CEACAM1/STX7/PTPRC/MAVS/IL12RB1/HMOX1/CD40/SMAD7/STX4/TGFB1/PPP3CB/NSD2/CRTAM/CD81/PTPN6/DUSP22/IL1R1/VAMP8/CCR2/SASH3/SHLD2/C3/ZBTB1/RAC2/RIPK3/BST2/HAVCR2/IL6/IL10/TLR4/PDPK1/ARRB2/VAV1/XCL1/HSPD1/IL18/FCER1G/ABR/ITGB2/NLRP3/SLAMF6/FZD5/F2RL1/TLR3/SYK/DDX21/B2M/STAT6/CD300A/FADD/IL12A/PTAFR/ITGAM/MALT1/RASGRP1/GATA2/CADM1/BCR/KIR2D…	83
366	SC.ALSvsCtrl	SC	ALSvsCtrl	GO:0035335	peptidyl-tyrosine dephosphorylation	50/5810	101/17913	0.000264318	0.0044809	0.00342671	MTMR7/PTPRU/MTMR1/EYA2/PTPN3/PTPN21/PTPN18/PTPN23/CDC14A/PTPRH/PTPRC/SSH1/MTMR2/MTMR3/TIMM50/PTPRS/PTPRZ1/PALD1/PTPMT1/PTPN6/EYA4/DUSP22/DNAJC6/PTPRB/DUSP9/DUSP26/PTPN22/DUSP5/SSH2/PTPRF/DUSP10/ACP1/PTPN7/DUSP11/PTPRG/PTPRJ/DUSP15/PTPRO/PTPRK/PTPRD/PTPDC1/CDC25A/DUSP7/PTPN9/PTEN/SSH3/PTP4A2/PGP/DUSP8/HACD2	50
367	SC.ALSvsCtrl	SC	ALSvsCtrl	GO:0045814	negative regulation of gene expression, epigenetic	50/5810	101/17913	0.000264318	0.0044809	0.00342671	SPI1/SIRT2/EED/SIRT1/SUV39H1/LHX2/EZH1/HDAC5/H2AFY/ARID1A/DNMT3A/RRP8/MBD2/PPHLN1/TET1/AEBP2/HIST1H4H/RBBP4/H3F3A/BMI1/MECP2/SIN3A/ATF7IP/PHF8/RESF1/SUZ12/HIST1H4J/PHF2/MIER1/HIST1H4F/HIST1H4B/HIST2H4B/HIST1H3I/HMGB1/HIST1H4C/HIST2H3C/UBE2B/HIST2H4A/CDKN2B-AS1/HIST2H3A/HIST1H4D/HIST1H3F/HIST1H3G/HIST1H3B/HIST1H3C/HIST1H4K/HIST1H4L/HIST1H4A/HIST1H4I/HIST1H3A	50
368	SC.ALSvsCtrl	SC	ALSvsCtrl	GO:0035690	cellular response to drug	149/5810	362/17913	0.00026498	0.0044809	0.00342671	GCLC/CFTR/FYN/HGF/GCLM/VIM/RAD51/CYBA/KCNQ1/PPP1R12A/ATP2B4/GNA15/GUCY1B1/SPHK2/SPI1/TMEM38A/PDE8A/PTGS2/ADCY2/DNM2/MEF2C/REST/SSH1/NCOA1/ATRX/GNA11/ICAM1/HDAC6/SIRT1/ABL1/MAPK1/PPM1F/SOX10/HMOX1/APEX1/CHRNA4/MAP1LC3A/FMR1/MAPK3/RIPK2/MAP4K1/TGFB1/AHR/PLEKHA1/PPP3CB/PPIF/RECQL5/ECT2/ERRFI1/PARK7/RAP1A/ARHGEF2/FOXO3/NR4A3/DNMT3A/EGR1/ADCY7/CXCR4/CBX3/ITPR2/CDK2/BECN1/RAP1B/GNAI1/KDR/PPAT/RIPK3/ASS…	149
369	SC.ALSvsCtrl	SC	ALSvsCtrl	GO:0006469	negative regulation of protein kinase activity	97/5810	222/17913	0.000271513	0.00456292	0.00348943	PRKAR2B/WWTR1/DTNBP1/WNK1/TSG101/CEACAM1/PSEN1/PTPRC/GSTP1/TESC/IRAK3/SIRT1/ABL1/PPM1F/FBXO7/TRIB3/DNAJC3/PYCARD/RASIP1/HSPB1/PRKAG2/CDK5RAP3/CHORDC1/HIPK3/CORO1C/SH2B3/PTPN6/DUSP22/HMGCR/H2AFY/PRKAR2A/ERRFI1/PARK7/GADD45A/ITGB1BP1/MAPK8IP1/CDKN2C/SNX6/CDKN1C/APOE/MLLT1/CEP85/GMFG/DUSP9/RGN/EPHB2/DUSP26/PTPN22/APC/TAOK3/SORL1/RGS3/RB1/IGF1R/PDPK1/DUSP10/CDKN2B/CDKN2A/PTPRJ/PDCD4/HHEX/UCHL1/NCK1/A…	97
370	SC.ALSvsCtrl	SC	ALSvsCtrl	GO:0032635	interleukin-6 production	69/5810	149/17913	0.000273538	0.00456292	0.00348943	TYROBP/ISL1/HGF/TBC1D23/CYBA/SPHK2/C1QTNF3/MAVS/IRAK3/CD200/TREM2/TLR8/PYCARD/CSK/RIPK2/TRPV4/PTPN6/SELENOK/WNT5A/IFIH1/ARHGEF2/NCKAP1L/EREG/SYT11/PTPN22/HAVCR2/AKIRIN2/IL6/IL10/TLR4/IL33/TLR2/ARRB2/APP/NLRP12/BCL10/HSPD1/TSLP/IL18/BANK1/MAPK13/FCER1G/IL6R/CAPN2/AZI2/ZC3H12A/F2RL1/TLR3/INPP5D/PTAFR/CEBPB/IL17D/TLR1/TLR6/LPL/F2R/TMEM106A/LILRA5/IL1RAP/CD47/MBP/AIF1/RAB7B/SIGLEC16/LILRB2/HMGB1/LGAL…	69
371	SC.ALSvsCtrl	SC	ALSvsCtrl	GO:1903392	negative regulation of adherens junction organization	14/5810	19/17913	0.000273707	0.00456292	0.00348943	ARHGAP6/CORO1C/DUSP22/ITGB1BP1/LRP1/ACVRL1/BCAS3/PHLDB2/MMP14/CLASP2/DLC1/PTEN/RCC2/SRC	14
372	SC.ALSvsCtrl	SC	ALSvsCtrl	GO:0022411	cellular component disassembly	196/5810	492/17913	0.000274589	0.00456292	0.00348943	UPF1/SCIN/AKAP8L/CAPN1/SNAI2/SPAST/CD44/GABARAPL2/CAPG/LIMA1/SMARCD1/TBC1D25/CSNK2A2/WDR1/MARK2/TSG101/ACTN2/FAP/TIGAR/CARMIL1/GSK3B/ZMPSTE24/CTTN/BAX/MMP2/IRAK3/MUL1/MCOLN1/HDAC6/TLL2/CECR2/SH3BP1/TFIP11/FBXO7/TSPO/CTSG/HIF1A/MAP1LC3A/TIMP1/RUBCNL/MMP15/ZFAND1/TGFB1/HPN/GSK3A/MTPN/TGFBR1/SH3GL2/KPNB1/CDK5RAP3/AMBRA1/TRPV4/MRPS30/MRPL3/HTRA2/MRPL19/CHMP3/PLEK/EPHA4/PARK7/ARHGEF2/DNAJC6/MFN2/STMN1…	196
373	SC.ALSvsCtrl	SC	ALSvsCtrl	GO:0046640	regulation of alpha-beta T cell proliferation	18/5810	27/17913	0.000274738	0.00456292	0.00348943	ITCH/PTPRC/RIPK2/RASAL3/EBI3/CD81/CD274/MAPK8IP1/CCR2/TWSG1/XCL1/IL18/SH3RF1/ZBTB7B/TGFBR2/CD3E/HLA-E/LGALS9	18
374	SC.ALSvsCtrl	SC	ALSvsCtrl	GO:0030838	positive regulation of actin filament polymerization	43/5810	84/17913	0.000274983	0.00456292	0.00348943	BAIAP2L1/SCIN/WAS/NCKAP1/RHOA/PFN2/NCK2/DLG1/CARMIL1/CTTN/ICAM1/PICK1/HCK/CORO1A/PYCARD/WASL/ARPC3/WASF1/ACTR3/NCKAP1L/CCR7/HIP1R/ACTR3B/SPIRE1/BIN1/FCHSD2/ACTR2/AP1AR/IQGAP2/CDC42EP2/FER/NCK1/NPHS1/ARPC2/ARF6/PRKCE/CORO1B/MYO1C/FMN1/BRK1/CYFIP1/CSF3/SPIRE2	43
375	SC.ALSvsCtrl	SC	ALSvsCtrl	GO:0071621	granulocyte chemotaxis	43/5810	84/17913	0.000274983	0.00456292	0.00348943	CD74/DAPK2/KARS/TGFB2/MAPK3/PIK3CG/C1QBP/MDK/TRPV4/MAPK14/CSF3R/NCKAP1L/EDN3/CCR7/RAC2/MOSPD2/MPP1/LGALS3/VAV3/ANXA1/DYSF/MSTN/VAV1/XCL1/ITGB2/SYK/JAM3/PIK3CD/C3AR1/AKIRIN1/CMKLR1/IL17RA/CXCR2/CAMK1D/PIP5K1C/HRH1/C5AR1/ITGA1/CKLF/ADGRE2/JAML/CXCL8/S100A7	43
376	SC.ALSvsCtrl	SC	ALSvsCtrl	GO:1990266	neutrophil migration	38/5810	72/17913	0.000275696	0.00456292	0.00348943	CD74/DAPK2/WDR1/TGFB2/CD99L2/PIK3CG/C1QBP/MDK/IL1R1/CSF3R/NCKAP1L/EDN3/CCR7/RAC2/MOSPD2/MPP1/LGALS3/VAV3/DYSF/VAV1/XCL1/SLAMF8/ITGB2/SYK/JAM3/PIK3CD/C3AR1/CXCR2/CAMK1D/PIP5K1C/PRTN3/C5AR1/IRAK4/ITGA1/CKLF/PECAM1/JAML/CXCL8	38
377	SC.ALSvsCtrl	SC	ALSvsCtrl	GO:0010810	regulation of cell-substrate adhesion	89/5810	201/17913	0.000276869	0.00457018	0.00349497	ITGA3/ARHGAP6/PIK3CB/LIMCH1/RHOA/PRKCZ/ROCK1/MAP4K4/CARMIL1/DNM2/GSK3B/COL16A1/CEACAM6/CASS4/ITGA6/ANGPT2/CCDC80/JAK2/ABL1/PPM1F/ARHGEF7/CORO2B/CDK6/SERPINE1/C1QBP/MDK/CORO1C/DUSP22/CSPG5/EPB41L5/ITGB1BP1/PLAU/LRP1/RREB1/CCR7/KDR/RAC2/ACTN4/NINJ1/POSTN/AP1AR/ACVRL1/BCAS3/ADAM15/WDPCP/COL8A1/PHLDB2/RASA1/CASK/DOCK5/CDKN2A/RSU1/PTPRJ/DOCK1/PTPRO/UTRN/ABI3BP/FZD7/MMP14/PDPN/DISC1/ARPC2/CLASP2/MELTF/…	89
378	SC.ALSvsCtrl	SC	ALSvsCtrl	GO:0002887	negative regulation of myeloid leukocyte mediated immunity	9/5810	10/17913	0.000280238	0.00461354	0.00352814	CD84/FCGR2B/HMOX1/CCR2/ABR/CD300A/BCR/FOXF1/LGALS9	9
379	SC.ALSvsCtrl	SC	ALSvsCtrl	GO:0006665	sphingolipid metabolic process	67/5810	144/17913	0.000281648	0.00462452	0.00353654	NSMAF/HEXB/SPHK2/CTSA/ELOVL1/TNFRSF1A/ALDH3A2/BAX/CERS4/CERK/SPTLC2/GLA/PLA2G15/FA2H/ASAH1/P2RX1/ST8SIA1/ALDH5A1/ST8SIA4/HTRA2/ST3GAL5/PRKD3/VAPB/GAL3ST1/ORMDL1/PPT1/PEMT/CSNK1G2/TEX2/SMPD4/GLTP/CERS5/ESYT1/PLPP2/CERS2/SUMF1/UGCG/CERS3/KIT/B4GALT5/SGPP2/PPM1L/PRKCD/SGMS2/SERINC5/SPTSSA/SMPD1/SERINC2/B3GALNT1/GLB1/CERS6/UGT8/FUT7/CLN8/SPNS2/ST6GALNAC3/PRKD1/PLA2G6/CLN3/GM2A/PSAP/SGMS1/NEU1/RACK1/H…	67
380	SC.ALSvsCtrl	SC	ALSvsCtrl	GO:0016197	endosomal transport	84/5810	188/17913	0.000282992	0.00463437	0.00354407	SPAG9/WAS/EHD2/TBC1D23/EVI5/GRIPAP1/VPS35/RNF126/TSG101/RAB7A/PTPN23/ACTN2/ERC1/SNX5/RAB11FIP3/CMTM6/MICALL1/ARFRP1/EEA1/VPS35L/EHD4/TMEM87A/TBC1D17/ANKRD27/SNX8/RIC1/RGP1/EHD1/CORO1C/VPS29/BVES/ACAP2/STAM2/CHMP3/ALMS1/RAB29/VAMP4/DENND1A/ARL1/VPS26A/SNX6/RBSN/TBC1D14/VPS4A/DCLK1/SORT1/STX6/GCC2/WASHC4/VPS36/SORL1/VPS37B/TINAGL1/RAB13/LYST/RPS27A/LAMTOR1/ANKRD50/VPS26B/VTI1A/GRIP1/SQSTM1/RHOBTB3/…	84
381	SC.ALSvsCtrl	SC	ALSvsCtrl	GO:0010818	T cell chemotaxis	17/5810	25/17913	0.000284599	0.00464844	0.00355483	WNK1/SLC12A2/PIK3CG/WNT5A/CCR2/TNFSF14/XCL1/ADAM17/CXCL13/CXCL10/CXCL11/PIK3CD/CXCR3/STK39/DEFA1/DEFA1B/S100A7	17
382	SC.ALSvsCtrl	SC	ALSvsCtrl	GO:0006907	pinocytosis	15/5810	21/17913	0.000286209	0.00466251	0.00356559	NR1H3/CARMIL1/DNM2/SNX5/PYCARD/EHD4/MAPKAPK3/ACTN4/PPT1/DOCK2/APPL2/PROM2/APPL1/AXL/ANKFY1	15
383	SC.ALSvsCtrl	SC	ALSvsCtrl	GO:0071560	cellular response to transforming growth factor beta stimulus	101/5810	233/17913	0.00029248	0.00474573	0.00362923	ITGA3/FYN/STRAP/FUT8/LTBP1/DKK3/HIPK2/FGFR2/RHOA/PRKCZ/TGFBR3/FERMT2/ITGA8/DNM2/MEF2C/ITGB5/NOX4/NLK/LTBP4/TGFB2/BAMBI/SIRT1/TAB1/PPM1A/SMAD7/ARHGEF18/TGFB1/TGFBR1/CBL/SOX6/SMAD5/WNT5A/EPB41L5/TGFB3/APAF1/GIPC1/CITED1/WFIKKN1/TWSG1/SNX6/CDKN1C/GDF15/POSTN/SOX5/USP15/APPL2/SKIL/LRRC32/SDCBP/EMILIN1/MSTN/ACVRL1/TGFB1I1/PDPK1/ARRB2/TP53/SMAD4/XCL1/CGN/LEFTY2/PARP1/RPS27A/CDKN2B/ZEB1/ANKRD1/ADAM17/ZF…	101
384	SC.ALSvsCtrl	SC	ALSvsCtrl	GO:0097237	cellular response to toxic substance	104/5810	241/17913	0.000293317	0.00474573	0.00362923	MGST1/HGF/CPS1/SPI1/PDE8A/PTGS2/DNM2/SESN1/GSTP1/MGST2/HDAC6/PTGS1/SIRT1/ABL1/HMOX1/APEX1/MAP1LC3A/GSR/PLEKHA1/PPIF/SOD2/NNT/ECT2/TPO/GPX7/PARK7/AKR1A1/PRDX6/FOXO3/ABCG2/NR4A3/DNMT3A/EGR1/UBIAD1/ADCY7/PRXL2A/ITPR2/BECN1/KDR/TXNDC17/RIPK3/APOE/PXDN/RGN/ALOX5AP/GSTM3/STK26/ETS1/IL6/IL10/TXN/SLC31A1/RIPK1/DUOX1/ESD/DUOX2/TRPM2/KCNMB1/LCN2/GSTO1/RPS3/MAPK13/PRXL2C/CYGB/ALB/ZC3H12A/PRKCD/GPX8/NOS3/TP5…	104
385	SC.ALSvsCtrl	SC	ALSvsCtrl	GO:0030260	entry into host cell	63/5810	134/17913	0.000295893	0.00474573	0.00362923	FUCA2/CD4/CD74/PVR/ITCH/ITGB5/ICAM1/CD209/TYRO3/KPNA3/SLC1A5/CBL/NECTIN1/CD81/SELPLG/SNX3/TRIM38/EXOC2/CD86/TRIM62/VAMP8/TRIM25/CD80/CXCR4/WWP1/LDLR/TRIM21/TRIM5/ITGAV/SCARB2/NPC1/IFITM3/XPR1/DYNLT1/NCAM1/TNFRSF14/F11R/CCR5/CLDN1/PTX3/ITGA2/CTSB/AXL/CTNNB1/CDK1/EXOC7/IFITM2/P4HB/HYAL3/SRC/WWP2/UVRAG/CR1/TRIM10/MOG/TRIM59/CLDN9/HS3ST5/CLEC5A/ITGB3/MRC1/LGALS9/CXCL8	63
386	SC.ALSvsCtrl	SC	ALSvsCtrl	GO:0044409	entry into host	63/5810	134/17913	0.000295893	0.00474573	0.00362923	FUCA2/CD4/CD74/PVR/ITCH/ITGB5/ICAM1/CD209/TYRO3/KPNA3/SLC1A5/CBL/NECTIN1/CD81/SELPLG/SNX3/TRIM38/EXOC2/CD86/TRIM62/VAMP8/TRIM25/CD80/CXCR4/WWP1/LDLR/TRIM21/TRIM5/ITGAV/SCARB2/NPC1/IFITM3/XPR1/DYNLT1/NCAM1/TNFRSF14/F11R/CCR5/CLDN1/PTX3/ITGA2/CTSB/AXL/CTNNB1/CDK1/EXOC7/IFITM2/P4HB/HYAL3/SRC/WWP2/UVRAG/CR1/TRIM10/MOG/TRIM59/CLDN9/HS3ST5/CLEC5A/ITGB3/MRC1/LGALS9/CXCL8	63
387	SC.ALSvsCtrl	SC	ALSvsCtrl	GO:0051806	entry into cell of other organism involved in symbiotic interaction	63/5810	134/17913	0.000295893	0.00474573	0.00362923	FUCA2/CD4/CD74/PVR/ITCH/ITGB5/ICAM1/CD209/TYRO3/KPNA3/SLC1A5/CBL/NECTIN1/CD81/SELPLG/SNX3/TRIM38/EXOC2/CD86/TRIM62/VAMP8/TRIM25/CD80/CXCR4/WWP1/LDLR/TRIM21/TRIM5/ITGAV/SCARB2/NPC1/IFITM3/XPR1/DYNLT1/NCAM1/TNFRSF14/F11R/CCR5/CLDN1/PTX3/ITGA2/CTSB/AXL/CTNNB1/CDK1/EXOC7/IFITM2/P4HB/HYAL3/SRC/WWP2/UVRAG/CR1/TRIM10/MOG/TRIM59/CLDN9/HS3ST5/CLEC5A/ITGB3/MRC1/LGALS9/CXCL8	63
388	SC.ALSvsCtrl	SC	ALSvsCtrl	GO:0051828	entry into other organism involved in symbiotic interaction	63/5810	134/17913	0.000295893	0.00474573	0.00362923	FUCA2/CD4/CD74/PVR/ITCH/ITGB5/ICAM1/CD209/TYRO3/KPNA3/SLC1A5/CBL/NECTIN1/CD81/SELPLG/SNX3/TRIM38/EXOC2/CD86/TRIM62/VAMP8/TRIM25/CD80/CXCR4/WWP1/LDLR/TRIM21/TRIM5/ITGAV/SCARB2/NPC1/IFITM3/XPR1/DYNLT1/NCAM1/TNFRSF14/F11R/CCR5/CLDN1/PTX3/ITGA2/CTSB/AXL/CTNNB1/CDK1/EXOC7/IFITM2/P4HB/HYAL3/SRC/WWP2/UVRAG/CR1/TRIM10/MOG/TRIM59/CLDN9/HS3ST5/CLEC5A/ITGB3/MRC1/LGALS9/CXCL8	63
389	SC.ALSvsCtrl	SC	ALSvsCtrl	GO:0060191	regulation of lipase activity	47/5810	94/17913	0.000297796	0.00476397	0.00364317	SELE/NR1H3/GNA15/LPAR2/FGFR2/RHOA/PRKCZ/FGFR3/FGFR1/ESR1/ABL1/PCSK5/FLT1/LMF1/PDGFRB/ARL1/LRP1/PLCG1/APOC1/PPT1/SORT1/AGT/GPR55/PLCB2/PCSK6/NTRK3/PDPK1/SNCA/NTRK2/EDNRA/BICD1/RHOC/KIT/ARF4/P2RY12/PTAFR/P2RY6/RASGRP4/HRAS/LPL/C5AR1/LPAR1/ANG/PLIN5/APOC2/GPIHBP1/FGF2	47
390	SC.ALSvsCtrl	SC	ALSvsCtrl	GO:1903364	positive regulation of cellular protein catabolic process	61/5810	129/17913	0.000301699	0.00481403	0.00368146	GCLC/OSBPL7/NUB1/PIAS1/HERPUD1/USP13/SIRT2/VPS35/CHFR/PSEN1/LRP2/GSK3B/MMP24-AS1-EDEM2/EDEM2/EZR/TREM2/SMAD7/FMR1/SGTA/GSK3A/CTSC/CD81/USP5/BAG2/SUMO1/TRIM67/CLU/LRP1/LDLR/APOE/RGN/RNF128/EDEM1/DNAJB2/IL33/EGF/PRICKLE1/TMTC3/COP1/NKD2/MSN/DAB2/KCNE2/DISC1/DACT1/UBE2V2/PTK2/PTEN/TRIB1/NUPR1/SUMO2/SOCS4/PTTG1IP/FAF1/LRRK2/RNFT1/SMURF1/RACK1/CSNK1E/CEBPA/MAGEF1	61
391	SC.ALSvsCtrl	SC	ALSvsCtrl	GO:0034767	positive regulation of ion transmembrane transport	70/5810	152/17913	0.000303482	0.0048301	0.00369375	CFTR/KCNQ1/DRD4/SRI/ACTN2/DNM2/PSEN1/ABCB1/BAX/TESC/CAPN3/TREM2/ABL1/CCL2/SUMO1/PARK7/CCR2/RAMP3/KCNJ2/PLCG1/EDN3/HSPA2/F2RL3/ATP1B2/ACTN4/RGN/EPHB2/APLNR/AGT/COX17/ALG10B/PDPK1/ATP1B1/XCL1/SNCA/KCNMB1/NIPSNAP2/GSTO1/JPH2/ANK3/CNKSR3/CACNA2D1/RNF207/KCNE2/S100A1/CTSS/STIM1/CXCL10/CXCL11/ADRB2/PTAFR/ARL6IP1/KIF5B/P2RY6/GLRX/KCNE3/ANO6/CD19/F2R/LRRC55/STAC3/TRDN/FLNA/PLCG2/TCAF1/STK39/GJC2/NOS1AP/S…	70
392	SC.ALSvsCtrl	SC	ALSvsCtrl	GO:0042177	negative regulation of protein catabolic process	59/5810	124/17913	0.000306375	0.00486371	0.00371945	CYP51A1/HFE/FYN/GABARAPL2/HIPK2/CTSA/ROCK1/SIRT2/VPS35/PTPN3/CSNK2A2/LAMP3/PSEN1/IRAK3/TIMP1/SGTA/RIC1/RGP1/CDK5RAP3/SNX3/HMGCR/EPHA4/PARK7/UCHL5/RPL5/GIPC1/RPL23/MGAT3/UBAC2/OS9/DYSF/SERPINE2/IL10/SDCBP/ATRAID/RPL11/AZIN2/SNCA/TLK2/SNX12/AZIN1/FMN2/NRG1/CCAR2/UBXN1/RYBP/MAD2L1/SHH/MAP1A/RILP/PBK/RPS7/SMARCC1/ADGRB1/ANXA2/USP7/SF3B3/FLNA/SVIP	59
393	SC.ALSvsCtrl	SC	ALSvsCtrl	GO:0000187	activation of MAPK activity	68/5810	147/17913	0.000313525	0.00495195	0.00378693	MAP4K5/CD74/HGF/PIK3CB/TAB2/KARS/DRD4/MAP3K13/MAP2K7/PTPRC/ERP29/MUL1/MAP3K20/MAPK1/TAB1/BIRC7/MAPK3/RIPK2/MAP4K1/MADD/CD81/MAPK14/GHR/WNT5A/MAPKAPK3/TGFB3/AVPI1/CXCR4/GDF15/MAP3K10/DUSP9/IRAK2/MDFIC/DBNL/TLR4/RIPK1/DUSP5/PLCE1/EGF/MAPK8IP3/NTRK3/RPS27A/C1QTNF2/TAOK2/NRG1/KIT/TAB3/PEA15/TGFA/DUSP7/SYK/CHRNA7/PRDX2/MAP3K2/CDK1/FPR1/INSR/MAP3K11/ERN1/PDE6G/LRRK2/C5AR1/MAP3K5/LPAR1/STK39/ITGA1/IKBKG…	68
394	SC.ALSvsCtrl	SC	ALSvsCtrl	GO:0008064	regulation of actin polymerization or depolymerization	68/5810	147/17913	0.000313525	0.00495195	0.00378693	BAIAP2L1/SCIN/WAS/CAPG/LIMA1/NCKAP1/RHOA/PFN2/NCK2/WDR1/DLG1/ACTN2/CARMIL1/CTTN/ICAM1/SH3BP1/PICK1/HCK/CORO1A/PYCARD/MTPN/WASL/CXCL12/ARPC3/WASF1/ACTR3/PLEK/NCKAP1L/CCR7/TMOD2/HIP1R/ACTR3B/SWAP70/SPIRE1/BIN1/TMOD1/FCHSD2/ACTR2/TMOD3/AP1AR/HAX1/IQGAP2/RASA1/ARHGAP18/CDC42EP2/TWF1/FER/PLEKHH2/NCK1/NPHS1/ARPC2/SPTA1/PRKCD/F2RL1/ARF6/PRKCE/CORO1B/HCLS1/SPTAN1/MYO1C/NAA80/TWF2/FMN1/BRK1/CYFIP1/CSF3/SP…	68
395	SC.ALSvsCtrl	SC	ALSvsCtrl	GO:0046470	phosphatidylcholine metabolic process	42/5810	82/17913	0.000317188	0.00498784	0.00381438	PLA2G10/SLC44A1/CSNK2A2/STARD7/LPCAT2/PLA2G3/PCYT1B/PLA2G15/PLA2G4C/CHKA/CHPT1/LPCAT3/PLBD1/RAB38/SLC44A2/LDLR/APOC1/PEMT/CEPT1/PNPLA8/ENPP2/SLC44A5/PCTP/SLC44A3/LPCAT1/DBI/ABHD3/PCYT1A/CAPN2/PLB1/FABP5/MFSD2A/MECP2/MBOAT1/PLAAT3/PLA2G6/PLA2G2A/LCAT/CETP/PLAAT4/LPIN2/PHOSPHO1	42
396	SC.ALSvsCtrl	SC	ALSvsCtrl	GO:0060193	positive regulation of lipase activity	37/5810	70/17913	0.000317401	0.00498784	0.00381438	SELE/NR1H3/GNA15/LPAR2/FGFR2/RHOA/PRKCZ/FGFR3/FGFR1/ESR1/FLT1/LMF1/PDGFRB/ARL1/PLCG1/AGT/GPR55/PLCB2/NTRK3/PDPK1/NTRK2/EDNRA/RHOC/KIT/ARF4/P2RY12/PTAFR/P2RY6/RASGRP4/HRAS/C5AR1/LPAR1/ANG/PLIN5/APOC2/GPIHBP1/FGF2	37
397	SC.ALSvsCtrl	SC	ALSvsCtrl	GO:0042108	positive regulation of cytokine biosynthetic process	34/5810	63/17913	0.000328789	0.00514083	0.00393137	CD4/TYROBP/PRKCQ/PTPRC/HMOX1/TLR8/CD276/EBI3/HSPB1/CD86/WNT5A/EGR1/CD80/CCR2/EREG/IL6/TLR4/APP/BCL10/CEBPG/TLR3/SYK/CYBB/PTAFR/TLR1/TLR6/TLR7/SPN/ELANE/CARD11/CD3E/LTB/ZFPM1/AZU1	34
398	SC.ALSvsCtrl	SC	ALSvsCtrl	GO:0090181	regulation of cholesterol metabolic process	34/5810	63/17913	0.000328789	0.00514083	0.00393137	NFYA/CYP51A1/IDI1/FDFT1/SCD/LMF1/SQLE/ERLIN1/KPNB1/SC5D/MVK/HMGCS1/HMGCR/SCAP/ACADL/GPAM/NFYB/LDLR/APOE/RAN/ERLIN2/TM7SF2/GGPS1/LDLRAP1/ABCG1/LSS/FDPS/MVD/FASN/ELOVL6/DHCR7/SP1/SREBF2/ACACA	34
399	SC.ALSvsCtrl	SC	ALSvsCtrl	GO:0019216	regulation of lipid metabolic process	163/5810	402/17913	0.000331474	0.00515724	0.00394393	FGR/NFYA/CYP51A1/ADIPOR2/SNAI2/NR1H3/NSMAF/DKK3/SPHK2/MTMR1/DDX20/ME1/IDI1/TNFRSF1A/PDK3/FGFR3/ADGRF5/FAM3A/PTGS2/CEACAM1/FDFT1/NFE2L1/ZMPSTE24/REST/NCOA1/MTMR2/SORBS1/SIRT1/SCD/TSPO/MTMR3/TRIB3/RUBCNL/FLT1/LONP2/MLYCD/LMF1/RBL2/LACTB/SQLE/ASAH1/TGFB1/PIK3CG/WDR91/PRKAG2/ERLIN1/KPNB1/SC5D/AMBRA1/CD81/MVK/CREBL2/HMGCS1/HMGCR/H2AFY/PDGFRB/SCAP/CLCN2/ACADL/ID2/ACADM/PROX1/CNR1/NR4A3/NPC2/GPAM/EGR1/N…	163
400	SC.ALSvsCtrl	SC	ALSvsCtrl	GO:0031334	positive regulation of protein complex assembly	103/5810	239/17913	0.000331496	0.00515724	0.00394393	BAIAP2L1/SCIN/WAS/BID/FNIP2/NCKAP1/RHOA/PPP2R5B/PFN2/NCK2/DLG1/CARMIL1/GSK3B/CTTN/BAX/ICAM1/ESR1/HDAC6/SH3GLB1/PICK1/NIN/HCK/MAPRE1/CORO1A/PYCARD/BMF/TGFB1/RASIP1/WASL/SLAIN2/GTF2H1/ARPC3/CAND1/WASF1/EIF4G1/ACTR3/PLEK/SUMO1/RPA2/SLF2/CLU/NCKAP1L/CNOT1/CCR7/CLIP1/HIP1R/RPA1/ACTR3B/SPIRE1/LCP1/BIN1/TLR4/ATAT1/FCHSD2/NUMA1/GTF2B/ACTR2/AP1AR/CNOT6L/CUL4A/TP53/PMAIP1/PARP1/IQGAP2/G3BP1/TTBK1/MSN/PAK1/…	103
401	SC.ALSvsCtrl	SC	ALSvsCtrl	GO:0016125	sterol metabolic process	71/5810	155/17913	0.000335411	0.00520514	0.00398056	NFYA/CFTR/CYP51A1/OSBPL5/LIMA1/MSMO1/SOAT1/IDI1/LIPE/FDFT1/NFE2L1/SCD/LMF1/SQLE/PRKAG2/ERLIN1/KPNB1/SC5D/MVK/HMGCS1/HMGCR/SCAP/ACADL/DHCR24/NPC2/GPAM/ACAT2/NFYB/EBPL/TRERF1/INSIG2/APOL2/LDLR/APOE/APOC1/ACLY/STARD3/RAN/SORL1/FDX1/CYP11A1/OSBPL1A/NPC1/APP/NSDHL/ERLIN2/VLDLR/TM7SF2/GGPS1/LDLRAP1/ABCG1/LSS/FDPS/ABCA1/SMPD1/CYB5R2/MVD/FASN/CNBP/ELOVL6/DHCR7/CLN8/APOBR/SP1/INSIG1/CES1/SREBF2/LCAT/CEBPA…	71
402	SC.ALSvsCtrl	SC	ALSvsCtrl	GO:0002697	regulation of immune effector process	177/5810	441/17913	0.000345106	0.00534228	0.00408543	TSPAN6/FGR/BTK/HFE/CD22/WAS/CD74/GRN/GAB2/C6/C12orf4/PUM2/ATG5/SPHK2/TSPAN32/KARS/CD84/PRKCZ/FCGR2B/PVR/STXBP2/ITCH/CEACAM1/STX7/PTPRC/ZMPSTE24/CD59/MAVS/IRAK3/MUL1/TGFB2/IL12RB1/HMOX1/CD40/SMAD7/RNF125/MAPK3/PYCARD/STX4/RIPK2/TGFB1/RPS19/PPP3CB/C1QBP/DHX58/NSD2/CRTAM/BIRC2/CD81/PTPN6/MAPK14/TRIM38/DUSP22/C7/SELENOK/CD86/WNT5A/LOXL3/IL1R1/RAP1A/VAMP8/NR4A3/TGFB3/CLU/TRIM6/CD80/CCR2/SASH3/SHLD2/C3…	177
403	SC.ALSvsCtrl	SC	ALSvsCtrl	GO:0045637	regulation of myeloid cell differentiation	107/5810	250/17913	0.000350763	0.00541637	0.00414209	ITGA2B/SCIN/CD4/TYROBP/LTF/CD74/KITLG/CASP8/PRKCQ/SPI1/CBFB/TNRC6C/CEACAM1/CNOT4/MEF2C/TESC/TREM2/ANKRD54/HIF1A/NFKBIA/RASSF2/GATA1/TGFB1/CDK6/MAPK14/SMAP1/ID2/FOXO3/NR4A3/CSF3R/PRXL2A/INHBA/NCKAP1L/FAM210B/LGALS3/NOTCH2/CD101/CDC73/AGO4/ETS1/GPR55/TLR4/RIPK1/LEF1/RB1/CUL4A/ARNT/HAX1/MEIS1/TCTA/PURB/GABPA/KLF10/PPARGC1B/HIST1H4H/C1QC/RUNX1/TRIM58/H3F3A/CCR1/TLR3/DCSTAMP/FBN1/B2M/CTNNB1/FADD/INPP5…	107
404	SC.ALSvsCtrl	SC	ALSvsCtrl	GO:0002832	negative regulation of response to biotic stimulus	27/5810	47/17913	0.000352904	0.00543594	0.00415706	TSPAN6/LTF/SIRT2/FAM3A/ITCH/CEACAM1/MUL1/RNF125/CACTIN/C1QBP/DHX58/TRIM38/FGL2/SPINK5/IL2RA/HAVCR2/CARD16/SIGLEC11/HTRA1/PRDX2/TRIB1/RNF26/NPLOC4/PCBP2/MICB/CARD8/LILRA2	27
405	SC.ALSvsCtrl	SC	ALSvsCtrl	GO:1901653	cellular response to peptide	149/5810	364/17913	0.000355574	0.00546355	0.00417817	GCLC/PRKAR2B/BAIAP2L1/FYN/PIK3C2A/CPS1/VIM/ATP6V0A1/ATP6V1H/ARID1B/BCAR1/CYBA/NGFR/PRKCQ/CACNB1/PRKCZ/ROCK1/ATP2B1/FCGR2B/ACTN2/ADCY2/CEACAM1/PSEN1/GSK3B/GSTP1/AKR1B1/ICAM1/OSBPL8/SORBS1/TREM2/SIRT1/JAK2/LGMN/APEX1/TRIB3/CSK/RIPK2/TGFB1/KLF1/GSK3A/NAMPT/GRB10/GCK/HDAC5/GAB1/GHR/ATP6V0E1/PRKAR2A/ITGA4/SOS1/EPHA4/ERRFI1/ARHGEF2/FOXO3/NR4A3/RHOQ/ADCY7/PIK3CA/NR4A1/LRP1/PCK1/RPL23/MAX/STAT5A/RAP1B/PP…	149
406	SC.ALSvsCtrl	SC	ALSvsCtrl	GO:0046165	alcohol biosynthetic process	67/5810	145/17913	0.000359341	0.00550784	0.00421204	NFYA/CFTR/CYP51A1/DKK3/MSMO1/SPHK2/IDI1/FDFT1/REST/AKR1B1/SCD/SPTLC2/SQLE/ASAH1/ERLIN1/KPNB1/SC5D/MVK/HMGCS1/HMGCR/SCAP/CLCN2/PLEK/SPR/DHCR24/PARK7/GPAM/ACAT2/NFYB/PCK1/INSIG2/APOE/ACLY/RAN/IMPA1/IMPA2/SNCA/NSDHL/ERLIN2/TM7SF2/PTS/IPMK/GGPS1/BMP6/NUS1/ABCG1/LSS/FDPS/CYP3A4/MVD/PTAFR/FASN/CNBP/P2RY1/ELOVL6/P2RY6/DHCR7/IP6K1/PGP/SP1/INSIG1/CACNA1H/HRH1/CES1/SREBF2/ACACA/FGF2	67
407	SC.ALSvsCtrl	SC	ALSvsCtrl	GO:0072511	divalent inorganic cation transport	183/5810	458/17913	0.000361095	0.00552111	0.00422219	NIPAL3/MCUB/CD4/FYN/SLC11A1/MCUR1/CYBA/ATG5/SEC61A1/ATP2B4/SPHK2/CALCRL/CD84/CACNB1/RHOA/DRD4/ATP2B1/TMEM38A/PTGS2/SRI/PSEN1/PTPRC/P2RX5/ZMPSTE24/BAX/GNAO1/ICAM1/MCOLN1/CAPN3/ABL1/CBARP/TSPO/TRPC4AP/CHRNA4/CACNA1F/FMR1/NALCN/CORO1A/NIPAL2/JPH1/KCNN4/TGFB1/CD33/CACNG7/PMPCB/PIK3CG/GCK/CXCL12/PKD2L1/P2RX1/CCL2/PANX1/TRPV4/PTPN6/PDGFRB/SUMO1/GRIN3B/TRPM6/BSPRY/CXCR4/RAMP3/ITPR2/KCNJ2/PLCG1/MRS2/AHNA…	183
408	SC.ALSvsCtrl	SC	ALSvsCtrl	GO:0051495	positive regulation of cytoskeleton organization	90/5810	205/17913	0.000364515	0.00555975	0.00425174	BAIAP2L1/SCIN/WAS/SPAST/NCKAP1/LIMCH1/RHOA/PFN2/NCK2/DLG1/ACTN2/RAPGEF3/CARMIL1/CTTN/NOX4/ICAM1/ABL1/PPM1F/PICK1/NIN/HCK/MAPRE1/CORO1A/PYCARD/ARHGEF10/WASL/TGFBR1/SLAIN2/TRPV4/ARPC3/WASF1/ACTR3/PLEK/PROX1/ITGB1BP1/TGFB3/GPSM2/NCKAP1L/CCR7/CLIP1/HIP1R/ACTR3B/SWAP70/SPIRE1/BIN1/FCHSD2/NUMA1/ACTR2/AP1AR/GPR65/NTRK3/KATNB1/BCAS3/PFDN2/HAX1/IQGAP2/PAK1/RPS3/CDC42EP2/FER/RHOC/NCK1/NPHS1/ARPC2/F2RL1/ARF…	90
409	SC.ALSvsCtrl	SC	ALSvsCtrl	GO:1903078	positive regulation of protein localization to plasma membrane	30/5810	54/17913	0.000375391	0.00570408	0.00436211	ITGA3/DLG1/EZR/SORBS1/TREM2/STX4/RAB11A/RAB11FIP2/PLS1/RAMP3/LRP1/ARHGEF16/LGALS3/EPHB2/PDPK1/NKD2/RER1/SQSTM1/PRKCI/ARF6/STX3/PTPN9/KIF5B/PRKCE/DPP10/RHOG/CIB1/STAC3/RACK1/RANGRF	30
410	SC.ALSvsCtrl	SC	ALSvsCtrl	GO:0002755	MyD88-dependent toll-like receptor signaling pathway	22/5810	36/17913	0.000375811	0.00570408	0.00436211	BTK/TAB2/IRAK3/MAP3K1/TAB1/TLR8/IRAK2/TLR4/TLR2/RPS27A/HSPD1/LY96/TAB3/CD300A/CD14/TLR1/TLR6/CD300LF/TLR5/TLR7/IRAK4/MYD88	22
411	SC.ALSvsCtrl	SC	ALSvsCtrl	GO:0016358	dendrite development	94/5810	216/17913	0.00039514	0.00598286	0.0045753	SARM1/ARHGAP33/CDKL5/MAPK8IP2/FYN/DTNBP1/ARID1B/NGEF/RHOA/MEF2A/NCK2/SEMA3A/PSEN1/MEF2C/GSK3B/LZTS3/HDAC6/FMR1/ANKRD27/PTPRS/CRTC1/COBL/WASL/STRN/TRAK2/EPHA4/MARK1/CAMSAP2/KLF7/NEUROG3/FLRT1/APOE/RTN4IP1/MATN2/BTBD3/DCLK1/EPHB2/CAMK1/KIDINS220/CAPRIN1/DOCK10/ABI1/PARP6/ACTR2/ZNF365/PPP3CA/APP/RERE/CELSR2/DYNLT1/SDK1/VLDLR/TAOK2/PTPRD/TNIK/C21orf91/WNT7A/GRIP1/TIAM1/DISC1/PDLIM5/SLITRK5/ARF6/CHRNA…	94
412	SC.ALSvsCtrl	SC	ALSvsCtrl	GO:0050770	regulation of axonogenesis	68/5810	148/17913	0.000398065	0.00600654	0.00459341	TNFRSF12A/CDKL5/SEMA3G/RTN4R/XK/NGFR/RHOA/MARK2/MAP3K13/SEMA3A/DNM2/PSEN1/GSK3B/ULK2/CTTN/ARHGAP4/NRCAM/ABL1/NIN/METRN/RAB11A/PTPRS/MAG/CXCL12/RND2/UST/WNT5A/RTN4/TRAK2/EPHA4/LRP1/OMG/RNF6/CHN1/APOE/EPHB2/WDR36/SKIL/SEMA7A/NTRK3/NTRK2/PAK1/PTPRO/WNT7A/ZFYVE27/TIAM1/BRSK1/DRAXIN/DISC1/TRIM46/PTK2/ZEB2/LINGO1/PTEN/BRSK2/SLITRK1/IST1/TRAK1/CNTN2/SHTN1/TRPV2/SEMA4D/SIPA1L1/KIF13B/KEL/BMPR2/TWF2/CYFIP1	68
413	SC.ALSvsCtrl	SC	ALSvsCtrl	GO:0032606	type I interferon production	59/5810	125/17913	0.000398634	0.00600654	0.00459341	POLR3E/ITCH/MAVS/POLR2E/POLR2F/RNF125/TLR8/PYCARD/RIPK2/CACTIN/PTPRS/TAX1BP1/DHX58/DTX4/TRIM38/POLR3G/IFIH1/TRIM32/TRIM25/POLR3GL/NMI/ZBP1/LRRFIP1/IRF5/TRAF3/TRIM21/PTPN22/HAVCR2/IL10/TLR4/TLR2/HSPD1/G3BP1/POLR3A/UBE2L6/REL/AZI2/IFI16/TLR3/CGAS/SYK/STAT6/CTNNB1/RNF26/RNF135/UBA7/NPLOC4/POLR3C/XRCC6/TLR7/PCBP2/PLCG2/CHUK/DDX3X/LILRA4/CRCP/LILRB1/HERC5/MYD88	59
414	SC.ALSvsCtrl	SC	ALSvsCtrl	GO:0071706	tumor necrosis factor superfamily cytokine production	73/5810	161/17913	0.000405338	0.00606426	0.00463755	TYROBP/LTF/ISL1/TBC1D23/CYBA/SPHK2/PTPRC/GSTP1/MAVS/IRAK3/TREM2/JAK2/TSPO/DICER1/ACP5/PYCARD/RIPK2/CACTIN/CD33/HSPB1/PTPN6/SELENOK/CD86/WNT5A/POMC/IFIH1/ERRFI1/ARHGEF2/CD274/CLU/CCR2/SASH3/SYT11/PTPN22/HAVCR2/GPNMB/IL10/TLR4/RIPK1/TLR2/ARRB2/APP/BCL10/PTPRJ/ANGPT1/LY96/FCER1G/FZD5/AZI2/ZC3H12A/TLR3/CYBB/CHRNA7/AXL/FADD/PTAFR/CD14/RASGRP1/CD34/TLR1/LPL/TMEM106A/LILRA5/LRRK2/CD47/SPN/HLA-E/LILRA4/H…	73
415	SC.ALSvsCtrl	SC	ALSvsCtrl	GO:0034101	erythrocyte homeostasis	57/5810	120/17913	0.000405388	0.00606426	0.00463755	SLC4A1/HIPK2/SPI1/ADGRF5/TGFBR3/NFE2L1/JAK2/ANKRD54/HMOX1/HIF1A/GATA1/RPS19/KLF1/DNASE2/CDK6/SOX6/SH2B3/TMEM14C/MAPK14/RHAG/SMAP1/SMAD5/ID2/PRDX1/FOXO3/PTBP3/INHBA/NCKAP1L/FAM210B/ETS1/IREB2/RPS24/TMOD3/RB1/ARNT/CEBPG/KIT/ADAR/TRIM58/RPS14/B2M/EPB42/AXL/INPP5D/KLF13/SP3/P4HTM/ZBTB7A/GATA2/HCLS1/IKZF1/L3MBTL3/MAFB/TRIM10/LYN/ZFPM1/ZNF16	57
416	SC.ALSvsCtrl	SC	ALSvsCtrl	GO:1905477	positive regulation of protein localization to membrane	57/5810	120/17913	0.000405388	0.00606426	0.00463755	ITGA3/FYN/BID/CASP8/DLG1/SSH1/PPP1R13B/EZR/SORBS1/TREM2/GZMB/E2F1/STX4/RAB11A/TGFB1/RAB11FIP2/CD81/MESD/ITGB1BP1/PLS1/RAMP3/LRP1/ARHGEF16/LGALS3/EPHB2/PDPK1/TP53/PMAIP1/NKD2/STOM/PAK1/ANK3/RER1/ITGB2/SQSTM1/PRKCI/ARF6/STX3/MTCL1/PTPN9/ITGAM/KIF5B/PRKCE/BCL2/HRAS/DPP10/SFN/RHOG/CIB1/STAC3/MYO1C/TCAF1/EFCAB7/RACK1/FIS1/NMT1/RANGRF	57
417	SC.ALSvsCtrl	SC	ALSvsCtrl	GO:1902107	positive regulation of leukocyte differentiation	66/5810	143/17913	0.000411834	0.00614591	0.0047	CD4/BTK/TYROBP/CD74/RUNX3/KITLG/CASP8/RHOA/PRKCZ/CBFB/PTPRC/TESC/TREM2/IL12RB1/ATP11C/RIPK2/IL7/TGFB1/ZMIZ1/MDK/VNN1/CD86/ID2/CD80/SASH3/NCKAP1L/BTN2A2/ZBTB1/CD101/IL2RA/ANXA1/RIPK1/LEF1/RB1/DUSP10/HAX1/IL18/KLF10/PPARGC1B/MMP14/RUNX1/ZBTB7B/NLRP3/TGFBR2/CCR1/IL15/SHH/DCSTAMP/SYK/AXL/FADD/IL12A/INPP5D/MALT1/RASGRP1/TRIB1/CTNNBIP1/EGR3/HCLS1/EVI2B/LILRB4/TOX/PIK3R6/LILRB2/HMGB1/LGALS9	66
418	SC.ALSvsCtrl	SC	ALSvsCtrl	GO:0019058	viral life cycle	134/5810	324/17913	0.000414127	0.00616534	0.00471485	CD4/LTF/RANBP2/CD74/EIF2AK2/ATG5/PABPC1/PVR/TSG101/RAB7A/FKBP6/LAMP3/ITCH/ITGB5/MAVS/OAS1/CCNK/ICAM1/CD209/TYRO3/NUP50/PCSK5/APOBEC3H/FMR1/EEA1/KPNA3/NUP93/TRIM35/SLC1A5/ZC3HAV1/KPNB1/CCL2/DDX6/NECTIN1/CD81/SELPLG/SNX3/TRIM38/CD86/CHMP3/TRIM62/RAB29/PROX1/VAMP8/TRIM32/NUP43/TRIM25/TRIM6/CD80/CXCR4/WWP1/VAPB/DEK/NUP214/EIF2AK4/ILF3/LDLR/APOE/BST2/CHMP1A/TOP2A/TRIM21/TRIM5/RAN/VPS4A/LAMTOR5/SRPK2/R…	134
419	SC.ALSvsCtrl	SC	ALSvsCtrl	GO:0051701	interaction with host	92/5810	211/17913	0.000418758	0.00619703	0.00473908	FUCA2/CD4/CD74/EIF2AK2/CASP8/HIPK2/PVR/TSG101/RAB7A/ITCH/ITGB5/CCNK/ICAM1/CD209/TYRO3/THOC5/KPNA3/TRIM35/SLC1A5/TGFB1/KPNB1/CBL/NECTIN1/CD81/SELPLG/SNX3/TRIM38/EXOC2/CD86/CHMP3/TRIM62/VAMP8/TRIM32/TRIM25/CD80/CXCR4/WWP1/VAPB/EIF2AK4/LDLR/TRIM21/TRIM5/VPS4A/ITGAV/SCARB2/VPS37B/NTRK3/NPC1/IFITM3/XPR1/DYNLT1/NCAM1/BCL2L11/TNFRSF14/F11R/CCR5/CLDN1/PTX3/ZC3H12A/GUCY1A1/ITGA2/CTSB/AXL/DDB1/CTNNB1/CDK1/…	92
420	SC.ALSvsCtrl	SC	ALSvsCtrl	GO:0042159	lipoprotein catabolic process	10/5810	12/17913	0.000421641	0.00619703	0.00473908	ABHD12/ABHD17B/CTSD/ABHD17A/LDLR/PPT1/ABHD17C/ABHD13/ATM/NOTUM	10
421	SC.ALSvsCtrl	SC	ALSvsCtrl	GO:0043301	negative regulation of leukocyte degranulation	10/5810	12/17913	0.000421641	0.00619703	0.00473908	CD84/FCGR2B/CEACAM1/HMOX1/CCR2/ABR/CD300A/BCR/FOXF1/LGALS9	10
422	SC.ALSvsCtrl	SC	ALSvsCtrl	GO:0043650	dicarboxylic acid biosynthetic process	10/5810	12/17913	0.000421641	0.00619703	0.00473908	SLC1A3/MTHFD1/GLS/KYNU/KMO/MTHFD1L/GLUD2/GLUD1/ACMSD/HAAO	10
423	SC.ALSvsCtrl	SC	ALSvsCtrl	GO:1902563	regulation of neutrophil activation	10/5810	12/17913	0.000421641	0.00619703	0.00473908	GRN/FCGR2B/ABR/ITGB2/SYK/CD300A/PTAFR/ITGAM/BCR/PRAM1	10
424	SC.ALSvsCtrl	SC	ALSvsCtrl	GO:0032760	positive regulation of tumor necrosis factor production	40/5810	78/17913	0.00042223	0.00619703	0.00473908	TYROBP/ISL1/CYBA/PTPRC/MAVS/JAK2/PYCARD/RIPK2/HSPB1/SELENOK/WNT5A/IFIH1/ARHGEF2/CLU/CCR2/SASH3/HAVCR2/TLR4/RIPK1/TLR2/APP/PTPRJ/LY96/FCER1G/FZD5/TLR3/CYBB/FADD/PTAFR/CD14/RASGRP1/TLR1/LPL/LILRA5/LRRK2/SPN/HLA-E/LGALS9/LILRA2/AZU1	40
425	SC.ALSvsCtrl	SC	ALSvsCtrl	GO:0002720	positive regulation of cytokine production involved in immune response	29/5810	52/17913	0.00042891	0.00628025	0.00480273	CD74/KARS/PRKCZ/MAVS/MAPK3/CD81/MAPK14/WNT5A/IL1R1/NR4A3/TRIM6/SASH3/IL6/TLR4/SEMA7A/BCL10/XCL1/IL18/HK1/FCER1G/NLRP3/FZD5/F2RL1/DDX21/B2M/MALT1/KIR2DL4/HLA-E/LILRB1	29
426	SC.ALSvsCtrl	SC	ALSvsCtrl	GO:0006342	chromatin silencing	42/5810	83/17913	0.000442464	0.00646351	0.00494288	SIRT2/SIRT1/SUV39H1/EZH1/HDAC5/ARID1A/DNMT3A/RRP8/MBD2/PPHLN1/TET1/HIST1H4H/H3F3A/MECP2/SIN3A/ATF7IP/PHF8/RESF1/HIST1H4J/PHF2/MIER1/HIST1H4F/HIST1H4B/HIST2H4B/HIST1H3I/HMGB1/HIST1H4C/HIST2H3C/UBE2B/HIST2H4A/CDKN2B-AS1/HIST2H3A/HIST1H4D/HIST1H3F/HIST1H3G/HIST1H3B/HIST1H3C/HIST1H4K/HIST1H4L/HIST1H4A/HIST1H4I/HIST1H3A	42
427	SC.ALSvsCtrl	SC	ALSvsCtrl	GO:0060560	developmental growth involved in morphogenesis	93/5810	214/17913	0.00044758	0.00652292	0.00498831	SEMA3F/TNFRSF12A/CDKL5/SEMA3G/VCL/RTN4R/TNC/FGFR2/PRKCZ/MAP3K13/SEMA3A/DNM2/RIMS1/SEMA5B/GSK3B/ULK2/CTTN/ARHGAP4/MUL1/NRCAM/ESR1/HDAC6/ABL1/NIN/SALL1/SYT17/RAB11A/TGFB1/PTPRS/CACNG7/MAG/COBL/LHX2/SH3GL2/CXCL12/PPP3CB/LZTS2/RND2/AREG/RASAL1/WASF1/WNT5A/EPB41L5/ITGA4/RTN4/NRP2/RDH10/TBX2/CXCR4/LRP1/FLRT1/RNF6/EIF2AK4/APOE/DCLK1/POSTN/WDR36/YAP1/SEMA7A/NTRK3/NKD1/RNF157/APP/PAK1/ZFYVE27/TIAM1/AUTS2/…	93
428	SC.ALSvsCtrl	SC	ALSvsCtrl	GO:0097028	dendritic cell differentiation	25/5810	43/17913	0.000451681	0.00656731	0.00502226	TMEM176A/SPI1/FCGR2B/PSEN1/TREM2/GATA1/TGFB1/TMEM176B/LTBR/FLT3/CCR7/TRPM2/BATF/AZI2/TGFBR2/F2RL1/DCSTAMP/AXL/CEBPB/PRTN3/LYN/LILRB2/HMGB1/LILRB1/LGALS9	25
429	SC.ALSvsCtrl	SC	ALSvsCtrl	GO:0032611	interleukin-1 beta production	46/5810	93/17913	0.000468096	0.00677434	0.00518057	TYROBP/ISL1/SERPINB1/GSTP1/NLRC4/TREM2/JAK2/TLR8/ACP5/PYCARD/RIPK2/GSDMD/CD33/HSPB1/PANX1/WNT5A/ERRFI1/EGR1/CCR7/TLR4/CASP1/CARD16/ARRB2/APP/NLRP12/MR1/HK1/NLRP3/FZD5/IFI16/ZC3H12A/F2RL1/ABCA1/USP50/TLR6/LPL/F2R/TMEM106A/LILRA5/SUCNR1/S1PR3/CPTP/CARD8/LGALS9/LILRA2/AZU1	46
430	SC.ALSvsCtrl	SC	ALSvsCtrl	GO:1901216	positive regulation of neuron death	46/5810	93/17913	0.000468096	0.00677434	0.00518057	FYN/TYROBP/GRN/CASP8/RHOA/HDAC4/FCGR2B/GSK3B/REST/SSH1/BAX/PPP1R13B/TGFB2/ABL1/CDC34/CTSZ/WNT5A/ATF2/KMO/FOXO3/EGR1/CLU/CASP9/EIF2S1/SRPK2/TLR4/TP53/MCL1/PARP1/SNCA/ATM/BCL2L11/ITGB2/CAPN2/ADORA1/CTNNB1/ITGAM/MAP3K11/C1QA/TLR6/NUPR1/NQO1/BACE1/MAP3K5/ITGA1/FIS1	46
431	SC.ALSvsCtrl	SC	ALSvsCtrl	GO:0010952	positive regulation of peptidase activity	80/5810	180/17913	0.000475873	0.0068709	0.00525442	FYN/FAS/GRN/CASP8/NGFR/KARS/RHOA/REST/BAX/MUL1/NLRC4/SIRT1/JAK2/BCL2L13/PPM1F/LGMN/MAPK3/PYCARD/CTSH/RIPK2/P2RX1/MAPK14/IFT57/HTRA2/HSPE1/EPHA4/F3/CTSD/APAF1/TNFSF10/HIP1/HIP1R/PRR7/PPARG/CASP9/AKIRIN2/CIDEB/TANK/ANP32B/RIPK1/CASP1/PMAIP1/APP/NLRP12/BCL10/HSPD1/ARL6IP5/SNCA/TTBK1/ST18/RPS3/BCL2L11/NLRP3/IFI16/PCOLCE2/DLC1/NKX3-1/FADD/ANTXR1/USP50/SOX7/BOK/F2R/TNFSF15/RPS27L/DAPK1/NEK5/MAP3K5/MBP/…	80
432	SC.ALSvsCtrl	SC	ALSvsCtrl	GO:0008361	regulation of cell size	70/5810	154/17913	0.000482925	0.00695658	0.00531994	TNFRSF12A/CDKL5/SEMA3G/CLCN6/RB1CC1/RTN4R/XK/SLC12A2/RHOA/MAP3K13/CLNS1A/SEMA3A/DNM2/GSK3B/ULK2/CTTN/ARHGAP4/NRCAM/ABL1/RAB11A/KCNN4/PTPRS/MAG/MTPN/CXCL12/RND2/TRPV4/WNT5A/RTN4/PLEK/LRP1/RNF6/APOE/LARS/VAV3/LAMTOR5/WDR36/CDK4/ANXA7/SEMA7A/NTRK3/VAV1/WDTC1/MSN/PAK1/TMEM123/ZFYVE27/KCNMA1/DRAXIN/DISC1/TRIM46/ATP7A/SLC26A5/LRRC8D/PTEN/AQP4/ANO6/IST1/PRR16/SHTN1/TRPV2/SEMA4D/LRRC8B/KEL/BMPR2/AKT1S1/A…	70
433	SC.ALSvsCtrl	SC	ALSvsCtrl	GO:0032732	positive regulation of interleukin-1 production	28/5810	50/17913	0.000489752	0.00702241	0.00537029	TYROBP/ISL1/JAK2/TLR8/PYCARD/RIPK2/GSDMD/HSPB1/PANX1/WNT5A/EGR1/HAVCR2/TLR4/CASP1/APP/NLRP12/HK1/NLRP3/FZD5/IFI16/USP50/LPL/LILRA5/HMGB1/CARD8/LGALS9/LILRA2/AZU1	28
434	SC.ALSvsCtrl	SC	ALSvsCtrl	GO:0051187	cofactor catabolic process	28/5810	50/17913	0.000489752	0.00702241	0.00537029	ACAT1/BLVRB/ACOT7/GGT5/GGT1/HMOX1/HMOX2/BLVRA/AMBP/NNT/TPO/PRDX1/PXDN/ALDH1L2/DUOX1/DUOX2/SNCA/CBR3/PRDX3/PRDX2/CYP4F11/HBA2/ASPDH/HBA1/GPX1/HBB/PXDNL/PDXP	28
435	SC.ALSvsCtrl	SC	ALSvsCtrl	GO:0010518	positive regulation of phospholipase activity	31/5810	57/17913	0.000497771	0.00712099	0.00544567	SELE/GNA15/LPAR2/FGFR2/PRKCZ/FGFR3/FGFR1/ESR1/FLT1/PDGFRB/ARL1/PLCG1/AGT/GPR55/PLCB2/NTRK3/PDPK1/NTRK2/EDNRA/KIT/ARF4/P2RY12/PTAFR/P2RY6/RASGRP4/HRAS/C5AR1/LPAR1/ANG/APOC2/FGF2	31
436	SC.ALSvsCtrl	SC	ALSvsCtrl	GO:0006631	fatty acid metabolic process	139/5810	339/17913	0.000505492	0.00721485	0.00551745	NDUFAB1/PRKAR2B/CROT/ADIPOR2/ALOX5/CD74/NR1H3/MSMO1/TBXAS1/ELOVL1/TNFRSF1A/PDK3/PLA2G10/ALDH3A2/PTGS2/CEACAM1/LIPE/AACS/NFE2L1/GSTP1/HADHA/DLD/PTGS1/SIRT1/ACOT7/SCD/TECR/GGT5/GGT1/PLA2G3/CYP2D6/PNPLA3/SLC25A17/TRIB3/MAPK3/LONP2/PLA2G15/FA2H/MLYCD/DECR1/ETFB/PLA2G4C/PON2/PRKAG2/PTGR1/PHYH/ERLIN1/LTA4H/MAPK14/ALDH5A1/PCCB/SCAP/ACADL/SCP2/MECR/ACADM/FAAH/CNR1/NR4A3/ACOT2/ACOT1/LYPLA1/PLP1/LPGAT1/INS…	139
437	SC.ALSvsCtrl	SC	ALSvsCtrl	GO:0031641	regulation of myelination	24/5810	41/17913	0.000509623	0.0072406	0.00553714	TMEM98/HGF/RNF10/SIRT2/DLG1/MTMR2/SOX10/DICER1/MAG/PTPRZ1/CTSC/ZPR1/FIG4/KIF14/MYRF/ITGAX/TNFRSF21/NKX6-2/TENM4/LGI4/S100B/CTNNB1/PTEN/HES5	24
438	SC.ALSvsCtrl	SC	ALSvsCtrl	GO:2000404	regulation of T cell migration	24/5810	41/17913	0.000509623	0.0072406	0.00553714	WNK1/RHOA/CD200/CD99L2/PYCARD/DOCK8/CXCL12/SELENOK/WNT5A/ITGA4/CCR2/TNFSF14/RIPK3/LRCH1/APP/XCL1/ADAM17/CXCL13/FADD/CXCL10/SPN/STK39/AIF1/S100A7	24
439	SC.ALSvsCtrl	SC	ALSvsCtrl	GO:1903557	positive regulation of tumor necrosis factor superfamily cytokine production	41/5810	81/17913	0.000510792	0.00724069	0.00553721	TYROBP/ISL1/CYBA/PTPRC/MAVS/JAK2/PYCARD/RIPK2/HSPB1/SELENOK/CD86/WNT5A/IFIH1/ARHGEF2/CLU/CCR2/SASH3/HAVCR2/TLR4/RIPK1/TLR2/APP/PTPRJ/LY96/FCER1G/FZD5/TLR3/CYBB/FADD/PTAFR/CD14/RASGRP1/TLR1/LPL/LILRA5/LRRK2/SPN/HLA-E/LGALS9/LILRA2/AZU1	41
440	SC.ALSvsCtrl	SC	ALSvsCtrl	GO:0060759	regulation of response to cytokine stimulus	81/5810	183/17913	0.000514174	0.00726877	0.00555868	SPPL2B/CD74/NR1H3/VRK2/PIAS1/TRAF1/CASP8/TNFRSF1A/CBFB/UBE2K/PTPRC/GSTP1/MAVS/IRAK3/MUL1/RFFL/TREM2/JAK2/HIF1A/SAMHD1/PYCARD/RIPK2/IL7/TLE5/PIAS4/CACTIN/TAX1BP1/BIRC2/MADD/SH2B3/PTPN6/LIFR/WNT5A/IFIH1/IL1R1/SUMO1/TRIM32/ELF1/TRIM6/RBCK1/PXDN/PPARG/IRAK2/RNASEL/IL6/TLR4/RIPK1/TLR2/CASP1/CARD16/PARP9/SPPL2A/TSLP/ADAM17/OTULIN/ANGPT1/SPATA2/IFNGR2/RUNX1/ADAR/JAK1/HIPK1/OTUD4/F2RL1/CREBRF/SYK/AXL/FAD…	81
441	SC.ALSvsCtrl	SC	ALSvsCtrl	GO:0030010	establishment of cell polarity	59/5810	126/17913	0.000515109	0.00726877	0.00555868	PAX6/SPDL1/MAP4/RHOA/PRKCZ/ROCK1/MARK2/NDE1/OPHN1/GSK3B/SH3BP1/SIPA1L3/DOCK8/RAB11FIP2/CYTH1/UST/GOLPH3/WWC1/WNT5A/FRMD4B/MARK1/ARHGEF2/DOCK7/GPSM2/TCF15/CCR7/RAP1B/FLOT2/DOCK2/NEK3/NUMA1/KIF20B/BCAS3/WDPCP/DYNLT1/MSN/PAK1/FEZ1/FRMD4A/WNT7A/BRSK1/PRKCI/MAD2L1/SHH/ARF6/JAM3/WEE1/PTK2/BRSK2/CDH5/SAPCD2/SHTN1/FBF1/MYO18A/HES5/RACK1/DCTN1/UBXN2B/FOXF1	59
442	SC.ALSvsCtrl	SC	ALSvsCtrl	GO:0009161	ribonucleoside monophosphate metabolic process	136/5810	331/17913	0.000521756	0.0073459	0.00561767	NDUFAB1/SLC25A13/SLC4A1/UPP2/NADK/COX15/BID/RANBP2/ADSS/SPHK2/NDUFB4/PFKP/PKM/RHOA/HDAC4/ENO1/VPS9D1/DLG1/TIGAR/PGM1/MAGI3/DLD/MYH7/NUP50/UPRT/TREM2/TSPO/HIF1A/GMPR2/PRPS2/NUP93/TGFB1/PRKAG2/GCK/LHPP/PPIF/GALK1/MYH3/PFKFB4/NDUFS7/PARK7/NUP43/PFKFB2/ATP5F1E/SLC25A23/NUP214/UQCR11/PPAT/NDUFA5/NDUFA10/UCK1/MPP1/LDHA/RFK/NT5E/ISCU/OLA1/TP53/FOXK2/PFKL/ATP1B1/UCK2/ARNT/GUK1/PARP1/SNCA/NIPSNAP2/CASK/PR…	136
443	SC.ALSvsCtrl	SC	ALSvsCtrl	GO:0002440	production of molecular mediator of immune response	84/5810	191/17913	0.000524806	0.0073593	0.00562792	BTK/HFE/CD22/SLC11A1/CD74/POU2F2/ATG5/SPHK2/KARS/PRKCZ/FCGR2B/DLG1/UNG/ITM2A/PTPRC/MAVS/IRAK3/TGFB2/SIRT1/HMOX1/CD40/SAMHD1/SMAD7/TNFSF13B/MAPK3/STX4/NBN/TGFB1/KDELR1/NSD2/CD81/MAPK14/WNT5A/IL1R1/MSH6/NR4A3/TGFB3/TRIM6/CCR2/SASH3/SHLD2/FGL2/DNAJB9/BST2/CTNNBL1/SPINK5/SWAP70/IL6/IL10/TLR4/IL33/TLR2/RBP4/SEMA7A/TMBIM6/BCL10/XCL1/GALNT2/HSPD1/ATM/IL18/MR1/ANGPT1/BATF/HK1/KIT/FCER1G/NLRP3/FZD5/F2RL1/…	84
444	SC.ALSvsCtrl	SC	ALSvsCtrl	GO:0001959	regulation of cytokine-mediated signaling pathway	76/5810	170/17913	0.000525717	0.0073593	0.00562792	SPPL2B/CD74/NR1H3/VRK2/PIAS1/TRAF1/CASP8/TNFRSF1A/CBFB/UBE2K/PTPRC/GSTP1/MAVS/IRAK3/MUL1/RFFL/TREM2/JAK2/HIF1A/SAMHD1/PYCARD/RIPK2/IL7/PIAS4/CACTIN/TAX1BP1/BIRC2/MADD/SH2B3/PTPN6/LIFR/WNT5A/IL1R1/SUMO1/TRIM32/ELF1/TRIM6/RBCK1/PXDN/PPARG/IRAK2/RNASEL/IL6/RIPK1/CASP1/CARD16/PARP9/SPPL2A/TSLP/ADAM17/OTULIN/ANGPT1/SPATA2/IFNGR2/RUNX1/ADAR/JAK1/HIPK1/OTUD4/F2RL1/CREBRF/SYK/AXL/FADD/AGPAT2/PARP14/SLIT3…	76
445	SC.ALSvsCtrl	SC	ALSvsCtrl	GO:0034315	regulation of Arp2/3 complex-mediated actin nucleation	11/5810	14/17913	0.00052725	0.0073593	0.00562792	WAS/NCKAP1/PICK1/WASL/WASF1/HIP1R/FCHSD2/AP1AR/CORO1B/BRK1/CYFIP1	11
446	SC.ALSvsCtrl	SC	ALSvsCtrl	GO:0007422	peripheral nervous system development	36/5810	69/17913	0.000527438	0.0073593	0.00562792	SOX8/ETV1/ADAM22/ISL1/RUNX3/ERBB3/SIRT2/ALDH3A2/NEFH/DICER1/FA2H/NDRG1/ARHGEF10/CNTNAP1/ARTN/NEUROG3/HAPLN2/GSTM3/EDNRB/NTRK3/NTRK2/LGI4/NRG1/RUNX1/ISL2/CLDN1/NFASC/SERPINI1/NAB2/SH3TC2/CDK1/LAMB2/UGT8/EGR3/ADGRB1/SLC5A3	36
447	SC.ALSvsCtrl	SC	ALSvsCtrl	GO:0034764	positive regulation of transmembrane transport	87/5810	199/17913	0.000532572	0.0074143	0.00566998	CFTR/ADIPOR2/KCNQ1/MEF2A/DRD4/SRI/ACTN2/DNM2/PSEN1/ABCB1/BAX/TESC/OSBPL8/CAPN3/SORBS1/TREM2/ABL1/CCL2/CREBL2/MAPK14/SUMO1/PARK7/RAP1A/NR4A3/RHOQ/CCR2/RAMP3/KCNJ2/PLCG1/EDN3/C3/HSPA2/F2RL3/ATP1B2/ACTN4/RGN/EPHB2/APLNR/AGT/RNASEL/COX17/ALG10B/PDPK1/AZIN2/ATP1B1/XCL1/SNCA/C1QTNF2/KCNMB1/NIPSNAP2/GSTO1/JPH2/ANK3/CNKSR3/CACNA2D1/AZIN1/APPL1/RNF207/KCNE2/S100A1/CTSS/PRKCI/STIM1/CXCL10/CXCL11/ADRB2/PTAF…	87
448	SC.ALSvsCtrl	SC	ALSvsCtrl	GO:1902745	positive regulation of lamellipodium organization	18/5810	28/17913	0.000536342	0.00743593	0.00568652	NCKAP1/HDAC4/CARMIL1/DNM2/ARHGEF7/CORO1C/RREB1/RAC2/ENPP2/MSTN/AUTS2/ARPC2/ATP7A/CORO1B/AKIRIN1/SRC/TWF2/BRK1	18
449	SC.ALSvsCtrl	SC	ALSvsCtrl	GO:0032273	positive regulation of protein polymerization	55/5810	116/17913	0.000536515	0.00743593	0.00568652	BAIAP2L1/SCIN/WAS/NCKAP1/RHOA/PFN2/NCK2/DLG1/CARMIL1/CTTN/ICAM1/PICK1/NIN/HCK/MAPRE1/CORO1A/PYCARD/WASL/SLAIN2/ARPC3/WASF1/ACTR3/NCKAP1L/CCR7/CLIP1/HIP1R/ACTR3B/SPIRE1/BIN1/FCHSD2/NUMA1/ACTR2/AP1AR/IQGAP2/TTBK1/PAK1/RPS3/CDC42EP2/FER/NCK1/NPHS1/ARPC2/ARF6/MECP2/PRKCE/TPPP/CORO1B/MYO1C/DCTN1/ARL2/FMN1/BRK1/CYFIP1/CSF3/SPIRE2	55
450	SC.ALSvsCtrl	SC	ALSvsCtrl	GO:1901184	regulation of ERBB signaling pathway	45/5810	91/17913	0.000540214	0.00746301	0.00570723	PLAUR/PTPN3/RNF126/NCK2/PTPN18/TSG101/RAB7A/CEACAM1/PSEN1/SNX5/LGMN/ARHGEF7/SH3GL2/AREG/CBL/HBEGF/STAM2/RTN4/DOK1/SOS1/ERRFI1/EREG/HIP1/SNX6/HIP1R/AGT/EGF/APP/CNOT9/PTPRJ/ADRA2A/FER/ADAM17/NCF1/TGFA/ADORA1/SH3TC2/BTC/SOCS4/HGS/PDE6G/ARAP1/MVB12B/NUP62/ITGA1	45
451	SC.ALSvsCtrl	SC	ALSvsCtrl	GO:0032675	regulation of interleukin-6 production	64/5810	139/17913	0.000540867	0.00746301	0.00570723	TYROBP/ISL1/HGF/TBC1D23/CYBA/C1QTNF3/MAVS/IRAK3/CD200/TREM2/TLR8/PYCARD/CSK/RIPK2/TRPV4/PTPN6/SELENOK/WNT5A/IFIH1/ARHGEF2/NCKAP1L/EREG/SYT11/PTPN22/HAVCR2/AKIRIN2/IL6/IL10/TLR4/IL33/TLR2/ARRB2/APP/NLRP12/HSPD1/TSLP/BANK1/MAPK13/FCER1G/IL6R/CAPN2/ZC3H12A/F2RL1/TLR3/INPP5D/PTAFR/CEBPB/IL17D/TLR1/TLR6/LPL/F2R/LILRA5/IL1RAP/CD47/MBP/AIF1/RAB7B/SIGLEC16/LILRB2/HMGB1/LGALS9/MYD88/LILRA2	64
452	SC.ALSvsCtrl	SC	ALSvsCtrl	GO:0034599	cellular response to oxidative stress	123/5810	296/17913	0.000560611	0.00771832	0.00590247	MGST1/BTK/FYN/HGF/VRK2/FUT8/CYBA/GUCY1B1/SIRT2/PDE8A/DNM2/NFE2L1/REST/GSTP1/SLC25A24/NOX4/MMP2/HDAC6/SIRT1/JAK2/ABL1/MAPK1/FBXO7/HMOX1/NCF4/HIF1A/APEX1/MAP1LC3A/ADNP2/STK24/MAPK3/GSR/HSPB1/PLEKHA1/PPIF/NCOA7/SOD2/VNN1/ECT2/HTRA2/LANCL1/GPX7/PARK7/NCF2/PRDX1/PRDX6/FOXO3/MAPKAP1/NR4A3/CDK2/CHD6/BECN1/MGAT3/RIPK3/RGN/AGAP3/EIF2S1/STK26/ETS1/PRR5L/IL6/IL10/TXN/TLR4/RIPK1/CPEB2/PNPT1/HNRNPD/MEAK7/TP53…	123
453	SC.ALSvsCtrl	SC	ALSvsCtrl	GO:0051897	positive regulation of protein kinase B signaling	77/5810	173/17913	0.000570031	0.00781407	0.00597569	FYN/HGF/KITLG/PIK3CB/ERBB3/FGFR2/FGFR3/FGF22/FGFR1/FGF20/NOX4/OSBPL8/ESR1/RASD2/MAZ/TGFB1/PIK3CG/TGFBR1/C1QBP/AREG/GAB1/HBEGF/PDGFRB/CD86/RTN4/IGFBP5/PARK7/F3/ITGB1BP1/CD80/PIK3CA/RAMP3/EREG/CCR7/HIP1/RAC2/GDF15/CHI3L1/P2RX4/TXN/EGF/ARRB2/PIK3R5/VAV1/HAX1/TCF7L2/PTPRJ/IL18/AKR1C2/ANGPT1/PIK3AP1/NRG1/KIT/NRG2/TGFA/MST1R/MYORG/P2RY12/PTK2/INSR/PIK3CD/HPSE/BTC/RHOG/CD19/ERBB4/HCLS1/TSPYL5/TNFAIP8L3/…	77
454	SC.ALSvsCtrl	SC	ALSvsCtrl	GO:0032615	interleukin-12 production	30/5810	55/17913	0.000571357	0.00781407	0.00597569	ISL1/MAST2/IRAK3/CD40/TLR8/ACP5/RIPK2/C1QBP/MDK/MAPK14/CCR7/IRF5/IDO1/IL10/TLR4/TLR2/ARRB2/HSPD1/PRKCD/TLR3/CMKLR1/TIGIT/PLCB1/LILRA5/CD47/LTB/HMGB1/LILRB1/LGALS9/IRF8	30
455	SC.ALSvsCtrl	SC	ALSvsCtrl	GO:0072593	reactive oxygen species metabolic process	113/5810	269/17913	0.00057177	0.00781407	0.00597569	SLC7A2/FYN/TYROBP/CPS1/CYBA/ATG5/ATP2B4/SPHK2/GNAI3/RHOA/PDK3/HDAC4/SIRT2/MAOB/RAB27A/PTGS2/TIGAR/DNM2/SESN1/GSTP1/NOX4/ICAM1/HDAC6/JAK2/TSPO/HIF1A/GLA/ACP5/TGFB1/SH3PXD2A/BIRC2/FOXM1/MAPK14/SOD2/NNT/PDGFRB/TPO/SPR/PARK7/NCF2/GADD45A/PRDX1/FOXO3/CLU/BECN1/RAC2/RIPK3/PXDN/ASS1/RGN/RFK/P2RX4/AGT/IL10/TLR4/RIPK1/TLR2/PRCP/DUOX1/GCHFR/DUOX2/TP53/PMAIP1/VAV1/SNCA/DDAH1/NCF1/ITGB2/TAFA4/TGFBR2/PTX3/ZC3…	113
456	SC.ALSvsCtrl	SC	ALSvsCtrl	GO:0048713	regulation of oligodendrocyte differentiation	23/5810	39/17913	0.000573734	0.00781407	0.00597569	TMEM98/WDR1/PRMT5/PTPRZ1/RHEB/ASPA/MDK/ID2/CXCR4/NKX2-2/PPARG/TLR2/ZNF365/DUSP10/TNFRSF21/TENM4/DUSP15/SHH/CTNNB1/ID4/HES5/OLIG2/SLC45A3	23
457	SC.ALSvsCtrl	SC	ALSvsCtrl	GO:0046777	protein autophosphorylation	91/5810	210/17913	0.000573844	0.00781407	0.00597569	FGR/CDKL5/VRK2/DAPK2/FLT4/EIF2AK2/WNK1/FGFR2/FGFR3/MARK2/MAP3K13/FGFR1/PTPRC/STK17B/GSK3B/ULK2/NLK/IRAK3/TYRO3/MYO3A/JAK2/ABL1/STK4/RASSF2/MYLK2/HCK/STK24/FLT1/MAPK3/CSK/NBN/MAP4K1/PDGFRB/EPHA4/ERRFI1/NEK6/FLT3/TRIM24/RAP2C/KDR/EIF2AK4/RIPK3/MAP3K10/CSNK1G2/EIF2S1/STK26/TAOK3/TEC/GPNMB/RIPK1/IGF1R/PDPK1/TOM1L1/NLRP12/CAMK2D/NTRK2/PAK1/ATM/TAOK2/FER/UHMK1/TNIK/KIT/ACE/DDR2/SYK/MELK/GFRA2/PTK2/INSR…	91
458	SC.ALSvsCtrl	SC	ALSvsCtrl	GO:0045652	regulation of megakaryocyte differentiation	40/5810	79/17913	0.00058979	0.00801367	0.00612833	ITGA2B/SCIN/PRKCQ/CBFB/TNRC6C/CNOT4/MEF2C/TESC/GATA1/NR4A3/AGO4/GABPA/HIST1H4H/RUNX1/H3F3A/SIN3A/GATA2/CIB1/HIST1H4J/HIST1H4F/HIST1H4B/HIST2H4B/HIST1H3I/RAB7B/ZFPM1/HIST1H4C/HIST2H3C/ZNF16/HIST2H4A/HIST2H3A/HIST1H4D/HIST1H3F/HIST1H3G/HIST1H3B/HIST1H3C/HIST1H4K/HIST1H4L/HIST1H4A/HIST1H4I/HIST1H3A	40
459	SC.ALSvsCtrl	SC	ALSvsCtrl	GO:0001780	neutrophil homeostasis	12/5810	16/17913	0.000595133	0.00805111	0.00615697	PIK3CB/SH2B3/CCR2/ANXA1/IL6/SLC7A11/MERTK/JAM3/AXL/PIK3CD/CXCR2/HMGB1	12
460	SC.ALSvsCtrl	SC	ALSvsCtrl	GO:0051444	negative regulation of ubiquitin-protein transferase activity	12/5810	16/17913	0.000595133	0.00805111	0.00615697	PSEN1/ABL1/SMAD7/FBXO5/BAG2/PARK7/RPL5/RPL23/RPL11/DTX3L/MAD2L1/RPS7	12
461	SC.ALSvsCtrl	SC	ALSvsCtrl	GO:0032640	tumor necrosis factor production	70/5810	155/17913	0.000604407	0.00814672	0.00623008	TYROBP/LTF/ISL1/TBC1D23/CYBA/SPHK2/PTPRC/GSTP1/MAVS/IRAK3/TREM2/JAK2/TSPO/DICER1/ACP5/PYCARD/RIPK2/CACTIN/CD33/HSPB1/PTPN6/SELENOK/WNT5A/POMC/IFIH1/ERRFI1/ARHGEF2/CLU/CCR2/SASH3/SYT11/PTPN22/HAVCR2/GPNMB/IL10/TLR4/RIPK1/TLR2/ARRB2/APP/PTPRJ/ANGPT1/LY96/FCER1G/FZD5/AZI2/ZC3H12A/TLR3/CYBB/CHRNA7/AXL/FADD/PTAFR/CD14/RASGRP1/CD34/TLR1/LPL/TMEM106A/LILRA5/LRRK2/CD47/SPN/HLA-E/LILRA4/HMGB1/LILRB1/LGALS…	70
462	SC.ALSvsCtrl	SC	ALSvsCtrl	GO:1901889	negative regulation of cell junction assembly	16/5810	24/17913	0.000606127	0.00814672	0.00623008	ARHGAP6/ROCK1/CORO1C/DUSP22/ITGB1BP1/LRP1/ACVRL1/BCAS3/PHLDB2/MMP14/ACE/CLASP2/DLC1/PTEN/RCC2/SRC	16
463	SC.ALSvsCtrl	SC	ALSvsCtrl	GO:1903649	regulation of cytoplasmic transport	16/5810	24/17913	0.000606127	0.00814672	0.00623008	PTPN23/MTMR2/EZR/MAPK1/MAPK3/SNX3/CHMP3/RAB29/SORL1/DNAJC13/MSN/SNX12/DAB2/TRIM46/LRRK2/SRC	16
464	SC.ALSvsCtrl	SC	ALSvsCtrl	GO:0009119	ribonucleoside metabolic process	44/5810	89/17913	0.000623555	0.00836289	0.0063954	ENPP4/UPP2/MRI1/GNAI3/RHOA/DLG1/MAGI3/UPRT/MTAP/APOBEC3H/GMPR2/CDADC1/NME4/RAB23/RHOQ/MOCS3/MTRR/MOCS1/UCK1/MPP1/RAN/PEMT/NT5E/EFL1/UCK2/GUK1/ENOPH1/CASK/AK3/DLG2/CMPK1/AK4/GMPS/MOCS2/NME6/IMPDH2/LRRK2/ENTPD4/CARD11/APRT/APOBEC3F/ADA2/APOBEC3C/APOBEC3G	44
465	SC.ALSvsCtrl	SC	ALSvsCtrl	GO:0030318	melanocyte differentiation	15/5810	22/17913	0.000629521	0.00842475	0.0064427	KITLG/USP13/RAB27A/MEF2C/GNA11/SOX10/OCA2/EDN3/CITED1/EDNRB/LRMDA/KIT/ZEB2/BCL2/ENPP1	15
466	SC.ALSvsCtrl	SC	ALSvsCtrl	GO:0045687	positive regulation of glial cell differentiation	26/5810	46/17913	0.000637095	0.00843298	0.006449	TREM2/PRMT5/DICER1/TGFB1/MAG/PTPRZ1/RHEB/ASPA/MDK/ID2/CXCR4/NKX2-2/PPARG/IL6ST/SERPINE2/BIN1/TLR2/ZNF365/APP/TTBK1/NKX6-2/TENM4/SHH/SPINT1/C1QA/OLIG2	26
467	SC.ALSvsCtrl	SC	ALSvsCtrl	GO:0002374	cytokine secretion involved in immune response	14/5810	20/17913	0.000639472	0.00843298	0.006449	ATG5/SPHK2/KARS/MAPK3/MAPK14/WNT5A/TRIM6/IL10/TLR2/ANGPT1/HK1/NLRP3/F2RL1/LILRB1	14
468	SC.ALSvsCtrl	SC	ALSvsCtrl	GO:0015012	heparan sulfate proteoglycan biosynthetic process	14/5810	20/17913	0.000639472	0.00843298	0.006449	EXTL3/NDST1/XYLT1/UGDH/DSE/CSGALNACT1/TCF7L2/B3GAT3/EXT2/PXYLP1/VANGL2/CTNNB1/B3GALT6/HS3ST5	14
469	SC.ALSvsCtrl	SC	ALSvsCtrl	GO:0097062	dendritic spine maintenance	14/5810	20/17913	0.000639472	0.00843298	0.006449	ITGA3/FYN/VPS35/FCGR2B/CTTN/MTMR2/PICK1/ABHD17B/TANC1/APOE/IGF1R/HOMER1/ZNF804A/INSR	14
470	SC.ALSvsCtrl	SC	ALSvsCtrl	GO:1903204	negative regulation of oxidative stress-induced neuron death	14/5810	20/17913	0.000639472	0.00843298	0.006449	REST/FBXO7/HIF1A/NCOA7/PARK7/NR4A3/IL10/MEAK7/NONO/SLC7A11/OXR1/CTNNB1/ATG7/RACK1	14
471	SC.ALSvsCtrl	SC	ALSvsCtrl	GO:1905523	positive regulation of macrophage migration	14/5810	20/17913	0.000639472	0.00843298	0.006449	KARS/TREM2/MAPK3/MDK/TRPV4/MAPK14/P2RX4/MSTN/MMP14/P2RY12/C3AR1/AKIRIN1/CMKLR1/C5AR1	14
472	SC.ALSvsCtrl	SC	ALSvsCtrl	GO:0045732	positive regulation of protein catabolic process	84/5810	192/17913	0.000639622	0.00843298	0.006449	GCLC/OSBPL7/MYLIP/NUB1/PIAS1/HERPUD1/USP13/SIRT2/VPS35/CHFR/RAB7A/PSEN1/LRP2/GSK3B/MMP24-AS1-EDEM2/EDEM2/EZR/TREM2/RHBDD3/SMAD7/FMR1/OAZ1/SGTA/FZR1/GSK3A/CTSC/CD81/USP5/BAG2/WNT5A/SUMO1/TRIM67/TRIM32/CLU/LRP1/LDLR/APOE/RGN/RNF128/EDEM1/APC/DNAJB2/IL33/SORL1/EGF/PRICKLE1/TMTC3/NKD1/COP1/NKD2/MSN/ADRA2A/GJA1/DAB2/LPCAT1/CUL4B/KCNE2/DISC1/TIPARP/DACT1/PACSIN3/RILP/DDB1/ADAM9/UBE2V2/PTK2/PTEN/TRIB1/N…	84
473	SC.ALSvsCtrl	SC	ALSvsCtrl	GO:1901657	glycosyl compound metabolic process	61/5810	132/17913	0.000641053	0.00843398	0.00644976	FUCA2/ENPP4/UPP2/DERA/MRI1/AKR7A2/GNAI3/RHOA/DLG1/MAGI3/AKR1B1/UPRT/MTAP/APOBEC3H/ERH/GMPR2/PRPS2/CDADC1/NME4/RAB23/AKR1A1/RHOQ/MOCS3/MTRR/MOCS1/PPAT/UCK1/MPP1/RAN/PEMT/NT5E/EFL1/PRPSAP2/UCK2/GUK1/ENOPH1/CASK/PRPS1/AK3/DLG2/AKR1C2/AKR1C1/DCK/CMPK1/AK4/GMPS/MOCS2/NME6/MACROD2/IMPDH2/FUCA1/LRRK2/AKR1C3/ENTPD4/CARD11/APRT/NT5M/APOBEC3F/ADA2/APOBEC3C/APOBEC3G	61
474	SC.ALSvsCtrl	SC	ALSvsCtrl	GO:0009612	response to mechanical stimulus	87/5810	200/17913	0.000646086	0.00848226	0.00648668	GCLC/ETV1/FYN/CLCN6/FAS/TNC/CYBA/CASP8/TNFRSF1A/RHOA/HDAC4/PTGS2/SLC1A3/ANGPT2/MAP3K1/WHRN/NFKBIA/ABHD12/CD40/TLR8/MAPK3/RETN/TGFB1/MAG/HPN/MTPN/CXCL12/NRXN2/MDK/TRPV4/LTBR/MAPK14/GADD45A/LRP11/CXCR4/KCNJ2/TNFSF14/FOSB/KCNA5/HABP4/PPARG/CHI3L1/POSTN/MBD2/ETS1/AGT/SERPINE2/TLR4/MMP7/CASP1/BCL10/ANKRD1/CHEK1/GJA1/BMP6/XPC/PIEZO2/MMP14/KIT/ANKRD23/TGFBR2/ITGA2/TLR3/FADD/CXCL10/CRADD/P2RY1/MAP3K2/SLC…	87
475	SC.ALSvsCtrl	SC	ALSvsCtrl	GO:0042147	retrograde transport, endosome to Golgi	37/5810	72/17913	0.000649354	0.00850722	0.00650577	SPAG9/TBC1D23/EVI5/VPS35/RNF126/RAB7A/ERC1/SNX5/ARFRP1/TMEM87A/TBC1D17/SNX8/RIC1/RGP1/VPS29/RAB29/ARL1/VPS26A/SNX6/RBSN/TBC1D14/STX6/GCC2/VPS26B/VTI1A/RHOBTB3/TBC1D10B/TBC1D10C/UBE2O/PHETA2/BET1L/DENND5A/ANKFY1/LRRK2/DCTN1/SNX2/RAB7B	37
476	SC.ALSvsCtrl	SC	ALSvsCtrl	GO:0032655	regulation of interleukin-12 production	29/5810	53/17913	0.000655664	0.00857184	0.00655519	ISL1/MAST2/IRAK3/CD40/TLR8/ACP5/RIPK2/C1QBP/MDK/MAPK14/CCR7/IRF5/IDO1/IL10/TLR4/TLR2/ARRB2/HSPD1/TLR3/CMKLR1/TIGIT/PLCB1/LILRA5/CD47/LTB/HMGB1/LILRB1/LGALS9/IRF8	29
477	SC.ALSvsCtrl	SC	ALSvsCtrl	GO:0071260	cellular response to mechanical stimulus	39/5810	77/17913	0.000681147	0.00886774	0.00678147	GCLC/FAS/CYBA/CASP8/TNFRSF1A/HDAC4/PTGS2/MAP3K1/CD40/TLR8/MAPK3/TGFB1/MAG/MTPN/LTBR/GADD45A/KCNJ2/TNFSF14/HABP4/AGT/TLR4/MMP7/CASP1/BCL10/ANKRD1/CHEK1/GJA1/BMP6/ITGA2/TLR3/FADD/CRADD/MAP3K2/TLR5/TLR7/AQP1/TMEM150C/CASP5/MYD88	39
478	SC.ALSvsCtrl	SC	ALSvsCtrl	GO:0097061	dendritic spine organization	39/5810	77/17913	0.000681147	0.00886774	0.00678147	ARHGAP33/ITGA3/FYN/NGEF/VPS35/FCGR2B/CTTN/MTMR2/LZTS3/HDAC6/PICK1/LGMN/WASL/ABHD17B/TANC1/EPHA4/APOE/EPHB2/CAPRIN1/DOCK10/ACTR2/ZNF365/IGF1R/HOMER1/WNT7A/TIAM1/PDLIM5/CHRNA7/CTNND2/ZNF804A/INSR/PTEN/LRRK2/SIPA1L1/DNM3/ARC/SHANK3/SRCIN1/NLGN3	39
479	SC.ALSvsCtrl	SC	ALSvsCtrl	GO:0032945	negative regulation of mononuclear cell proliferation	34/5810	65/17913	0.000701833	0.00908006	0.00694384	BTK/TYROBP/FCGR2B/DLG1/ITCH/TGFB1/PTPN6/CD274/BTN2A2/TWSG1/IDO1/IL2RA/HAVCR2/GPNMB/IL10/LRRC32/XCL1/TNFRSF21/ATM/VSIG4/ZBTB7B/MNDA/SHH/CD300A/INPP5D/CEBPB/SOX11/PELI1/SPN/PDCD1LG2/LST1/LILRB2/LILRB1/LGALS9	34
480	SC.ALSvsCtrl	SC	ALSvsCtrl	GO:0050672	negative regulation of lymphocyte proliferation	34/5810	65/17913	0.000701833	0.00908006	0.00694384	BTK/TYROBP/FCGR2B/DLG1/ITCH/TGFB1/PTPN6/CD274/BTN2A2/TWSG1/IDO1/IL2RA/HAVCR2/GPNMB/IL10/LRRC32/XCL1/TNFRSF21/ATM/VSIG4/ZBTB7B/MNDA/SHH/CD300A/INPP5D/CEBPB/SOX11/PELI1/SPN/PDCD1LG2/LST1/LILRB2/LILRB1/LGALS9	34
481	SC.ALSvsCtrl	SC	ALSvsCtrl	GO:0098739	import across plasma membrane	34/5810	65/17913	0.000701833	0.00908006	0.00694384	HFE/FYN/ATP2B4/ABCC9/SLC46A1/SLC1A3/PSEN1/LRP2/HCN2/SLC1A5/KCNJ5/KCNJ8/RAMP3/KCNJ2/ATP1B2/AGT/ISCU/SLC31A1/FXYD2/TRPM2/SLC2A5/ATP1B1/ARL6IP5/SLC7A11/CACNA2D1/KCNE2/KCNJ3/TRPV6/SLC3A2/ARL6IP1/KCNJ10/SLC36A4/SLC8A1/TRPV5	34
482	SC.ALSvsCtrl	SC	ALSvsCtrl	GO:0006970	response to osmotic stress	41/5810	82/17913	0.000704397	0.00909432	0.00695475	SLC12A2/PTGS2/MAP2K7/ABCB1/AKR1B1/BAX/CAPN3/TSPO/NFAT5/AQP9/TRPV4/EFHD1/ATF2/PAPPA2/ERRFI1/ARHGEF2/KMO/SLC25A23/MAP7/DYSF/CAB39/ANXA7/SORD/PDPK1/TP53/HNMT/KCNMA1/MAPK13/CLDN1/ITGA2/TLR3/BDKRB2/LETM1/LRRC8D/SLC2A4/XRCC6/STK39/CYTB/RCSD1/DDX3X/AQP1	41
483	SC.ALSvsCtrl	SC	ALSvsCtrl	GO:0042157	lipoprotein metabolic process	53/5810	112/17913	0.000710221	0.00915053	0.00699773	DPM1/HHATL/ZDHHC6/ATG5/ZDHHC8/PPM1A/ABHD12/PIGU/LIPG/ZDHHC15/ZDHHC2/ABHD17B/PIGL/SELENOK/RAB3GAP1/CTSD/RAB3GAP2/LRP1/PIGT/APOL2/ABHD17A/LDLR/APOE/APOC1/PPT1/PEMT/PIGC/ABHD17C/ITGAV/ABHD13/PIGM/UGCG/PGAP2/ATM/ZDHHC7/WIPI2/PIGX/ABCA1/PIGO/PIGG/ZDHHC14/APOLD1/ZDHHC20/MAP6D1/NOTUM/ZDHHC9/ATG7/GPAA1/SVIP/LCAT/APOL6/ITGB3/NMT1	53
484	SC.ALSvsCtrl	SC	ALSvsCtrl	GO:0010950	positive regulation of endopeptidase activity	72/5810	161/17913	0.000717336	0.0092231	0.00705323	FYN/FAS/CASP8/NGFR/RHOA/REST/BAX/MUL1/NLRC4/SIRT1/JAK2/BCL2L13/PPM1F/LGMN/PYCARD/CTSH/RIPK2/P2RX1/IFT57/HTRA2/HSPE1/EPHA4/F3/CTSD/APAF1/TNFSF10/HIP1/HIP1R/PRR7/PPARG/CASP9/AKIRIN2/CIDEB/ANP32B/RIPK1/CASP1/PMAIP1/NLRP12/BCL10/HSPD1/ARL6IP5/SNCA/TTBK1/ST18/RPS3/BCL2L11/NLRP3/IFI16/DLC1/NKX3-1/FADD/USP50/SOX7/BOK/F2R/TNFSF15/RPS27L/DAPK1/NEK5/MAP3K5/MBP/ASPH/CR1/RACK1/FIS1/DDX3X/PDCD6/LYN/PDCD2/HMGB…	72
485	SC.ALSvsCtrl	SC	ALSvsCtrl	GO:0043648	dicarboxylic acid metabolic process	43/5810	87/17913	0.000719889	0.00923468	0.00706209	GCLC/GCLM/ADSS/ME1/MTHFD2/SLC46A1/SLC1A3/HAL/DLD/GGT1/MTHFD1/QPRT/PHYH/ASPA/AADAT/ALDH5A1/NIT2/GLS/KYNU/KMO/DLST/MTHFD1L/PCK1/MTRR/ASS1/ACLY/ALDH1L2/GRHPR/IDH1/AMDHD1/GLUD2/GLUD1/SLC7A11/ME3/ACMSD/FTCD/NAGS/HAAO/SUCLG2/SHMT1/ACOT4/SHMT2/TAT	43
486	SC.ALSvsCtrl	SC	ALSvsCtrl	GO:0030865	cortical cytoskeleton organization	21/5810	35/17913	0.000721204	0.00923468	0.00706209	EHD2/ROCK1/WDR1/DLG1/EPB41L3/EPB41L1/EZR/TRPV4/ECT2/PLEK/RHOQ/PLS1/NCKAP1L/LLGL1/VPS4A/TLN1/RAB13/FMNL2/EPB41/ARF6/FMNL1	21
487	SC.ALSvsCtrl	SC	ALSvsCtrl	GO:0042398	cellular modified amino acid biosynthetic process	25/5810	44/17913	0.00072563	0.0092353	0.00706256	GCLC/GGCT/GCLM/HAGH/PLOD1/MGST2/GGT5/GGT1/MTHFD1/PARK7/ACADM/MTHFD1L/BBOX1/GAMT/GGT7/ALDH9A1/CHAC2/SLC7A11/PLOD2/PTDSS1/CARNS1/PTDSS2/SHMT1/PLSCR1/TMLHE	25
488	SC.ALSvsCtrl	SC	ALSvsCtrl	GO:0071622	regulation of granulocyte chemotaxis	25/5810	44/17913	0.00072563	0.0092353	0.00706256	CD74/DAPK2/KARS/MAPK3/C1QBP/MDK/TRPV4/MAPK14/NCKAP1L/CCR7/RAC2/MOSPD2/MPP1/DYSF/MSTN/XCL1/JAM3/C3AR1/AKIRIN1/CMKLR1/CXCR2/CAMK1D/C5AR1/CXCL8/S100A7	25
489	SC.ALSvsCtrl	SC	ALSvsCtrl	GO:0044272	sulfur compound biosynthetic process	83/5810	190/17913	0.000725705	0.0092353	0.00706256	GCLC/GGCT/MGST1/GCLM/MRI1/MAT2B/VCAN/HAGH/ST3GAL6/ELOVL1/PDK3/NDST1/ACAT1/GSTP1/MGST2/B4GALT1/DLD/SCD/TECR/MTAP/GGT5/GGT1/SLC25A1/MTHFD1/MLYCD/XYLT1/UGDH/ST3GAL4/DSE/UST/CSPG5/B4GALT2/AKR1A1/B4GALT4/CHST3/MTRR/SLC35D2/GGT7/ACSS2/PPT1/ACLY/BHMT2/GSTM3/CHST12/PAPSS1/CSAD/ESD/CHAC2/ENOPH1/SNCA/CHST7/CSGALNACT1/GSTO1/DLAT/SLC7A11/CHST9/ANGPT1/SLC35B2/B4GALT5/HPGDS/ELOVL7/PDP1/HACD1/GSTM4/MAT2A/CHST14…	83
490	SC.ALSvsCtrl	SC	ALSvsCtrl	GO:0050702	interleukin-1 beta secretion	28/5810	51/17913	0.000752199	0.00955293	0.00730546	SERPINB1/NLRC4/TLR8/PYCARD/RIPK2/GSDMD/PANX1/WNT5A/CCR7/TLR4/CASP1/CARD16/NLRP12/HK1/NLRP3/FZD5/ZC3H12A/F2RL1/ABCA1/USP50/TLR6/LPL/TMEM106A/LILRA5/CPTP/CARD8/LGALS9/LILRA2	28
491	SC.ALSvsCtrl	SC	ALSvsCtrl	GO:0051170	import into nucleus	58/5810	125/17913	0.000758833	0.00961755	0.00735488	RANBP2/GEMIN8/TNPO3/DDX20/PTGS2/PSEN1/TNPO1/MAVS/SNRPD3/MAPK1/NFKBIA/KPNA3/TGFB1/KPNB1/ZPR1/MAPK14/BACH2/RAB23/ECT2/IPO13/TARDBP/RPL23/RAN/MDFIC/AGT/APPL2/PPP3CA/PRICKLE1/SNRPF/TP53/SNRPG/HIKESHI/GEMIN6/ANGPT1/APPL1/ZC3H12A/PRKCD/SHH/SYK/SNRPD1/SNUPN/PKIA/HDAC3/JUP/HCLS1/PRKAG1/PTTG1IP/KPNA4/LRRK2/FLNA/EFCAB7/RANBP17/SMN2/SMN1/NUP62/PHB2/TXNIP/SNRPE	58
492	SC.ALSvsCtrl	SC	ALSvsCtrl	GO:0002756	MyD88-independent toll-like receptor signaling pathway	20/5810	33/17913	0.00080441	0.0101745	0.00778078	SARM1/CASP8/UBE2D1/RAB11FIP2/UBE2D3/BIRC2/TRAF3/TANK/TLR4/RIPK1/RPS27A/LY96/TLR3/FADD/CD14/PRKCE/TLR6/CD300LF/CHUK/IKBKG	20
493	SC.ALSvsCtrl	SC	ALSvsCtrl	GO:0050854	regulation of antigen receptor-mediated signaling pathway	33/5810	63/17913	0.000809774	0.0102215	0.00781677	CD22/CBFB/FCGR2B/CEACAM1/PTPRC/EZR/CACNA1F/KCNN4/LPXN/CD81/PTPN6/DUSP22/RAB29/ELF1/BTN2A2/CCR7/LGALS3/PTPN22/CMTM3/BCL10/PTPRJ/RPS3/PLCL2/RUNX1/CD300A/MALT1/GCSAM/CD19/LILRB4/NFAM1/LYN/GCSAML/GBP1	33
494	SC.ALSvsCtrl	SC	ALSvsCtrl	GO:0032271	regulation of protein polymerization	79/5810	180/17913	0.00081289	0.0102401	0.00783097	BAIAP2L1/SCIN/WAS/CAPG/NCKAP1/RHOA/PFN2/NCK2/DLG1/CARMIL1/CTTN/ICAM1/ABL1/PICK1/NIN/HCK/MAPRE1/CORO1A/PYCARD/TUBB4A/MTPN/WASL/SLAIN2/ARPC3/WASF1/ACTR3/STMN1/CAMSAP2/NCKAP1L/EML2/CCR7/TMOD2/CAMSAP1/CLIP1/HIP1R/ACTR3B/SPIRE1/BIN1/TMOD1/FCHSD2/NUMA1/ACTR2/TMOD3/AP1AR/PRUNE1/HAX1/SNCA/IQGAP2/RASA1/TTBK1/ARHGAP18/SLC39A12/PAK1/RPS3/CDC42EP2/TWF1/FER/NCK1/NPHS1/ARPC2/SPTA1/PRKCD/ARF6/MECP2/PRKCE/TPPP/C…	79
495	SC.ALSvsCtrl	SC	ALSvsCtrl	GO:0010863	positive regulation of phospholipase C activity	24/5810	42/17913	0.000825534	0.0103784	0.00793671	SELE/GNA15/LPAR2/FGFR1/ESR1/FLT1/PDGFRB/PLCG1/AGT/GPR55/PLCB2/NTRK3/NTRK2/EDNRA/KIT/P2RY12/PTAFR/P2RY6/RASGRP4/HRAS/C5AR1/LPAR1/ANG/FGF2	24
496	SC.ALSvsCtrl	SC	ALSvsCtrl	GO:0046634	regulation of alpha-beta T cell activation	44/5810	90/17913	0.000840746	0.0105483	0.00806667	HFE/RUNX3/PRKCQ/RHOA/PRKCZ/CBFB/ITCH/PTPRC/IL12RB1/SMAD7/RIPK2/RASAL3/EBI3/CD81/CD86/LOXL3/CD274/HSPH1/CD80/MAPK8IP1/CCR2/SASH3/NCKAP1L/TWSG1/ANXA1/XCL1/IL18/SH3RF1/RUNX1/ZBTB7B/NLRP3/TGFBR2/ZC3H12A/SHH/SYK/CD300A/IL12A/MALT1/CD3E/HLA-E/HMGB1/LILRB1/LGALS9/ZNF683	44
497	SC.ALSvsCtrl	SC	ALSvsCtrl	GO:0050810	regulation of steroid biosynthetic process	46/5810	95/17913	0.000843112	0.0105567	0.00807309	NFYA/CYP51A1/SNAI2/DKK3/DDX20/IDI1/FDFT1/REST/SIRT1/SCD/TSPO/SQLE/ASAH1/ERLIN1/KPNB1/SC5D/MVK/HMGCS1/HMGCR/SCAP/CLCN2/PROX1/GPAM/EGR1/NFYB/INSIG2/APOE/RAN/ERLIN2/TM7SF2/GGPS1/BMP6/ABCG1/LSS/FDPS/IGFBP7/STARD4/MVD/FASN/ELOVL6/DHCR7/SP1/INSIG1/AKR1C3/SREBF2/ACACA	46
498	SC.ALSvsCtrl	SC	ALSvsCtrl	GO:0043270	positive regulation of ion transport	111/5810	266/17913	0.000846287	0.0105752	0.00808722	CFTR/CD4/CNTN1/FHL1/KCNQ1/SPHK2/DRD4/PLA2G10/ATP2B1/SRI/DLG1/ACTN2/DNM2/PSEN1/P2RX5/ABCB1/BAX/TESC/CAPN3/TREM2/ABL1/TSPO/CXCL12/P2RX1/CCL2/PDGFRB/RAB3GAP1/SUMO1/PARK7/KMO/VAMP8/CCR2/RAMP3/KCNJ2/PLCG1/EDN3/ATP8A1/FFAR1/HSPA2/F2RL3/ATP1B2/APOE/ACTN4/RGN/LGALS3/EPHB2/APLNR/P2RX4/AGT/COX17/ALG10B/PDPK1/ARRB2/ATP1B1/XCL1/SNCA/KCNMB1/NIPSNAP2/CASK/GSTO1/JPH2/ADRA2A/ANK3/HOMER1/CNKSR3/CACNA2D1/SLC6A1/RN…	111
499	SC.ALSvsCtrl	SC	ALSvsCtrl	GO:2001238	positive regulation of extrinsic apoptotic signaling pathway	27/5810	49/17913	0.000862659	0.0107556	0.00822517	TNFRSF12A/BID/PTPRC/STK4/SRPX/PYCARD/LTBR/HTRA2/TNFSF10/INHBA/RBCK1/AGT/ITM2C/SKIL/RIPK1/PPP2R1B/BMPR1B/PMAIP1/BCL10/PEA15/PDIA3/FADD/PTEN/MAL/PAK2/FAF1/TNFSF12	27
500	SC.ALSvsCtrl	SC	ALSvsCtrl	GO:0007568	aging	130/5810	318/17913	0.000864179	0.0107556	0.00822517	GCLC/GCLM/SLC12A2/ATP2B1/VASH1/PTGS2/PSEN1/ZMPSTE24/RAD54L/NOX4/GNAO1/ICAM1/DLD/SIRT1/ABL1/MAPK1/TSPO/APEX1/TIMP1/MAPK3/RETN/FZR1/TGFB1/CDK6/NAMPT/NUDT1/SERPINE1/BMPR1A/ZMIZ1/ALDH3A1/CTSC/FOXM1/FBXO5/MAPK14/SOD2/HMGCR/PDGFRB/SCAP/NEK4/TFCP2L1/HTRA2/IGFBP5/ID2/KYNU/MSH6/PRDM2/KMO/CNR1/FOXO3/RPN2/ECRG4/NEK6/TGFB3/DNMT3A/SERP1/APAF1/TBX2/LRP1/PCK1/BECN1/CANX/CDKN1C/JUND/ASS1/RGN/SERPINF1/CASP9/KRAS/…	130
501	SC.ALSvsCtrl	SC	ALSvsCtrl	GO:0061515	myeloid cell development	35/5810	68/17913	0.000866041	0.0107572	0.00822643	SLC4A1/TYROBP/LTF/ADGRF5/PABPC4/GATA1/SOX6/SH2B3/PTPN6/RHAG/PTBP3/NCKAP1L/FAM210B/NOTCH2/ABI1/TLR2/TMOD3/APP/MEIS1/PIP4K2A/FLI1/LRRK1/KIT/ZNF385A/TRIM58/FBN1/EPB42/NRROS/ZBTB7A/ANXA2/EVI2B/SIGLEC15/L3MBTL3/ZFPM1/LILRB1	35
502	SC.ALSvsCtrl	SC	ALSvsCtrl	GO:0032479	regulation of type I interferon production	57/5810	123/17913	0.000870936	0.0107965	0.00825645	POLR3E/ITCH/MAVS/POLR2E/POLR2F/RNF125/TLR8/PYCARD/RIPK2/CACTIN/PTPRS/TAX1BP1/DHX58/DTX4/TRIM38/POLR3G/IFIH1/TRIM32/TRIM25/POLR3GL/NMI/ZBP1/LRRFIP1/IRF5/TRAF3/TRIM21/PTPN22/HAVCR2/IL10/TLR4/TLR2/HSPD1/POLR3A/UBE2L6/REL/IFI16/TLR3/CGAS/SYK/STAT6/CTNNB1/RNF26/RNF135/UBA7/NPLOC4/POLR3C/XRCC6/TLR7/PCBP2/PLCG2/CHUK/DDX3X/LILRA4/CRCP/LILRB1/HERC5/MYD88	57
503	SC.ALSvsCtrl	SC	ALSvsCtrl	GO:0042113	B cell activation	92/5810	215/17913	0.0008803	0.0108909	0.00832863	CD38/SKAP2/BTK/TYROBP/CD22/CD74/POU2F2/CASP8/KLF6/HDAC4/FCGR2B/UNG/ITM2A/MEF2C/PTPRC/LAT2/BAX/BLNK/ABL1/MFNG/CD40/NFATC2/CHRNA4/ATP11C/TNFSF13B/NBN/IL7/LYL1/TGFB1/AHR/HDAC5/NSD2/CD81/PTPN6/ITGA4/ID2/MSH6/FLT3/SHLD2/INHBA/NCKAP1L/ZBTB1/DNAJB9/BST2/SWAP70/VAV3/NOTCH2/DOCK10/IL6/IL10/TLR4/TP53/HSPD1/TNFRSF21/DOCK11/PTPRJ/ATM/ADAM17/DCLRE1C/ZFP36L2/HHEX/BANK1/CMTM7/CEBPG/PLCL2/SAMSN1/BATF/MMP14/KIT/S…	92
504	SC.ALSvsCtrl	SC	ALSvsCtrl	GO:0009636	response to toxic substance	195/5810	499/17913	0.000890182	0.0109857	0.00840114	ARHGAP33/MGST1/FYN/RANBP2/HGF/CPS1/TNC/KIF1B/EIF2AK2/WAPL/CASP8/SPI1/FGFR2/RHOA/MAOB/DRD4/PDE8A/PTGS2/DNM2/SESN1/CPOX/AACS/GSTP1/MGST2/BAX/GNAO1/ICAM1/RGS17/SLC7A8/HDAC6/PTGS1/SIRT1/ABL1/MAPK1/HMOX1/APEX1/CHRNA4/MAP1LC3A/STK24/MAPK3/GSR/PPP2CB/AHR/PLEKHA1/PPIF/AREG/BIRC2/CBL/CHKA/SRSF9/SOD2/NNT/HMGCR/PDGFRB/ECT2/EIF4G1/HTRA2/TPO/GPX7/PARK7/AKR1A1/PRDX6/MARC2/CHRNB4/CNR1/FOXO3/ABCG2/TRPM6/NR4A3/DN…	195
505	SC.ALSvsCtrl	SC	ALSvsCtrl	GO:0016601	Rac protein signal transduction	19/5810	31/17913	0.00089326	0.0109857	0.00840114	FARP2/NISCH/RASGRF1/NCKAP1/DNM2/CADM4/WASF1/KRAS/DBNL/DYNLT1/ELMO1/TIAM1/AUTS2/ARF6/RHOG/AIF1/BRK1/CYFIP1/RHOU	19
506	SC.ALSvsCtrl	SC	ALSvsCtrl	GO:0030866	cortical actin cytoskeleton organization	19/5810	31/17913	0.00089326	0.0109857	0.00840114	EHD2/ROCK1/DLG1/EPB41L3/EPB41L1/EZR/ECT2/PLEK/RHOQ/PLS1/NCKAP1L/LLGL1/VPS4A/TLN1/RAB13/FMNL2/EPB41/ARF6/FMNL1	19
507	SC.ALSvsCtrl	SC	ALSvsCtrl	GO:0007033	vacuole organization	60/5810	131/17913	0.000932291	0.0114431	0.00875094	GRN/HEXB/ATG5/VMP1/VPS35/RAB7A/TP53INP2/PSEN1/ATG16L1/SH3GLB1/MTMR3/MAP1LC3A/SRPX/CORO1A/HPS1/RAB34/AMBRA1/GNPTAB/RAB23/FIG4/TFEB/MAN2A1/ARSB/RAB3GAP1/MFN2/RAB3GAP2/ATG101/BECN1/TMEM175/PPT1/TBC1D14/PIK3C2B/TMEM165/MYO7A/RAB1A/SCARB2/RAB20/WDR45B/LYST/LAMTOR1/FEZ1/PIP4K2A/WIPI2/ABCA1/TPP1/GAA/SYNPO2/RAB1B/ATG13/NUPR1/SMCR8/RAB39A/PACS2/ANXA2/CLN3/LRRK2/SMURF1/ATG9A/SEC22B/PIP4K2B	60
508	SC.ALSvsCtrl	SC	ALSvsCtrl	GO:0030032	lamellipodium assembly	32/5810	61/17913	0.000934463	0.0114472	0.00875406	WAS/VCL/NCKAP1/HDAC4/NCK2/CARMIL1/DNM2/ABLIM1/ARHGEF7/GOLPH3/CCDC88A/RAC2/ARHGEF6/VAV3/MSTN/FER/PTPRO/KIT/NCK1/AUTS2/ARPC2/ATP7A/P2RY12/S1PR1/SRGAP2/AKIRIN1/SH2B1/PARVB/PLXNB3/TWF2/BRK1/CYFIP1	32
509	SC.ALSvsCtrl	SC	ALSvsCtrl	GO:0061028	establishment of endothelial barrier	23/5810	40/17913	0.000937947	0.0114523	0.00875798	TNFRSF1A/ROCK1/RAPGEF3/ICAM1/EZR/PPP1R16B/PTPRS/PROC/RAP1A/RAP2C/RAP1B/AFDN/MSN/MARVELD2/WNT7A/F11R/CLDN1/F2RL1/CTNNB1/FASN/CDH5/CLDN5/S1PR3	23
510	SC.ALSvsCtrl	SC	ALSvsCtrl	GO:0031099	regeneration	84/5810	194/17913	0.000939093	0.0114523	0.00875798	HFE/ISL1/HGF/GRN/RTN4R/TNC/PTPRU/PKM/TGFBR3/PTPN3/CSNK2A2/MAP4K4/GSTP1/ANGPT2/CAPN3/JAK2/HMOX1/TSPO/PRMT5/STK24/CPQ/TGFB1/PTPRS/MAG/MTPN/CXCL12/MDK/CD81/EPHA4/BCL9/PRRX1/RAP1A/NR4A3/FLT3/LRP1/PPAT/RGN/NINJ1/PPARG/MATN2/POSTN/PTGFRN/CDK4/DYSF/LCP1/IL10/YAP1/PNPT1/MSTN/PPP3CA/MAPK8IP3/NTRK3/PTPRF/CERS2/DUSP10/ADAM15/GJA1/WNT7A/FZD7/PFKFB1/CLDN1/TGFBR2/JAM3/NNMT/AXL/KLK6/CDK1/BCL2/NINJ2/PTEN/LAMB2/C…	84
511	SC.ALSvsCtrl	SC	ALSvsCtrl	GO:0032612	interleukin-1 production	51/5810	108/17913	0.000940403	0.0114523	0.00875798	TYROBP/ISL1/SERPINB1/CEACAM1/GSTP1/NLRC4/TREM2/JAK2/TLR8/ACP5/PYCARD/RIPK2/GSDMD/CD33/HSPB1/PANX1/WNT5A/ERRFI1/EGR1/CCR7/ANXA1/HAVCR2/IL10/TLR4/CASP1/CARD16/ARRB2/APP/NLRP12/MR1/HK1/NLRP3/FZD5/IFI16/ZC3H12A/F2RL1/ABCA1/USP50/TLR6/LPL/F2R/TMEM106A/LILRA5/SUCNR1/S1PR3/CPTP/HMGB1/CARD8/LGALS9/LILRA2/AZU1	51
512	SC.ALSvsCtrl	SC	ALSvsCtrl	GO:0009123	nucleoside monophosphate metabolic process	141/5810	349/17913	0.000955957	0.011619	0.00888544	NDUFAB1/SLC25A13/SLC4A1/UPP2/NADK/COX15/BID/RANBP2/ADSS/SPHK2/NDUFB4/PFKP/PKM/RHOA/HDAC4/ENO1/VPS9D1/DLG1/TIGAR/PGM1/MAGI3/AK6/DLD/MYH7/NUP50/UPRT/TREM2/TSPO/HIF1A/GMPR2/PRPS2/NUP93/TGFB1/PRKAG2/GCK/LHPP/PPIF/GALK1/MYH3/PFKFB4/NDUFS7/PARK7/NUP43/PFKFB2/ATP5F1E/SLC25A23/NUP214/UQCR11/PPAT/NDUFA5/DUT/NDUFA10/UCK1/MPP1/LDHA/RFK/NT5E/ISCU/OLA1/TP53/FOXK2/PFKL/ATP1B1/UCK2/ARNT/GUK1/PARP1/SNCA/NIPSNAP2…	141
513	SC.ALSvsCtrl	SC	ALSvsCtrl	GO:0010507	negative regulation of autophagy	41/5810	83/17913	0.000960093	0.0116465	0.0089065	HGF/TAB2/CTSA/KDM4A/SIRT2/TIGAR/TREM2/HMOX1/TSPO/BMF/RASIP1/NAMPT/EIF4G2/IL10RA/EIF4G1/HTRA2/QSOX1/PIK3CA/BECN1/TBC1D14/LARS/PTPN22/USP30/IL10/NPC1/TP53/FOXK2/MCL1/SNCA/TLK2/FEZ1/TAB3/PTK2/BCL2/NUPR1/SMCR8/NRBP2/LRRK2/ATG7/CPTP/SEC22B	41
514	SC.ALSvsCtrl	SC	ALSvsCtrl	GO:0007005	mitochondrion organization	183/5810	466/17913	0.000964374	0.011653	0.00891147	GCLC/STPG1/NDUFAB1/SLC25A5/GGCT/PLAUR/BID/HGF/GCLM/RRM2B/HEBP2/FNIP2/CASP8/EYA2/NDUFB4/MTFR1/MEF2A/VPS35/CSNK2A2/MARK2/LMAN1/TIGAR/GSK3B/CTTN/DDHD2/BAX/PPP1R13B/MUL1/HDAC6/TREM2/SH3GLB1/POLRMT/TOMM22/FBXO7/TSPO/GZMB/DDHD1/TIMM9/HIF1A/E2F1/MAP1LC3A/PYCARD/GABPB1/BMF/GDAP1/PPP2CB/TIMM50/DMAC2/MYH14/GSK3A/CHCHD3/PITRM1/TFAM/PPIF/VAT1/UBE2D3/FOXRED1/AMBRA1/SOD2/MAN2A1/GOLPH3/EIF4G1/NDUFS7/HTRA2/ATF2/…	183
515	SC.ALSvsCtrl	SC	ALSvsCtrl	GO:0016049	cell growth	183/5810	466/17913	0.000964374	0.011653	0.00891147	SEMA3F/CD38/TNFRSF12A/ADIPOR2/CDKL5/SEMA3G/EXTL3/FHL1/VCL/RTN4R/BCAR1/CYBA/CTDP1/SPHK2/PRKCQ/KIF26A/RHOA/PRKCZ/MAP3K13/TSG101/ENO1/SEMA3A/JADE1/ITCH/CEACAM1/DNM2/RIMS1/EPB41L3/SEMA5B/GSK3B/ULK2/CTTN/ARHGAP4/LTBP4/MUL1/NRCAM/TGFB2/HDAC6/SIRT1/ABL1/NIN/SGK2/ADNP2/NUBP1/SYT17/RAB11A/TGFB1/PTPRS/CACNG7/MAG/HPN/GSK3A/MTPN/COBL/LHX2/TGFBR1/SH3GL2/CXCL12/PPP3CB/LGI1/RND2/EIF4G2/RASAL1/CHPT1/WASF1/HBEGF/…	183
516	SC.ALSvsCtrl	SC	ALSvsCtrl	GO:0099175	regulation of postsynapse organization	47/5810	98/17913	0.000967515	0.0116592	0.00891617	SEMA3F/ARHGAP33/CDKL5/FYN/NGEF/VPS35/FCGR2B/SSH1/LZTS3/NRCAM/PTPRS/ABHD17B/WNT5A/EPHA4/MESD/NRP2/ARHGAP22/ABHD17A/APOE/CAPRIN1/ABHD17C/ACTR2/NTRK3/SLC7A11/HOMER1/PTPRD/WNT7A/TIAM1/PDLIM5/ARF4/IL1RAPL1/ZNF804A/CDH2/PTEN/GAP43/SHISA7/FZD9/SHISA6/LRRK2/IL1RAP/SIPA1L1/DNM3/ARC/SHANK3/SRCIN1/LILRB2/NLGN3	47
517	SC.ALSvsCtrl	SC	ALSvsCtrl	GO:0002456	T cell mediated immunity	43/5810	88/17913	0.000970504	0.0116592	0.00891617	HFE/WAS/SLC11A1/PRKCZ/RAB27A/FCGR2B/PVR/DLG1/CEACAM1/STX7/PTPRC/ICAM1/IL12RB1/SMAD7/CTSH/KDELR1/PPP3CB/CTSC/CD81/DUSP22/IL1R1/CCR2/SASH3/ZBTB1/RIPK3/RFTN1/IL6/XCL1/HSPD1/IL18/NLRP3/FZD5/B2M/FADD/IL12A/MALT1/MICA/HLA-E/DENND1B/BTN3A2/HMGB1/LILRB1/BTN3A3	43
518	SC.ALSvsCtrl	SC	ALSvsCtrl	GO:0097306	cellular response to alcohol	43/5810	88/17913	0.000970504	0.0116592	0.00891617	CFTR/OSBPL7/TNC/RAD51/SPHK2/SPI1/ATP2B1/ADCY2/AACS/NFE2L1/MAP4K1/AHR/RECQL5/HMGCS1/FOXO3/DNMT3A/ADCY7/INHBA/ITPR2/GNAI1/PPARG/LANCL2/CDK4/FDX1/ADAM15/KCNMB1/AKR1C2/TP53INP1/ABCA1/CYBB/CTNNB1/PRKCE/P2RY6/PTEN/ADCY5/JUP/ADCY6/PTCH1/GNG2/AKR1C3/BLM/ACACA/DYNAP	43
519	SC.ALSvsCtrl	SC	ALSvsCtrl	GO:0034508	centromere complex assembly	29/5810	54/17913	0.000980782	0.0117599	0.00899323	CENPF/CENPL/CENPK/HJURP/MIS18BP1/KNL1/RB1/ITGB3BP/POGZ/CENPH/HIST1H4H/RBBP4/H3F3A/CENPV/TRAPPC12/CENPS/NPM1/CENPP/HIST1H4J/HIST1H4F/HIST1H4B/HIST2H4B/HIST1H4C/HIST2H4A/HIST1H4D/HIST1H4K/HIST1H4L/HIST1H4A/HIST1H4I	29
520	SC.ALSvsCtrl	SC	ALSvsCtrl	GO:0033006	regulation of mast cell activation involved in immune response	18/5810	29/17913	0.000986593	0.0117842	0.0090118	FGR/GAB2/C12orf4/SPHK2/CD84/STXBP2/HMOX1/VAMP8/RAC2/PDPK1/FER/FCER1G/CD300A/GATA2/LYN/ADGRE2/FOXF1/LGALS9	18
521	SC.ALSvsCtrl	SC	ALSvsCtrl	GO:0050718	positive regulation of interleukin-1 beta secretion	18/5810	29/17913	0.000986593	0.0117842	0.0090118	TLR8/PYCARD/RIPK2/GSDMD/PANX1/WNT5A/TLR4/CASP1/NLRP12/HK1/NLRP3/FZD5/USP50/LPL/LILRA5/CARD8/LGALS9/LILRA2	18
522	SC.ALSvsCtrl	SC	ALSvsCtrl	GO:0046474	glycerophospholipid biosynthetic process	91/5810	213/17913	0.000993573	0.0118448	0.00905816	DPM1/MTMR7/PIK3C2A/AGPAT4/PI4K2B/PIK3CB/MTMR1/PLA2G10/SLC44A1/CSNK2A2/PLD1/SYNJ2/STARD7/CPNE3/DDHD2/MTMR2/LPCAT2/SBF1/MTMR3/PNPLA3/DDHD1/PIGU/PCYT1B/VAC14/CDIPT/PIK3CG/PLEKHA8/PLEKHA1/PIGL/PTPMT1/CHKA/CHPT1/FIG4/GPAM/PIK3CA/OCRL/RAB38/PIGT/SLC44A2/PEMT/PIK3C2B/IMPA1/CEPT1/PIGC/SLC44A5/SELENOI/PIK3C2G/PCTP/PIK3R5/SLC44A3/PIGM/PGAP2/DGKZ/ATM/MTMR12/PIP4K2A/LPCAT1/PTDSS1/ABHD3/PCYT1A/CAPN2/PIGX/FABP…	91
523	SC.ALSvsCtrl	SC	ALSvsCtrl	GO:0046718	viral entry into host cell	56/5810	121/17913	0.000999586	0.0118937	0.00909556	CD4/CD74/PVR/ITCH/ITGB5/ICAM1/CD209/TYRO3/KPNA3/SLC1A5/NECTIN1/CD81/SELPLG/SNX3/TRIM38/CD86/TRIM62/VAMP8/TRIM25/CD80/CXCR4/WWP1/LDLR/TRIM21/TRIM5/ITGAV/SCARB2/NPC1/IFITM3/XPR1/DYNLT1/NCAM1/TNFRSF14/F11R/CCR5/CLDN1/PTX3/ITGA2/CTSB/AXL/CDK1/IFITM2/P4HB/HYAL3/WWP2/UVRAG/CR1/TRIM10/MOG/TRIM59/CLDN9/HS3ST5/CLEC5A/ITGB3/MRC1/LGALS9	56
524	SC.ALSvsCtrl	SC	ALSvsCtrl	GO:0051258	protein polymerization	98/5810	232/17913	0.00102566	0.0121807	0.00931498	BAIAP2L1/SCIN/RANBP9/WAS/CAPG/ARHGAP6/NCKAP1/RHOA/PFN2/NCK2/DLG1/UBE2K/CARMIL1/CTTN/ICAM1/JAK2/ABL1/PICK1/NIN/HCK/MAPRE1/CORO1A/PYCARD/TUBB4A/MTPN/COBL/WASL/UBE2S/SLAIN2/TRPV4/ARPC3/FBXO5/WASF1/ACTR3/CHMP3/STMN1/CAMSAP2/TRIM6/NCKAP1L/EML2/CCR7/TMOD2/MAP7D3/CAMSAP1/CLIP1/HIP1R/DIAPH1/ACTR3B/SPIRE1/BIN1/TMOD1/FCHSD2/NUMA1/TUBGCP4/ACTR2/TMOD3/AP1AR/DIAPH3/PRUNE1/HAX1/SNCA/IQGAP2/RASA1/TTBK1/ARHGAP18…	98
525	SC.ALSvsCtrl	SC	ALSvsCtrl	GO:0070664	negative regulation of leukocyte proliferation	36/5810	71/17913	0.00105068	0.0124541	0.00952409	BTK/TYROBP/FCGR2B/DLG1/ITCH/GSTP1/TGFB1/PTPN6/CD274/BTN2A2/TWSG1/IDO1/IL2RA/HAVCR2/GPNMB/IL10/LRRC32/XCL1/TNFRSF21/ATM/VSIG4/ZBTB7B/MNDA/SHH/CD300A/INPP5D/CEBPB/SOX11/PELI1/SPN/PDCD1LG2/LST1/LYN/LILRB2/LILRB1/LGALS9	36
526	SC.ALSvsCtrl	SC	ALSvsCtrl	GO:0006656	phosphatidylcholine biosynthetic process	22/5810	38/17913	0.001064	0.0125641	0.00960821	SLC44A1/CSNK2A2/STARD7/PCYT1B/CHKA/CHPT1/RAB38/SLC44A2/PEMT/CEPT1/SLC44A5/PCTP/SLC44A3/LPCAT1/ABHD3/PCYT1A/CAPN2/FABP5/MFSD2A/LCAT/LPIN2/PHOSPHO1	22
527	SC.ALSvsCtrl	SC	ALSvsCtrl	GO:0072583	clathrin-dependent endocytosis	22/5810	38/17913	0.001064	0.0125641	0.00960821	PIK3CB/DNM2/WASL/SH3GL2/ITGA4/DNAJC6/CANX/HIP1/FCHO1/HIP1R/SYT11/SCYL2/FCHSD2/FNBP1L/SH3GL3/GPR107/DAB2/FCHO2/AP2M1/PIP5K1C/AP2A1/DLL1	22
528	SC.ALSvsCtrl	SC	ALSvsCtrl	GO:0036336	dendritic cell migration	17/5810	27/17913	0.00108245	0.0127095	0.00971944	PIK3CG/DOCK8/C1QBP/CCR2/CXCR4/CCR7/TRPM2/NLRP12/SLAMF8/CCR5/CCR1/IL12A/ANO6/CXCR2/CXCR1/HMGB1/LGALS9	17
529	SC.ALSvsCtrl	SC	ALSvsCtrl	GO:0043304	regulation of mast cell degranulation	17/5810	27/17913	0.00108245	0.0127095	0.00971944	FGR/GAB2/C12orf4/SPHK2/CD84/STXBP2/HMOX1/VAMP8/RAC2/PDPK1/FCER1G/CD300A/GATA2/LYN/ADGRE2/FOXF1/LGALS9	17
530	SC.ALSvsCtrl	SC	ALSvsCtrl	GO:1902624	positive regulation of neutrophil migration	17/5810	27/17913	0.00108245	0.0127095	0.00971944	CD74/DAPK2/CD99L2/C1QBP/MDK/IL1R1/NCKAP1L/CCR7/RAC2/MOSPD2/DYSF/XCL1/C3AR1/CXCR2/CAMK1D/C5AR1/CXCL8	17
531	SC.ALSvsCtrl	SC	ALSvsCtrl	GO:0070213	protein auto-ADP-ribosylation	9/5810	11/17913	0.0010937	0.0127934	0.00978358	PARP12/TNKS2/PARP11/PARP6/PARP1/PARP8/TIPARP/TNKS/PARP10	9
532	SC.ALSvsCtrl	SC	ALSvsCtrl	GO:1905668	positive regulation of protein localization to endosome	9/5810	11/17913	0.0010937	0.0127934	0.00978358	EZR/ABHD17B/MGAT3/ABHD17A/ABHD17C/SORL1/EGF/MSN/DTX3L	9
533	SC.ALSvsCtrl	SC	ALSvsCtrl	GO:1902930	regulation of alcohol biosynthetic process	40/5810	81/17913	0.00110912	0.0129495	0.00990291	NFYA/CYP51A1/DKK3/IDI1/FDFT1/REST/SCD/SQLE/ERLIN1/KPNB1/SC5D/MVK/HMGCS1/HMGCR/SCAP/CLCN2/PLEK/GPAM/NFYB/APOE/RAN/SNCA/ERLIN2/TM7SF2/GGPS1/BMP6/ABCG1/LSS/FDPS/MVD/PTAFR/FASN/P2RY1/ELOVL6/P2RY6/DHCR7/SP1/HRH1/SREBF2/ACACA	40
534	SC.ALSvsCtrl	SC	ALSvsCtrl	GO:0006605	protein targeting	146/5810	364/17913	0.00111788	0.0130273	0.0099624	CROT/SEC62/RPS20/FYN/BID/AGPS/SEC61A1/TRAM1/RAB27A/CSNK2A2/UBE2D1/LMAN1/RAB7A/ZFAND6/RPL6/RPLP0/SH3GLB1/MICALL1/TOMM22/FBXO7/TSPO/AP4S1/TIMM9/LONP2/MLYCD/GDAP1/RPS19/RPL18A/GSK3A/PHYH/PITRM1/PEX12/UBE2D3/RPS13/GNPTAB/ERBIN/SSR3/HTRA2/SCP2/ICMT/RPL22/MFN2/HMGCL/RPS25/ITGB1BP1/ACOT2/CLU/PEX16/MTERF4/RPL5/GIPC1/SSR1/RPL23/PEX1/RAC2/RPS4Y1/RPL27/TIMM10B/SEC61G/VPS4A/LARS/TIMM17A/RPS15A/OS9/GCC2/SDCBP…	146
535	SC.ALSvsCtrl	SC	ALSvsCtrl	GO:0061572	actin filament bundle organization	62/5810	137/17913	0.00112587	0.0130959	0.0100149	USH1C/WAS/CUL3/ARHGAP6/LIMA1/LIMCH1/RHOA/ROCK1/PFN2/ACTN1/RAPGEF3/CARMIL1/ITGB5/NOX4/EZR/SORBS1/ABL1/PPM1F/CORO2B/ARHGEF10/TGFBR1/PHACTR1/DPYSL3/PLEK/ALMS1/STMN1/ITGB1BP1/TGFB3/ACTN4/PPFIA1/SWAP70/SPIRE1/LCP1/GPR65/TMEFF2/PHLDB2/FAM171A1/PAK1/RHOC/FMN2/CLASP2/SHROOM1/DLC1/HSP90B1/S1PR1/CORO1B/SH3PXD2B/PPM1E/ARAP1/SHTN1/CD47/FLNA/SRC/S100A10/LPAR1/ARHGEF15/AIF1/SHANK3/MARCKS/SPIRE2/MIR138-1/PDXP	62
536	SC.ALSvsCtrl	SC	ALSvsCtrl	GO:0046128	purine ribonucleoside metabolic process	33/5810	64/17913	0.00115608	0.0134222	0.0102644	ENPP4/MRI1/GNAI3/RHOA/DLG1/MAGI3/MTAP/GMPR2/NME4/RAB23/RHOQ/MOCS3/MTRR/MOCS1/MPP1/RAN/PEMT/NT5E/EFL1/GUK1/ENOPH1/CASK/AK3/DLG2/AK4/GMPS/MOCS2/NME6/IMPDH2/LRRK2/CARD11/APRT/ADA2	33
537	SC.ALSvsCtrl	SC	ALSvsCtrl	GO:0002768	immune response-regulating cell surface receptor signaling pathway	171/5810	434/17913	0.00116799	0.0135352	0.0103508	FGR/CD38/CD4/BTK/FYN/CD22/WAS/BTN3A1/GAB2/LCP2/BCAR1/PIK3CB/TAB2/WNK1/NCKAP1/PRKCQ/CBFB/FCGR2B/PAG1/MAP2K7/CEACAM1/PSEN1/MEF2C/PTPRC/FYB1/LAT2/BAX/SPG21/CD209/PSME1/EZR/MAP3K1/ABL1/MAPK1/TAB1/RPS6KA5/PSME2/CD40/NFATC2/PSMA7/HCK/CACNA1F/MAPK3/CSK/RIPK2/KCNN4/WASL/PLEKHA1/PPP3CB/LPXN/CD81/ARPC3/PTPN6/DUSP22/ACTR3/SOS1/WIPF1/RAP1A/RAB29/NR4A3/ELF1/PIK3CA/WIPF3/NCKAP1L/PLCG1/BTN2A2/RBCK1/CCR7/PSMA1/T…	171
538	SC.ALSvsCtrl	SC	ALSvsCtrl	GO:0099068	postsynapse assembly	16/5810	25/17913	0.00117773	0.0136227	0.0104178	PTPRS/NRXN2/WNT5A/EPHB2/NTRK3/PTPRD/WNT7A/NLGN2/CDH2/PTEN/GAP43/MAGI2/IL1RAP/NTNG2/SHANK3/NLGN3	16
539	SC.ALSvsCtrl	SC	ALSvsCtrl	GO:0009116	nucleoside metabolic process	53/5810	114/17913	0.00118355	0.0136646	0.0104498	ENPP4/UPP2/DERA/MRI1/GNAI3/RHOA/DLG1/MAGI3/UPRT/MTAP/APOBEC3H/ERH/GMPR2/PRPS2/CDADC1/NME4/RAB23/RHOQ/MOCS3/MTRR/MOCS1/PPAT/UCK1/MPP1/RAN/PEMT/NT5E/EFL1/PRPSAP2/UCK2/GUK1/ENOPH1/CASK/PRPS1/AK3/DLG2/DCK/CMPK1/AK4/GMPS/MOCS2/NME6/MACROD2/IMPDH2/LRRK2/ENTPD4/CARD11/APRT/NT5M/APOBEC3F/ADA2/APOBEC3C/APOBEC3G	53
540	SC.ALSvsCtrl	SC	ALSvsCtrl	GO:1904062	regulation of cation transmembrane transport	127/5810	312/17913	0.00119247	0.0137421	0.010509	MAPK8IP2/FYN/CAPN1/FHL1/LRRC7/CYBA/KCNQ1/ATG5/RASGRF1/ATP2B4/SPHK2/CACNB1/DRD4/PTPN3/TMEM38A/SRI/DLG1/ACTN2/DNM2/MEF2C/BAX/TESC/CAPN3/TREM2/ABL1/CBARP/FMR1/CORO1A/JPH1/TGFB1/CACNG7/PIK3CG/PPIF/CCL2/PTPN6/SUMO1/PARK7/CCR2/RAMP3/KCNJ2/PLCG1/EDN3/AHNAK/OPRL1/HSPA2/F2RL3/ATP1B2/ACTN4/RGN/DIAPH1/EPHB2/APLNR/CD63/DYSF/AGT/CAB39/ISCU/BIN1/COX17/ALG10B/PDPK1/APP/ATP1B1/XCL1/SNCA/CAMK2D/SLC30A5/KCNMB1/NIP…	127
541	SC.ALSvsCtrl	SC	ALSvsCtrl	GO:0045454	cell redox homeostasis	35/5810	69/17913	0.0012146	0.0139713	0.0106843	GCLC/SLC11A1/ERP44/CYBA/DNAJC10/DLD/NCF4/APEX1/NNT/TXNDC15/QSOX1/NCF2/PRDX6/HVCN1/TMX4/RAC2/TXN/TMX1/PDIA6/TXNDC11/NCF1/NOS3/CYBB/QSOX2/TMX3/PDIA3/TXNDC2/GLRX/PDIA2/P4HB/NHLRC2/ERO1A/TMX2/GPX1/EGLN2	35
542	SC.ALSvsCtrl	SC	ALSvsCtrl	GO:1904064	positive regulation of cation transmembrane transport	63/5810	140/17913	0.00123012	0.0141237	0.0108009	KCNQ1/DRD4/SRI/ACTN2/DNM2/BAX/TESC/CAPN3/TREM2/ABL1/CCL2/SUMO1/PARK7/CCR2/RAMP3/KCNJ2/PLCG1/EDN3/HSPA2/F2RL3/ATP1B2/ACTN4/RGN/EPHB2/APLNR/AGT/COX17/ALG10B/PDPK1/ATP1B1/XCL1/SNCA/KCNMB1/NIPSNAP2/GSTO1/JPH2/ANK3/CNKSR3/CACNA2D1/RNF207/KCNE2/S100A1/CTSS/STIM1/CXCL10/CXCL11/ADRB2/KIF5B/P2RY6/GLRX/KCNE3/ANO6/CD19/F2R/LRRC55/STAC3/TRDN/FLNA/PLCG2/GJC2/NOS1AP/SHANK3/NLGN3	63
543	SC.ALSvsCtrl	SC	ALSvsCtrl	GO:1902041	regulation of extrinsic apoptotic signaling pathway via death domain receptors	30/5810	57/17913	0.00124501	0.0142684	0.0109115	HGF/FAS/CASP8/ICAM1/RFFL/HMOX1/STK4/STX4/SERPINE1/MADD/PARK7/ARHGEF2/TNFSF10/LGALS3/FAIM2/SKIL/RIPK1/BMPR1B/PMAIP1/PEA15/NOS3/TMC8/FADD/RNF34/PTEN/MAL/FAF1/GPX1/SP100/ITPRIP	30
544	SC.ALSvsCtrl	SC	ALSvsCtrl	GO:0006816	calcium ion transport	164/5810	415/17913	0.00125211	0.0143233	0.0109535	MCUB/CD4/FYN/MCUR1/CYBA/ATG5/SEC61A1/ATP2B4/SPHK2/CALCRL/CD84/CACNB1/RHOA/DRD4/ATP2B1/TMEM38A/PTGS2/SRI/PSEN1/PTPRC/P2RX5/ZMPSTE24/BAX/GNAO1/ICAM1/MCOLN1/CAPN3/ABL1/CBARP/TSPO/TRPC4AP/CHRNA4/CACNA1F/FMR1/NALCN/CORO1A/JPH1/KCNN4/TGFB1/CD33/CACNG7/PMPCB/PIK3CG/GCK/CXCL12/PKD2L1/P2RX1/CCL2/PANX1/TRPV4/PTPN6/PDGFRB/SUMO1/GRIN3B/TRPM6/BSPRY/CXCR4/RAMP3/ITPR2/PLCG1/AHNAK/OPRL1/SLC25A23/FFAR1/CCR7/HSPA2…	164
545	SC.ALSvsCtrl	SC	ALSvsCtrl	GO:0060143	positive regulation of syncytium formation by plasma membrane fusion	15/5810	23/17913	0.00126783	0.0144765	0.0110707	TYROBP/EHD2/RAPGEF3/TREM2/NFATC2/EHD1/MAPK14/TNFSF14/GDF15/CAMK1/CD53/CAPN2/DCSTAMP/ADAM9/ADGRB1	15
546	SC.ALSvsCtrl	SC	ALSvsCtrl	GO:1990138	neuron projection extension	66/5810	148/17913	0.00127446	0.0145256	0.0111082	SEMA3F/TNFRSF12A/CDKL5/SEMA3G/VCL/RTN4R/PRKCZ/MAP3K13/SEMA3A/DNM2/RIMS1/SEMA5B/GSK3B/CTTN/ARHGAP4/MUL1/NRCAM/ABL1/SYT17/RAB11A/PTPRS/CACNG7/MAG/LHX2/SH3GL2/CXCL12/PPP3CB/RASAL1/WASF1/WNT5A/ITGA4/RTN4/NRP2/CXCR4/LRP1/FLRT1/RNF6/EIF2AK4/APOE/DCLK1/POSTN/WDR36/SEMA7A/NTRK3/RNF157/PAK1/ZFYVE27/TIAM1/AUTS2/DRAXIN/DISC1/TRIM46/CTNNB1/ALCAM/LAMB2/RAPH1/SLIT3/SHTN1/TRPV2/OSTN/ITSN2/SMURF1/BMPR2/TWF2/CYFI…	66
547	SC.ALSvsCtrl	SC	ALSvsCtrl	GO:0006029	proteoglycan metabolic process	39/5810	79/17913	0.00128158	0.01458	0.0111499	EXTL3/VCAN/HEXB/NDST1/XYLT1/UGDH/DSE/UST/ARSB/CSPG5/CHST3/CHST8/CHST12/SULF1/BMPR1B/CHST7/CSGALNACT1/TCF7L2/B3GAT3/EXT2/ADAMTS12/CHST9/PXYLP1/VANGL2/CTNNB1/CHST14/CYTL1/CANT1/CHST11/HPSE/NDNF/B3GALT6/CHST13/SPOCK3/GAL3ST4/BMPR2/HEXA/HS3ST5/CHST15	39
548	SC.ALSvsCtrl	SC	ALSvsCtrl	GO:0048284	organelle fusion	45/5810	94/17913	0.00128599	0.0146035	0.0111678	GNAI3/RAB7A/BAX/MUL1/EEA1/RUBCNL/CORO1A/STX4/GDAP1/ANKRD27/CHCHD3/VAT1/RAB34/CHMP3/MFN2/VAMP4/LRMP/TMEM175/VPS4A/VAV3/ANXA1/USP30/DYSF/STX6/VAMP1/RAB20/SNCA/NKD2/MIGA2/VTI1A/OMA1/SEPTIN8/STOML2/STXBP6/CDK1/SYT9/KIF5B/RAB39A/MIGA1/ANXA2/ANKFY1/FIS1/TAPBP/SEC22B/SAMD9	45
549	SC.ALSvsCtrl	SC	ALSvsCtrl	GO:0042058	regulation of epidermal growth factor receptor signaling pathway	41/5810	84/17913	0.00129395	0.0146338	0.011191	PLAUR/PTPN3/RNF126/NCK2/TSG101/RAB7A/CEACAM1/PSEN1/SNX5/ARHGEF7/SH3GL2/AREG/CBL/HBEGF/STAM2/DOK1/SOS1/ERRFI1/EREG/HIP1/SNX6/HIP1R/AGT/EGF/APP/CNOT9/PTPRJ/ADRA2A/FER/ADAM17/NCF1/TGFA/ADORA1/BTC/SOCS4/HGS/PDE6G/ARAP1/MVB12B/NUP62/ITGA1	41
550	SC.ALSvsCtrl	SC	ALSvsCtrl	GO:0099518	vesicle cytoskeletal trafficking	24/5810	43/17913	0.00129777	0.0146338	0.011191	DTNBP1/KIF1B/PRKCZ/AP3B2/BLOC1S6/WASL/KIF1C/KIF1A/ACTN4/KIF13A/FNBP1L/RAB1A/KIF5A/AP3S2/DYNC1I1/TRIM46/FYCO1/KIF5B/RASGRP1/BLOC1S5/CLN3/BLOC1S3/BLOC1S2/MYO1C	24
551	SC.ALSvsCtrl	SC	ALSvsCtrl	GO:1990090	cellular response to nerve growth factor stimulus	24/5810	43/17913	0.00129777	0.0146338	0.011191	KIF1B/MICALL1/E2F1/CORO1A/SH3GL2/EHD1/CBL/ARPC3/WASF1/ACAP2/RAP1A/FOXO3/SORT1/KIDINS220/DYNC1LI2/USP8/PDPK1/APP/RPL8/ARF6/PTEN/CIB1/MAGI2/NTRK1	24
552	SC.ALSvsCtrl	SC	ALSvsCtrl	GO:0001774	microglial cell activation	27/5810	50/17913	0.00130042	0.0146338	0.011191	TYROBP/GRN/PTPRC/TREM2/TLR8/NAMPT/CTSC/CLU/LDLR/IL6/IL33/TLR2/APP/SNCA/TTBK1/ATM/ITGB2/TLR3/ITGAM/C1QA/TLR6/LRRK2/TLR7/C5AR1/AIF1/TAFA3/AZU1	27
553	SC.ALSvsCtrl	SC	ALSvsCtrl	GO:0002269	leukocyte activation involved in inflammatory response	27/5810	50/17913	0.00130042	0.0146338	0.011191	TYROBP/GRN/PTPRC/TREM2/TLR8/NAMPT/CTSC/CLU/LDLR/IL6/IL33/TLR2/APP/SNCA/TTBK1/ATM/ITGB2/TLR3/ITGAM/C1QA/TLR6/LRRK2/TLR7/C5AR1/AIF1/TAFA3/AZU1	27
554	SC.ALSvsCtrl	SC	ALSvsCtrl	GO:0050792	regulation of viral process	87/5810	204/17913	0.00134911	0.0151194	0.0115623	CD4/LTF/CD74/EIF2AK2/CTDP1/TAF11/PABPC1/TSG101/RAB7A/FKBP6/LAMP3/REST/MAVS/OAS1/CCNK/POLR2E/POLR2F/APOBEC3H/NELFCD/FMR1/TRIM35/POLR2I/HPN/ZC3HAV1/TRIM14/SNX3/TRIM38/CHMP3/TRIM62/PROX1/TRIM32/TARDBP/TRIM25/TRIM6/CXCR4/VAPB/SMARCA4/EIF2AK4/CCNT1/ILF3/APOE/BST2/TOP2A/TRIM21/TRIM5/VPS4A/SRPK2/MDFIC/RNASEL/GTF2B/LEF1/VPS37B/IFITM3/POLR2D/DYNLT1/STOM/HMGA2/FBXL2/ADAR/IFI16/PTX3/ZC3H12A/PPIB/FAM111A/DDB…	87
555	SC.ALSvsCtrl	SC	ALSvsCtrl	GO:0050852	T cell receptor signaling pathway	78/5810	180/17913	0.00135944	0.0151194	0.0115623	CD4/FYN/WAS/BTN3A1/LCP2/BCAR1/PIK3CB/TAB2/WNK1/PRKCQ/PAG1/CEACAM1/PSEN1/PTPRC/FYB1/PSME1/EZR/ABL1/MAPK1/PSME2/PSMA7/CACNA1F/CSK/RIPK2/KCNN4/CD81/PTPN6/DUSP22/RAB29/ELF1/PIK3CA/PLCG1/BTN2A2/RBCK1/CCR7/PSMA1/THEMIS2/RFTN1/PSME3/LGALS3/PTPN22/PDPK1/BCL10/TNFRSF21/PTPRJ/PAK1/RPS3/SPPL3/NCK1/ZC3H12A/STOML2/CD300A/INPP5D/PIK3CD/MALT1/HRAS/HLA-DQB1/PAK2/LILRB4/HLA-DRB5/HLA-DRB1/HLA-DQA1/PLCG2/CARD11/CD3…	78
556	SC.ALSvsCtrl	SC	ALSvsCtrl	GO:0030218	erythrocyte differentiation	52/5810	112/17913	0.00135962	0.0151194	0.0115623	SLC4A1/HIPK2/SPI1/ADGRF5/TGFBR3/NFE2L1/JAK2/ANKRD54/HIF1A/GATA1/RPS19/KLF1/DNASE2/CDK6/SOX6/SH2B3/TMEM14C/MAPK14/RHAG/SMAP1/SMAD5/ID2/FOXO3/PTBP3/INHBA/NCKAP1L/FAM210B/ETS1/TMOD3/RB1/ARNT/CEBPG/KIT/ADAR/TRIM58/RPS14/B2M/EPB42/INPP5D/KLF13/SP3/P4HTM/ZBTB7A/GATA2/HCLS1/IKZF1/L3MBTL3/MAFB/TRIM10/LYN/ZFPM1/ZNF16	52
557	SC.ALSvsCtrl	SC	ALSvsCtrl	GO:0034142	toll-like receptor 4 signaling pathway	20/5810	34/17913	0.00136109	0.0151194	0.0115623	LTF/NR1H3/NFKBIA/RIPK2/RAB11FIP2/PTPN22/APPL2/TLR4/LY96/PIK3AP1/APPL1/ITGB2/F2RL1/ITGAM/CD14/PRKCE/PELI1/LYN/RAB7B/LILRA2	20
558	SC.ALSvsCtrl	SC	ALSvsCtrl	GO:0045730	respiratory burst	20/5810	34/17913	0.00136109	0.0151194	0.0115623	SLC11A1/GRN/CYBA/NCF4/HCK/RPS19/PIK3CG/SELENOK/NCF2/RAC2/DUSP10/NCF1/SLAMF8/CYBB/PRDX2/CD52/INSR/PIK3CD/CAMK1D/BCR	20
559	SC.ALSvsCtrl	SC	ALSvsCtrl	GO:1902622	regulation of neutrophil migration	20/5810	34/17913	0.00136109	0.0151194	0.0115623	CD74/DAPK2/CD99L2/C1QBP/MDK/IL1R1/NCKAP1L/CCR7/RAC2/MOSPD2/MPP1/DYSF/XCL1/SLAMF8/JAM3/C3AR1/CXCR2/CAMK1D/C5AR1/CXCL8	20
560	SC.ALSvsCtrl	SC	ALSvsCtrl	GO:2000249	regulation of actin cytoskeleton reorganization	20/5810	34/17913	0.00136109	0.0151194	0.0115623	BAIAP2L1/RAPGEF3/ABL1/HCK/TGFB1/MDK/ARHGDIB/GMFG/NOTCH2/NTRK3/BCAS3/TRPM2/HAX1/F11R/SEMA3E/HRAS/HCLS1/CSF1R/CD2AP/CSF3	20
561	SC.ALSvsCtrl	SC	ALSvsCtrl	GO:0007050	cell cycle arrest	97/5810	231/17913	0.001363	0.0151194	0.0115623	GAS7/RRAGD/PPP2R5B/VASH1/TSG101/GTSE1/FAP/CNOT4/BAX/CCNK/PCBP4/MAP3K20/TGFB2/ABL1/PPM1A/E2F1/CAB39L/RBL2/NBN/TGFB1/CDK6/RHEB/PRKAG2/TGFBR1/LAMTOR3/EIF4G2/FOXM1/PPM1G/ID2/ARID3A/DHCR24/LAMTOR2/GADD45A/ZBTB17/PLAGL1/INHBA/CDKN2C/CDK2/SOX4/CNOT1/RPL23/EIF2AK4/CDKN1C/RRP8/CDK7/LAMTOR5/NOTCH2/APC/CDK4/CAB39/TBRG4/SKIL/BIN1/PNPT1/KIF20B/CNOT6L/RB1/ZFHX3/TP53/CNOT9/CDKN2B/CDKN2A/TCF7L2/GAS2/ATM/LAMTOR1/…	97
562	SC.ALSvsCtrl	SC	ALSvsCtrl	GO:0030852	regulation of granulocyte differentiation	11/5810	15/17913	0.00139548	0.0154247	0.0117958	CEACAM1/TESC/LEF1/CUL4A/HAX1/C1QC/RUNX1/INPP5D/TRIB1/HCLS1/EVI2B	11
563	SC.ALSvsCtrl	SC	ALSvsCtrl	GO:1905153	regulation of membrane invagination	11/5810	15/17913	0.00139548	0.0154247	0.0117958	NCKAP1L/C3/PPARG/SYT11/APPL2/ITGA2/F2RL1/CD300A/RAB31/ANO6/GATA2	11
564	SC.ALSvsCtrl	SC	ALSvsCtrl	GO:1990748	cellular detoxification	50/5810	107/17913	0.00139898	0.0154359	0.0118043	MGST1/PTGS2/SESN1/GSTP1/MGST2/PTGS1/GSR/SOD2/NNT/TPO/GPX7/PARK7/AKR1A1/PRDX6/ABCG2/UBIAD1/PRXL2A/TXNDC17/APOE/PXDN/RGN/ALOX5AP/GSTM3/TXN/DUOX1/ESD/DUOX2/GSTO1/PRXL2C/CYGB/ALB/GPX8/NOS3/TP53INP1/ATP7A/PRDX3/PRDX2/TXNDC2/NQO1/HBA2/GSTK1/SZT2/TXNRD1/HBA1/LTC4S/GPX1/HBB/CLIC2/PXDNL/HBD	50
565	SC.ALSvsCtrl	SC	ALSvsCtrl	GO:0042278	purine nucleoside metabolic process	34/5810	67/17913	0.00140448	0.0154692	0.0118298	ENPP4/MRI1/GNAI3/RHOA/DLG1/MAGI3/MTAP/GMPR2/NME4/RAB23/RHOQ/MOCS3/MTRR/MOCS1/MPP1/RAN/PEMT/NT5E/EFL1/GUK1/ENOPH1/CASK/AK3/DLG2/AK4/GMPS/MOCS2/NME6/MACROD2/IMPDH2/LRRK2/CARD11/APRT/ADA2	34
566	SC.ALSvsCtrl	SC	ALSvsCtrl	GO:2000641	regulation of early endosome to late endosome transport	12/5810	17/17913	0.00142499	0.0156397	0.0119602	PTPN23/MTMR2/EZR/MAPK1/MAPK3/SNX3/CHMP3/DNAJC13/MSN/SNX12/DAB2/SRC	12
567	SC.ALSvsCtrl	SC	ALSvsCtrl	GO:2001267	regulation of cysteine-type endopeptidase activity involved in apoptotic signaling pathway	12/5810	17/17913	0.00142499	0.0156397	0.0119602	PLAUR/FAS/CASP8/NLE1/BAX/JAK2/HTRA2/PARK7/CAAP1/PRR7/ST18/LGALS9	12
568	SC.ALSvsCtrl	SC	ALSvsCtrl	GO:0010821	regulation of mitochondrion organization	76/5810	175/17913	0.00144366	0.0158168	0.0120956	SLC25A5/PLAUR/BID/HGF/CASP8/VPS35/CSNK2A2/LMAN1/TIGAR/GSK3B/CTTN/DDHD2/BAX/PPP1R13B/MUL1/HDAC6/TREM2/SH3GLB1/FBXO7/TSPO/GZMB/DDHD1/HIF1A/E2F1/PYCARD/BMF/GSK3A/PPIF/VAT1/UBE2D3/GOLPH3/HTRA2/PARK7/MFN2/CLU/TNFSF10/KDR/RAC2/HIP1R/USP30/CIDEB/NPEPPS/ARRB2/TP53/PMAIP1/HAX1/BCL2L11/SQSTM1/OMA1/FZD5/STOML2/STAT2/BCL2/ATG13/SFN/BOK/ARIH2/PLA2G6/FZD9/LRRK2/TOMM7/ATG7/MARCH5/UBL5/SMURF1/SREBF2/INF2/VDAC1/L…	76
569	SC.ALSvsCtrl	SC	ALSvsCtrl	GO:1902882	regulation of response to oxidative stress	46/5810	97/17913	0.00146205	0.0159901	0.0122282	FYN/HGF/FUT8/PDE8A/SESN1/REST/HDAC6/SIRT1/FBXO7/HIF1A/HSPB1/NCOA7/SOD2/VNN1/H2AFY/HTRA2/LANCL1/PARK7/FOXO3/MAPKAP1/NR4A3/RGN/GGT7/STK26/IL10/TXN/TLR4/RIPK1/MEAK7/MCL1/PARP1/NONO/SESN3/SLC7A11/OXR1/CTNNB1/ACOX2/GPR37/TLR6/P4HB/LRRK2/ATG7/PSAP/SZT2/RACK1/GPX1	46
570	SC.ALSvsCtrl	SC	ALSvsCtrl	GO:0051235	maintenance of location	117/5810	286/17913	0.00147349	0.0160869	0.0123022	SCIN/CD4/NR1H3/MSR1/LTBP1/HEXB/CYBA/SOAT1/ATG5/ASPM/PLA2G10/TMEM38A/SRI/PTPRC/EPB41L3/BAX/MCOLN1/OSBPL8/CAPN3/EZR/SIRT1/ABL1/SUN2/TSPO/NFKBIA/CORO1A/ARL2BP/JPH1/TGFB1/ARHGAP21/EHD1/PTPN6/GOLPH3/PARK7/GPSM2/ITPR2/PLCG1/SLC25A23/C3/CCR7/F2RL3/APOE/DIAPH1/PPARG/APLNR/OS9/DYSF/FLNB/IL6/IL10/TXN/TLN1/TAF8/SORL1/ITGAV/PDPK1/TRPM2/XCL1/IGSF11/OSBPL11/SNCA/CAMK2D/PLIN2/LCN2/GSTO1/JPH2/ITPR1/CACNA1C/ANK3/…	117
571	SC.ALSvsCtrl	SC	ALSvsCtrl	GO:0036473	cell death in response to oxidative stress	44/5810	92/17913	0.00148292	0.0161304	0.0123355	FYN/HGF/PDE8A/REST/HDAC6/SIRT1/JAK2/FBXO7/HIF1A/STK24/HSPB1/NCOA7/SOD2/VNN1/HTRA2/LANCL1/PARK7/FOXO3/NR4A3/STK26/IL10/TXN/TLR4/RIPK1/MEAK7/MCL1/PARP1/ARL6IP5/NONO/SLC7A11/PRKCD/OXR1/MELK/CTNNB1/GPR37/BCL2/TLR6/P4HB/LRRK2/MAP3K5/ATG7/PSAP/RACK1/GPX1	44
572	SC.ALSvsCtrl	SC	ALSvsCtrl	GO:0051653	spindle localization	23/5810	41/17913	0.00148525	0.0161304	0.0123355	PAX6/SPDL1/MAP4/ASPM/NDE1/WASL/KPNB1/ACTR3/ARHGEF2/GPSM2/SPIRE1/ESPL1/NUMA1/NUSAP1/ACTR2/DYNLT1/FMN2/MAD2L1/SAPCD2/DYNC1H1/DCTN1/UBXN2B/SPIRE2	23
573	SC.ALSvsCtrl	SC	ALSvsCtrl	GO:0098927	vesicle-mediated transport between endosomal compartments	23/5810	41/17913	0.00148525	0.0161304	0.0123355	RAB7A/PTPN23/MTMR2/KIF16B/EZR/MAPK1/EEA1/CORO1A/MAPK3/ANKRD27/WDR91/SNX3/CHMP3/BECN1/SORL1/DNAJC13/MSN/SNX12/DAB2/RILP/STX8/MYO1D/SRC	23
574	SC.ALSvsCtrl	SC	ALSvsCtrl	GO:1901568	fatty acid derivative metabolic process	68/5810	154/17913	0.00148976	0.0161484	0.0123492	ALOX5/CD74/TBXAS1/FAR2/ELOVL1/TNFRSF1A/PLA2G10/PTGS2/ACAT1/AACS/MGST2/PTGS1/SIRT1/ACOT7/SCD/TECR/GGT5/GGT1/SLC25A1/PLA2G3/MAPK3/PLA2G4C/PON2/PTGR1/ACSS3/LTA4H/HMGCL/FAAH/GGT7/PPT1/ACLY/ALOX5AP/CYP2J2/PNPLA8/TLR2/CYP2C9/CYP2C8/PTGR2/HMGCLL1/PTGES/AKR1C2/CYP2U1/CBR1/BDH1/ACOX1/HPGDS/BDH2/ELOVL7/DAGLB/FABP5/SYK/HACD1/FASN/ELOVL6/CES2/ALOX15B/ZADH2/CYP4F12/CYP4F3/AKR1C3/FAR1/ELOVL2/HACD2/LTC4S/GPX1/A…	68
575	SC.ALSvsCtrl	SC	ALSvsCtrl	GO:2000106	regulation of leukocyte apoptotic process	40/5810	82/17913	0.00149457	0.0161484	0.0123492	BTK/CD74/KITLG/PIK3CB/PRKCQ/MEF2C/BAX/SIRT1/HIF1A/BIRC7/DOCK8/CXCL12/WNT5A/NR4A3/CD274/CCR7/RIPK3/IDO1/LGALS3/IL10/TP53/BCL10/CDKN2A/SLC7A11/ADAM17/MERTK/FCER1G/CCR5/AXL/FADD/GIMAP8/PIK3CD/PTEN/HCLS1/CXCR2/NOC2L/SLC39A10/LYN/LILRB1/LGALS9	40
576	SC.ALSvsCtrl	SC	ALSvsCtrl	GO:0002704	negative regulation of leukocyte mediated immunity	26/5810	48/17913	0.00149729	0.0161484	0.0123492	HFE/CD84/FCGR2B/CEACAM1/PTPRC/HMOX1/SMAD7/PPP3CB/PTPN6/DUSP22/CCR2/BST2/HAVCR2/ARRB2/XCL1/ABR/CD300A/BCR/KIR2DL4/CR1/MICA/HLA-E/CLEC12B/FOXF1/LILRB1/LGALS9	26
577	SC.ALSvsCtrl	SC	ALSvsCtrl	GO:1903727	positive regulation of phospholipid metabolic process	26/5810	48/17913	0.00149729	0.0161484	0.0123492	FGR/FGFR3/ADGRF5/FLT1/TGFB1/AMBRA1/CD81/PDGFRB/FLT3/RAB38/CCR7/VAV3/DGKZ/KIT/CAPN2/PRKCD/STOML2/P2RY12/PTK2/CD19/TNFAIP8L3/PRKD1/SRC/APOC2/LYN/FGF2	26
578	SC.ALSvsCtrl	SC	ALSvsCtrl	GO:0051291	protein heterooligomerization	58/5810	128/17913	0.00153886	0.0165681	0.0126702	WIZ/CD74/PRKCZ/P2RX6/TRPS1/P2RX1/BIRC2/CHMP3/CHRNB4/IKZF4/RIPK3/CAB39/RIPK1/GCHFR/SEPTIN11/BCL10/C1QTNF2/CPSF7/HIST1H4H/SQSTM1/CLDN1/PDSS2/RRM1/KRT1/MAT2A/LIMS1/INSR/JUP/HRAS/RCC1/ANXA2/SEPTIN9/IKZF1/MAGI2/HBA2/TMEM120B/XRCC6/HIST1H4J/S100A10/HBA1/NUP62/HBB/HIST1H4F/HIST1H4B/HIST2H4B/HIST1H3I/HIST1H4C/HIST2H4A/HIST1H4D/HIST1H3F/HIST1H3G/HIST1H3B/HIST1H3C/HIST1H4K/HIST1H4L/HIST1H4A/HIST1H4I/HIST1H…	58
579	SC.ALSvsCtrl	SC	ALSvsCtrl	GO:0030593	neutrophil chemotaxis	31/5810	60/17913	0.00154481	0.0165747	0.0126753	CD74/DAPK2/TGFB2/PIK3CG/C1QBP/MDK/CSF3R/NCKAP1L/EDN3/CCR7/RAC2/MOSPD2/MPP1/LGALS3/VAV3/DYSF/VAV1/XCL1/ITGB2/SYK/JAM3/PIK3CD/C3AR1/CXCR2/CAMK1D/PIP5K1C/C5AR1/ITGA1/CKLF/JAML/CXCL8	31
580	SC.ALSvsCtrl	SC	ALSvsCtrl	GO:2000401	regulation of lymphocyte migration	31/5810	60/17913	0.00154481	0.0165747	0.0126753	WNK1/RHOA/CD200/CD99L2/PYCARD/WASL/DOCK8/CXCL12/CCL2/SELENOK/WNT5A/ITGA4/CCR2/TNFSF14/RIPK3/LRCH1/APP/XCL1/CXCL14/MSN/ADAM17/MIA3/CXCL13/FADD/CXCL10/GCSAM/SPN/STK39/AIF1/GCSAML/S100A7	31
581	SC.ALSvsCtrl	SC	ALSvsCtrl	GO:0051017	actin filament bundle assembly	61/5810	136/17913	0.00160505	0.0171914	0.0131469	USH1C/WAS/CUL3/ARHGAP6/LIMA1/LIMCH1/RHOA/ROCK1/PFN2/ACTN1/RAPGEF3/CARMIL1/ITGB5/NOX4/EZR/SORBS1/ABL1/PPM1F/CORO2B/ARHGEF10/TGFBR1/PHACTR1/DPYSL3/PLEK/ALMS1/STMN1/ITGB1BP1/TGFB3/ACTN4/PPFIA1/SWAP70/SPIRE1/LCP1/GPR65/TMEFF2/PHLDB2/FAM171A1/PAK1/RHOC/FMN2/CLASP2/SHROOM1/DLC1/HSP90B1/S1PR1/CORO1B/SH3PXD2B/PPM1E/ARAP1/CD47/FLNA/SRC/S100A10/LPAR1/ARHGEF15/AIF1/SHANK3/MARCKS/SPIRE2/MIR138-1/PDXP	61
582	SC.ALSvsCtrl	SC	ALSvsCtrl	GO:0009167	purine ribonucleoside monophosphate metabolic process	128/5810	317/17913	0.00163104	0.0174099	0.0133139	NDUFAB1/SLC25A13/SLC4A1/NADK/COX15/BID/RANBP2/ADSS/SPHK2/NDUFB4/PFKP/PKM/RHOA/HDAC4/ENO1/VPS9D1/DLG1/TIGAR/PGM1/MAGI3/DLD/MYH7/NUP50/TREM2/TSPO/HIF1A/GMPR2/NUP93/TGFB1/PRKAG2/GCK/LHPP/PPIF/GALK1/MYH3/PFKFB4/NDUFS7/PARK7/NUP43/PFKFB2/ATP5F1E/SLC25A23/NUP214/UQCR11/PPAT/NDUFA5/NDUFA10/MPP1/LDHA/NT5E/ISCU/OLA1/TP53/FOXK2/PFKL/ATP1B1/ARNT/GUK1/PARP1/SNCA/NIPSNAP2/CASK/ATP6V1B2/AK3/SURF1/DLG2/NDUFC2/A…	128
583	SC.ALSvsCtrl	SC	ALSvsCtrl	GO:0010721	negative regulation of cell development	128/5810	317/17913	0.00163104	0.0174099	0.0133139	CD38/SOX8/TMEM98/PAX6/MYLIP/SEMA3G/LTF/ISL1/RNF10/VIM/RTN4R/CTDP1/NGFR/NGEF/ASPM/RHOA/SIRT2/MAP4K4/SEMA3A/CBFA2T2/PSEN1/GSK3B/ULK2/REST/ARHGAP4/SOX10/TSPO/DICER1/CTSZ/TGFB1/PTPRS/MAG/GSK3A/LHX2/BMPR1A/DDX6/CORO1C/TRPV4/DPYSL3/WNT5A/RTN4/ID2/TRAK2/EPHA4/ARHGEF2/RAB29/FOXO3/ITGB1BP1/LRP1/NKX2-2/OMG/RNF6/EIF2AK4/LDLR/APOE/ACTN4/POSTN/EPHB2/ITM2C/APPL2/EDNRB/IL6/TTPA/SORL1/ZNF365/AP1AR/PPP3CA/NTRK3/T…	128
584	SC.ALSvsCtrl	SC	ALSvsCtrl	GO:0034612	response to tumor necrosis factor	116/5810	284/17913	0.00164215	0.0174984	0.0133817	SPPL2B/TNFRSF12A/SELE/MAP4K3/NUB1/CYBA/TRAF1/CASP8/KARS/TNFRSF1A/HDAC4/PTGS2/MAP2K7/GSTP1/ZFAND6/ICAM1/PSME1/RFFL/SIRT1/JAK2/MAPK1/NFKBIA/PSME2/CD40/PSMA7/TNFSF13B/MAPK3/PYCARD/ASAH1/PIAS4/CACTIN/TAX1BP1/TNFSF8/CCL2/BIRC2/MADD/LTBR/MAPK14/ERBIN/ARHGEF2/GBP3/FOXO3/TRIM32/PCK1/TNFSF14/RBCK1/TNFRSF19/PSMA1/TXNDC17/ACTN4/ASS1/EDA2R/TRAF3/PSME3/CHI3L1/POSTN/TANK/SMPD4/RIPK1/CASP1/CARD16/SPPL2A/CARD14/…	116
585	SC.ALSvsCtrl	SC	ALSvsCtrl	GO:0051290	protein heterotetramerization	28/5810	53/17913	0.00165992	0.0176576	0.0135034	CD74/CPSF7/HIST1H4H/PDSS2/RRM1/KRT1/INSR/RCC1/ANXA2/XRCC6/HIST1H4J/S100A10/HIST1H4F/HIST1H4B/HIST2H4B/HIST1H3I/HIST1H4C/HIST2H4A/HIST1H4D/HIST1H3F/HIST1H3G/HIST1H3B/HIST1H3C/HIST1H4K/HIST1H4L/HIST1H4A/HIST1H4I/HIST1H3A	28
586	SC.ALSvsCtrl	SC	ALSvsCtrl	GO:0090150	establishment of protein localization to membrane	117/5810	287/17913	0.00170333	0.0180884	0.0138328	SEC62/RPS20/FYN/BID/SEC61A1/CASP8/TRAM1/GRIPAP1/VPS35/BAX/PPP1R13B/RPL6/RPLP0/MICALL1/TOMM22/GZMB/TIMM9/ARFRP1/E2F1/GGA2/CSK/RAB11A/BMF/SGTA/RPS19/RPL18A/RAB34/RPS13/GOLPH3/SSR3/RAB3GAP1/GRIN3B/ICMT/RPL22/RPS25/RAB3GAP2/ITGB1BP1/LYPLA1/PEX16/RPL5/SSR1/RPL23/RPS4Y1/AFDN/CLIP1/RFTN1/RPL27/RPS15A/KIF13A/SDCBP/RPS24/SRP14/RPS2/NPC1/TP53/PMAIP1/RPL11/RPS8/ATP1B1/SRP9/RPS27A/RPS3A/RPL37/RPL10/RPL7/STOM…	117
587	SC.ALSvsCtrl	SC	ALSvsCtrl	GO:0006919	activation of cysteine-type endopeptidase activity involved in apoptotic process	37/5810	75/17913	0.00171241	0.0181133	0.0138518	FAS/CASP8/NGFR/BAX/MUL1/NLRC4/JAK2/BCL2L13/PYCARD/CTSH/P2RX1/IFT57/HSPE1/F3/APAF1/TNFSF10/HIP1/HIP1R/PPARG/CASP9/ANP32B/RIPK1/PMAIP1/NLRP12/HSPD1/SNCA/NLRP3/DLC1/NKX3-1/FADD/BOK/F2R/TNFSF15/RPS27L/RACK1/PDCD6/PDCD2	37
588	SC.ALSvsCtrl	SC	ALSvsCtrl	GO:1903201	regulation of oxidative stress-induced cell death	37/5810	75/17913	0.00171241	0.0181133	0.0138518	FYN/HGF/PDE8A/REST/HDAC6/SIRT1/FBXO7/HIF1A/HSPB1/NCOA7/SOD2/VNN1/HTRA2/LANCL1/PARK7/FOXO3/NR4A3/STK26/IL10/TXN/TLR4/RIPK1/MEAK7/MCL1/PARP1/NONO/SLC7A11/OXR1/CTNNB1/GPR37/TLR6/P4HB/LRRK2/ATG7/PSAP/RACK1/GPX1	37
589	SC.ALSvsCtrl	SC	ALSvsCtrl	GO:0045017	glycerolipid biosynthetic process	102/5810	246/17913	0.0017144	0.0181133	0.0138518	DPM1/MTMR7/PIK3C2A/NR1H3/AGPAT4/PI4K2B/PIK3CB/MTMR1/PLA2G10/SLC44A1/CSNK2A2/PLD1/SYNJ2/STARD7/CPNE3/DDHD2/MTMR2/LPCAT2/SBF1/MTMR3/PNPLA3/DDHD1/PIGU/PCYT1B/VAC14/CDIPT/PIK3CG/PLEKHA8/PLEKHA1/PIGL/PTPMT1/CHKA/CHPT1/FIG4/GPAM/PIK3CA/OCRL/RAB38/PIGT/PCK1/C3/SLC44A2/LDLR/RGN/PEMT/PIK3C2B/IMPA1/CEPT1/PIGC/SLC44A5/SELENOI/PLCE1/PIK3C2G/PCTP/PIK3R5/SLC44A3/PIGM/PGAP2/DGKZ/ATM/MTMR12/PIP4K2A/LPCAT1/PTDSS1…	102
590	SC.ALSvsCtrl	SC	ALSvsCtrl	GO:0031055	chromatin remodeling at centromere	25/5810	46/17913	0.0017238	0.0181817	0.0139042	CENPL/CENPK/HJURP/MIS18BP1/KNL1/ITGB3BP/CENPH/HIST1H4H/RBBP4/H3F3A/CENPV/CENPS/NPM1/CENPP/HIST1H4J/HIST1H4F/HIST1H4B/HIST2H4B/HIST1H4C/HIST2H4A/HIST1H4D/HIST1H4K/HIST1H4L/HIST1H4A/HIST1H4I	25
591	SC.ALSvsCtrl	SC	ALSvsCtrl	GO:1903555	regulation of tumor necrosis factor superfamily cytokine production	68/5810	155/17913	0.00182352	0.0192009	0.0146836	TYROBP/LTF/ISL1/TBC1D23/CYBA/PTPRC/GSTP1/MAVS/IRAK3/TREM2/JAK2/TSPO/DICER1/ACP5/PYCARD/RIPK2/CACTIN/CD33/HSPB1/PTPN6/SELENOK/CD86/WNT5A/POMC/IFIH1/ERRFI1/ARHGEF2/CD274/CLU/CCR2/SASH3/SYT11/PTPN22/HAVCR2/GPNMB/IL10/TLR4/RIPK1/TLR2/ARRB2/APP/PTPRJ/ANGPT1/LY96/FCER1G/FZD5/ZC3H12A/TLR3/CYBB/CHRNA7/AXL/FADD/PTAFR/CD14/RASGRP1/CD34/TLR1/LPL/LILRA5/LRRK2/CD47/SPN/HLA-E/LILRA4/LILRB1/LGALS9/LILRA2/AZU1	68
592	SC.ALSvsCtrl	SC	ALSvsCtrl	GO:0046890	regulation of lipid biosynthetic process	83/5810	195/17913	0.00183255	0.0192634	0.0147314	NFYA/CYP51A1/ADIPOR2/SNAI2/NR1H3/NSMAF/DKK3/SPHK2/DDX20/IDI1/TNFRSF1A/ADGRF5/FAM3A/PTGS2/CEACAM1/FDFT1/REST/SORBS1/SIRT1/SCD/TSPO/TRIB3/SQLE/ASAH1/PRKAG2/ERLIN1/KPNB1/SC5D/MVK/CREBL2/HMGCS1/HMGCR/SCAP/CLCN2/ACADL/PROX1/GPAM/EGR1/NFYB/RDH10/LPGAT1/RAB38/INSIG2/C3/ORMDL1/LDLR/APOE/APOC1/RGN/RAN/CDK4/IDH1/WDTC1/ERLIN2/TM7SF2/GGPS1/BMP6/LPCAT1/ABCG1/LSS/FDPS/CAPN2/IGFBP7/ABHD6/PRKCD/STARD4/FABP5/MVD/…	83
593	SC.ALSvsCtrl	SC	ALSvsCtrl	GO:0071887	leukocyte apoptotic process	48/5810	103/17913	0.00184995	0.0194135	0.0148462	BTK/CD74/KITLG/PIK3CB/PRKCQ/MEF2C/BAX/SIRT1/HIF1A/BIRC7/KDELR1/DOCK8/CXCL12/WNT5A/NR4A3/CD274/CCR7/RIPK3/IDO1/LGALS3/CASP9/IL2RA/IL6/IL10/RIPK1/TP53/BCL10/TNFRSF21/CDKN2A/SLC7A11/ADAM17/BCL2L11/MERTK/FCER1G/CCR5/AXL/FADD/GIMAP8/PIK3CD/PTEN/HCLS1/CXCR2/NOC2L/SLC39A10/LYN/CTSL/LILRB1/LGALS9	48
594	SC.ALSvsCtrl	SC	ALSvsCtrl	GO:0009126	purine nucleoside monophosphate metabolic process	128/5810	318/17913	0.00186849	0.0195751	0.0149698	NDUFAB1/SLC25A13/SLC4A1/NADK/COX15/BID/RANBP2/ADSS/SPHK2/NDUFB4/PFKP/PKM/RHOA/HDAC4/ENO1/VPS9D1/DLG1/TIGAR/PGM1/MAGI3/DLD/MYH7/NUP50/TREM2/TSPO/HIF1A/GMPR2/NUP93/TGFB1/PRKAG2/GCK/LHPP/PPIF/GALK1/MYH3/PFKFB4/NDUFS7/PARK7/NUP43/PFKFB2/ATP5F1E/SLC25A23/NUP214/UQCR11/PPAT/NDUFA5/NDUFA10/MPP1/LDHA/NT5E/ISCU/OLA1/TP53/FOXK2/PFKL/ATP1B1/ARNT/GUK1/PARP1/SNCA/NIPSNAP2/CASK/ATP6V1B2/AK3/SURF1/DLG2/NDUFC2/A…	128
595	SC.ALSvsCtrl	SC	ALSvsCtrl	GO:0006487	protein N-linked glycosylation	32/5810	63/17913	0.00187962	0.0196586	0.0150336	DPM1/FUT8/MGAT4A/ST6GAL1/LMAN1/B4GALT1/MAN1C1/RPN2/SRD5A3/GAL3ST1/MGAT3/MGAT1/TMEM165/ALG10/ALG10B/MGAT5/NUS1/ASGR2/SYVN1/STT3B/DOLPP1/MVD/MGAT2/DPAGT1/MCFD2/ALG12/NUDT14/ENTPD5/OSTC/OST4/DDOST/GORASP1	32
596	SC.ALSvsCtrl	SC	ALSvsCtrl	GO:0007043	cell-cell junction assembly	46/5810	98/17913	0.00189953	0.0198335	0.0151674	SNAI2/VCL/RHOA/ROCK1/CBFB/WDR1/DLG1/EPB41L3/CNTNAP1/TRPV4/ECT2/STRN/PARD6B/AFDN/ACTN4/CRB3/PATJ/DSG1/APC/AGT/TLN1/RAB13/PKP4/PTPRO/GJA1/MARVELD2/RHOC/F11R/RUNX1/ACE/FZD5/CLDN1/NFASC/PRKCI/GJB1/TLN2/HEG1/JUP/UGT8/CDH5/GJC1/CLDN5/FBF1/OCLN/MYO1C/ARL2	46
597	SC.ALSvsCtrl	SC	ALSvsCtrl	GO:0016053	organic acid biosynthetic process	167/5810	427/17913	0.00191654	0.0198701	0.0151953	NDUFAB1/SLC4A1/OSBPL7/ADIPOR2/ALOX5/RANBP2/CD74/CPS1/NR1H3/MRI1/VCAN/ATP2B4/TBXAS1/ELOVL1/PFKP/PKM/HDAC4/OSBPL3/DHRS9/PTGS2/ENO1/TIGAR/SLC1A3/CEACAM1/PGM1/PLOD1/MGST2/FOLH1/NUP50/PTGS1/SIRT1/ACOT7/SCD/TECR/MTAP/GGT5/GGT1/CYP2D6/HIF1A/MTHFD1/TRIB3/NUP93/FA2H/MLYCD/PYCR3/TGFB1/PRKAG2/GCK/ERLIN1/ASPA/GALK1/UGDH/OSBP/LTA4H/DSE/UST/RBP1/PFKFB4/CSPG5/SCAP/ACADL/GLS/KYNU/SCP2/PARK7/MECR/KMO/PROX1/NUP43/…	167
598	SC.ALSvsCtrl	SC	ALSvsCtrl	GO:0032613	interleukin-10 production	27/5810	51/17913	0.00191717	0.0198701	0.0151953	TYROBP/HGF/PRKCZ/FCGR2B/TREM2/PYCARD/CD274/SASH3/IDO1/TLR4/TLR2/XCL1/HSPD1/TSLP/TNFRSF21/FCER1G/PRKCD/F2RL1/CD34/TIGIT/LILRA5/CD47/PDCD1LG2/DLL1/HMGB1/LILRB1/LGALS9	27
599	SC.ALSvsCtrl	SC	ALSvsCtrl	GO:0046579	positive regulation of Ras protein signal transduction	27/5810	51/17913	0.00191717	0.0198701	0.0151953	RTN4R/KITLG/RASGRF1/MAP4K4/JAK2/SHOC2/PDGFRB/KRAS/NOTCH2/GPR55/MMD2/VAV1/DYNLT1/NRG1/AUTS2/F2RL1/MAPRE2/AKAP13/RASGRP4/RASGRP1/HRAS/F2R/EPOR/LPAR1/RASGEF1A/LYN/NTRK1	27
600	SC.ALSvsCtrl	SC	ALSvsCtrl	GO:1901607	alpha-amino acid biosynthetic process	27/5810	51/17913	0.00191717	0.0198701	0.0151953	CPS1/MRI1/ATP2B4/SLC1A3/PLOD1/MTAP/GGT1/MTHFD1/PYCR3/GLS/PARK7/MTRR/GAMT/ASS1/BHMT2/PSAT1/ASNSD1/ENOPH1/GLUD2/GLUD1/PLOD2/NAGS/SERINC5/SRR/SEPHS2/SHMT2/ADI1	27
601	SC.ALSvsCtrl	SC	ALSvsCtrl	GO:0033673	negative regulation of kinase activity	101/5810	244/17913	0.00191899	0.0198701	0.0151953	PRKAR2B/WWTR1/DTNBP1/WNK1/TSG101/CEACAM1/PSEN1/PTPRC/GSTP1/TESC/IRAK3/SIRT1/ABL1/PPM1F/FBXO7/TRIB3/DNAJC3/PYCARD/CSK/RASIP1/HSPB1/PRKAG2/CDK5RAP3/CHORDC1/HIPK3/CORO1C/SH2B3/PTPN6/DUSP22/HMGCR/H2AFY/PRKAR2A/ERRFI1/PARK7/GADD45A/ITGB1BP1/MAPK8IP1/CDKN2C/SNX6/CDKN1C/APOE/MLLT1/CEP85/GMFG/DUSP9/RGN/EPHB2/DUSP26/PTPN22/APC/TAOK3/SORL1/MSTN/RGS3/RB1/IGF1R/PDPK1/DUSP10/CDKN2B/CDKN2A/PTPRJ/PDCD4/HHEX/UCH…	101
602	SC.ALSvsCtrl	SC	ALSvsCtrl	GO:0009074	aromatic amino acid family catabolic process	17/5810	28/17913	0.00192642	0.0198983	0.0152169	HAL/AADAT/HGD/KYNU/KMO/IDO1/AMDHD1/HNMT/QDPR/ACMSD/CARNMT1/FTCD/HAAO/CARNS1/TAT/HPD/AFMID	17
603	SC.ALSvsCtrl	SC	ALSvsCtrl	GO:0002429	immune response-activating cell surface receptor signaling pathway	157/5810	399/17913	0.00192812	0.0198983	0.0152169	FGR/CD38/CD4/BTK/FYN/CD22/WAS/BTN3A1/LCP2/BCAR1/PIK3CB/TAB2/WNK1/NCKAP1/PRKCQ/CBFB/FCGR2B/PAG1/CEACAM1/PSEN1/MEF2C/PTPRC/FYB1/LAT2/BAX/SPG21/CD209/PSME1/EZR/ABL1/MAPK1/TAB1/RPS6KA5/PSME2/NFATC2/PSMA7/HCK/CACNA1F/MAPK3/CSK/RIPK2/KCNN4/WASL/PLEKHA1/LPXN/CD81/ARPC3/PTPN6/DUSP22/ACTR3/WIPF1/RAP1A/RAB29/NR4A3/ELF1/PIK3CA/WIPF3/NCKAP1L/PLCG1/BTN2A2/RBCK1/CCR7/PSMA1/THEMIS2/RFTN1/PSME3/LGALS3/CLEC10A/KR…	157
604	SC.ALSvsCtrl	SC	ALSvsCtrl	GO:1903050	regulation of proteolysis involved in cellular protein catabolic process	84/5810	198/17913	0.00193524	0.019934	0.0152442	GCLC/OSBPL7/HFE/NUB1/PIAS1/GABARAPL2/HERPUD1/USP13/HIPK2/SIRT2/CSNK2A2/CHFR/LAMP3/UBE2K/PSEN1/NFE2L1/GSK3B/MMP24-AS1-EDEM2/EDEM2/TREM2/SMAD7/FMR1/SGTA/GSK3A/CTSC/USP5/BAG2/SUMO1/EPHA4/PARK7/UCHL5/TRIM67/RAD23B/CLU/RPL5/GIPC1/RPL23/APOE/DDA1/RGN/PSME3/EDEM1/UBAC2/OS9/DNAJB2/IL33/FOXF2/SDCBP/EGF/PRICKLE1/TMTC3/RPL11/COP1/NKD2/TLK2/DAB2/CCAR2/KCNE2/UBXN1/DISC1/RYBP/SHH/MAP1A/PBK/UBE2V2/PTK2/PTEN/RPS…	84
605	SC.ALSvsCtrl	SC	ALSvsCtrl	GO:0032092	positive regulation of protein binding	44/5810	93/17913	0.00194119	0.019934	0.0152442	STPG1/HFE/HERPUD1/HIPK2/TRAF4/PSEN1/MEF2C/GSK3B/BAMBI/ABL1/MFNG/STK4/TRIB3/MAPRE1/RIPK2/PPP2CB/WNT5A/EPB41L5/PLCL1/EPHA4/PARK7/LRP1/APOE/HIP1R/LGALS3/RAN/DERL1/APP/RPL11/TCF7L2/PLCL2/TIAM1/SPPL3/EPB41/ACE/SPTA1/DTX3L/ARF6/DACT1/B2M/NMD3/ANXA2/LRRK2/CSF3	44
606	SC.ALSvsCtrl	SC	ALSvsCtrl	GO:0045621	positive regulation of lymphocyte differentiation	44/5810	93/17913	0.00194119	0.019934	0.0152442	BTK/CD74/RUNX3/RHOA/PRKCZ/CBFB/PTPRC/IL12RB1/ATP11C/RIPK2/IL7/TGFB1/ZMIZ1/MDK/VNN1/CD86/CD80/SASH3/NCKAP1L/BTN2A2/ZBTB1/IL2RA/ANXA1/DUSP10/IL18/MMP14/RUNX1/ZBTB7B/NLRP3/TGFBR2/IL15/SHH/SYK/AXL/IL12A/INPP5D/MALT1/RASGRP1/EGR3/LILRB4/TOX/PIK3R6/LILRB2/LGALS9	44
607	SC.ALSvsCtrl	SC	ALSvsCtrl	GO:0002285	lymphocyte activation involved in immune response	69/5810	158/17913	0.00195607	0.0200538	0.0153358	ITGAL/TMEM98/SLC11A1/PRKCZ/RAB27A/FCGR2B/UNG/APBB1IP/ITM2A/CEACAM1/PSEN1/PTPRC/ICAM1/IL12RB1/ABL1/MFNG/CD40/SMAD7/CORO1A/RIPK2/NBN/TGFB1/NSD2/MDK/CD81/CD86/LOXL3/MSH6/CD80/SHLD2/FGL2/EIF2AK4/LGALS3/SWAP70/NOTCH2/ANXA1/HAVCR2/DOCK10/LCP1/IL6/IL10/TLR4/LEF1/TP53/HSPD1/DOCK11/IL18/PLCL2/BATF/ZBTB7B/NLRP3/SLAMF6/ZC3H12A/F2RL1/ATP7A/CLEC4E/CLEC4D/STAT6/MALT1/CD19/SPN/PLCG2/DLL1/HLA-DMB/ZFPM1/HMGB1/LIL…	69
608	SC.ALSvsCtrl	SC	ALSvsCtrl	GO:0001933	negative regulation of protein phosphorylation	163/5810	416/17913	0.00196894	0.0201245	0.0153899	PRKAR2B/PAX6/RANBP9/WWTR1/HGF/STRAP/DTNBP1/LMO3/WNK1/PRKCZ/SIRT2/NCK2/TSG101/DLG1/DNAJC10/ITCH/CEACAM1/PSEN1/PTPRC/GSTP1/MECOM/BAX/TESC/IRAK3/SEMA6A/EZR/SIRT1/ABL1/PPM1F/FBXO7/TRIB3/RASSF2/SMAD7/DNAJC3/PYCARD/CSK/VRK3/CACTIN/TGFB1/RASIP1/FKBP8/CADM4/HSPB1/PRKAG2/AMBP/CDK5RAP3/CHORDC1/HIPK3/CORO1C/FOXM1/SH2B3/PTPN6/DUSP22/NNT/HMGCR/H2AFY/PRKAR2A/EIF4G1/ERRFI1/PARK7/GADD45A/ITGB1BP1/TARDBP/MAPK8IP1…	163
609	SC.ALSvsCtrl	SC	ALSvsCtrl	GO:0043901	negative regulation of multi-organism process	78/5810	182/17913	0.00196944	0.0201245	0.0153899	TSPAN6/LTF/EIF2AK2/SIRT2/FAM3A/ITCH/REST/MAVS/OAS1/CCNK/MUL1/APOBEC3H/CTSG/RNF125/TIMP1/TRIM35/CACTIN/ZC3HAV1/TRIM14/C1QBP/DHX58/ARHGDIB/SNX3/TRIM38/CHMP3/TRIM62/PROX1/TRIM32/TARDBP/TRIM25/TRIM6/FGL2/EIF2AK4/ILF3/BST2/TRIM21/TRIM5/SPINK5/IL2RA/HAVCR2/SRPK2/RNASEL/IL10/CARD16/ITGAV/IFITM3/SIGLEC11/HMGA2/SQSTM1/HPGDS/IFI16/PTX3/ZC3H12A/CAMP/HTRA1/FAM111A/PRDX2/TRIB1/RNF26/RESF1/PARP10/NPLOC4/ANXA2/…	78
610	SC.ALSvsCtrl	SC	ALSvsCtrl	GO:0030225	macrophage differentiation	24/5810	44/17913	0.00198434	0.0202435	0.0154809	CD4/CASP8/SPI1/SIRT1/TGFB1/ID2/INHBA/RIPK1/TLR2/RB1/APP/PARP1/C1QC/GAB3/IL15/IL31RA/FADD/TRIB1/NRROS/GATA2/HCLS1/CSF1R/L3MBTL3/CEBPA	24
611	SC.ALSvsCtrl	SC	ALSvsCtrl	GO:0006486	protein glycosylation	95/5810	228/17913	0.00202049	0.020545	0.0157115	DPM1/POMT2/EXTL3/FUT8/ST6GALNAC1/MGAT4A/ST6GAL1/LMAN1/SLC35C2/PSEN1/POMGNT1/B4GALT1/MFNG/LMF1/B3GAT1/ST3GAL4/ST8SIA1/MAN1A1/B3GAT2/MAN2A1/ST8SIA4/GALNT3/TRAK2/TMEM59/EDEM3/B4GALT2/MAN1C1/RPN2/B4GALT4/TMTC4/SRD5A3/GAL3ST1/MGAT3/GALNT15/MGAT1/RAMP1/TMEM165/GALNT5/TET1/ALG10/ALG10B/TMTC3/GALNT1/NPC1/GALNT2/MUC4/GBGT1/B3GAT3/GXYLT1/EXT2/MGAT5/NUS1/EXTL1/B4GALT5/ASGR2/SYVN1/B3GALNT2/STT3B/IL15/GALNT10…	95
612	SC.ALSvsCtrl	SC	ALSvsCtrl	GO:0043413	macromolecule glycosylation	95/5810	228/17913	0.00202049	0.020545	0.0157115	DPM1/POMT2/EXTL3/FUT8/ST6GALNAC1/MGAT4A/ST6GAL1/LMAN1/SLC35C2/PSEN1/POMGNT1/B4GALT1/MFNG/LMF1/B3GAT1/ST3GAL4/ST8SIA1/MAN1A1/B3GAT2/MAN2A1/ST8SIA4/GALNT3/TRAK2/TMEM59/EDEM3/B4GALT2/MAN1C1/RPN2/B4GALT4/TMTC4/SRD5A3/GAL3ST1/MGAT3/GALNT15/MGAT1/RAMP1/TMEM165/GALNT5/TET1/ALG10/ALG10B/TMTC3/GALNT1/NPC1/GALNT2/MUC4/GBGT1/B3GAT3/GXYLT1/EXT2/MGAT5/NUS1/EXTL1/B4GALT5/ASGR2/SYVN1/B3GALNT2/STT3B/IL15/GALNT10…	95
613	SC.ALSvsCtrl	SC	ALSvsCtrl	GO:0030041	actin filament polymerization	64/5810	145/17913	0.00203889	0.0206983	0.0158287	BAIAP2L1/SCIN/WAS/CAPG/ARHGAP6/NCKAP1/RHOA/PFN2/NCK2/DLG1/CARMIL1/CTTN/ICAM1/JAK2/PICK1/HCK/CORO1A/PYCARD/MTPN/COBL/WASL/ARPC3/WASF1/ACTR3/NCKAP1L/CCR7/TMOD2/HIP1R/DIAPH1/ACTR3B/SPIRE1/BIN1/TMOD1/FCHSD2/ACTR2/TMOD3/AP1AR/DIAPH3/HAX1/IQGAP2/RASA1/ARHGAP18/CDC42EP2/TWF1/FER/NCK1/NPHS1/ARPC2/SPTA1/PRKCD/ARF6/PRKCE/CORO1B/HCLS1/SPTAN1/MYO1C/AIF1/ANG/TWF2/FMN1/BRK1/CYFIP1/CSF3/SPIRE2	64
614	SC.ALSvsCtrl	SC	ALSvsCtrl	GO:0097164	ammonium ion metabolic process	82/5810	193/17913	0.00206708	0.0209502	0.0160214	CROT/AKR7A2/SPHK2/VPS35/MAOB/DRD4/PLA2G10/SLC44A1/CSNK2A2/STARD7/AKR1B1/LPCAT2/TGFB2/PLA2G3/SPTLC2/SMS/PCYT1B/PLA2G15/ASAH1/PLA2G4C/CHKA/CHPT1/LPCAT3/ACADL/PARK7/ACADM/AKR1A1/PLBD1/RAB38/BBOX1/SLC44A2/SAT1/LDLR/APOC1/PEMT/CEPT1/PNPLA8/SMPD4/ENPP2/SLC44A5/PCTP/SAT2/SLC44A3/ALDH9A1/SNCA/PLA2G7/HNMT/AKR1C2/AKR1C1/LPCAT1/DBI/ABHD3/ITGB2/PCYT1A/CAPN2/SGPP2/PLB1/PRKCD/SGMS2/ENPP6/FABP5/ATP7A/SMPD1/MFSD…	82
615	SC.ALSvsCtrl	SC	ALSvsCtrl	GO:0003018	vascular process in circulatory system	70/5810	161/17913	0.00209304	0.0211788	0.0161962	GCLC/CD38/PIK3C2A/CPS1/GCLM/ATG5/RHOA/ROCK1/ATP2B1/PTGS2/CEACAM1/ICAM1/HMOX1/TGFB1/P2RX1/TRPV4/SOD2/HMGCR/HRH2/KNG1/ITGB1BP1/SCPEP1/EDN3/DOCK4/KCNA5/APOE/KCNMB4/AGT/EDNRB/RAP1GDS1/KCNMB1/DOCK5/PTPRJ/ADRA2A/EDNRA/GJA1/DDAH1/ANGPT1/ACE/ABR/ADORA1/GUCY1A1/F2RL1/NOS3/ARHGAP42/BDKRB2/PTAFR/P2RY1/APLN/PDE3A/ADCY6/FGFBP3/P2RY2/YES1/CTNNBIP1/CXCR2/F2R/SLC8A1/PLA2G6/PRKG1/BCR/HRH1/SRC/KEL/BMPR2/C2CD4B/ITG…	70
616	SC.ALSvsCtrl	SC	ALSvsCtrl	GO:0097485	neuron projection guidance	89/5810	212/17913	0.00210996	0.0212844	0.0162769	SEMA3F/ETV1/PAX6/RANBP9/FYN/SEMA3B/ISL1/NRXN3/GAB2/PIK3CB/PRKCQ/NEO1/PLA2G10/SEMA3A/OPHN1/SEMA5B/NRCAM/SEMA6A/EZR/MAPK1/RPS6KA5/DOK5/MAPK3/FZD3/GRB10/LHX2/LHX3/CXCL12/UNC5B/LGI1/GAB1/NECTIN1/WNT5A/DOK1/SOS1/EPHA4/ARTN/NRP2/KLF7/NR4A3/PIK3CA/CXCR4/LRP1/PLCG1/CHN1/MATN2/EPHB2/CHL1/SEMA4F/BMPR1B/SMAD4/APP/GDF7/EPHA5/DOK2/VLDLR/NFIB/VAX1/NCAM1/FEZ1/PTPRO/DPYSL4/ENAH/DPYSL5/ISL2/DRAXIN/VANGL2/NFASC/SP…	89
617	SC.ALSvsCtrl	SC	ALSvsCtrl	GO:0016236	macroautophagy	111/5810	272/17913	0.00211031	0.0212844	0.0162769	CAPN1/RB1CC1/RRAGD/ATP6V0A1/GABARAPL2/ATP6V1H/ATG5/VMP1/GNAI3/TBC1D25/VPS35/CSNK2A2/TSG101/RAB7A/TIGAR/TP53INP2/PSEN1/ATG16L1/SNX5/MCOLN1/HDAC6/SIRT1/SH3GLB1/TOMM22/HMOX1/MTMR3/SPTLC2/HIF1A/MAP1LC3A/RUBCNL/MAPK3/RIPK2/RHEB/PRKAG2/LAMTOR3/AMBRA1/RAB23/ATP6V0E1/STAM2/HTRA2/CHMP3/RAB3GAP1/QSOX1/LAMTOR2/MFN2/VAMP8/RAB3GAP2/PIK3CA/VPS26A/ATG101/BECN1/KDR/SNX6/TBC1D14/VPS4A/PIK3C2B/LAMTOR5/USP30/VPS36/…	111
618	SC.ALSvsCtrl	SC	ALSvsCtrl	GO:0048675	axon extension	47/5810	101/17913	0.00212746	0.0213881	0.0163562	SEMA3F/TNFRSF12A/CDKL5/SEMA3G/VCL/RTN4R/MAP3K13/SEMA3A/DNM2/SEMA5B/GSK3B/CTTN/ARHGAP4/NRCAM/ABL1/RAB11A/PTPRS/MAG/LHX2/CXCL12/PPP3CB/WNT5A/RTN4/NRP2/LRP1/RNF6/APOE/DCLK1/WDR36/SEMA7A/NTRK3/PAK1/ZFYVE27/AUTS2/DRAXIN/DISC1/TRIM46/ALCAM/LAMB2/RAPH1/SLIT3/SHTN1/TRPV2/BMPR2/TWF2/CYFIP1/NLGN3	47
619	SC.ALSvsCtrl	SC	ALSvsCtrl	GO:2000379	positive regulation of reactive oxygen species metabolic process	47/5810	101/17913	0.00212746	0.0213881	0.0163562	TYROBP/CYBA/GNAI3/HDAC4/RAB27A/PTGS2/DNM2/GSTP1/NOX4/ICAM1/JAK2/TSPO/TGFB1/MAPK14/NNT/PDGFRB/PARK7/GADD45A/FOXO3/CLU/RIPK3/ASS1/RGN/P2RX4/AGT/TLR4/RIPK1/TP53/SNCA/DDAH1/ITGB2/TGFBR2/PTX3/ZC3H12A/PRKCD/F2RL1/ITGAM/INSR/TLR6/ADGRB1/TMEM106A/AKR1C3/COX2/NOS1AP/AIF1/DDAH2/HBB	47
620	SC.ALSvsCtrl	SC	ALSvsCtrl	GO:0030201	heparan sulfate proteoglycan metabolic process	16/5810	26/17913	0.00214388	0.0214492	0.016403	EXTL3/NDST1/XYLT1/UGDH/DSE/SULF1/CSGALNACT1/TCF7L2/B3GAT3/EXT2/PXYLP1/VANGL2/CTNNB1/HPSE/B3GALT6/HS3ST5	16
621	SC.ALSvsCtrl	SC	ALSvsCtrl	GO:0060142	regulation of syncytium formation by plasma membrane fusion	16/5810	26/17913	0.00214388	0.0214492	0.016403	TYROBP/EHD2/RAPGEF3/TREM2/NFATC2/EHD1/MAPK14/TNFSF14/GDF15/CAMK1/CD53/CAPN2/DCSTAMP/ADAM9/CXCL10/ADGRB1	16
622	SC.ALSvsCtrl	SC	ALSvsCtrl	GO:0071624	positive regulation of granulocyte chemotaxis	16/5810	26/17913	0.00214388	0.0214492	0.016403	CD74/DAPK2/C1QBP/MDK/NCKAP1L/CCR7/RAC2/MOSPD2/DYSF/XCL1/C3AR1/CXCR2/CAMK1D/C5AR1/CXCL8/S100A7	16
623	SC.ALSvsCtrl	SC	ALSvsCtrl	GO:0002709	regulation of T cell mediated immunity	31/5810	61/17913	0.00217549	0.021661	0.0165649	HFE/WAS/PRKCZ/FCGR2B/PVR/CEACAM1/STX7/PTPRC/IL12RB1/SMAD7/PPP3CB/CD81/DUSP22/IL1R1/CCR2/SASH3/ZBTB1/RIPK3/IL6/XCL1/HSPD1/IL18/NLRP3/FZD5/B2M/FADD/IL12A/MALT1/HLA-E/HMGB1/LILRB1	31
624	SC.ALSvsCtrl	SC	ALSvsCtrl	GO:0033627	cell adhesion mediated by integrin	31/5810	61/17913	0.00217549	0.021661	0.0165649	SNAI2/WNK1/COL16A1/TESC/ICAM1/TGFB2/PIK3CG/SERPINE1/LPXN/PTPN6/ITGA4/ITGB1BP1/PLAU/NCKAP1L/PODXL/SWAP70/ITGAV/FERMT3/ADAM17/PDE3B/CXCL13/ITGA2/SYK/FBN1/ADAM9/P2RY12/PTK2/CIB1/CD3E/LYN/ITGB3	31
625	SC.ALSvsCtrl	SC	ALSvsCtrl	GO:0046635	positive regulation of alpha-beta T cell activation	31/5810	61/17913	0.00217549	0.021661	0.0165649	RUNX3/PRKCQ/RHOA/PRKCZ/CBFB/PTPRC/IL12RB1/RIPK2/RASAL3/EBI3/CD81/CD86/HSPH1/CD80/CCR2/SASH3/NCKAP1L/ANXA1/XCL1/IL18/RUNX1/ZBTB7B/NLRP3/TGFBR2/SHH/SYK/IL12A/MALT1/CD3E/HLA-E/LGALS9	31
626	SC.ALSvsCtrl	SC	ALSvsCtrl	GO:0010762	regulation of fibroblast migration	20/5810	35/17913	0.00221428	0.0219809	0.0168096	ARHGAP4/RFFL/ARHGEF7/TGFB1/CORO1C/ITGB1BP1/PRR5L/APPL2/WDPCP/PAK1/MTA2/FER/APPL1/CYGB/DDR2/PRKCE/RCC2/C5orf30/SLC8A1/FGF2	20
627	SC.ALSvsCtrl	SC	ALSvsCtrl	GO:0000186	activation of MAPKK activity	26/5810	49/17913	0.00221469	0.0219809	0.0168096	EIF2AK2/MAP3K13/PSEN1/MAP3K20/MAP3K1/JAK2/MAPK1/MAPK3/RIPK2/TGFBR1/LAMTOR3/LAMTOR2/MAP3K10/KIDINS220/RIPK1/EGF/TAOK2/TNIK/ADORA1/ADAM9/MAP3K2/MAP3K11/F2R/LRRK2/MAP3K5/NTRK1	26
628	SC.ALSvsCtrl	SC	ALSvsCtrl	GO:0048013	ephrin receptor signaling pathway	41/5810	86/17913	0.00227593	0.0224479	0.0171667	FYN/NGEF/RHOA/ROCK1/NCK2/PSEN1/MMP2/EFNB1/EFNA2/ARHGEF7/EPHB6/WASL/GIT1/ARPC3/ACTR3/EPHA4/CHN1/EPHB2/VAV3/SDCBP/ACTR2/NTRK3/EPHA5/RASA1/PAK1/TIAM1/NCK1/AP2M1/ARPC2/PTK2/SDC2/HRAS/YES1/EPHA10/EPHB4/AP2A1/SRC/SIPA1L1/ITSN1/LYN/NTRK1	41
629	SC.ALSvsCtrl	SC	ALSvsCtrl	GO:1903509	liposaccharide metabolic process	50/5810	109/17913	0.00228383	0.0224479	0.0171667	DPM1/HEXB/ST3GAL6/CTSA/BAX/CERK/PIGU/GLA/FA2H/ASAH1/PIGL/ST3GAL4/ST8SIA1/ALDH5A1/ST8SIA4/ST3GAL5/PIGT/GAL3ST1/PIGC/AOAH/SMPD4/GLTP/ESYT1/PIGM/SUMF1/UGCG/GBGT1/PGAP2/KIT/B4GALT5/PRKCD/PIGX/PIGO/SMPD1/B3GALNT1/GLB1/PIGG/UGT8/B3GNT5/FUCA1/ST6GALNAC3/CLN3/GM2A/GAL3ST4/PSAP/GPAA1/NAGA/NEU1/HEXA/CPTP	50
630	SC.ALSvsCtrl	SC	ALSvsCtrl	GO:0001953	negative regulation of cell-matrix adhesion	23/5810	42/17913	0.00228386	0.0224479	0.0171667	ARHGAP6/MAP4K4/SERPINE1/CORO1C/DUSP22/ITGB1BP1/LRP1/POSTN/ACVRL1/BCAS3/ADAM15/PHLDB2/RASA1/CASK/CDKN2A/MMP14/CLASP2/DLC1/SEMA3E/PTEN/RCC2/AJAP1/SRC	23
631	SC.ALSvsCtrl	SC	ALSvsCtrl	GO:0034080	CENP-A containing nucleosome assembly	23/5810	42/17913	0.00228386	0.0224479	0.0171667	CENPL/CENPK/HJURP/MIS18BP1/KNL1/ITGB3BP/CENPH/HIST1H4H/RBBP4/CENPS/NPM1/CENPP/HIST1H4J/HIST1H4F/HIST1H4B/HIST2H4B/HIST1H4C/HIST2H4A/HIST1H4D/HIST1H4K/HIST1H4L/HIST1H4A/HIST1H4I	23
632	SC.ALSvsCtrl	SC	ALSvsCtrl	GO:0061641	CENP-A containing chromatin organization	23/5810	42/17913	0.00228386	0.0224479	0.0171667	CENPL/CENPK/HJURP/MIS18BP1/KNL1/ITGB3BP/CENPH/HIST1H4H/RBBP4/CENPS/NPM1/CENPP/HIST1H4J/HIST1H4F/HIST1H4B/HIST2H4B/HIST1H4C/HIST2H4A/HIST1H4D/HIST1H4K/HIST1H4L/HIST1H4A/HIST1H4I	23
633	SC.ALSvsCtrl	SC	ALSvsCtrl	GO:0090382	phagosome maturation	23/5810	42/17913	0.00228386	0.0224479	0.0171667	ATP6V0A1/ATP6V1H/RAB7A/SRPX/CORO1A/RAB34/ATP6V0E1/MREG/RAB32/RAB38/TMEM175/ATP6V1F/SYT11/ATP6V1G1/MYO7A/RAB20/ATP6V1C2/ATP6V1B2/ATP6V1C1/SLAMF8/RAB31/RAB39A/UNC13B	23
634	SC.ALSvsCtrl	SC	ALSvsCtrl	GO:0019674	NAD metabolic process	35/5810	71/17913	0.0022906	0.0224479	0.0171667	CD38/NADK/PFKP/PKM/PTGS2/ENO1/NMRK2/TIGAR/QPRT/NAMPT/GCK/NMRK1/GPD2/KYNU/KMO/NT5E/PARP9/TP53/FOXK2/PFKL/PFKM/NADK2/ACMSD/HK1/ADPGK/HK3/HAAO/NAXE/PGAM2/PGM2L1/NNMT/GPD1/PARP10/ASPDH/AFMID	35
635	SC.ALSvsCtrl	SC	ALSvsCtrl	GO:0034121	regulation of toll-like receptor signaling pathway	35/5810	71/17913	0.0022906	0.0224479	0.0171667	SARM1/LTF/NR1H3/CYBA/IRAK3/ESR1/TYRO3/CACTIN/PTPRS/BIRC2/RTN4/PTPN22/APPL2/TLR4/TLR2/PDPK1/ARRB2/LY96/APPL1/LRRC14/OTUD4/F2RL1/TLR3/CD300A/CD14/TLR1/TLR6/CD300LF/TLR5/PELI1/LILRA4/LYN/RAB7B/HMGB1/LILRA2	35
636	SC.ALSvsCtrl	SC	ALSvsCtrl	GO:0006303	double-strand break repair via nonhomologous end joining	39/5810	81/17913	0.00230014	0.022506	0.0172111	TFIP11/NBN/PIAS4/NSD2/SUMO1/SHLD2/CYREN/HERC2/MDC1/PARP9/PAXX/ATM/HMGA2/DCLRE1C/BABAM2/HIST1H4H/ABRAXAS1/DTX3L/ATP23/NUDT16L1/UBE2V2/ZBTB7A/BRCC3/H2AFX/XRCC6/HIST1H4J/UVRAG/USP51/HIST1H4F/HIST1H4B/HIST2H4B/HIST1H4C/SETMAR/HIST2H4A/HIST1H4D/HIST1H4K/HIST1H4L/HIST1H4A/HIST1H4I	39
637	SC.ALSvsCtrl	SC	ALSvsCtrl	GO:0032680	regulation of tumor necrosis factor production	66/5810	151/17913	0.00235562	0.0229791	0.017573	TYROBP/LTF/ISL1/TBC1D23/CYBA/PTPRC/GSTP1/MAVS/IRAK3/TREM2/JAK2/TSPO/DICER1/ACP5/PYCARD/RIPK2/CACTIN/CD33/HSPB1/PTPN6/SELENOK/WNT5A/POMC/IFIH1/ERRFI1/ARHGEF2/CLU/CCR2/SASH3/SYT11/PTPN22/HAVCR2/GPNMB/IL10/TLR4/RIPK1/TLR2/ARRB2/APP/PTPRJ/ANGPT1/LY96/FCER1G/FZD5/ZC3H12A/TLR3/CYBB/CHRNA7/AXL/FADD/PTAFR/CD14/RASGRP1/CD34/TLR1/LPL/LILRA5/LRRK2/CD47/SPN/HLA-E/LILRA4/LILRB1/LGALS9/LILRA2/AZU1	66
638	SC.ALSvsCtrl	SC	ALSvsCtrl	GO:0046394	carboxylic acid biosynthetic process	166/5810	426/17913	0.0023567	0.0229791	0.017573	NDUFAB1/SLC4A1/OSBPL7/ADIPOR2/ALOX5/RANBP2/CD74/CPS1/NR1H3/MRI1/VCAN/ATP2B4/TBXAS1/ELOVL1/PFKP/PKM/HDAC4/OSBPL3/DHRS9/PTGS2/ENO1/TIGAR/SLC1A3/CEACAM1/PGM1/PLOD1/MGST2/FOLH1/NUP50/PTGS1/SIRT1/ACOT7/SCD/TECR/MTAP/GGT5/GGT1/CYP2D6/HIF1A/MTHFD1/TRIB3/NUP93/FA2H/MLYCD/PYCR3/TGFB1/PRKAG2/GCK/ERLIN1/ASPA/GALK1/UGDH/OSBP/LTA4H/DSE/UST/RBP1/PFKFB4/CSPG5/SCAP/ACADL/GLS/KYNU/SCP2/PARK7/MECR/KMO/PROX1/NUP43/…	166
639	SC.ALSvsCtrl	SC	ALSvsCtrl	GO:0002407	dendritic cell chemotaxis	15/5810	24/17913	0.00237066	0.0229791	0.017573	PIK3CG/C1QBP/CCR2/CXCR4/CCR7/TRPM2/SLAMF8/CCR5/CCR1/IL12A/ANO6/CXCR2/CXCR1/HMGB1/LGALS9	15
640	SC.ALSvsCtrl	SC	ALSvsCtrl	GO:0008334	histone mRNA metabolic process	15/5810	24/17913	0.00237066	0.0229791	0.017573	UPF1/SNRPD3/NCBP2/TENT4B/SSB/SNRPF/SNRPG/ATM/SLBP/TENT2/CPSF2/DCP2/LSM1/LSM10/SNRPE	15
641	SC.ALSvsCtrl	SC	ALSvsCtrl	GO:0062009	secondary palate development	15/5810	24/17913	0.00237066	0.0229791	0.017573	TGFBR3/DLG1/TGFB2/WNT5A/TGFB3/LRRC32/LEF1/SMAD4/WNT7A/TGFBR2/CHD7/SOX11/FZD2/JAG2/COL11A2	15
642	SC.ALSvsCtrl	SC	ALSvsCtrl	GO:0090023	positive regulation of neutrophil chemotaxis	15/5810	24/17913	0.00237066	0.0229791	0.017573	CD74/DAPK2/C1QBP/MDK/NCKAP1L/CCR7/RAC2/MOSPD2/DYSF/XCL1/C3AR1/CXCR2/CAMK1D/C5AR1/CXCL8	15
643	SC.ALSvsCtrl	SC	ALSvsCtrl	GO:0046488	phosphatidylinositol metabolic process	69/5810	159/17913	0.0023745	0.0229806	0.0175741	DPM1/MTMR7/PIK3C2A/PI4K2B/PIK3CB/MTMR1/INPP5A/PLA2G10/SYNJ2/EFR3B/MTMR2/SBF1/MTMR3/PIGU/VAC14/CDIPT/PLA2G4C/PIK3CG/PLEKHA8/PLEKHA1/PIGL/FIG4/PDGFRB/PLCD4/PLEK/PLBD1/PIK3CA/OCRL/PIGT/EFR3A/PIK3C2B/IMPA1/PIGC/PIK3C2G/IMPA2/PIK3R5/PIGM/PGAP2/ATM/PLCH2/MTMR12/PIP4K2A/INPP1/PIP4P2/PIGX/PIGO/PIP4P1/PIP5KL1/TMEM150A/INPP5D/PLEKHA2/PIK3CD/PTEN/PIGG/IP6K1/PLAAT3/RUFY1/CSF1R/PLCB1/CHRM5/PIP5K1C/PLA2G2A/PDG…	69
644	SC.ALSvsCtrl	SC	ALSvsCtrl	GO:0060760	positive regulation of response to cytokine stimulus	28/5810	54/17913	0.0023913	0.0231072	0.0176709	CD74/UBE2K/MAVS/TREM2/HIF1A/RIPK2/IL7/WNT5A/IFIH1/IL1R1/TRIM32/TRIM6/TLR4/RIPK1/TLR2/CASP1/PARP9/TSLP/ADAM17/CREBRF/AXL/FADD/AGPAT2/PARP14/CD300LF/CASP4/AGPAT1/LSM14A	28
645	SC.ALSvsCtrl	SC	ALSvsCtrl	GO:0001952	regulation of cell-matrix adhesion	53/5810	117/17913	0.00241145	0.0232658	0.0177922	ARHGAP6/PIK3CB/LIMCH1/RHOA/PRKCZ/ROCK1/MAP4K4/GSK3B/COL16A1/CEACAM6/ABL1/PPM1F/CDK6/SERPINE1/CORO1C/DUSP22/EPB41L5/ITGB1BP1/PLAU/LRP1/CCR7/KDR/NINJ1/POSTN/ACVRL1/BCAS3/ADAM15/WDPCP/PHLDB2/RASA1/CASK/CDKN2A/PTPRJ/UTRN/MMP14/DISC1/CLASP2/DLC1/PTK2/PLEKHA2/LIMS1/SEMA3E/BCL2/PTEN/JUP/RCC2/CIB1/AJAP1/SRC/S100A10/CD3E/FMN1/ONECUT1	53
646	SC.ALSvsCtrl	SC	ALSvsCtrl	GO:0098869	cellular oxidant detoxification	46/5810	99/17913	0.00244672	0.0235449	0.0180056	MGST1/PTGS2/SESN1/GSTP1/MGST2/PTGS1/GSR/SOD2/NNT/TPO/GPX7/PARK7/PRDX6/UBIAD1/PRXL2A/TXNDC17/APOE/PXDN/RGN/ALOX5AP/TXN/DUOX1/DUOX2/GSTO1/PRXL2C/CYGB/ALB/GPX8/NOS3/TP53INP1/ATP7A/PRDX3/PRDX2/TXNDC2/NQO1/HBA2/GSTK1/SZT2/TXNRD1/HBA1/LTC4S/GPX1/HBB/CLIC2/PXDNL/HBD	46
647	SC.ALSvsCtrl	SC	ALSvsCtrl	GO:0043062	extracellular structure organization	152/5810	387/17913	0.00244794	0.0235449	0.0180056	ST7/ITGAL/ITGA3/ITGA2B/CAPN1/PHLDB1/CD44/VCAN/TNC/COL9A2/SOAT1/TNFRSF1A/TSG101/ITGA8/FAP/COL5A3/ITGB5/COL16A1/B4GALT1/ADAMTS2/MMP2/ICAM1/ITGA6/CCDC80/COL9A3/TGFB2/TLL2/ABL1/ZDHHC8/CHADL/CTSG/PLTP/LIPG/TIMP1/MMP15/TGFB1/HPN/SERPINE1/AEBP1/TGFBR1/SH3PXD2A/VWF/ITGA4/LOXL3/QSOX1/TTR/P4HA1/LRP1/TCF15/KDR/APOE/APOC1/COLGALT1/PXDN/MATN3/HAPLN2/SPINK5/ETS1/ADAM19/ITGA7/AGT/LCP1/IL6/CTSV/FOXF2/SULF1/SDCBP…	152
648	SC.ALSvsCtrl	SC	ALSvsCtrl	GO:0001676	long-chain fatty acid metabolic process	44/5810	94/17913	0.00251776	0.0240827	0.0184169	ALOX5/TBXAS1/ELOVL1/PLA2G10/PTGS2/LIPE/GSTP1/PTGS1/ACOT7/CYP2D6/PNPLA3/MAPK3/PLA2G4C/LTA4H/SCP2/FAAH/ACOT2/ACOT1/PLP1/CYP2E1/CYP2J2/PNPLA8/CYP2C9/CYP2C8/PAM/PTGES/CYP2U1/CBR1/CYP3A4/ACOX1/HPGDS/DAGLB/SLC27A4/GSTM4/ELOVL6/ACOT4/ALOX15B/CYP4F12/CYP4F3/AKR1C3/ELOVL2/LTC4S/GLYATL2/FAAH2	44
649	SC.ALSvsCtrl	SC	ALSvsCtrl	GO:0034976	response to endoplasmic reticulum stress	104/5810	254/17913	0.00251867	0.0240827	0.0184169	CFTR/EXTL3/ERP44/HERPUD1/EIF2AK2/USP13/RASGRF1/PPP2R5B/NCK2/FCGR2B/DNAJC10/UBE2K/NFE2L1/GSK3B/BAX/MMP24-AS1-EDEM2/EDEM2/ERP29/SIRT1/TRIB3/HM13/SRPX/DNAJC3/PPP2CB/SGTA/GSK3A/FKBP14/SEC61B/ERLIN1/GOSR2/CDK5RAP3/CCDC47/CCL2/RASGRF2/SELENOK/PARK7/EDEM3/FBXO2/FBXO6/ZBTB17/SERP1/APAF1/CLU/TARDBP/TRIM25/VAPB/SSR1/DNAJB9/EIF2AK4/EIF2S1/EDEM1/UBAC2/OS9/TOR1A/DERL1/TLN1/SEC31A/TMTC3/TMBIM6/TMX1/TP53/PMAIP1…	104
650	SC.ALSvsCtrl	SC	ALSvsCtrl	GO:0061900	glial cell activation	30/5810	59/17913	0.00251883	0.0240827	0.0184169	TYROBP/GRN/PSEN1/PTPRC/TREM2/TLR8/NAMPT/CTSC/CLU/LRP1/LDLR/IL6/IL33/TLR2/APP/SNCA/TTBK1/ATM/ITGB2/TLR3/ITGAM/C1QA/TLR6/BACE2/LRRK2/TLR7/C5AR1/AIF1/TAFA3/AZU1	30
651	SC.ALSvsCtrl	SC	ALSvsCtrl	GO:0042554	superoxide anion generation	19/5810	33/17913	0.0025232	0.0240827	0.0184169	TYROBP/CYBA/GNAI3/GSTP1/NOX4/ACP5/TGFB1/NCF2/AGT/DUOX1/DUOX2/NCF1/ITGB2/TAFA4/PRKCD/F2RL1/SYK/CYBB/ITGAM	19
652	SC.ALSvsCtrl	SC	ALSvsCtrl	GO:1901186	positive regulation of ERBB signaling pathway	19/5810	33/17913	0.0025232	0.0240827	0.0184169	PLAUR/CBL/RTN4/DOK1/SOS1/EREG/HIP1/HIP1R/AGT/EGF/CNOT9/ADRA2A/ADAM17/NCF1/TGFA/ADORA1/PDE6G/ARAP1/NUP62	19
653	SC.ALSvsCtrl	SC	ALSvsCtrl	GO:0001961	positive regulation of cytokine-mediated signaling pathway	25/5810	47/17913	0.00255886	0.0243483	0.01862	CD74/UBE2K/MAVS/TREM2/HIF1A/RIPK2/IL7/WNT5A/IL1R1/TRIM32/TRIM6/RIPK1/CASP1/PARP9/TSLP/ADAM17/CREBRF/AXL/FADD/AGPAT2/PARP14/CD300LF/CASP4/AGPAT1/LSM14A	25
654	SC.ALSvsCtrl	SC	ALSvsCtrl	GO:0033059	cellular pigmentation	25/5810	47/17913	0.00255886	0.0243483	0.01862	DTNBP1/RAB27A/ASIP/RAB11A/BLOC1S6/ANKRD27/HPS1/POMC/MLPH/MREG/RAB32/RAB38/CD63/KIF13A/MYO7A/RAB1A/LYST/SHROOM2/BBS5/ZEB2/BCL2/RAB11B/BLOC1S5/BLOC1S3/BLOC1S2	25
655	SC.ALSvsCtrl	SC	ALSvsCtrl	GO:1901293	nucleoside phosphate biosynthetic process	144/5810	365/17913	0.00256785	0.0243965	0.0186569	SLC25A13/SLC4A1/UPP2/NADK/RANBP2/AGPAT4/ADSS/GUCY1B1/SPHK2/KARS/ME1/ELOVL1/PFKP/PKM/PDK3/HDAC4/PTGS2/ENO1/ACAT1/VPS9D1/NMRK2/TIGAR/ADCY2/PGM1/AK6/DLD/NUP50/UPRT/TREM2/ACOT7/SCD/TECR/MAPK1/SLC25A1/ERH/HIF1A/MTHFD1/PRPS2/NUP93/MLYCD/NME4/QPRT/TGFB1/NAMPT/PRKAG2/GCK/NMRK1/LHPP/GALK1/GUCA1B/PFKFB4/KYNU/KMO/GPAM/NUP43/ADCY7/PFKFB2/ATP5F1E/NUP214/PPCS/PPAT/DUT/ADCY4/UCK1/ACSS2/PPT1/ACLY/LDHA/RFK/PARP9/…	144
656	SC.ALSvsCtrl	SC	ALSvsCtrl	GO:0001818	negative regulation of cytokine production	117/5810	290/17913	0.00259529	0.0243968	0.0186571	BTK/HFE/TYROBP/LTF/SLC11A1/HGF/SERPINB1/ASB1/CD84/ATP2B1/FCGR2B/FGFR1/ITCH/CEACAM1/PTPRC/C1QTNF3/GSTP1/MAVS/IRAK3/MUL1/CD200/EZR/TGFB2/TREM2/HMOX1/TSPO/DICER1/RPS6KA5/SMAD7/RNF125/TLR8/ACP5/PYCARD/CSK/HOMER2/CACTIN/TGFB1/CD33/PTPRS/TAX1BP1/C1QBP/DHX58/PTPN6/ERBIN/POMC/IFIH1/ERRFI1/TGFB3/CD274/TRIM25/ADCY7/INHBA/NCKAP1L/NMI/BTN2A2/TWSG1/BST2/IDO1/SYT11/RNF128/PTPN22/ANXA1/HAVCR2/APPL2/GPNMB/IL6/IL…	117
657	SC.ALSvsCtrl	SC	ALSvsCtrl	GO:0051961	negative regulation of nervous system development	117/5810	290/17913	0.00259529	0.0243968	0.0186571	CD38/SOX8/TMEM98/PAX6/MYLIP/SEMA3G/ISL1/RNF10/VIM/RTN4R/NGFR/NGEF/ASPM/RHOA/SIRT2/MAP4K4/SEMA3A/CBFA2T2/PSEN1/GSK3B/ULK2/REST/MTMR2/ARHGAP4/CHRD/SOX10/TSPO/DICER1/CTSZ/TGFB1/PTPRS/MAG/LHX2/BMPR1A/CTSC/DDX6/TRPV4/FIG4/DPYSL3/WNT5A/RTN4/ID2/TRAK2/EPHA4/ARHGEF2/RAB29/FOXO3/LRP1/NKX2-2/OMG/RNF6/EIF2AK4/LDLR/APOE/EPHB2/ITM2C/APPL2/EDNRB/IL6/TLR2/SORL1/ZNF365/PPP3CA/NTRK3/TP53/APP/GPR161/CERS2/DUSP10/M…	117
658	SC.ALSvsCtrl	SC	ALSvsCtrl	GO:0032366	intracellular sterol transport	14/5810	22/17913	0.00259983	0.0243968	0.0186571	ABCA2/OSBP/SCP2/NPC2/LDLR/VPS4A/NPC1/NUS1/LDLRAP1/ABCG1/STARD4/ABCA1/ANXA2/CES1	14
659	SC.ALSvsCtrl	SC	ALSvsCtrl	GO:0032367	intracellular cholesterol transport	14/5810	22/17913	0.00259983	0.0243968	0.0186571	ABCA2/OSBP/SCP2/NPC2/LDLR/VPS4A/NPC1/NUS1/LDLRAP1/ABCG1/STARD4/ABCA1/ANXA2/CES1	14
660	SC.ALSvsCtrl	SC	ALSvsCtrl	GO:0036037	CD8-positive, alpha-beta T cell activation	14/5810	22/17913	0.00259983	0.0243968	0.0186571	HFE/RUNX3/CBFB/CD274/MAPK8IP1/NCKAP1L/XCL1/SH3RF1/RUNX1/ZBTB7B/BCL2/HLA-E/PSMB11/LILRB1	14
661	SC.ALSvsCtrl	SC	ALSvsCtrl	GO:0042744	hydrogen peroxide catabolic process	14/5810	22/17913	0.00259983	0.0243968	0.0186571	NNT/TPO/PRDX1/PXDN/DUOX1/DUOX2/SNCA/PRDX3/PRDX2/HBA2/HBA1/GPX1/HBB/PXDNL	14
662	SC.ALSvsCtrl	SC	ALSvsCtrl	GO:1904666	regulation of ubiquitin protein ligase activity	14/5810	22/17913	0.00259983	0.0243968	0.0186571	FZR1/UBE2S/FBXO5/BAG2/RPL5/RPL23/RAB1A/RPL11/MAD2L1/CDC20B/PTEN/RPS7/UBE2C/GORASP1	14
663	SC.ALSvsCtrl	SC	ALSvsCtrl	GO:0015914	phospholipid transport	32/5810	64/17913	0.00260316	0.0243968	0.0186571	OSBPL5/ATP11A/PLA2G10/ABCB1/OSBPL8/PLTP/ATP11C/KCNN4/PLEKHA8/ATP10B/NPC2/ATP8A1/LDLR/APOE/APOC1/SCARB2/GLTP/PCTP/PRELID3A/ABCG1/PRKCD/ABCA1/ATP9B/MFSD2A/C2CD2L/PITPNB/TNFAIP8L3/ABCA4/ATP10A/CPTP/APOC2/CETP	32
664	SC.ALSvsCtrl	SC	ALSvsCtrl	GO:0060135	maternal process involved in female pregnancy	32/5810	64/17913	0.00260316	0.0243968	0.0186571	ITGA3/PTGS2/UBE2A/AKR1B1/TMED2/ESR1/ANGPT2/MAPK1/MAPK3/KLF1/CNR1/ADCY7/PPAT/APOL2/DSG1/HAVCR2/CTSV/MMP7/PAM/GJA1/AGRP/TCF23/CTSB/PRDX3/AR/BSG/STOX2/LDOC1/PLA2G6/EPOR/BMPR2/LGALS9	32
665	SC.ALSvsCtrl	SC	ALSvsCtrl	GO:0019079	viral genome replication	54/5810	120/17913	0.00263638	0.0246709	0.0188667	LTF/EIF2AK2/ATG5/PABPC1/FKBP6/MAVS/OAS1/CCNK/CD209/APOBEC3H/FMR1/EEA1/ZC3HAV1/CCL2/TRIM38/RAB29/PROX1/TRIM6/VAPB/DEK/EIF2AK4/ILF3/BST2/TOP2A/LAMTOR5/SRPK2/RNASEL/PIK3C2G/IFITM3/STOM/HMGA2/FBXL2/ADAR/NFIA/IFI16/ZC3H12A/PPIB/FAM111A/DDB1/PCBP1/PPID/BCL2/RESF1/CTBP2/PARP10/IFITM2/PLSCR1/PCBP2/CNOT7/DDX3X/APOBEC3F/CXCL8/APOBEC3C/APOBEC3G	54
666	SC.ALSvsCtrl	SC	ALSvsCtrl	GO:1900182	positive regulation of protein localization to nucleus	36/5810	74/17913	0.00266654	0.0249157	0.0190539	FYN/NGFR/PTGS2/GTSE1/PSEN1/MAVS/MAPK1/TGFB1/CDK5RAP3/ZPR1/MAPK14/ECT2/PARK7/TARDBP/GLIS2/DKC1/RAN/CCT7/PARP9/PARP1/CCT8/DTX3L/ZC3H12A/PRKCD/SHH/CCT2/NMD3/CDK1/HDAC3/JUP/HCLS1/MCRS1/FLNA/SRC/CD2AP/EFCAB7	36
667	SC.ALSvsCtrl	SC	ALSvsCtrl	GO:1903034	regulation of response to wounding	74/5810	173/17913	0.0026829	0.025031	0.0191421	ENPP4/TNFRSF12A/PLAUR/GRN/RTN4R/PRKCQ/FAP/CEACAM1/CAPN3/SYTL4/STK24/PLAT/PTPRS/CADM4/SERPINE1/MDK/SH2B3/HBEGF/HMGCR/KNG1/PROC/PLEK/EPHA4/F3/CXCR4/PLAU/LRP1/RREB1/TSPAN8/APOE/ANXA1/TEC/SERPINE2/IL10/TLR4/DUOX1/DUOX2/NTRK3/SIGLEC10/PTPRF/CERS2/DUSP10/PHLDB2/CASK/SERPING1/ADRA2A/GJA1/CD109/USF1/PDPN/TGFBR2/CLASP2/PRKCD/F2RL1/NOS3/SYK/ATP7A/KRT1/PRDX2/PRKCE/PTEN/HPSE/CD34/HRAS/ANO6/MYOZ1/F2R/PROS1/PR…	74
668	SC.ALSvsCtrl	SC	ALSvsCtrl	GO:0016579	protein deubiquitination	106/5810	260/17913	0.00271334	0.0252771	0.0193303	CFTR/ZRANB1/USP13/RHOA/UBE2D1/ITCH/ATXN7L3/OTUB2/USP48/ESR1/PSME1/TAB1/HIF1A/NFKBIA/PSME2/PSMA7/ACTR5/SMAD7/USP31/USP42/TGFBR1/BIRC2/USP5/SNX3/ACTR8/USP4/WDR48/STAM2/IFIH1/PARK7/UCHL5/USP35/RAD23B/ENY2/DESI2/STAMBP/BECN1/PSMA1/USP32/USP6/TRAF3/PSME3/TRIM21/RNF128/APC/USP30/USP15/TANK/IL33/RIPK1/STAMBPL1/USP8/WDR20/USP3/ARRB2/TP53/FOXK2/SMAD4/RPS27A/ASXL2/MINDY3/OTULIN/UCHL1/BABAM2/SPATA2/JOSD2/UB…	106
669	SC.ALSvsCtrl	SC	ALSvsCtrl	GO:0009165	nucleotide biosynthetic process	142/5810	360/17913	0.00275962	0.0256464	0.0196127	SLC25A13/SLC4A1/UPP2/NADK/RANBP2/AGPAT4/ADSS/GUCY1B1/SPHK2/KARS/ME1/ELOVL1/PFKP/PKM/PDK3/HDAC4/PTGS2/ENO1/ACAT1/VPS9D1/NMRK2/TIGAR/ADCY2/PGM1/AK6/DLD/NUP50/UPRT/TREM2/ACOT7/SCD/TECR/MAPK1/SLC25A1/ERH/HIF1A/MTHFD1/NUP93/MLYCD/NME4/QPRT/TGFB1/NAMPT/PRKAG2/GCK/NMRK1/GALK1/GUCA1B/PFKFB4/KYNU/KMO/GPAM/NUP43/ADCY7/PFKFB2/ATP5F1E/NUP214/PPCS/PPAT/DUT/ADCY4/UCK1/ACSS2/PPT1/ACLY/LDHA/RFK/PARP9/PPCDC/PAPSS…	142
670	SC.ALSvsCtrl	SC	ALSvsCtrl	GO:0010822	positive regulation of mitochondrion organization	52/5810	115/17913	0.00276122	0.0256464	0.0196127	PLAUR/BID/CASP8/VPS35/CSNK2A2/GSK3B/DDHD2/BAX/PPP1R13B/MUL1/HDAC6/TREM2/SH3GLB1/FBXO7/GZMB/DDHD1/HIF1A/E2F1/PYCARD/BMF/GSK3A/PPIF/UBE2D3/HTRA2/PARK7/MFN2/TNFSF10/KDR/RAC2/HIP1R/CIDEB/NPEPPS/TP53/PMAIP1/BCL2L11/FZD5/STOML2/BCL2/ATG13/SFN/BOK/ARIH2/PLA2G6/TOMM7/MARCH5/UBL5/SMURF1/SREBF2/LEPROT/FIS1/NMT1/RHOU	52
671	SC.ALSvsCtrl	SC	ALSvsCtrl	GO:0046950	cellular ketone body metabolic process	8/5810	10/17913	0.00279031	0.0257987	0.0197292	ACAT1/AACS/ACSS3/HMGCL/HMGCLL1/BDH1/BDH2/OXCT2	8
672	SC.ALSvsCtrl	SC	ALSvsCtrl	GO:0060068	vagina development	8/5810	10/17913	0.00279031	0.0257987	0.0197292	LRP2/BAX/ESR1/TYRO3/WNT5A/RBP4/MERTK/AXL	8
673	SC.ALSvsCtrl	SC	ALSvsCtrl	GO:0060368	regulation of Fc receptor mediated stimulatory signaling pathway	8/5810	10/17913	0.00279031	0.0257987	0.0197292	PTPRC/RAP1A/APPL2/PTPRJ/APPL1/PLSCR1/CD47/LYN	8
674	SC.ALSvsCtrl	SC	ALSvsCtrl	GO:1901617	organic hydroxy compound biosynthetic process	99/5810	241/17913	0.0027942	0.0257987	0.0197292	NFYA/CFTR/CYP51A1/OSBPL7/SNAI2/DKK3/MSMO1/SPHK2/IDI1/VPS35/OSBPL3/TIGAR/FDFT1/DCT/REST/AKR1B1/TGFB2/SIRT1/SCD/SPTLC2/PLTP/ASIP/OCA2/SQLE/ASAH1/PRKAG2/ERLIN1/KPNB1/PNPO/SC5D/OSBP/MVK/HMGCS1/HMGCR/WNT5A/SCAP/CLCN2/PLEK/SPR/DHCR24/SCP2/PARK7/PROX1/GPAM/ACAT2/NFYB/GIPC1/PCK1/INSIG2/CITED1/APOE/ACLY/RAN/IMPA1/PSAT1/CH25H/IMPA2/OSBPL1A/TP53/SNCA/NSDHL/ERLIN2/TM7SF2/PTS/SLC7A11/IPMK/GGPS1/BMP6/NUS1/APPL…	99
675	SC.ALSvsCtrl	SC	ALSvsCtrl	GO:0001909	leukocyte mediated cytotoxicity	45/5810	97/17913	0.00281401	0.0259236	0.0198247	TYROBP/SLAMF7/RAB27A/FCGR2B/PVR/STXBP2/CEACAM1/STX7/PTPRC/ICAM1/IL12RB1/CTSG/GZMB/CORO1A/CTSH/PPP3CB/CTSC/CRTAM/PTPN6/PRDX1/RIPK3/HAVCR2/ARRB2/VAV1/XCL1/LYST/IL18/CEBPG/SLAMF6/F2RL1/B2M/FADD/IL12A/ITGAM/RASGRP1/CADM1/KIR2DL4/ELANE/MICA/HLA-E/CLEC12B/PIK3R6/LILRB1/LGALS9/AZU1	45
676	SC.ALSvsCtrl	SC	ALSvsCtrl	GO:0042832	defense response to protozoan	13/5810	20/17913	0.00282023	0.0259236	0.0198247	SLC11A1/TSPAN32/CD40/IL10/LYST/BATF/CCDC88B/IL12A/CLEC7A/HRAS/DEFA1/DEFA1B/IRF8	13
677	SC.ALSvsCtrl	SC	ALSvsCtrl	GO:0060216	definitive hemopoiesis	13/5810	20/17913	0.00282023	0.0259236	0.0198247	CBFB/TGFBR3/GATA1/LYL1/MEIS1/ZFP36L2/ADAR/HIPK1/SP3/GATA2/BCR/MFAP5/ZFPM1	13
678	SC.ALSvsCtrl	SC	ALSvsCtrl	GO:0045742	positive regulation of epidermal growth factor receptor signaling pathway	18/5810	31/17913	0.0028702	0.0263441	0.0201462	PLAUR/CBL/DOK1/SOS1/EREG/HIP1/HIP1R/AGT/EGF/CNOT9/ADRA2A/ADAM17/NCF1/TGFA/ADORA1/PDE6G/ARAP1/NUP62	18
679	SC.ALSvsCtrl	SC	ALSvsCtrl	GO:0010811	positive regulation of cell-substrate adhesion	50/5810	110/17913	0.00288544	0.0264449	0.0202234	ITGA3/PRKCZ/ROCK1/MAP4K4/CARMIL1/DNM2/GSK3B/COL16A1/CEACAM6/CASS4/ITGA6/CCDC80/JAK2/ABL1/PPM1F/ARHGEF7/CDK6/C1QBP/MDK/CSPG5/EPB41L5/ITGB1BP1/RREB1/CCR7/KDR/NINJ1/COL8A1/DOCK5/RSU1/PTPRJ/DOCK1/UTRN/ABI3BP/DISC1/ARPC2/EDIL3/PLEKHA2/LIMS1/PRKCE/NDNF/JUP/CIB1/NPY2R/VWC2/FLNA/S100A10/CD3E/ARL2/FMN1/FOXF1	50
680	SC.ALSvsCtrl	SC	ALSvsCtrl	GO:0045926	negative regulation of growth	100/5810	244/17913	0.00290525	0.0265873	0.0203323	ADIPOR2/SEMA3G/FHL1/RTN4R/CTDP1/SPHK2/FGFR3/ENO1/JADE1/ULK2/ARHGAP4/MUL1/TGFB2/TLL2/SIRT1/CTSG/LGMN/HIF1A/STK4/TGFB1/PTPRS/MAG/GSK3A/RAI1/WWC1/WNT5A/RTN4/IGFBP5/INHBA/CDKN2C/TP53TG5/SMARCA4/RNF6/SH3BP4/BST2/GDF15/PPT1/PPARG/BTG1/NOTCH2/AGT/SERPINE2/DNAJB2/IL10/RIPK1/PNPT1/RBP4/MSTN/TCHP/ACVRL1/ESR2/NKD1/OSGIN1/TP53/SMAD4/DUSP10/ADAM15/MEIS1/EAF2/PLAC8/CDKN2A/PTPRJ/PAK1/EI24/WWC2/GJA1/CCAR2/SQSTM1…	100
681	SC.ALSvsCtrl	SC	ALSvsCtrl	GO:0060412	ventricular septum morphogenesis	24/5810	45/17913	0.00295706	0.0269426	0.020604	FGFR2/TGFBR3/TGFB2/SMAD7/TGFBR1/NSD2/WNT5A/ID2/PROX1/SOX4/FGFRL1/SMAD4/VANGL2/TGFBR2/HEYL/CITED2/HEY1/NOS3/SOX11/FZD2/NKX2-5/SLIT3/BMPR2/ZFPM1	24
682	SC.ALSvsCtrl	SC	ALSvsCtrl	GO:0072604	interleukin-6 secretion	24/5810	45/17913	0.00295706	0.0269426	0.020604	SPHK2/C1QTNF3/MAVS/CD200/TLR8/PYCARD/TRPV4/SELENOK/IFIH1/SYT11/PTPN22/BANK1/ZC3H12A/F2RL1/LPL/F2R/TMEM106A/LILRA5/IL1RAP/MBP/AIF1/HMGB1/LGALS9/LILRA2	24
683	SC.ALSvsCtrl	SC	ALSvsCtrl	GO:1901068	guanosine-containing compound metabolic process	24/5810	45/17913	0.00295706	0.0269426	0.020604	GNAI3/RHOA/DLG1/MAGI3/GMPR2/NME4/RAB23/RHOQ/MOCS3/MOCS1/MPP1/RAN/EFL1/GUK1/CASK/AK3/DLG2/AK4/GMPS/MOCS2/NME6/IMPDH2/LRRK2/CARD11	24
684	SC.ALSvsCtrl	SC	ALSvsCtrl	GO:0060021	roof of mouth development	41/5810	87/17913	0.0029725	0.0270437	0.0206813	SNAI2/TGFBR3/DLG1/MEF2C/TGFB2/TGFBR1/PLEKHA1/BMPR1A/WNT5A/LOXL3/SOS1/SUMO1/PRRX1/TGFB3/TBX2/INHBA/INSIG2/EPHB2/ANP32B/FOXF2/LRRC32/LEF1/SMAD4/WDPCP/VAX1/WNT7A/DHRS3/PYGO2/TGFBR2/TIPARP/SHH/CHD7/BNC2/SOX11/FZD2/BCOR/CLDN5/JAG2/INSIG1/ASPH/COL11A2	41
685	SC.ALSvsCtrl	SC	ALSvsCtrl	GO:0001779	natural killer cell differentiation	12/5810	18/17913	0.00301448	0.0272344	0.0208271	PTPRC/TYRO3/ID2/ZBTB1/MERTK/IL15/AXL/PIK3CD/RASGRP1/SP3/TOX/ZNF683	12
686	SC.ALSvsCtrl	SC	ALSvsCtrl	GO:0001911	negative regulation of leukocyte mediated cytotoxicity	12/5810	18/17913	0.00301448	0.0272344	0.0208271	FCGR2B/CEACAM1/PTPRC/PPP3CB/HAVCR2/ARRB2/KIR2DL4/MICA/HLA-E/CLEC12B/LILRB1/LGALS9	12
687	SC.ALSvsCtrl	SC	ALSvsCtrl	GO:0046641	positive regulation of alpha-beta T cell proliferation	12/5810	18/17913	0.00301448	0.0272344	0.0208271	PTPRC/RIPK2/RASAL3/EBI3/CD81/CCR2/XCL1/IL18/TGFBR2/CD3E/HLA-E/LGALS9	12
688	SC.ALSvsCtrl	SC	ALSvsCtrl	GO:0090026	positive regulation of monocyte chemotaxis	12/5810	18/17913	0.00301448	0.0272344	0.0208271	LGMN/SERPINE1/CXCL12/CCR2/MOSPD2/PLA2G7/CCR1/CXCL10/ANO6/AIF1/HMGB1/S100A7	12
689	SC.ALSvsCtrl	SC	ALSvsCtrl	GO:0000184	nuclear-transcribed mRNA catabolic process, nonsense-mediated decay	53/5810	118/17913	0.00301535	0.0272344	0.0208271	UPF1/RPS20/SMG6/PABPC1/RPL6/RPLP0/GSPT1/EIF3E/RPS19/RPL18A/RPS13/NCBP2/EIF4G1/RPL22/RPS25/RPL5/RPL23/RPS4Y1/RPL27/CTIF/RPS15A/RPS24/RPS2/RPL11/RPS8/RPS27A/RPS3A/RPL37/RPL10/RPL7/RPL7A/RPS3/RPL8/RPL29/MAGOH/RPL9/RPS14/RPL27A/UPF3A/PYM1/RPS7/DCP2/RPL15/RPL35A/SECISBP2/RPL14/PNRC2/GSPT2/RPL12/RPL39/SMG5/RPS18/RPL41	53
690	SC.ALSvsCtrl	SC	ALSvsCtrl	GO:0032651	regulation of interleukin-1 beta production	39/5810	82/17913	0.00303077	0.0273341	0.0209033	TYROBP/ISL1/SERPINB1/GSTP1/TREM2/JAK2/TLR8/ACP5/PYCARD/RIPK2/GSDMD/CD33/HSPB1/PANX1/WNT5A/ERRFI1/EGR1/CCR7/TLR4/CASP1/CARD16/ARRB2/APP/NLRP12/HK1/NLRP3/FZD5/IFI16/ZC3H12A/USP50/LPL/F2R/LILRA5/S1PR3/CPTP/CARD8/LGALS9/LILRA2/AZU1	39
691	SC.ALSvsCtrl	SC	ALSvsCtrl	GO:1903391	regulation of adherens junction organization	33/5810	67/17913	0.00306781	0.027604	0.0211097	ARHGAP6/LIMCH1/RHOA/ROCK1/MAP4K4/PTPN23/COL16A1/ABL1/PPM1F/CORO1C/DUSP22/EPB41L5/ITGB1BP1/LRP1/KDR/ACVRL1/BCAS3/WDPCP/IQSEC1/PHLDB2/PTPRJ/MMP14/CLASP2/DLC1/ARF6/MAPRE2/PTK2/LIMS1/PTEN/RCC2/SRC/S100A10/FMN1	33
692	SC.ALSvsCtrl	SC	ALSvsCtrl	GO:0048708	astrocyte differentiation	37/5810	77/17913	0.00306957	0.027604	0.0211097	SOX8/PAX6/VIM/GRN/PSEN1/TREM2/ABL1/MAPK1/MAPK3/MAG/CDK6/SOX6/ID2/EPHA4/LRP1/PLP1/NKX2-2/LDLR/KRAS/IL6ST/SERPINE2/IL6/BIN1/TLR4/NTRK3/APP/TTBK1/S100B/SHH/LAMB2/ID4/C1QA/BACE2/CNTN2/C5AR1/HES5/DLL1	37
693	SC.ALSvsCtrl	SC	ALSvsCtrl	GO:0033004	negative regulation of mast cell activation	9/5810	12/17913	0.00310988	0.0277658	0.0212335	CD84/HMOX1/CNR1/FER/CD300A/CD300LF/MILR1/FOXF1/LGALS9	9
694	SC.ALSvsCtrl	SC	ALSvsCtrl	GO:0060100	positive regulation of phagocytosis, engulfment	9/5810	12/17913	0.00310988	0.0277658	0.0212335	NCKAP1L/C3/PPARG/APPL2/ITGA2/F2RL1/RAB31/ANO6/GATA2	9
695	SC.ALSvsCtrl	SC	ALSvsCtrl	GO:0060391	positive regulation of SMAD protein signal transduction	9/5810	12/17913	0.00310988	0.0277658	0.0212335	NUP93/TGFB1/TGFBR1/BMPR1A/TGFB3/SMAD4/PARP1/DAB2/BMP6	9
696	SC.ALSvsCtrl	SC	ALSvsCtrl	GO:1905155	positive regulation of membrane invagination	9/5810	12/17913	0.00310988	0.0277658	0.0212335	NCKAP1L/C3/PPARG/APPL2/ITGA2/F2RL1/RAB31/ANO6/GATA2	9
697	SC.ALSvsCtrl	SC	ALSvsCtrl	GO:1905666	regulation of protein localization to endosome	9/5810	12/17913	0.00310988	0.0277658	0.0212335	EZR/ABHD17B/MGAT3/ABHD17A/ABHD17C/SORL1/EGF/MSN/DTX3L	9
698	SC.ALSvsCtrl	SC	ALSvsCtrl	GO:0019318	hexose metabolic process	98/5810	239/17913	0.00312039	0.0278198	0.0212748	FUCA2/SLC25A13/TKTL1/NISCH/RANBP2/FUT8/PPP1R3F/PFKP/PKM/PDK3/FAM3A/ENO1/TIGAR/PGM2/PGM1/C1QTNF3/NFE2L1/GSK3B/ZMPSTE24/AKR1B1/B4GALT1/OAS1/SORBS1/SIRT1/SLC25A1/PCK2/RUBCNL/MLYCD/GSK3A/GCK/GALK1/MAPK14/ALDH5A1/PFKFB4/POMC/GPD2/IGFBP5/AKR1A1/SERP1/PIK3CA/PFKFB2/PCK1/RGN/PPP1R3D/SLC37A4/RBP4/SORD/NCOA2/G6PC3/TP53/FOXK2/PMAIP1/PFKL/WDTC1/GALM/C1QTNF2/FUOM/SOGA1/DLAT/PFKM/PGM5/HK1/PFKFB1/USF1/ADPGK/HK3…	98
699	SC.ALSvsCtrl	SC	ALSvsCtrl	GO:0002739	regulation of cytokine secretion involved in immune response	11/5810	16/17913	0.00315625	0.0280591	0.0214578	ATG5/KARS/MAPK3/MAPK14/WNT5A/TRIM6/IL10/ANGPT1/HK1/F2RL1/LILRB1	11
700	SC.ALSvsCtrl	SC	ALSvsCtrl	GO:0048070	regulation of developmental pigmentation	11/5810	16/17913	0.00315625	0.0280591	0.0214578	KITLG/BAX/GNA11/BLOC1S6/EDN3/BCL2L11/KIT/ZEB2/BCL2/SPNS2/BLOC1S5	11
701	SC.ALSvsCtrl	SC	ALSvsCtrl	GO:0098754	detoxification	51/5810	113/17913	0.00316144	0.0280651	0.0214624	MGST1/PTGS2/SESN1/GSTP1/MGST2/PTGS1/GSR/SOD2/NNT/TPO/GPX7/PARK7/AKR1A1/PRDX6/MARC2/ABCG2/UBIAD1/PRXL2A/TXNDC17/APOE/PXDN/RGN/ALOX5AP/GSTM3/TXN/DUOX1/ESD/DUOX2/GSTO1/PRXL2C/CYGB/ALB/GPX8/NOS3/TP53INP1/ATP7A/PRDX3/PRDX2/TXNDC2/NQO1/HBA2/GSTK1/SZT2/TXNRD1/HBA1/LTC4S/GPX1/HBB/CLIC2/PXDNL/HBD	51
702	SC.ALSvsCtrl	SC	ALSvsCtrl	GO:1905517	macrophage migration	26/5810	50/17913	0.00320515	0.0282268	0.021586	KARS/CD200/TREM2/MAPK3/CCL2/MDK/CD81/TRPV4/MAPK14/CCR2/LGALS3/P2RX4/EDNRB/EMILIN1/MSTN/MMP14/SLAMF8/TAFA4/P2RY12/C3AR1/AKIRIN1/CMKLR1/C5AR1/CKLF/MMP28/AZU1	26
703	SC.ALSvsCtrl	SC	ALSvsCtrl	GO:0001732	formation of cytoplasmic translation initiation complex	10/5810	14/17913	0.00320665	0.0282268	0.021586	EIF3I/EIF3L/EIF3D/EIF3J/EIF3E/EIF3H/EIF3M/EIF3F/EIF3CL/EIF3C	10
704	SC.ALSvsCtrl	SC	ALSvsCtrl	GO:0001771	immunological synapse formation	10/5810	14/17913	0.00320665	0.0282268	0.021586	CD6/NCK2/DLG1/DOCK8/CD81/CCR7/LGALS3/DOCK2/HAVCR2/MSN	10
705	SC.ALSvsCtrl	SC	ALSvsCtrl	GO:0046037	GMP metabolic process	10/5810	14/17913	0.00320665	0.0282268	0.021586	DLG1/MAGI3/GMPR2/MPP1/GUK1/CASK/DLG2/GMPS/IMPDH2/CARD11	10
706	SC.ALSvsCtrl	SC	ALSvsCtrl	GO:0060099	regulation of phagocytosis, engulfment	10/5810	14/17913	0.00320665	0.0282268	0.021586	NCKAP1L/C3/PPARG/APPL2/ITGA2/F2RL1/CD300A/RAB31/ANO6/GATA2	10
707	SC.ALSvsCtrl	SC	ALSvsCtrl	GO:0099003	vesicle-mediated transport in synapse	74/5810	174/17913	0.00320687	0.0282268	0.021586	APBA2/DTNBP1/ROCK1/VPS35/DRD4/RAB27A/PFN2/OPHN1/DNM2/RIMS1/PSEN1/CADPS2/GSK3B/CHRNA4/SYP/FMR1/EEA1/AP3B2/RAB11A/BLOC1S6/SH3GL2/PPP3CB/GIT1/FBXL20/P2RX1/LIN7A/CSPG5/RAB3GAP1/RAP1A/DNAJC6/VAMP4/CNR1/DENND1A/GIPC1/CANX/RAP1B/SYT11/NUMB/STX6/TOR1A/VAMP1/STON2/STXBP5L/SNCA/CASK/CHRNA6/WNT7A/GRIP1/AP3S2/TRIM46/CADPS/ARF6/STX3/CTNNB1/CHRNA5/P2RY1/SYT9/CLSTN1/CTBP2/SLC2A4/BTBD9/PIP5K1C/BACE1/PCLO/ERC2/BL…	74
708	SC.ALSvsCtrl	SC	ALSvsCtrl	GO:0016241	regulation of macroautophagy	71/5810	166/17913	0.00323548	0.0284081	0.0217246	CAPN1/RB1CC1/RRAGD/ATP6V0A1/ATP6V1H/GNAI3/TBC1D25/VPS35/TIGAR/SNX5/HDAC6/SIRT1/SH3GLB1/HMOX1/MTMR3/SPTLC2/HIF1A/MAPK3/RIPK2/RHEB/PRKAG2/LAMTOR3/ATP6V0E1/HTRA2/RAB3GAP1/QSOX1/LAMTOR2/MFN2/RAB3GAP2/PIK3CA/VPS26A/ATG101/BECN1/KDR/SNX6/TBC1D14/LAMTOR5/USP30/ATP6V1G1/NPC1/TP53/ATP6V1C2/ATP6V1B2/LAMTOR1/FEZ1/PIP4K2A/VPS26B/HSPB8/UCHL1/ATP6V1C1/GPSM1/FYCO1/PAFAH1B2/ADRB2/RAB1B/ATG13/NUPR1/SMCR8/ERN1/PRK…	71
709	SC.ALSvsCtrl	SC	ALSvsCtrl	GO:0120034	positive regulation of plasma membrane bounded cell projection assembly	44/5810	95/17913	0.00323659	0.0284081	0.0217246	FUZ/ANLN/CROCC/NCKAP1/HDAC4/DNM2/PLEK2/FMR1/RP1/COBL/WASL/TGFBR1/DPYSL3/CCDC88A/TGFB3/RHOQ/CCR7/CDC42EP1/RAC2/APC/FNBP1L/MSTN/BCAS3/DOCK11/CDC42EP2/GPM6A/KIT/AUTS2/ARPC2/F2RL1/ATP7A/P2RY12/AKIRIN1/HRAS/CEP135/CDC42EP4/SEPTIN9/ARAP1/AGRN/DNM3/TWF2/BRK1/CYFIP1/DEF8	44
710	SC.ALSvsCtrl	SC	ALSvsCtrl	GO:0002819	regulation of adaptive immune response	65/5810	150/17913	0.00324773	0.0284656	0.0217687	CD4/BTK/HFE/WAS/SLC11A1/PRKCQ/PRKCZ/FCGR2B/PVR/CEACAM1/STX7/MEF2C/PTPRC/SIRT1/IL12RB1/CD40/SMAD7/TNFSF13B/PYCARD/RIPK2/TGFB1/PPP3CB/NSD2/CD81/PTPN6/DUSP22/LOXL3/IL1R1/CD48/CD274/ADCY7/CD80/CCR2/SASH3/SHLD2/C3/ZBTB1/EIF2AK4/RIPK3/IL6ST/ANXA1/HAVCR2/IL6/IL10/IL33/XCL1/DUSP10/HSPD1/IL18/SAMSN1/TNFRSF14/FCER1G/ZBTB7B/NLRP3/FZD5/ZC3H12A/B2M/STAT6/FADD/IL12A/MALT1/CR1/HLA-E/HMGB1/LILRB1	65
711	SC.ALSvsCtrl	SC	ALSvsCtrl	GO:0035666	TRIF-dependent toll-like receptor signaling pathway	17/5810	29/17913	0.00325785	0.0284742	0.0217752	CASP8/UBE2D1/UBE2D3/BIRC2/TRAF3/TANK/TLR4/RIPK1/RPS27A/LY96/TLR3/FADD/CD14/TLR6/CD300LF/CHUK/IKBKG	17
712	SC.ALSvsCtrl	SC	ALSvsCtrl	GO:0050650	chondroitin sulfate proteoglycan biosynthetic process	17/5810	29/17913	0.00325785	0.0284742	0.0217752	VCAN/XYLT1/UGDH/DSE/CSPG5/CHST3/CHST12/CHST7/CSGALNACT1/B3GAT3/CHST9/PXYLP1/CYTL1/CHST11/B3GALT6/CHST13/CHST15	17
713	SC.ALSvsCtrl	SC	ALSvsCtrl	GO:0006664	glycolipid metabolic process	49/5810	108/17913	0.00330727	0.0288251	0.0220436	DPM1/HEXB/ST3GAL6/CTSA/BAX/CERK/PIGU/GLA/FA2H/ASAH1/PIGL/ST3GAL4/ST8SIA1/ALDH5A1/ST8SIA4/ST3GAL5/PIGT/GAL3ST1/PIGC/SMPD4/GLTP/ESYT1/PIGM/SUMF1/UGCG/GBGT1/PGAP2/KIT/B4GALT5/PRKCD/PIGX/PIGO/SMPD1/B3GALNT1/GLB1/PIGG/UGT8/B3GNT5/FUCA1/ST6GALNAC3/CLN3/GM2A/GAL3ST4/PSAP/GPAA1/NAGA/NEU1/HEXA/CPTP	49
714	SC.ALSvsCtrl	SC	ALSvsCtrl	GO:0032411	positive regulation of transporter activity	49/5810	108/17913	0.00330727	0.0288251	0.0220436	CFTR/DRD4/ACTN2/DNM2/ABCB1/TESC/TREM2/SGK2/CCL2/SUMO1/PARK7/SGK1/CCR2/HSPA2/ATP1B2/ACTN4/RGN/EPHB2/COX17/ALG10B/ATP1B1/NIPSNAP2/GSTO1/JPH2/ANK3/CNKSR3/CACNA2D1/RNF207/KCNE2/S100A1/CTSS/PRKCD/STIM1/ADRB2/PTAFR/KIF5B/P2RY6/GLRX/KCNE3/LRRC55/STAC3/TRDN/PLCG2/TCAF1/STK39/NOS1AP/KCTD7/SHANK3/NLGN3	49
715	SC.ALSvsCtrl	SC	ALSvsCtrl	GO:0034504	protein localization to nucleus	92/5810	223/17913	0.00332155	0.0289091	0.0221078	TMEM98/FYN/RANBP2/INTS13/NGFR/TNPO3/PTGS2/GTSE1/PSEN1/GSK3B/TNPO1/MAVS/OSBPL8/MAPK1/SUN2/NFKBIA/KPNA3/ARL2BP/TGFB1/LZTS2/KPNB1/CDK5RAP3/ZPR1/MAPK14/RAB23/ECT2/SUMO1/PARK7/IPO13/TARDBP/RPL23/GLIS2/DKC1/RAN/DCLK1/MDFIC/CCT7/AGT/APPL2/TXN/TOR1A/TAF8/PARP9/PPP3CA/PRICKLE1/TP53/RPL11/TOR1AIP1/PARP1/HIKESHI/HHEX/TBRG1/ANGPT1/CCT8/APPL1/GBP2/DTX3L/ZC3H12A/PRKCD/SHH/SYK/CCT2/NMD3/SNUPN/SIN3A/TOR1AIP2/CDK…	92
716	SC.ALSvsCtrl	SC	ALSvsCtrl	GO:1901888	regulation of cell junction assembly	42/5810	90/17913	0.00333837	0.0290149	0.0221887	SNAI2/ARHGAP6/LIMCH1/RHOA/ROCK1/CBFB/MAP4K4/COL16A1/ABL1/PPM1F/CORO1C/DUSP22/EPB41L5/RAP1A/ITGB1BP1/LRP1/RAP1B/KDR/AGT/ACVRL1/BCAS3/WDPCP/PHLDB2/PTPRJ/GJA1/MMP14/RUNX1/ACE/FZD5/CLDN1/CLASP2/DLC1/PTK2/LIMS1/PTEN/RCC2/CLDN5/SRC/S100A10/OCLN/MYO1C/FMN1	42
717	SC.ALSvsCtrl	SC	ALSvsCtrl	GO:0030833	regulation of actin filament polymerization	57/5810	129/17913	0.00336453	0.0292015	0.0223314	BAIAP2L1/SCIN/WAS/CAPG/NCKAP1/RHOA/PFN2/NCK2/DLG1/CARMIL1/CTTN/ICAM1/PICK1/HCK/CORO1A/PYCARD/MTPN/WASL/ARPC3/WASF1/ACTR3/NCKAP1L/CCR7/TMOD2/HIP1R/ACTR3B/SPIRE1/BIN1/TMOD1/FCHSD2/ACTR2/TMOD3/AP1AR/HAX1/IQGAP2/RASA1/ARHGAP18/CDC42EP2/TWF1/FER/NCK1/NPHS1/ARPC2/SPTA1/PRKCD/ARF6/PRKCE/CORO1B/HCLS1/SPTAN1/MYO1C/TWF2/FMN1/BRK1/CYFIP1/CSF3/SPIRE2	57
718	SC.ALSvsCtrl	SC	ALSvsCtrl	GO:0035306	positive regulation of dephosphorylation	28/5810	55/17913	0.00338047	0.0292583	0.0223748	PTBP1/PPP1R12A/MEF2C/PTPRC/JAK2/PPP1R16B/VRK3/TGFB1/CD33/PDGFRB/PLEK/SYMPK/RIPK3/RGN/DUSP26/PPARGC1B/SPPL3/ADORA1/PRKCD/ITGA2/DLC1/SMPD1/CD300A/MAGI2/SLC39A10/CNEP1R1/ITGA1/LILRB2	28
719	SC.ALSvsCtrl	SC	ALSvsCtrl	GO:0043486	histone exchange	28/5810	55/17913	0.00338047	0.0292583	0.0223748	CENPL/CENPK/HJURP/PIWIL1/MIS18BP1/NASP/KNL1/ITGB3BP/ANP32E/CENPH/HIST1H4H/RBBP4/CENPS/SPTY2D1/NPM1/PTMA/CENPP/HIST1H4J/HIST1H4F/HIST1H4B/HIST2H4B/HIST1H4C/HIST2H4A/HIST1H4D/HIST1H4K/HIST1H4L/HIST1H4A/HIST1H4I	28
720	SC.ALSvsCtrl	SC	ALSvsCtrl	GO:1902743	regulation of lamellipodium organization	23/5810	43/17913	0.00341786	0.0295264	0.0225799	WAS/CD44/NCKAP1/HDAC4/CARMIL1/DNM2/ARHGEF7/CORO1C/RREB1/RAC2/ENPP2/MSTN/FER/AUTS2/PDPN/ARPC2/ATP7A/CORO1B/AKIRIN1/SRC/PLXNB3/TWF2/BRK1	23
721	SC.ALSvsCtrl	SC	ALSvsCtrl	GO:2000058	regulation of ubiquitin-dependent protein catabolic process	60/5810	137/17913	0.00342095	0.0295264	0.0225799	GCLC/HFE/NUB1/PIAS1/HERPUD1/HIPK2/SIRT2/CSNK2A2/CHFR/UBE2K/PSEN1/GSK3B/SMAD7/SGTA/GSK3A/USP5/SUMO1/PARK7/UCHL5/TRIM67/RAD23B/CLU/RPL5/GIPC1/RPL23/DDA1/DNAJB2/IL33/FOXF2/SDCBP/EGF/PRICKLE1/RPL11/COP1/NKD2/TLK2/DAB2/CCAR2/UBXN1/DISC1/RYBP/SHH/MAP1A/PBK/UBE2V2/PTK2/PTEN/RPS7/TRIB1/SMARCC1/SUMO2/SOCS4/USP7/LRRK2/SVIP/SMURF1/RACK1/CSNK1E/CEBPA/MAGEF1	60
722	SC.ALSvsCtrl	SC	ALSvsCtrl	GO:0090218	positive regulation of lipid kinase activity	20/5810	36/17913	0.00347619	0.0299617	0.0229128	FGR/FGFR3/FLT1/TGFB1/AMBRA1/CD81/PDGFRB/FLT3/CCR7/VAV3/DGKZ/KIT/P2RY12/PTK2/CD19/TNFAIP8L3/PRKD1/SRC/LYN/FGF2	20
723	SC.ALSvsCtrl	SC	ALSvsCtrl	GO:0046824	positive regulation of nucleocytoplasmic transport	30/5810	60/17913	0.00349284	0.0300636	0.0229907	PTGS2/GTSE1/RAPGEF3/PSEN1/GSK3B/MAVS/MAPK1/PPM1A/TGFB1/ZPR1/MAPK14/ECT2/NCBP2/TARDBP/RAN/CAMK1/ANP32B/CTDSPL2/TP53/TCF7L2/ZC3H12A/PRKCD/SHH/HDAC3/JUP/SFN/HCLS1/FLNA/EFCAB7/RIOK2	30
724	SC.ALSvsCtrl	SC	ALSvsCtrl	GO:0048194	Golgi vesicle budding	36/5810	75/17913	0.00354727	0.0304899	0.0233167	CUL3/TRAPPC3/LMAN1/CD59/TMED2/CNIH1/SEC23A/CTSZ/BET1/GOSR2/AREG/CTSC/GOLPH3/SEC24A/KLHL12/VAPB/RAB1A/SEC31A/SEC24D/MIA3/TRAPPC10/TGFA/PRKCI/TRAPPC9/TMED10/RAB1B/MCFD2/TMED9/F8/INSIG1/MYO18A/SERPINA1/PDCD6/SEC22B/TRAPPC2L/GORASP1	36
725	SC.ALSvsCtrl	SC	ALSvsCtrl	GO:0070646	protein modification by small protein removal	110/5810	273/17913	0.00357989	0.0307278	0.0234986	CFTR/ZRANB1/USP13/RHOA/UBE2D1/ITCH/ATXN7L3/OTUB2/USP48/ESR1/PSME1/TAB1/HIF1A/NFKBIA/PSME2/PSMA7/ACTR5/SMAD7/USP31/USP42/TGFBR1/BIRC2/USP5/SNX3/ACTR8/USP4/WDR48/STAM2/IFIH1/PARK7/UCHL5/USP35/RAD23B/ENY2/DESI2/STAMBP/BECN1/PSMA1/USP32/USP6/TRAF3/PSME3/TRIM21/USPL1/RNF128/APC/USP30/USP15/TANK/TOR1A/IL33/RIPK1/STAMBPL1/USP8/COPS4/WDR20/USP3/ARRB2/TP53/FOXK2/SMAD4/RPS27A/ASXL2/COPS7B/MINDY3/OTULIN/UCH…	110
726	SC.ALSvsCtrl	SC	ALSvsCtrl	GO:0045619	regulation of lymphocyte differentiation	70/5810	164/17913	0.00365751	0.0313508	0.0239751	BTK/CD74/RUNX3/RHOA/PRKCZ/CBFB/PTPRC/IL12RB1/ABL1/FBXO7/NFATC2/SMAD7/ATP11C/RIPK2/IL7/TGFB1/ZMIZ1/MDK/PTPN6/VNN1/CD86/LOXL3/ID2/SOS1/CD80/CCR2/SASH3/INHBA/NCKAP1L/BTN2A2/ZBTB1/SPINK5/IL2RA/ANXA1/DUSP10/SOX13/ZEB1/IL18/ZFP36L2/SH3RF1/MMP14/SLAMF8/RUNX1/ZBTB7B/NLRP3/TGFBR2/ZC3H12A/IL15/SHH/SYK/AXL/PRDX2/IL12A/INPP5D/MALT1/RASGRP1/EGR3/LILRB4/TNFRSF18/CARD11/NRARP/TOX/CR1/HLA-DOA/NFAM1/PIK3R6/LILRB2…	70
727	SC.ALSvsCtrl	SC	ALSvsCtrl	GO:0007411	axon guidance	87/5810	210/17913	0.00366859	0.0314025	0.0240146	SEMA3F/ETV1/PAX6/RANBP9/FYN/SEMA3B/ISL1/NRXN3/GAB2/PIK3CB/PRKCQ/NEO1/PLA2G10/SEMA3A/OPHN1/NRCAM/SEMA6A/EZR/MAPK1/RPS6KA5/DOK5/MAPK3/FZD3/GRB10/LHX2/LHX3/CXCL12/UNC5B/LGI1/GAB1/NECTIN1/WNT5A/DOK1/SOS1/EPHA4/ARTN/NRP2/KLF7/NR4A3/PIK3CA/CXCR4/LRP1/PLCG1/CHN1/MATN2/EPHB2/CHL1/SEMA4F/BMPR1B/SMAD4/APP/GDF7/EPHA5/DOK2/VLDLR/NFIB/VAX1/NCAM1/FEZ1/PTPRO/ENAH/DPYSL5/ISL2/DRAXIN/VANGL2/NFASC/SPTA1/APBB2/SHH/…	87
728	SC.ALSvsCtrl	SC	ALSvsCtrl	GO:0002183	cytoplasmic translational initiation	16/5810	27/17913	0.0036878	0.0314372	0.0240411	EIF3I/EIF3L/EIF3D/EIF5/EIF3J/EIF3E/EIF4G1/DENR/TICRR/EIF3H/EIF3M/NCK1/EIF3F/EIF3CL/EIF3C/EIF4EBP1	16
729	SC.ALSvsCtrl	SC	ALSvsCtrl	GO:0009651	response to salt stress	16/5810	27/17913	0.0036878	0.0314372	0.0240411	AKR1B1/BAX/CAPN3/TRPV4/EFHD1/PAPPA2/KMO/SLC25A23/ANXA7/TP53/CLDN1/BDKRB2/LETM1/XRCC6/CYTB/AQP1	16
730	SC.ALSvsCtrl	SC	ALSvsCtrl	GO:0050858	negative regulation of antigen receptor-mediated signaling pathway	16/5810	27/17913	0.0036878	0.0314372	0.0240411	CD22/FCGR2B/CEACAM1/EZR/LPXN/PTPN6/DUSP22/ELF1/BTN2A2/LGALS3/PTPN22/PTPRJ/PLCL2/CD300A/LILRB4/GBP1	16
731	SC.ALSvsCtrl	SC	ALSvsCtrl	GO:0032653	regulation of interleukin-10 production	25/5810	48/17913	0.00371275	0.0316066	0.0241707	TYROBP/HGF/PRKCZ/FCGR2B/TREM2/PYCARD/CD274/SASH3/IDO1/TLR4/TLR2/XCL1/HSPD1/TSLP/TNFRSF21/FCER1G/CD34/TIGIT/LILRA5/CD47/PDCD1LG2/DLL1/HMGB1/LILRB1/LGALS9	25
732	SC.ALSvsCtrl	SC	ALSvsCtrl	GO:1900407	regulation of cellular response to oxidative stress	41/5810	88/17913	0.00384462	0.0326845	0.024995	FYN/HGF/FUT8/PDE8A/REST/HDAC6/SIRT1/FBXO7/HIF1A/HSPB1/NCOA7/SOD2/VNN1/HTRA2/LANCL1/PARK7/FOXO3/MAPKAP1/NR4A3/RGN/STK26/IL10/TXN/TLR4/RIPK1/MEAK7/MCL1/PARP1/NONO/SLC7A11/OXR1/CTNNB1/GPR37/TLR6/P4HB/LRRK2/ATG7/PSAP/SZT2/RACK1/GPX1	41
733	SC.ALSvsCtrl	SC	ALSvsCtrl	GO:0046434	organophosphate catabolic process	92/5810	224/17913	0.00386696	0.0328296	0.0251059	MTMR7/SLC4A1/UPP2/RANBP2/DERA/PFKP/PKM/HDAC4/PDE8A/ENO1/ACAT1/UNG/TIGAR/PGM2/PGM1/MTMR2/NUP50/ACOT7/HIF1A/ABHD12/SAMHD1/LIPG/NUP93/PLA2G15/MLYCD/PLA2G4C/NUDT1/PRKAG2/GCK/GALK1/PDE10A/PDE8B/PFKFB4/PDE1A/PRDX6/NUP43/PFKFB2/PLCG1/NUP214/MBD4/LDLR/APOC1/IMPA1/LDHA/PNPLA8/NT5E/SMPD4/ENPP2/IDH1/IMPA2/TP53/FOXK2/PFKL/ARNT/PFKM/NEIL2/NUP205/HK1/PRXL2C/PFKFB1/ADPGK/PDE9A/HK3/NAPEPLD/ABHD6/PRKCD/ENPP6/PGAM…	92
734	SC.ALSvsCtrl	SC	ALSvsCtrl	GO:0007266	Rho protein signal transduction	68/5810	159/17913	0.00390407	0.0330881	0.0253036	ITGA3/FARP2/WAS/CUL3/RTN4R/ARHGAP6/RASGRF1/NGFR/NGEF/RHOA/ROCK1/OPHN1/ARHGAP4/ABL1/ARHGEF7/ARHGEF10/ARHGEF18/RASIP1/ARHGDIB/RASGRF2/PDGFRB/ECT2/RTKN/SOS1/ARHGEF2/STMN1/PLEKHG1/PLEKHG3/FGD3/ARHGEF6/APOE/ARHGEF16/VAV3/GPR55/ARHGAP29/VAV1/CNKSR1/FGD2/ADRA2A/TIAM1/ABR/PDPN/VANGL2/F2RL1/DLC1/ABCA1/ARHGAP42/CAVIN4/AKAP13/HEG1/RHOG/F2R/ARHGEF37/CCDC125/BCR/SHTN1/PLEKHG4/ARHGEF12/KANK2/LPAR1/ITSN2/ARHGEF…	68
735	SC.ALSvsCtrl	SC	ALSvsCtrl	GO:0006336	DNA replication-independent nucleosome assembly	27/5810	53/17913	0.00391868	0.0330881	0.0253036	ATRX/ASF1B/CENPL/CENPK/HJURP/MIS18BP1/NASP/KNL1/ITGB3BP/CENPH/HIST1H4H/RBBP4/H3F3A/CENPS/NPM1/CENPP/HIST1H4J/HIST1H4F/HIST1H4B/HIST2H4B/HIST1H4C/HIST2H4A/HIST1H4D/HIST1H4K/HIST1H4L/HIST1H4A/HIST1H4I	27
736	SC.ALSvsCtrl	SC	ALSvsCtrl	GO:0016233	telomere capping	27/5810	53/17913	0.00391868	0.0330881	0.0253036	PRKCQ/SMG6/MAP2K7/MAPK1/TFIP11/MAPK3/NBN/TNKS2/DCLRE1B/POT1/PKIB/HNRNPD/ATM/HIST1H4H/TNKS/USP7/HIST1H4J/HIST1H4F/HIST1H4B/HIST2H4B/HIST1H4C/HIST2H4A/HIST1H4D/HIST1H4K/HIST1H4L/HIST1H4A/HIST1H4I	27
737	SC.ALSvsCtrl	SC	ALSvsCtrl	GO:0034724	DNA replication-independent nucleosome organization	27/5810	53/17913	0.00391868	0.0330881	0.0253036	ATRX/ASF1B/CENPL/CENPK/HJURP/MIS18BP1/NASP/KNL1/ITGB3BP/CENPH/HIST1H4H/RBBP4/H3F3A/CENPS/NPM1/CENPP/HIST1H4J/HIST1H4F/HIST1H4B/HIST2H4B/HIST1H4C/HIST2H4A/HIST1H4D/HIST1H4K/HIST1H4L/HIST1H4A/HIST1H4I	27
738	SC.ALSvsCtrl	SC	ALSvsCtrl	GO:0009144	purine nucleoside triphosphate metabolic process	127/5810	321/17913	0.00394734	0.0331869	0.0253792	NDUFAB1/SLC25A13/SLC4A1/NADK/COX15/BID/RANBP2/SPHK2/GNAI3/NDUFB4/PFKP/PKM/RHOA/HDAC4/ENO1/VPS9D1/TIGAR/PGM1/DLD/MYH7/NUP50/TREM2/TSPO/HIF1A/SAMHD1/NUP93/NME4/TGFB1/NUDT1/PRKAG2/GCK/PPIF/GALK1/MYH3/RAB23/PFKFB4/NDUFS7/PARK7/RHOQ/NUP43/PFKFB2/ATP5F1E/MOCS3/MOCS1/SLC25A23/NUP214/UQCR11/NDUFA5/NDUFA10/RAN/LDHA/ISCU/OLA1/EFL1/TP53/FOXK2/PFKL/ATP1B1/ARNT/GUK1/PARP1/SNCA/NIPSNAP2/ATP6V1B2/AK3/SURF1/NDUF…	127
739	SC.ALSvsCtrl	SC	ALSvsCtrl	GO:0098760	response to interleukin-7	22/5810	41/17913	0.00395116	0.0331869	0.0253792	BTK/YBX1/IL7/RAD23B/GIPC1/STAT5A/SMARCA4/TSLP/IL2RG/JAK1/PDIA3/STIP1/P4HB/CRLF2/HIST1H3I/HIST2H3C/HIST2H3A/HIST1H3F/HIST1H3G/HIST1H3B/HIST1H3C/HIST1H3A	22
740	SC.ALSvsCtrl	SC	ALSvsCtrl	GO:0098761	cellular response to interleukin-7	22/5810	41/17913	0.00395116	0.0331869	0.0253792	BTK/YBX1/IL7/RAD23B/GIPC1/STAT5A/SMARCA4/TSLP/IL2RG/JAK1/PDIA3/STIP1/P4HB/CRLF2/HIST1H3I/HIST2H3C/HIST2H3A/HIST1H3F/HIST1H3G/HIST1H3B/HIST1H3C/HIST1H3A	22
741	SC.ALSvsCtrl	SC	ALSvsCtrl	GO:0008625	extrinsic apoptotic signaling pathway via death domain receptors	39/5810	83/17913	0.00395171	0.0331869	0.0253792	BID/HGF/FAS/CASP8/TNFRSF1A/BAX/ICAM1/RFFL/HMOX1/STK4/STX4/SERPINE1/MADD/PARK7/ARHGEF2/TNFSF10/LGALS3/SORT1/FAIM2/SKIL/RIPK1/BMPR1B/PMAIP1/PEA15/NOS3/TMC8/FADD/CRADD/RNF34/BCL2/PTEN/MAL/FAF1/BLOC1S2/DAPK1/DDX3X/GPX1/SP100/ITPRIP	39
742	SC.ALSvsCtrl	SC	ALSvsCtrl	GO:0050768	negative regulation of neurogenesis	109/5810	271/17913	0.00397358	0.0333256	0.0254852	CD38/SOX8/TMEM98/PAX6/MYLIP/SEMA3G/ISL1/RNF10/VIM/RTN4R/NGFR/NGEF/ASPM/RHOA/SIRT2/MAP4K4/SEMA3A/CBFA2T2/PSEN1/GSK3B/ULK2/REST/ARHGAP4/SOX10/TSPO/DICER1/CTSZ/TGFB1/PTPRS/MAG/LHX2/BMPR1A/DDX6/TRPV4/DPYSL3/WNT5A/RTN4/ID2/TRAK2/EPHA4/ARHGEF2/RAB29/FOXO3/LRP1/NKX2-2/OMG/RNF6/EIF2AK4/LDLR/APOE/EPHB2/ITM2C/APPL2/EDNRB/IL6/SORL1/ZNF365/PPP3CA/NTRK3/TP53/APP/CERS2/DUSP10/MEIS1/PTPRG/DYNLT1/VAX1/FUOM/NKX6-…	109
743	SC.ALSvsCtrl	SC	ALSvsCtrl	GO:2001235	positive regulation of apoptotic signaling pathway	75/5810	178/17913	0.00401982	0.0336681	0.0257471	TNFRSF12A/PLAUR/BID/FAS/CASP8/NCK2/PTPRC/GSK3B/BAX/PPP1R13B/SIRT1/JAK2/GZMB/STK4/E2F1/SRPX/PYCARD/CTSH/BMF/PIAS4/GSK3A/TGFBR1/PPIF/CTSC/LTBR/TPD52L1/HTRA2/PARK7/APAF1/TNFSF10/INHBA/RBCK1/BECN1/RIPK3/HIP1R/PRR7/AGT/ITM2C/CIDEB/SKIL/RIPK1/PPP2R1B/BMPR1B/TP53/PMAIP1/RPL11/BCL10/MCL1/ST18/NACC2/RPS3/BCL2L11/NCK1/PEA15/PRKCD/PDIA3/NKX3-1/FADD/BCL2/PTEN/RPS7/MAL/SFN/NUPR1/BOK/PAK2/PLA2G6/FAF1/SIAH1/RAC…	75
744	SC.ALSvsCtrl	SC	ALSvsCtrl	GO:0051057	positive regulation of small GTPase mediated signal transduction	29/5810	58/17913	0.0040484	0.0338163	0.0258605	RTN4R/KITLG/RASGRF1/MAP4K4/JAK2/SHOC2/PDGFRB/SOS1/KRAS/NOTCH2/GPR55/MMD2/VAV1/DYNLT1/NRG1/AUTS2/F2RL1/MAPRE2/AKAP13/RASGRP4/RASGRP1/HRAS/F2R/EPOR/SRC/LPAR1/RASGEF1A/LYN/NTRK1	29
745	SC.ALSvsCtrl	SC	ALSvsCtrl	GO:0070527	platelet aggregation	29/5810	58/17913	0.0040484	0.0338163	0.0258605	ITGA2B/VCL/PIK3CB/TSPAN32/PRKCQ/CEACAM1/TYRO3/MYL12A/GATA1/PIK3CG/HSPB1/SH2B3/PTPN6/PLEK/SERPINE2/TLN1/FERMT3/SLC7A11/PDPN/PRKCD/SYK/P2RY12/RAP2B/PRKG1/FLNA/CLIC1/HBB/LYN/ITGB3	29
746	SC.ALSvsCtrl	SC	ALSvsCtrl	GO:0032652	regulation of interleukin-1 production	44/5810	96/17913	0.00412486	0.0342485	0.0261911	TYROBP/ISL1/SERPINB1/CEACAM1/GSTP1/TREM2/JAK2/TLR8/ACP5/PYCARD/RIPK2/GSDMD/CD33/HSPB1/PANX1/WNT5A/ERRFI1/EGR1/CCR7/ANXA1/HAVCR2/IL10/TLR4/CASP1/CARD16/ARRB2/APP/NLRP12/HK1/NLRP3/FZD5/IFI16/ZC3H12A/USP50/LPL/F2R/LILRA5/S1PR3/CPTP/HMGB1/CARD8/LGALS9/LILRA2/AZU1	44
747	SC.ALSvsCtrl	SC	ALSvsCtrl	GO:0006766	vitamin metabolic process	57/5810	130/17913	0.00412576	0.0342485	0.0261911	GCLC/TKTL1/CYP24A1/SNAI2/MTHFD2/SLC46A1/FGFR1/LRP2/SLC23A2/LGMN/MTHFD1/PLTP/SLC52A3/ACP5/PIAS4/PNPO/VNN1/PCCB/RBP1/KYNU/KMO/SLC19A2/MTHFD1L/PDZD11/UBIAD1/RDH10/LRAT/MTRR/RFK/PSAT1/BCO1/ALDH1L2/TTPA/MMAB/CYP11A1/RLBP1/GSTO1/MMAA/CBR1/CBR3/HLCS/CYP3A4/HAAO/AMN/MMADHC/CTRB1/CTRB2/BTD/CYP4F11/SHMT1/SHMT2/CYP4F12/AKR1C3/TPK1/ENPP1/VNN2/PDXP	57
748	SC.ALSvsCtrl	SC	ALSvsCtrl	GO:0016999	antibiotic metabolic process	57/5810	130/17913	0.00412576	0.0342485	0.0261911	FYN/CYBA/AKR7A2/CS/MAOB/ST6GAL1/ME2/HAL/AKR1B1/DLD/HDAC6/RENBP/ALDH2/ALDH5A1/NNT/TPO/PARK7/AKR1A1/PRDX1/DLST/MTHFD1L/ACO1/NAGK/RAC2/PXDN/ACSS2/ACLY/NPL/DUOX1/IDH1/AMDHD1/ESD/DUOX2/SNCA/DLAT/ME3/AKR1C2/AKR1C1/GNE/FTCD/ALDH1A1/CYBB/PRDX3/ACSM1/PRDX2/SUCLG2/HBA2/AKR1C3/ADH5/COX2/SDHD/HBA1/GPX1/HBB/SULT1C4/NANP/PXDNL	57
749	SC.ALSvsCtrl	SC	ALSvsCtrl	GO:0042698	ovulation cycle	33/5810	68/17913	0.00412841	0.0342485	0.0261911	AFP/NCOA1/ESR1/TYRO3/TGFB2/SIRT1/RETN/PLEKHA1/MDK/FOXO3/TGFB3/EGR1/INHBA/EREG/OPRL1/SERPINF1/ETS1/MMP7/MSTN/BMPR1B/ARRB2/PAM/GAS2/ADAMTS1/TIMP4/PTX3/NOS3/AXL/NHLH2/NRIP1/SLIT3/NCOR2/SRC	33
750	SC.ALSvsCtrl	SC	ALSvsCtrl	GO:0051100	negative regulation of binding	69/5810	162/17913	0.00413316	0.0342485	0.0261911	HFE/ISL1/DTNBP1/WAPL/ROCK1/SRI/PSEN1/GSK3B/BAX/CRTAC1/JAK2/TFIP11/CYP2D6/HMOX1/NFKBIA/CTSZ/CCM2L/E2F1/GATA1/MAPK3/TLE5/LHX2/BAG2/EPB41L5/ITGA4/SUMO1/PARK7/STMN1/ITGB1BP1/SYMPK/HABP4/EIF2S1/CAMK1/DNAJB2/IL10/SORL1/CARD16/LEF1/PPP3CA/TMBIM6/ARRB2/PTPRF/ADAM15/TTBK1/ZNF462/HMGA2/DAB2/ACE/GPSM1/DISC1/IFI16/PRKCD/LRPAP1/HEY1/DACT1/B2M/NKX3-1/TMC8/ADRB2/SIN3A/P2RY1/TNKS/SOX11/CTNNBIP1/SUMO3/LRRK2/CSNK1…	69
751	SC.ALSvsCtrl	SC	ALSvsCtrl	GO:0099504	synaptic vesicle cycle	69/5810	162/17913	0.00413316	0.0342485	0.0261911	APBA2/DTNBP1/ROCK1/GRIPAP1/PFN2/PLD1/RIMS1/PSEN1/CADPS2/GSK3B/CHRNA4/SYNDIG1/SYP/FMR1/EEA1/BLOC1S6/SH3GL2/PPP3CB/GIT1/FBXL20/P2RX1/CSPG5/RAB3GAP1/RAP1A/DNAJC6/VAMP4/CNR1/DENND1A/GIPC1/CANX/RAP1B/SYT11/STX6/TOR1A/VAMP1/STON2/STXBP5L/SLC10A4/SNCA/CASK/CHRNA6/WNT7A/BRSK1/CADPS/ARF6/STX3/CTNNB1/CHRNA5/P2RY1/NLGN2/CDH2/SYT9/PTEN/BRSK2/CTBP2/SLC2A4/BTBD9/PIP5K1C/BACE1/PCLO/MAGI2/ERC2/LRRK2/DNM3/UNC13B/…	69
752	SC.ALSvsCtrl	SC	ALSvsCtrl	GO:1903052	positive regulation of proteolysis involved in cellular protein catabolic process	49/5810	109/17913	0.00414307	0.034285	0.026219	GCLC/OSBPL7/NUB1/PIAS1/HERPUD1/USP13/SIRT2/CHFR/PSEN1/GSK3B/MMP24-AS1-EDEM2/EDEM2/TREM2/SMAD7/FMR1/SGTA/GSK3A/CTSC/USP5/BAG2/SUMO1/TRIM67/CLU/RGN/EDEM1/DNAJB2/IL33/EGF/PRICKLE1/TMTC3/COP1/NKD2/DAB2/KCNE2/DISC1/UBE2V2/PTK2/PTEN/TRIB1/NUPR1/SUMO2/SOCS4/LRRK2/RNFT1/SMURF1/RACK1/CSNK1E/CEBPA/MAGEF1	49
753	SC.ALSvsCtrl	SC	ALSvsCtrl	GO:0006913	nucleocytoplasmic transport	120/5810	302/17913	0.00421565	0.0348308	0.0266364	UPF1/AKAP8L/RANBP2/GEMIN8/PPP1R12A/TNPO3/DDX20/SMG6/PTGS2/GTSE1/RAPGEF3/PSEN1/GSK3B/TNPO1/MAVS/NUP50/SNRPD3/MAPK1/ANKRD54/THOC5/PPM1A/NFKBIA/KPNA3/NUP93/TGFB1/LZTS2/KPNB1/ZPR1/SRSF9/MAPK14/BACH2/RAB23/ECT2/NCBP2/DNAJC27/PARK7/SRSF4/IPO13/GLE1/NUP43/ENY2/TARDBP/FYTTD1/ATXN1/RPL23/SYMPK/CITED1/NUP214/NXF5/RAN/CAMK1/MDFIC/AGT/APPL2/TXN/ANP32B/CTDSPL2/SSB/PPP3CA/PRICKLE1/SNRPF/TP53/SNRPG/TCF7L2/HIKES…	120
754	SC.ALSvsCtrl	SC	ALSvsCtrl	GO:1901605	alpha-amino acid metabolic process	83/5810	200/17913	0.00422477	0.0348308	0.0266364	GCLC/AASS/CPS1/GCLM/ADSS/MRI1/ATP2B4/ACAT1/SLC1A3/DCT/PLOD1/HAL/NOX4/DLD/MTAP/GGT1/GCAT/MTHFD1/SMS/PYCR3/HIBADH/ASPA/AADAT/ALDH5A1/HGD/NIT2/GLS/KYNU/PARK7/KMO/HMGCL/DLST/MTRR/PPAT/GAMT/ASS1/SLC6A8/IDO1/GFPT2/CKMT2/BHMT2/PEMT/PSAT1/ASNSD1/AMDHD1/CSAD/ENOPH1/GLUD2/GLUD1/GLYAT/HNMT/SLC7A11/QDPR/PLOD2/ACMSD/DDAH1/CARNMT1/FTCD/NAGS/HAAO/GMPS/SERINC5/NOS3/ATP7A/SRR/MECP2/CRTAP/CARNS1/MSRA/SHMT1/PIPOX/S…	83
755	SC.ALSvsCtrl	SC	ALSvsCtrl	GO:0097193	intrinsic apoptotic signaling pathway	111/5810	277/17913	0.00422582	0.0348308	0.0266364	E2F2/PLAUR/BID/SNAI2/CD74/CD44/DAPK2/CUL3/RRM2B/HERPUD1/FNIP2/HIPK2/TNFRSF1A/NCK2/PTGS2/ENO1/DNAJC10/UBE2K/BAX/PPP1R13B/ERP29/SIRT1/JAK2/ABL1/PPM1F/HMOX1/HIF1A/TRIB3/E2F1/STK24/PYCARD/BMF/NBN/PIAS4/HSPB1/CXCL12/PPIF/PTPMT1/SOD2/VNN1/SELENOK/HTRA2/MSH6/PARK7/ARHGEF2/TRIM32/APAF1/CLU/MAPK8IP1/BECN1/RIPK3/EDA2R/RRP8/CASP9/TPT1/LGALS12/CIDEB/SKIL/BRCA2/TMBIM6/CUL4A/TP53/PMAIP1/RPL11/MCL1/PARP1/ARL6IP…	111
756	SC.ALSvsCtrl	SC	ALSvsCtrl	GO:0071356	cellular response to tumor necrosis factor	107/5810	266/17913	0.00427324	0.0351751	0.0268996	SPPL2B/TNFRSF12A/CYBA/TRAF1/CASP8/KARS/TNFRSF1A/HDAC4/GSTP1/ZFAND6/ICAM1/PSME1/RFFL/SIRT1/JAK2/MAPK1/NFKBIA/PSME2/CD40/PSMA7/TNFSF13B/MAPK3/PYCARD/ASAH1/PIAS4/CACTIN/TAX1BP1/TNFSF8/CCL2/BIRC2/MADD/LTBR/MAPK14/ERBIN/ARHGEF2/GBP3/FOXO3/TRIM32/PCK1/TNFSF14/RBCK1/TNFRSF19/PSMA1/TXNDC17/ACTN4/ASS1/EDA2R/TRAF3/PSME3/CHI3L1/POSTN/TANK/SMPD4/RIPK1/CASP1/CARD16/SPPL2A/CARD14/TNFRSF21/ST18/LCN2/ANKRD1/RPS3…	107
757	SC.ALSvsCtrl	SC	ALSvsCtrl	GO:0032757	positive regulation of interleukin-8 production	24/5810	46/17913	0.00430244	0.0352346	0.0269451	MAVS/TLR8/PYCARD/SERPINE1/WNT5A/PARK7/TLR4/RIPK1/TLR2/BCL10/F2RL1/TLR3/FADD/CD14/IL17D/TLR1/F2R/TLR5/TLR7/ELANE/LGALS9/MYD88/CD58/ZNF580	24
758	SC.ALSvsCtrl	SC	ALSvsCtrl	GO:1990089	response to nerve growth factor	24/5810	46/17913	0.00430244	0.0352346	0.0269451	KIF1B/MICALL1/E2F1/CORO1A/SH3GL2/EHD1/CBL/ARPC3/WASF1/ACAP2/RAP1A/FOXO3/SORT1/KIDINS220/DYNC1LI2/USP8/PDPK1/APP/RPL8/ARF6/PTEN/CIB1/MAGI2/NTRK1	24
759	SC.ALSvsCtrl	SC	ALSvsCtrl	GO:1990928	response to amino acid starvation	24/5810	46/17913	0.00430244	0.0352346	0.0269451	RRAGD/FAS/EIF2AK2/SESN1/SH3GLB1/MAPK1/DEPDC5/MAP1LC3A/MAPK3/WDR59/BECN1/EIF2AK4/LARS/EIF2S1/EIF2A/SESN3/BMT2/MIOS/UCP2/RNF152/PRKD1/EIF4EBP1/MAP3K5/SZT2	24
760	SC.ALSvsCtrl	SC	ALSvsCtrl	GO:0010634	positive regulation of epithelial cell migration	73/5810	173/17913	0.00430312	0.0352346	0.0269451	ITGA3/PIK3C2A/GRN/FLT4/BCAR1/MAP4K4/PTGS2/FGFR1/TGFB2/HDAC6/SIRT1/ABL1/PPM1F/HMOX1/LGMN/HIF1A/CD40/ANGPT4/RAB11A/CTSH/TGFB1/HSPB1/SASH1/HBEGF/WNT5A/EPB41L5/RTN4/PROX1/NRP2/ITGB1BP1/PLCG1/RREB1/STAT5A/KDR/CAPN7/RAB25/ETS1/ANXA1/P2RX4/AGT/ENPP2/PDPK1/BCAS3/IQSEC1/DOCK5/DOCK1/ADAM17/ATP5F1A/NUS1/ANGPT1/WNT7A/EMC10/TGFBR2/CLASP2/ZC3H12A/ITGA2/NOS3/ARF6/AMOTL1/MAPRE2/ADAM9/PRKCE/GATA2/PRKD1/CIB1/SP1/S…	73
761	SC.ALSvsCtrl	SC	ALSvsCtrl	GO:0009199	ribonucleoside triphosphate metabolic process	126/5810	319/17913	0.00435377	0.0356025	0.0272265	NDUFAB1/SLC25A13/SLC4A1/NADK/COX15/BID/RANBP2/SPHK2/GNAI3/NDUFB4/PFKP/PKM/RHOA/HDAC4/ENO1/VPS9D1/TIGAR/PGM1/DLD/MYH7/NUP50/TREM2/TSPO/HIF1A/NUP93/NME4/TGFB1/PRKAG2/GCK/PPIF/GALK1/MYH3/RAB23/PFKFB4/NDUFS7/PARK7/RHOQ/NUP43/PFKFB2/ATP5F1E/MOCS3/MOCS1/SLC25A23/NUP214/UQCR11/NDUFA5/NDUFA10/UCK1/RAN/LDHA/ISCU/OLA1/EFL1/TP53/FOXK2/PFKL/ATP1B1/UCK2/ARNT/GUK1/PARP1/SNCA/NIPSNAP2/ATP6V1B2/AK3/SURF1/NDUFC2/…	126
762	SC.ALSvsCtrl	SC	ALSvsCtrl	GO:1903725	regulation of phospholipid metabolic process	40/5810	86/17913	0.00442806	0.0361625	0.0276547	FGR/MTMR1/FGFR3/ADGRF5/MTMR2/MTMR3/FLT1/TGFB1/WDR91/AMBRA1/CD81/PDGFRB/FLT3/RAB38/CCR7/LDLR/APOC1/VAV3/IDH1/PIK3R5/DGKZ/LPCAT1/KIT/CAPN2/PRKCD/STOML2/P2RY12/PTK2/SOCS6/CD19/TNFAIP8L3/PRKD1/CHRM5/SRC/PDGFA/APOC2/LYN/PIK3R6/FGF2/MIR138-1	40
763	SC.ALSvsCtrl	SC	ALSvsCtrl	GO:1900024	regulation of substrate adhesion-dependent cell spreading	26/5810	51/17913	0.00454465	0.037066	0.0283457	CARMIL1/DNM2/CASS4/ABL1/ARHGEF7/C1QBP/MDK/CORO1C/CSPG5/ITGB1BP1/RREB1/ACTN4/POSTN/AP1AR/DOCK5/DOCK1/PDPN/ARPC2/MELTF/PTK2/LIMS1/RCC2/CIB1/FLNA/S100A10/GBP1	26
764	SC.ALSvsCtrl	SC	ALSvsCtrl	GO:0043552	positive regulation of phosphatidylinositol 3-kinase activity	18/5810	32/17913	0.0045887	0.0373274	0.0285456	FGR/FGFR3/FLT1/TGFB1/AMBRA1/PDGFRB/FLT3/CCR7/VAV3/KIT/P2RY12/PTK2/CD19/TNFAIP8L3/PRKD1/SRC/LYN/FGF2	18
765	SC.ALSvsCtrl	SC	ALSvsCtrl	GO:0071709	membrane assembly	18/5810	32/17913	0.0045887	0.0373274	0.0285456	NRXN2/STX2/RFTN1/FLOT2/EPHB2/UGCG/ANK3/PTPRD/IL1RAPL1/NLGN2/CDH2/PTEN/ANXA2/MAGI2/PSAP/S100A10/NLGN3/MIR138-1	18
766	SC.ALSvsCtrl	SC	ALSvsCtrl	GO:0051125	regulation of actin nucleation	14/5810	23/17913	0.00467184	0.0379047	0.028987	SCIN/WAS/NCKAP1/PICK1/CORO1A/WASL/WASF1/HIP1R/FCHSD2/AP1AR/CORO1B/FMN1/BRK1/CYFIP1	14
767	SC.ALSvsCtrl	SC	ALSvsCtrl	GO:0071677	positive regulation of mononuclear cell migration	14/5810	23/17913	0.00467184	0.0379047	0.028987	LGMN/TGFB1/SERPINE1/CXCL12/CCR2/MOSPD2/LGALS3/PLA2G7/CCR1/CXCL10/ANO6/AIF1/HMGB1/S100A7	14
768	SC.ALSvsCtrl	SC	ALSvsCtrl	GO:0009205	purine ribonucleoside triphosphate metabolic process	124/5810	314/17913	0.00468133	0.0379322	0.0290081	NDUFAB1/SLC25A13/SLC4A1/NADK/COX15/BID/RANBP2/SPHK2/GNAI3/NDUFB4/PFKP/PKM/RHOA/HDAC4/ENO1/VPS9D1/TIGAR/PGM1/DLD/MYH7/NUP50/TREM2/TSPO/HIF1A/NUP93/NME4/TGFB1/PRKAG2/GCK/PPIF/GALK1/MYH3/RAB23/PFKFB4/NDUFS7/PARK7/RHOQ/NUP43/PFKFB2/ATP5F1E/MOCS3/MOCS1/SLC25A23/NUP214/UQCR11/NDUFA5/NDUFA10/RAN/LDHA/ISCU/OLA1/EFL1/TP53/FOXK2/PFKL/ATP1B1/ARNT/GUK1/PARP1/SNCA/NIPSNAP2/ATP6V1B2/AK3/SURF1/NDUFC2/ATP5F1A/PF…	124
769	SC.ALSvsCtrl	SC	ALSvsCtrl	GO:0070972	protein localization to endoplasmic reticulum	56/5810	128/17913	0.00469593	0.038001	0.0290607	SEC62/RPS20/SEC61A1/TRAM1/RPL6/RPLP0/RPS19/RPL18A/RPS13/SSR3/RTN4/RAB3GAP1/RPL22/RPS25/RAB3GAP2/RPL5/RPL23/RPS4Y1/RPL27/SEC61G/RPS15A/UBAC2/OS9/RPS24/SRP14/RPS2/RPL11/RPS8/SRP9/RPS27A/RPS3A/RPL37/RPL10/RPL7/RPL7A/RPS3/MIA3/RPL8/RPL29/RPL9/RPS14/RPL27A/SRP68/RPS7/TRAM1L1/RPL15/RPL35A/PDIA2/INSIG1/RPL14/LRRK2/GPAA1/RPL12/RPL39/RPS18/RPL41	56
770	SC.ALSvsCtrl	SC	ALSvsCtrl	GO:1903169	regulation of calcium ion transmembrane transport	62/5810	144/17913	0.00473609	0.038176	0.0291946	FYN/CYBA/ATG5/CACNB1/DRD4/TMEM38A/SRI/BAX/CAPN3/ABL1/CBARP/FMR1/CORO1A/JPH1/TGFB1/PIK3CG/PTPN6/SUMO1/RAMP3/PLCG1/AHNAK/OPRL1/HSPA2/F2RL3/RGN/DIAPH1/APLNR/DYSF/BIN1/PDPK1/ATP1B1/XCL1/SNCA/CAMK2D/NIPSNAP2/GSTO1/JPH2/ADRA2A/CACNA1C/CACNA2D1/KCNE2/S100A1/GEM/STIM1/CXCL10/CXCL11/PRKCE/CHD7/P2RY6/KCNE3/CD19/F2R/CACNB4/SLC8A1/PLA2G6/STAC3/TRDN/PLCG2/GJC2/NOS1AP/LYN/CLIC2	62
771	SC.ALSvsCtrl	SC	ALSvsCtrl	GO:0015748	organophosphate ester transport	43/5810	94/17913	0.00473882	0.038176	0.0291946	SLC25A5/OSBPL5/ATP11A/PLA2G10/SLC25A24/ABCB1/OSBPL8/SLC25A17/PLTP/ATP11C/KCNN4/PLEKHA8/ATP10B/NPC2/ATP8A1/SLC25A23/LDLR/APOE/APOC1/SLC37A2/SLC37A4/SCARB2/GLTP/PCTP/G6PC3/PRELID3A/GJA1/SLC35B2/ABCG1/PRKCD/ABCA1/ATP9B/MFSD2A/SLC33A1/GJB1/C2CD2L/PITPNB/TNFAIP8L3/ABCA4/ATP10A/CPTP/APOC2/CETP	43
772	SC.ALSvsCtrl	SC	ALSvsCtrl	GO:0060996	dendritic spine development	43/5810	94/17913	0.00473882	0.038176	0.0291946	ARHGAP33/CDKL5/ARID1B/NGEF/NCK2/PSEN1/MEF2C/LZTS3/HDAC6/FMR1/PTPRS/WASL/EPHA4/APOE/EPHB2/CAMK1/CAPRIN1/DOCK10/ACTR2/ZNF365/SDK1/C21orf91/WNT7A/TIAM1/DISC1/PDLIM5/ARF6/ARF4/CTNND2/PTEN/SRGAP2/SRGAP2C/PAK2/LRRK2/SIPA1L1/DNM3/LPAR1/ARC/FOXO6/ITSN1/SHANK3/SRCIN1/NLGN3	43
773	SC.ALSvsCtrl	SC	ALSvsCtrl	GO:0015918	sterol transport	48/5810	107/17913	0.0047421	0.038176	0.0291946	CFTR/OSBPL7/OSBPL5/NR1H3/MSR1/LIMA1/SOAT1/PLA2G10/OSBPL3/OSBPL8/SIRT1/TSPO/NFKBIA/PLTP/LIPG/ABCA2/OSBP/SCP2/NPC2/CLU/LRP1/LDLR/APOE/APOC1/STARD3/PPARG/VPS4A/EGF/OSBPL1A/NPC1/OSBPL11/LAMTOR1/AKR1C1/NUS1/ABCA5/LDLRAP1/ABCG1/STARD4/SHH/ABCA1/ANXA2/OSBP2/PTCH1/CES1/SREBF2/LCAT/APOC2/CETP	48
774	SC.ALSvsCtrl	SC	ALSvsCtrl	GO:0006575	cellular modified amino acid metabolic process	75/5810	179/17913	0.00475421	0.0382241	0.0292313	GCLC/CROT/GGCT/OSBPL5/GCLM/MRI1/HAGH/MTHFD2/PLA2G10/SLC46A1/NFE2L1/PLOD1/GSTP1/MGST2/FOLH1/OSBPL8/GGT5/GGT1/MTHFD1/ABHD12/CPQ/HPN/ETHE1/LPCAT3/ALDH5A1/VNN1/ACADL/TPO/PARK7/ACADM/MTHFD1L/PDZD11/MTRR/BBOX1/GAMT/ASS1/SLC6A8/GGT7/CKMT2/BHMT2/PEMT/GSTM3/ALDH1L2/DUOX1/IDH1/DUOX2/ALDH9A1/CHAC2/PLA1A/ENOPH1/SLC7A11/PLOD2/CARNMT1/PTDSS1/FTCD/SERINC5/SERINC2/GSTM4/CRTAP/MBOAT1/CARNS1/PTDSS2/PLAAT3/SHMT1/PI…	75
775	SC.ALSvsCtrl	SC	ALSvsCtrl	GO:0045806	negative regulation of endocytosis	32/5810	66/17913	0.00477904	0.0383742	0.0293461	NR1H3/ATG5/FCGR2B/MTMR2/CSK/TGFB1/SNX3/APOC1/LGALS3/SYT11/DYSF/TLR2/SDCBP/SH3GL3/PROM2/APPL1/LRPAP1/ARF6/PACSIN3/CD300A/PTEN/PRKD1/CD300LF/PRTN3/CD47/ANKRD13B/SCAMP5/RACK1/ATXN2/APOC2/HMGB1/LILRB1	32
776	SC.ALSvsCtrl	SC	ALSvsCtrl	GO:0030198	extracellular matrix organization	131/5810	334/17913	0.00491238	0.039394	0.030126	ST7/ITGAL/ITGA3/ITGA2B/CAPN1/PHLDB1/CD44/VCAN/TNC/COL9A2/TNFRSF1A/ITGA8/FAP/COL5A3/ITGB5/COL16A1/B4GALT1/ADAMTS2/MMP2/ICAM1/ITGA6/CCDC80/COL9A3/TGFB2/TLL2/ABL1/CHADL/CTSG/TIMP1/MMP15/TGFB1/HPN/SERPINE1/AEBP1/TGFBR1/SH3PXD2A/VWF/ITGA4/LOXL3/QSOX1/TTR/P4HA1/LRP1/TCF15/KDR/COLGALT1/PXDN/MATN3/HAPLN2/SPINK5/ETS1/ADAM19/ITGA7/AGT/LCP1/IL6/CTSV/FOXF2/SULF1/MMP7/EMILIN1/ITGAV/RB1/ITGAX/P3H4/APP/ADAM15/C…	131
777	SC.ALSvsCtrl	SC	ALSvsCtrl	GO:0000726	non-recombinational repair	41/5810	89/17913	0.00492602	0.0394193	0.0301453	TFIP11/RBBP8/NBN/PIAS4/NSD2/SUMO1/SHLD2/CYREN/HERC2/MDC1/PARP9/PAXX/ATM/HMGA2/DCLRE1C/BABAM2/HIST1H4H/ABRAXAS1/DTX3L/ATP23/NUDT16L1/UBE2V2/ZBTB7A/BRCC3/H2AFX/SLX4/XRCC6/HIST1H4J/UVRAG/USP51/HIST1H4F/HIST1H4B/HIST2H4B/HIST1H4C/SETMAR/HIST2H4A/HIST1H4D/HIST1H4K/HIST1H4L/HIST1H4A/HIST1H4I	41
778	SC.ALSvsCtrl	SC	ALSvsCtrl	GO:2001242	regulation of intrinsic apoptotic signaling pathway	69/5810	163/17913	0.0049282	0.0394193	0.0301453	PLAUR/BID/SNAI2/CD74/CD44/DAPK2/RRM2B/HERPUD1/NCK2/PTGS2/ENO1/BAX/ERP29/SIRT1/HIF1A/PYCARD/BMF/PIAS4/HSPB1/CXCL12/PPIF/PTPMT1/SOD2/VNN1/HTRA2/PARK7/ARHGEF2/TRIM32/CLU/MAPK8IP1/BECN1/RIPK3/TPT1/SKIL/TMBIM6/TP53/PMAIP1/RPL11/MCL1/PARP1/NONO/NACC2/RPS3/BCL2L11/NCK1/CCAR2/ZNF385A/SYVN1/HNRNPK/NKX3-1/BDKRB2/BCL2/RPS7/NUPR1/BOK/GRINA/PTTG1IP/P4HB/LRRK2/NOC2L/SIAH1/SRC/SGMS1/RACK1/NDUFS3/FIS1/DDX3X/GPX1…	69
779	SC.ALSvsCtrl	SC	ALSvsCtrl	GO:0031623	receptor internalization	46/5810	102/17913	0.00497798	0.0397664	0.0304107	SELE/CALCRL/DRD4/CEACAM1/OPHN1/DNM2/MTMR2/EZR/GRK3/PICK1/FMR1/SH3GL2/CD81/RAMP3/LRP1/GRK4/MKLN1/RAMP1/NUMB/CD63/SCYL2/SDCBP/ATAD1/EGF/ARRB2/SNCA/ANGPT1/LDLRAP1/FCER1G/ITGB2/AP2M1/LRPAP1/SYK/RAB31/APLN/CXCR2/CNTN2/MAGI2/PLCG2/ARC/ANKRD13B/ATXN2/ITGB3/CXCR1/LILRB1/CXCL8	46
780	SC.ALSvsCtrl	SC	ALSvsCtrl	GO:0050706	regulation of interleukin-1 beta secretion	23/5810	44/17913	0.00498791	0.0397945	0.0304323	SERPINB1/TLR8/PYCARD/RIPK2/GSDMD/PANX1/WNT5A/CCR7/TLR4/CASP1/CARD16/NLRP12/HK1/NLRP3/FZD5/ZC3H12A/USP50/LPL/LILRA5/CPTP/CARD8/LGALS9/LILRA2	23
781	SC.ALSvsCtrl	SC	ALSvsCtrl	GO:0009141	nucleoside triphosphate metabolic process	132/5810	337/17913	0.00502605	0.039985	0.030578	NDUFAB1/SLC25A13/SLC4A1/NADK/COX15/BID/RANBP2/RRM2B/SPHK2/GNAI3/NDUFB4/PFKP/PKM/RHOA/HDAC4/ENO1/VPS9D1/TIGAR/PGM1/DLD/MYH7/NUP50/TREM2/TSPO/HIF1A/SAMHD1/NUP93/NME4/TGFB1/NUDT1/PRKAG2/GCK/PPIF/GALK1/MYH3/RAB23/PFKFB4/NDUFS7/PARK7/RHOQ/NUP43/PFKFB2/ATP5F1E/MOCS3/MOCS1/SLC25A23/NUP214/UQCR11/NDUFA5/NDUFA10/UCK1/RAN/LDHA/ISCU/OLA1/EFL1/TP53/FOXK2/PFKL/ATP1B1/UCK2/ARNT/GUK1/PARP1/SNCA/NIPSNAP2/ATP6V1B…	132
782	SC.ALSvsCtrl	SC	ALSvsCtrl	GO:0071236	cellular response to antibiotic	63/5810	147/17913	0.00503106	0.039985	0.030578	CFTR/HGF/SPI1/PDE8A/ADCY2/MEF2C/HDAC6/SIRT1/ABL1/APEX1/MAP1LC3A/AHR/PLEKHA1/PPIF/ECT2/PARK7/ID3/FOXO3/NR4A3/DNMT3A/EGR1/CLU/ADCY7/ITPR2/RPL23/BECN1/GNAI1/RIPK3/STK26/ETS1/IL6/IL10/TXN/RIPK1/FDX1/ACTR2/TP53/TRPM2/KCNMB1/LCN2/RPS3/MAPK13/ZC3H12A/PRKCD/TP53INP1/CYBB/ATP7A/STAT6/AXL/CDK1/GPR37/PRKCE/PTEN/ADCY5/ADCY6/NQO1/LRRK2/SRC/MAP3K5/PSAP/RACK1/AQP1/ZNF580	63
783	SC.ALSvsCtrl	SC	ALSvsCtrl	GO:1903900	regulation of viral life cycle	63/5810	147/17913	0.00503106	0.039985	0.030578	CD4/LTF/CD74/EIF2AK2/PABPC1/TSG101/FKBP6/LAMP3/MAVS/OAS1/CCNK/APOBEC3H/FMR1/TRIM35/ZC3HAV1/SNX3/TRIM38/CHMP3/TRIM62/PROX1/TRIM32/TRIM25/TRIM6/VAPB/EIF2AK4/ILF3/BST2/TOP2A/TRIM21/TRIM5/VPS4A/SRPK2/RNASEL/VPS37B/IFITM3/STOM/HMGA2/FBXL2/ADAR/IFI16/PTX3/ZC3H12A/PPIB/FAM111A/DDB1/PPID/BCL2/RESF1/PARP10/IFITM2/P4HB/PLSCR1/CNOT7/TRIM10/TRIM13/TRIM59/DDX3X/HS3ST5/APOBEC3F/LGALS9/CXCL8/APOBEC3C/APOBEC3G	63
784	SC.ALSvsCtrl	SC	ALSvsCtrl	GO:0060968	regulation of gene silencing	60/5810	139/17913	0.00504605	0.040053	0.0306299	RANBP2/PUM2/ZMPSTE24/ESR1/NUP50/SIRT1/POLR2E/POLR2F/FMR1/NUP93/POLR2I/TGFB1/EIF4G1/NUP43/CDK2/AGO2/NUP214/PPARG/IPO8/PPHLN1/MYCN/PUM1/RIPK1/TET1/PPP3CA/TP53/POLR2D/NUP205/HIST1H4H/ADAR/H3F3A/ZC3H12A/SIN3A/ATF7IP/PHF8/RESF1/POLR2A/NCOR2/HIST1H4J/PHF2/MIER1/NUP62/HIST1H4F/HIST1H4B/HIST2H4B/HIST1H3I/HIST1H4C/HIST2H3C/HIST2H4A/HIST2H3A/HIST1H4D/HIST1H3F/HIST1H3G/HIST1H3B/HIST1H3C/HIST1H4K/HIST1H4L/HI…	60
785	SC.ALSvsCtrl	SC	ALSvsCtrl	GO:0034765	regulation of ion transmembrane transport	173/5810	453/17913	0.00507434	0.0402262	0.0307624	CFTR/SCN4A/MAPK8IP2/FYN/CAPN1/FHL1/LRRC7/CYBA/KCNQ1/ATG5/RASGRF1/ATP2B4/SPHK2/CACNB1/DRD4/PTPN3/WDR1/TMEM38A/SRI/DLG1/ACTN2/DNM2/PSEN1/MEF2C/ZMPSTE24/ABCB1/BAX/TESC/CAPN3/TREM2/ABL1/KCNK6/CBARP/HCN2/CACNA1F/FMR1/NALCN/CORO1A/JPH1/TGFB1/CACNG7/PIK3CG/PPIF/CCL2/TMEM109/PTPN6/CLCN2/SUMO1/PARK7/KCNJ5/KCNJ8/CCR2/RAMP3/HVCN1/KCNJ2/PLCG1/EDN3/AHNAK/OPRL1/HSPA2/F2RL3/ATP1B2/KCNA5/ACTN4/RGN/DIAPH1/EPHB2/A…	173
786	SC.ALSvsCtrl	SC	ALSvsCtrl	GO:0001562	response to protozoan	13/5810	21/17913	0.00521586	0.0411386	0.0314601	SLC11A1/TSPAN32/CD40/IL10/LYST/BATF/CCDC88B/IL12A/CLEC7A/HRAS/DEFA1/DEFA1B/IRF8	13
787	SC.ALSvsCtrl	SC	ALSvsCtrl	GO:0032373	positive regulation of sterol transport	13/5810	21/17913	0.00521586	0.0411386	0.0314601	NR1H3/SIRT1/NFKBIA/PLTP/LIPG/SCP2/LRP1/APOE/LDLRAP1/ABCG1/ABCA1/ANXA2/PTCH1	13
788	SC.ALSvsCtrl	SC	ALSvsCtrl	GO:0032376	positive regulation of cholesterol transport	13/5810	21/17913	0.00521586	0.0411386	0.0314601	NR1H3/SIRT1/NFKBIA/PLTP/LIPG/SCP2/LRP1/APOE/LDLRAP1/ABCG1/ABCA1/ANXA2/PTCH1	13
789	SC.ALSvsCtrl	SC	ALSvsCtrl	GO:0035162	embryonic hemopoiesis	13/5810	21/17913	0.00521586	0.0411386	0.0314601	KITLG/THOC5/HIF1A/STK4/GATA1/SH2B3/TPO/KDR/KIT/TGFBR2/GATA2/PBX1/ZFPM1	13
790	SC.ALSvsCtrl	SC	ALSvsCtrl	GO:0050818	regulation of coagulation	37/5810	79/17913	0.00525663	0.0412715	0.0315618	ENPP4/PLAUR/PRKCQ/FAP/CEACAM1/PSEN1/PLAT/SERPINE1/SH2B3/KNG1/PROC/PLEK/F3/PLAU/TSPAN8/APOE/TEC/SERPINE2/TLR4/SERPING1/USF1/PDPN/PRKCD/F2RL1/NOS3/SYK/KRT1/PRDX2/HPSE/CD34/ANO6/F2R/PROS1/PRKG1/PDGFA/HS3ST5/LYN	37
791	SC.ALSvsCtrl	SC	ALSvsCtrl	GO:0031572	G2 DNA damage checkpoint	17/5810	30/17913	0.00526588	0.0412715	0.0315618	FOXN3/NBN/FZR1/CDK5RAP3/SYF2/TAOK3/ATM/CHEK1/TAOK2/HMGA2/BABAM2/BRSK1/ABRAXAS1/CDK1/FOXO4/BRCC3/BLM	17
792	SC.ALSvsCtrl	SC	ALSvsCtrl	GO:0034314	Arp2/3 complex-mediated actin nucleation	17/5810	30/17913	0.00526588	0.0412715	0.0315618	WAS/NCKAP1/PICK1/WASL/ARPC3/WASF1/ACTR3/HIP1R/ACTR3B/FCHSD2/ACTR2/AP1AR/IQGAP2/ARPC2/CORO1B/BRK1/CYFIP1	17
793	SC.ALSvsCtrl	SC	ALSvsCtrl	GO:0061082	myeloid leukocyte cytokine production	17/5810	30/17913	0.00526588	0.0412715	0.0315618	CD74/MAVS/IRAK3/TGFB2/SIRT1/HMOX1/TGFB1/WNT5A/NR4A3/TGFB3/TLR4/SEMA7A/BCL10/KIT/FCER1G/DDX21/LILRB1	17
794	SC.ALSvsCtrl	SC	ALSvsCtrl	GO:0090022	regulation of neutrophil chemotaxis	17/5810	30/17913	0.00526588	0.0412715	0.0315618	CD74/DAPK2/C1QBP/MDK/NCKAP1L/CCR7/RAC2/MOSPD2/MPP1/DYSF/XCL1/JAM3/C3AR1/CXCR2/CAMK1D/C5AR1/CXCL8	17
795	SC.ALSvsCtrl	SC	ALSvsCtrl	GO:0006898	receptor-mediated endocytosis	119/5810	301/17913	0.00527772	0.0413014	0.0315847	M6PR/SELE/HFE/MSR1/PIK3CB/CALCRL/DRD4/FCGR2B/CEACAM1/OPHN1/DNM2/LRP2/CTTN/MTMR2/EZR/GRK3/MICALL1/PICK1/FMR1/WASL/SERPINE1/AMBP/SH3GL2/CBL/CD81/WASF1/ITGA4/DNAJC6/SGIP1/HSPH1/CLU/RAMP3/LRP1/GRK4/C3/CANX/MASP1/HIP1/MKLN1/LDLR/APOE/APOC1/FCHO1/HIP1R/CAP1/PPT1/RAMP1/SYT11/NUMB/CD63/SCYL2/DBNL/FCHSD2/SDCBP/SORL1/FNBP1L/ATAD1/SCARB2/EGF/SH3GL3/ARRB2/SNCA/VLDLR/GPR107/FCGR1A/FCGR1B/BICD1/DAB2/ANGPT1/FCH…	119
796	SC.ALSvsCtrl	SC	ALSvsCtrl	GO:0044091	membrane biogenesis	20/5810	37/17913	0.00528297	0.0413014	0.0315847	NRXN2/STX2/PEX16/RFTN1/FLOT2/EPHB2/UGCG/ANK3/PTPRD/PEX11A/IL1RAPL1/NLGN2/CDH2/PTEN/ANXA2/MAGI2/PSAP/S100A10/NLGN3/MIR138-1	20
797	SC.ALSvsCtrl	SC	ALSvsCtrl	GO:0030193	regulation of blood coagulation	35/5810	74/17913	0.00538712	0.0420628	0.0321669	ENPP4/PLAUR/PRKCQ/FAP/CEACAM1/PLAT/SERPINE1/SH2B3/KNG1/PROC/PLEK/F3/PLAU/TSPAN8/APOE/TEC/SERPINE2/TLR4/SERPING1/USF1/PDPN/PRKCD/F2RL1/NOS3/SYK/KRT1/PRDX2/HPSE/CD34/ANO6/F2R/PROS1/PRKG1/PDGFA/LYN	35
798	SC.ALSvsCtrl	SC	ALSvsCtrl	GO:0070588	calcium ion transmembrane transport	116/5810	293/17913	0.00553144	0.0431356	0.0329873	MCUB/FYN/MCUR1/CYBA/ATG5/SEC61A1/ATP2B4/CACNB1/DRD4/ATP2B1/TMEM38A/SRI/PSEN1/PTPRC/BAX/MCOLN1/CAPN3/ABL1/CBARP/TRPC4AP/CACNA1F/FMR1/NALCN/CORO1A/JPH1/TGFB1/CACNG7/PMPCB/PIK3CG/PKD2L1/PANX1/TRPV4/PTPN6/SUMO1/GRIN3B/TRPM6/RAMP3/ITPR2/PLCG1/AHNAK/OPRL1/SLC25A23/CCR7/HSPA2/F2RL3/RGN/DIAPH1/APLNR/P2RX4/DYSF/BIN1/YME1L1/ITGAV/PDPK1/TRPM2/ATP1B1/XCL1/TRPM8/SNCA/CAMK2D/NIPSNAP2/CACNA1B/GSTO1/JPH2/ADRA2A/…	116
799	SC.ALSvsCtrl	SC	ALSvsCtrl	GO:0043491	protein kinase B signaling	107/5810	268/17913	0.00557942	0.0434553	0.0332318	FYN/HGF/KITLG/PIK3CB/ERBB3/FGFR2/FGFR3/SIRT2/PPP2R5B/FGF22/DLG1/FGFR1/PPP2R5C/FGF20/PHLPP1/NOX4/MUL1/OSBPL8/ESR1/TYRO3/SIRT1/RASD2/CD40/TRIB3/MAZ/TGFB1/PIK3CG/TGFBR1/PLEKHA1/C1QBP/CCL2/AREG/GAB1/SH2B3/HBEGF/PDGFRB/CD86/RTN4/IGFBP5/PARK7/F3/ITGB1BP1/CD80/PIK3CA/RAMP3/BTN2A2/EREG/CCR7/HIP1/KDR/RAC2/GDF15/CHI3L1/PIK3C2B/P2RX4/TXN/MSTN/EGF/ARRB2/PIK3R5/VAV1/HAX1/TCF7L2/PTPRJ/SESN3/IL18/AKR1C2/BANK1/M…	107
800	SC.ALSvsCtrl	SC	ALSvsCtrl	GO:0043902	positive regulation of multi-organism process	75/5810	180/17913	0.00560129	0.043571	0.0333203	CD4/CD74/GRN/CYBA/PUM2/CTDP1/TAF11/HDAC4/SIRT2/PABPC1/TSG101/RAB7A/FKBP6/POLR2E/POLR2F/NELFCD/FMR1/MAPK3/RIPK2/POLR2I/HPN/C1QBP/DHX58/OSBP/SASH1/TRIM38/LY86/CHMP3/INHBA/AGO2/VAPB/SMARCA4/CCNT1/APOE/TOP2A/TRIM21/VPS4A/CD180/PUM1/HAVCR2/SRPK2/MDFIC/EDNRB/DDX60/GTF2B/LEF1/VPS37B/POLR2D/LHFPL2/STOM/BCL2L11/BMP6/LY96/ADAR/PLB1/F2RL1/PPIB/DDB1/PTAFR/P2RY1/PPID/POLR2A/PLCB1/CIB1/SP1/P4HB/HYAL3/GTF2F2/CA…	75
801	SC.ALSvsCtrl	SC	ALSvsCtrl	GO:0019080	viral gene expression	79/5810	191/17913	0.00569971	0.0442592	0.0338466	RPS20/PTBP1/RANBP2/CTDP1/TAF11/REST/RPL6/RPLP0/NUP50/POLR2E/EIF3L/POLR2F/EIF3D/NELFCD/NUP93/MON1B/POLR2I/RPS19/RPL18A/HPN/TRIM14/RPS13/RPL22/TRIM62/RPS25/TRIM32/NUP43/TARDBP/RPL5/RPL23/NUP214/SMARCA4/EIF2AK4/CCNT1/RPS4Y1/RPL27/TRIM21/RPS15A/MDFIC/GTF2B/RPS24/SSB/LEF1/DENR/RPS2/IFITM3/RPL11/RPS8/RPS27A/POLR2D/RPS3A/RPL37/RPL10/RPL7/RPL7A/RPS3/HMGA2/NUP205/USF1/RPL8/RPL29/RPL9/RPS14/RPL27A/RPS7/RPL…	79
802	SC.ALSvsCtrl	SC	ALSvsCtrl	GO:0046822	regulation of nucleocytoplasmic transport	45/5810	100/17913	0.00570399	0.0442592	0.0338466	AKAP8L/PPP1R12A/PTGS2/GTSE1/RAPGEF3/PSEN1/GSK3B/MAVS/MAPK1/PPM1A/TGFB1/ZPR1/MAPK14/RAB23/ECT2/NCBP2/DNAJC27/PARK7/TARDBP/NUP214/RAN/CAMK1/MDFIC/TXN/ANP32B/CTDSPL2/TP53/TCF7L2/UHMK1/ANGPT1/IWS1/ZC3H12A/PRKCD/SHH/PKIA/HDAC3/JUP/SFN/HCLS1/PPP1CC/FLNA/EFCAB7/NUP62/SP100/RIOK2	45
803	SC.ALSvsCtrl	SC	ALSvsCtrl	GO:0097479	synaptic vesicle localization	59/5810	137/17913	0.00572326	0.0443535	0.0339187	APBA2/DTNBP1/RAB27A/PFN2/DNM2/RIMS1/PSEN1/CADPS2/GSK3B/CHRNA4/SYNDIG1/SYP/FMR1/AP3B2/BLOC1S6/GIT1/FBXL20/P2RX1/LIN7A/CSPG5/RAB3GAP1/RAP1A/CNR1/GIPC1/RAP1B/TOR1A/VAMP1/STXBP5L/SNCA/CASK/CHRNA6/WNT7A/AP3S2/BRSK1/TRIM46/CADPS/STX3/CTNNB1/CHRNA5/P2RY1/NLGN2/CDH2/SYT9/PTEN/BRSK2/CTBP2/SLC2A4/PIP5K1C/BACE1/PCLO/MAGI2/ERC2/BLOC1S5/LRRK2/BLOC1S3/BLOC1S2/UNC13B/VAMP2/NLGN3	59
804	SC.ALSvsCtrl	SC	ALSvsCtrl	GO:0007095	mitotic G2 DNA damage checkpoint	12/5810	19/17913	0.00577746	0.0445909	0.0341002	FOXN3/NBN/CDK5RAP3/SYF2/TAOK3/ATM/TAOK2/HMGA2/BRSK1/CDK1/FOXO4/BLM	12
805	SC.ALSvsCtrl	SC	ALSvsCtrl	GO:0019184	nonribosomal peptide biosynthetic process	12/5810	19/17913	0.00577746	0.0445909	0.0341002	GCLC/GGCT/GCLM/HAGH/MGST2/GGT5/GGT1/GGT7/CHAC2/SLC7A11/AASDH/BDH2	12
806	SC.ALSvsCtrl	SC	ALSvsCtrl	GO:0035307	positive regulation of protein dephosphorylation	22/5810	42/17913	0.00578519	0.0445909	0.0341002	PTBP1/PPP1R12A/PTPRC/JAK2/PPP1R16B/VRK3/TGFB1/CD33/PDGFRB/SYMPK/DUSP26/SPPL3/ADORA1/PRKCD/DLC1/SMPD1/CD300A/MAGI2/SLC39A10/CNEP1R1/ITGA1/LILRB2	22
807	SC.ALSvsCtrl	SC	ALSvsCtrl	GO:0050654	chondroitin sulfate proteoglycan metabolic process	22/5810	42/17913	0.00578519	0.0445909	0.0341002	VCAN/HEXB/XYLT1/UGDH/DSE/ARSB/CSPG5/CHST3/CHST12/CHST7/CSGALNACT1/B3GAT3/CHST9/PXYLP1/CYTL1/CHST11/NDNF/B3GALT6/CHST13/SPOCK3/HEXA/CHST15	22
808	SC.ALSvsCtrl	SC	ALSvsCtrl	GO:0006839	mitochondrial transport	91/5810	224/17913	0.00578972	0.0445909	0.0341002	STPG1/SLC25A13/SLC25A5/BID/MCUR1/HEBP2/CASP8/EYA2/VPS35/CSNK2A2/LMAN1/PSEN1/GSK3B/SLC25A24/BAX/PPP1R13B/MUL1/SH3GLB1/TOMM22/FBXO7/TSPO/GZMB/TIMM9/E2F1/BMF/GDAP1/GSK3A/PRKAG2/SFXN3/PITRM1/PPIF/UBE2D3/TMEM14C/HTRA2/ATF2/MFN2/MTERF4/ATP5F1E/MRS2/SLC25A23/RAC2/MTX2/HIP1R/STARD3/TIMM10B/TIMM17A/PNPT1/NPEPPS/TP53/PMAIP1/HAX1/DYNLT1/ATP5F1A/BCL2L11/ATP5MC3/ATP5PF/MAIP1/FZD5/STOML2/ATP5F1C/ATP5MG/ATP5PD/…	91
809	SC.ALSvsCtrl	SC	ALSvsCtrl	GO:0006972	hyperosmotic response	16/5810	28/17913	0.00603629	0.0463179	0.035421	SLC12A2/AKR1B1/TRPV4/EFHD1/ERRFI1/ARHGEF2/SLC25A23/PDPK1/HNMT/CLDN1/TLR3/LETM1/XRCC6/CYTB/RCSD1/AQP1	16
810	SC.ALSvsCtrl	SC	ALSvsCtrl	GO:0032607	interferon-alpha production	16/5810	28/17913	0.00603629	0.0463179	0.035421	MAVS/TLR8/RIPK2/PTPRS/IFIH1/NMI/IRF5/HAVCR2/IL10/TLR4/HSPD1/AZI2/TLR3/TLR7/CHUK/LILRA4	16
811	SC.ALSvsCtrl	SC	ALSvsCtrl	GO:0050855	regulation of B cell receptor signaling pathway	16/5810	28/17913	0.00603629	0.0463179	0.035421	CD22/CBFB/FCGR2B/LPXN/CD81/ELF1/PTPN22/CMTM3/PLCL2/RUNX1/CD300A/GCSAM/CD19/NFAM1/LYN/GCSAML	16
812	SC.ALSvsCtrl	SC	ALSvsCtrl	GO:0043044	ATP-dependent chromatin remodeling	36/5810	77/17913	0.00606419	0.0464021	0.0354853	CECR2/SMARCA1/ARID1A/CENPL/CENPK/HJURP/PIWIL1/SMARCA4/MIS18BP1/NASP/MBD2/KNL1/ITGB3BP/ANP32E/GATAD2B/MTA2/CENPH/HIST1H4H/RBBP4/SMARCC1/CENPS/SPTY2D1/NPM1/PTMA/CENPP/HIST1H4J/HIST1H4F/HIST1H4B/HIST2H4B/HIST1H4C/HIST2H4A/HIST1H4D/HIST1H4K/HIST1H4L/HIST1H4A/HIST1H4I	36
813	SC.ALSvsCtrl	SC	ALSvsCtrl	GO:0003158	endothelium development	54/5810	124/17913	0.00607889	0.0464021	0.0354853	TNFRSF1A/RHOA/ROCK1/RAPGEF3/CEACAM1/ICAM1/EZR/PPP1R16B/PTPRS/PROC/RAP1A/PROX1/CXCR4/RAP2C/RAP1B/KDR/DLL4/AFDN/HAPLN2/BTG1/GSTM3/CCM2/SLC40A1/ACVRL1/ITGAX/SMAD4/MSN/ZEB1/ADAMTS12/GJA1/MARVELD2/BMP6/WNT7A/NRG1/F11R/PDPN/CLDN1/F2RL1/HEY1/CTNNB1/CXCL10/CLIC4/FASN/S1PR1/HEG1/CD34/CDH5/CLDN5/DLL1/BMPR2/NOTCH4/S1PR3/GPX1/PECAM1	54
814	SC.ALSvsCtrl	SC	ALSvsCtrl	GO:0019218	regulation of steroid metabolic process	54/5810	124/17913	0.00607889	0.0464021	0.0354853	NFYA/CYP51A1/SNAI2/DKK3/DDX20/IDI1/FDFT1/REST/SIRT1/SCD/TSPO/LMF1/SQLE/ASAH1/ERLIN1/KPNB1/SC5D/MVK/HMGCS1/HMGCR/SCAP/CLCN2/ACADL/PROX1/GPAM/EGR1/NFYB/INSIG2/LDLR/APOE/APOC1/RAN/AGT/ERLIN2/LAMTOR1/TM7SF2/GGPS1/BMP6/KIT/LDLRAP1/ABCG1/LSS/FDPS/IGFBP7/STARD4/MVD/FASN/ELOVL6/DHCR7/SP1/INSIG1/AKR1C3/SREBF2/ACACA	54
815	SC.ALSvsCtrl	SC	ALSvsCtrl	GO:0009395	phospholipid catabolic process	19/5810	35/17913	0.00611005	0.0464021	0.0354853	ABHD12/LIPG/PLA2G15/PLA2G4C/PRDX6/PLCG1/LDLR/APOC1/PNPLA8/SMPD4/ENPP2/IDH1/NAPEPLD/ABHD6/PRKCD/ENPP6/SMPD1/PLCG2/APOC2	19
816	SC.ALSvsCtrl	SC	ALSvsCtrl	GO:0050716	positive regulation of interleukin-1 secretion	19/5810	35/17913	0.00611005	0.0464021	0.0354853	TLR8/PYCARD/RIPK2/GSDMD/PANX1/WNT5A/TLR4/CASP1/NLRP12/HK1/NLRP3/FZD5/USP50/LPL/LILRA5/HMGB1/CARD8/LGALS9/LILRA2	19
817	SC.ALSvsCtrl	SC	ALSvsCtrl	GO:0061077	chaperone-mediated protein folding	19/5810	35/17913	0.00611005	0.0464021	0.0354853	HSPB6/CD74/FKBP5/SGTA/HSPB1/BAG1/CHORDC1/HSPH1/CLU/DNAJB2/TOR1B/TOR1A/CCT2/PPIB/DNAJC7/CRTAP/DNAJC24/PPID/ERO1A	19
818	SC.ALSvsCtrl	SC	ALSvsCtrl	GO:0051169	nuclear transport	120/5810	305/17913	0.00611557	0.0464021	0.0354853	UPF1/AKAP8L/RANBP2/GEMIN8/PPP1R12A/TNPO3/DDX20/SMG6/PTGS2/GTSE1/RAPGEF3/PSEN1/GSK3B/TNPO1/MAVS/NUP50/SNRPD3/MAPK1/ANKRD54/THOC5/PPM1A/NFKBIA/KPNA3/NUP93/TGFB1/LZTS2/KPNB1/ZPR1/SRSF9/MAPK14/BACH2/RAB23/ECT2/NCBP2/DNAJC27/PARK7/SRSF4/IPO13/GLE1/NUP43/ENY2/TARDBP/FYTTD1/ATXN1/RPL23/SYMPK/CITED1/NUP214/NXF5/RAN/CAMK1/MDFIC/AGT/APPL2/TXN/ANP32B/CTDSPL2/SSB/PPP3CA/PRICKLE1/SNRPF/TP53/SNRPG/TCF7L2/HIKES…	120
819	SC.ALSvsCtrl	SC	ALSvsCtrl	GO:0045646	regulation of erythrocyte differentiation	24/5810	47/17913	0.00612182	0.0464021	0.0354853	SPI1/ANKRD54/HIF1A/GATA1/CDK6/MAPK14/SMAP1/ID2/FOXO3/INHBA/NCKAP1L/FAM210B/ETS1/ARNT/TRIM58/B2M/INPP5D/KLF13/P4HTM/GATA2/MAFB/LYN/ZFPM1/ZNF16	24
820	SC.ALSvsCtrl	SC	ALSvsCtrl	GO:0051438	regulation of ubiquitin-protein transferase activity	24/5810	47/17913	0.00612182	0.0464021	0.0354853	PSEN1/ABL1/TRIB3/SMAD7/FZR1/UBE2S/FBXO5/BAG2/PARK7/RPL5/RPL23/RAB1A/ARRDC4/RPS2/FEM1A/RPL11/DTX3L/MAD2L1/CDC20B/BMI1/PTEN/RPS7/UBE2C/GORASP1	24
821	SC.ALSvsCtrl	SC	ALSvsCtrl	GO:0090630	activation of GTPase activity	24/5810	47/17913	0.00612182	0.0464021	0.0354853	RASGRF1/SYDE2/EIF5/ARHGEF10/CORO1C/WNT5A/ECT2/APC2/DOCK7/CCR7/ARHGEF16/GPR65/NTRK3/BCAS3/CXCL13/TIAM1/ARHGAP42/RASGRP1/RALGAPA1/RHOG/RCC2/CCDC125/PLEKHG4/SIPA1L1	24
822	SC.ALSvsCtrl	SC	ALSvsCtrl	GO:0051896	regulation of protein kinase B signaling	97/5810	241/17913	0.00615459	0.0465937	0.0356318	FYN/HGF/KITLG/PIK3CB/ERBB3/FGFR2/FGFR3/PPP2R5B/FGF22/DLG1/FGFR1/PPP2R5C/FGF20/PHLPP1/NOX4/MUL1/OSBPL8/ESR1/SIRT1/RASD2/TRIB3/MAZ/TGFB1/PIK3CG/TGFBR1/PLEKHA1/C1QBP/AREG/GAB1/SH2B3/HBEGF/PDGFRB/CD86/RTN4/IGFBP5/PARK7/F3/ITGB1BP1/CD80/PIK3CA/RAMP3/BTN2A2/EREG/CCR7/HIP1/RAC2/GDF15/CHI3L1/P2RX4/TXN/MSTN/EGF/ARRB2/PIK3R5/VAV1/HAX1/TCF7L2/PTPRJ/SESN3/IL18/AKR1C2/BANK1/ANGPT1/PIK3AP1/NRG1/KIT/NRG2/LEMD2/…	97
823	SC.ALSvsCtrl	SC	ALSvsCtrl	GO:0042326	negative regulation of phosphorylation	173/5810	455/17913	0.00618941	0.0468003	0.0357899	PRKAR2B/PAX6/RANBP9/WWTR1/HGF/STRAP/DTNBP1/LMO3/WNK1/RHOA/PRKCZ/HDAC4/SIRT2/NCK2/TSG101/DLG1/DNAJC10/TIGAR/ITCH/CEACAM1/PSEN1/PTPRC/GSTP1/MECOM/BAX/TESC/IRAK3/SEMA6A/EZR/SIRT1/ABL1/PPM1F/FBXO7/TRIB3/RASSF2/SMAD7/DNAJC3/PYCARD/CSK/VRK3/CACTIN/TGFB1/RASIP1/FKBP8/CADM4/HSPB1/PRKAG2/AMBP/PPIF/CDK5RAP3/CHORDC1/HIPK3/CORO1C/FOXM1/SH2B3/PTPN6/DUSP22/NNT/HMGCR/H2AFY/PRKAR2A/EIF4G1/ERRFI1/PARK7/GADD45A/IT…	173
824	SC.ALSvsCtrl	SC	ALSvsCtrl	GO:0006606	protein import into nucleus	46/5810	103/17913	0.00621027	0.0468316	0.0358138	RANBP2/TNPO3/PTGS2/PSEN1/TNPO1/MAVS/MAPK1/NFKBIA/KPNA3/TGFB1/KPNB1/ZPR1/MAPK14/RAB23/ECT2/IPO13/TARDBP/RPL23/RAN/MDFIC/AGT/APPL2/PPP3CA/PRICKLE1/TP53/HIKESHI/ANGPT1/APPL1/ZC3H12A/PRKCD/SHH/SYK/SNUPN/PKIA/HDAC3/JUP/HCLS1/PTTG1IP/KPNA4/LRRK2/FLNA/EFCAB7/RANBP17/NUP62/PHB2/TXNIP	46
825	SC.ALSvsCtrl	SC	ALSvsCtrl	GO:0032091	negative regulation of protein binding	46/5810	103/17913	0.00621027	0.0468316	0.0358138	HFE/ISL1/DTNBP1/ROCK1/GSK3B/BAX/CRTAC1/TFIP11/CTSZ/CCM2L/MAPK3/TLE5/BAG2/EPB41L5/ITGA4/PARK7/STMN1/ITGB1BP1/SYMPK/EIF2S1/CAMK1/DNAJB2/IL10/SORL1/CARD16/LEF1/TMBIM6/ARRB2/PTPRF/ADAM15/TTBK1/DAB2/ACE/GPSM1/DISC1/PRKCD/LRPAP1/DACT1/B2M/NKX3-1/TMC8/ADRB2/CTNNBIP1/LRRK2/CSNK1E/ZFPM1	46
826	SC.ALSvsCtrl	SC	ALSvsCtrl	GO:0032677	regulation of interleukin-8 production	34/5810	72/17913	0.00622364	0.0468316	0.0358138	PTPRC/MAVS/TLR8/PYCARD/CACTIN/CD33/SERPINE1/WNT5A/PARK7/PTPN22/ANXA1/IL10/TLR4/RIPK1/TLR2/BCL10/F2RL1/TLR3/FADD/CD14/IL17D/TLR1/TLR6/SSC5D/F2R/TLR5/TLR7/ANXA4/ELANE/OTUD7B/LGALS9/MYD88/CD58/ZNF580	34
827	SC.ALSvsCtrl	SC	ALSvsCtrl	GO:0051651	maintenance of location in cell	34/5810	72/17913	0.00622364	0.0468316	0.0358138	SCIN/CD4/ASPM/SRI/EPB41L3/EZR/SUN2/TSPO/ARL2BP/ARHGAP21/GOLPH3/PARK7/GPSM2/APOE/OS9/FLNB/TXN/TLN1/TAF8/SORL1/ANK3/TWF1/HK1/ALB/GAA/TLN2/JUP/PDIA2/INSIG1/GPAA1/UVRAG/ARL2/TWF2/SP100	34
828	SC.ALSvsCtrl	SC	ALSvsCtrl	GO:0045639	positive regulation of myeloid cell differentiation	41/5810	90/17913	0.00625446	0.0470067	0.0359477	SCIN/CD4/TYROBP/CD74/KITLG/CASP8/TESC/TREM2/ANKRD54/HIF1A/GATA1/TGFB1/MAPK14/SMAP1/ID2/FOXO3/INHBA/NCKAP1L/FAM210B/CD101/ETS1/RIPK1/LEF1/RB1/ARNT/HAX1/KLF10/PPARGC1B/RUNX1/TRIM58/CCR1/DCSTAMP/FADD/INPP5D/TRIB1/CTNNBIP1/GATA2/HCLS1/EVI2B/RAB7B/ZNF16	41
829	SC.ALSvsCtrl	SC	ALSvsCtrl	GO:0002643	regulation of tolerance induction	11/5810	17/17913	0.00633023	0.0474615	0.0362955	ITCH/PHLPP1/IRAK3/CD274/IDO1/IL2RA/HAVCR2/TGFBR2/CD3E/LILRB2/HMGB1	11
830	SC.ALSvsCtrl	SC	ALSvsCtrl	GO:0072673	lamellipodium morphogenesis	11/5810	17/17913	0.00633023	0.0474615	0.0362955	CD44/ARHGEF7/CORO1C/WASF1/RREB1/ABI1/ENPP2/PDPN/CORO1B/SRC/SNX2	11
831	SC.ALSvsCtrl	SC	ALSvsCtrl	GO:0010812	negative regulation of cell-substrate adhesion	32/5810	67/17913	0.0063436	0.0475045	0.0363284	ARHGAP6/RHOA/MAP4K4/ANGPT2/CORO2B/SERPINE1/CORO1C/DUSP22/ITGB1BP1/LRP1/ACTN4/POSTN/AP1AR/ACVRL1/BCAS3/ADAM15/PHLDB2/RASA1/CASK/CDKN2A/PTPRO/FZD7/MMP14/CLASP2/MELTF/DLC1/SEMA3E/PTEN/RCC2/AJAP1/SRC/GBP1	32
832	SC.ALSvsCtrl	SC	ALSvsCtrl	GO:0046365	monosaccharide catabolic process	30/5810	62/17913	0.00641106	0.047952	0.0366706	TKTL1/FUT8/PFKP/PKM/ENO1/TIGAR/PGM2/PGM1/GCK/GALK1/AKR1A1/PFKFB2/SORD/TP53/FOXK2/PFKL/PFKM/HK1/ADPGK/HK3/LRP5/PGAM2/ALDH1A1/PGM2L1/NUDT5/DCXR/GLB1/FUT9/FUT1/FUT7	30
833	SC.ALSvsCtrl	SC	ALSvsCtrl	GO:0061041	regulation of wound healing	61/5810	143/17913	0.00644486	0.0481469	0.0368196	ENPP4/TNFRSF12A/PLAUR/PRKCQ/FAP/CEACAM1/CAPN3/SYTL4/PLAT/CADM4/SERPINE1/SH2B3/HBEGF/HMGCR/KNG1/PROC/PLEK/F3/CXCR4/PLAU/RREB1/TSPAN8/APOE/ANXA1/TEC/SERPINE2/TLR4/DUOX1/DUOX2/DUSP10/PHLDB2/CASK/SERPING1/ADRA2A/GJA1/CD109/USF1/PDPN/TGFBR2/CLASP2/PRKCD/F2RL1/NOS3/SYK/KRT1/PRDX2/PRKCE/PTEN/HPSE/CD34/HRAS/ANO6/MYOZ1/F2R/PROS1/PRKG1/AJAP1/PDGFA/LYN/FGF2/EPPK1	61
834	SC.ALSvsCtrl	SC	ALSvsCtrl	GO:0046467	membrane lipid biosynthetic process	55/5810	127/17913	0.00649603	0.0484709	0.0370674	DPM1/NSMAF/SPHK2/ELOVL1/TNFRSF1A/ALDH3A2/CERS4/SPTLC2/PIGU/FA2H/ASAH1/P2RX1/PIGL/ST3GAL4/ST8SIA1/ST8SIA4/ST3GAL5/PRKD3/PIGT/VAPB/GAL3ST1/ORMDL1/PEMT/CSNK1G2/PIGC/SMPD4/CERS5/PLPP2/PIGM/CERS2/UGCG/GBGT1/PGAP2/CERS3/B4GALT5/SGPP2/PPM1L/PRKCD/PIGX/SGMS2/PIGO/SPTSSA/SMPD1/CERS6/PIGG/UGT8/B3GNT5/CLN8/PRKD1/PLA2G6/GAL3ST4/GPAA1/SGMS1/RACK1/HACD2	55
835	SC.ALSvsCtrl	SC	ALSvsCtrl	GO:0043506	regulation of JUN kinase activity	39/5810	85/17913	0.00651937	0.0485868	0.0371561	MAP4K5/DTNBP1/MAP3K13/MAP2K7/GSTP1/MUL1/MAP3K20/BIRC7/RIPK2/MAP4K1/HIPK3/SASH1/WNT5A/EPHA4/MAPK8IP1/MAP3K10/PTPN22/TAOK3/MDFIC/DBNL/RIPK1/MAPK8IP3/DUSP10/FGD2/PAK1/RPS3/PDCD4/TNIK/TIAM1/VANGL2/FZD5/SYK/ZEB2/MAP3K2/MAP3K11/TLR6/ERN1/AIDA/MAP3K5	39
836	SC.ALSvsCtrl	SC	ALSvsCtrl	GO:0001558	regulation of cell growth	152/5810	396/17913	0.00666398	0.0496052	0.0379349	CD38/TNFRSF12A/ADIPOR2/CDKL5/SEMA3G/EXTL3/FHL1/RTN4R/BCAR1/CYBA/CTDP1/SPHK2/PRKCQ/KIF26A/RHOA/MAP3K13/TSG101/ENO1/SEMA3A/JADE1/ITCH/CEACAM1/DNM2/RIMS1/EPB41L3/GSK3B/ULK2/CTTN/ARHGAP4/LTBP4/MUL1/NRCAM/TGFB2/SIRT1/ABL1/SGK2/ADNP2/NUBP1/SYT17/RAB11A/TGFB1/PTPRS/CACNG7/MAG/HPN/GSK3A/MTPN/TGFBR1/CXCL12/LGI1/RND2/EIF4G2/RASAL1/CHPT1/HBEGF/WNT5A/EIF4G1/RTN4/IGFBP5/PAPPA2/LAMTOR2/RPS6KA1/KIF14/SGK1/TRIM3…	152
837	SC.ALSvsCtrl	SC	ALSvsCtrl	GO:0006613	cotranslational protein targeting to membrane	47/5810	106/17913	0.00673083	0.0499832	0.0382239	SEC62/RPS20/SEC61A1/TRAM1/RPL6/RPLP0/RPS19/RPL18A/RPS13/SSR3/RPL22/RPS25/RPL5/SSR1/RPL23/RPS4Y1/RPL27/RPS15A/RPS24/SRP14/RPS2/RPL11/RPS8/SRP9/RPS27A/RPS3A/RPL37/RPL10/RPL7/RPL7A/RPS3/RPL8/RPL29/SSR2/RPL9/RPS14/RPL27A/SRP68/RPS7/TRAM1L1/RPL15/RPL35A/RPL14/RPL12/RPL39/RPS18/RPL41	47
838	SC.ALSvsCtrl	SC	ALSvsCtrl	GO:0098693	regulation of synaptic vesicle cycle	47/5810	106/17913	0.00673083	0.0499832	0.0382239	APBA2/DTNBP1/ROCK1/GRIPAP1/PFN2/PLD1/GSK3B/CHRNA4/SYP/FMR1/PPP3CB/GIT1/FBXL20/P2RX1/CSPG5/RAB3GAP1/RAP1A/VAMP4/CNR1/GIPC1/RAP1B/SYT11/TOR1A/VAMP1/STXBP5L/SLC10A4/SNCA/CASK/CHRNA6/WNT7A/BRSK1/CHRNA5/P2RY1/NLGN2/CDH2/SYT9/PTEN/BRSK2/SLC2A4/BTBD9/BACE1/MAGI2/LRRK2/DNM3/UNC13B/CYFIP1/NLGN3	47
839	SC.C9vsCtrl	SC	C9vsCtrl	GO:0002446	neutrophil mediated immunity	260/5351	499/17913	6.17362e-26	2.22125e-22	1.70339e-22	FGR/FUCA2/ENPP4/ITGAL/MGST1/MMP25/PLAUR/TYROBP/LTF/ALOX5/MVP/DNASE1L1/CAPN1/SLC11A1/SERPINB1/ERP44/DERA/RNASET2/CD44/TNFRSF1B/GRN/LRRC7/ATP6V0A1/VCL/HEXB/CYBA/HEBP2/CTSA/RHOA/ROCK1/ATP11A/RAB27A/WDR1/STK10/PLD1/RAB7A/STXBP2/CEACAM1/PGM2/PGM1/PSEN1/PTPRC/GSTP1/CD59/FCN1/CPNE3/B4GALT1/CEACAM6/HUWE1/FTL/LYZ/CMTM6/SNAP23/UNC13D/PYGL/CTSZ/SIRPB1/PGRMC1/GLA/DNAJC3/COTL1/CPPED1/HMOX2/PYCARD/VPS35L/CTSH/…	260
840	SC.C9vsCtrl	SC	C9vsCtrl	GO:0043312	neutrophil degranulation	254/5351	485/17913	8.71628e-26	2.22125e-22	1.70339e-22	FGR/FUCA2/ENPP4/ITGAL/MGST1/MMP25/PLAUR/TYROBP/LTF/ALOX5/MVP/DNASE1L1/CAPN1/SLC11A1/SERPINB1/ERP44/DERA/RNASET2/CD44/TNFRSF1B/GRN/LRRC7/ATP6V0A1/VCL/HEXB/CYBA/HEBP2/CTSA/RHOA/ROCK1/ATP11A/RAB27A/STK10/PLD1/RAB7A/STXBP2/CEACAM1/PGM2/PGM1/PSEN1/PTPRC/GSTP1/CD59/FCN1/CPNE3/B4GALT1/CEACAM6/HUWE1/FTL/LYZ/CMTM6/SNAP23/UNC13D/PYGL/CTSZ/SIRPB1/PGRMC1/GLA/DNAJC3/COTL1/CPPED1/HMOX2/PYCARD/VPS35L/CTSH/ATP8B…	254
841	SC.C9vsCtrl	SC	C9vsCtrl	GO:0002283	neutrophil activation involved in immune response	255/5351	488/17913	1.07238e-25	2.22125e-22	1.70339e-22	FGR/FUCA2/ENPP4/ITGAL/MGST1/MMP25/PLAUR/TYROBP/LTF/ALOX5/MVP/DNASE1L1/CAPN1/SLC11A1/SERPINB1/ERP44/DERA/RNASET2/CD44/TNFRSF1B/GRN/LRRC7/ATP6V0A1/VCL/HEXB/CYBA/HEBP2/CTSA/RHOA/ROCK1/ATP11A/RAB27A/STK10/PLD1/RAB7A/STXBP2/CEACAM1/PGM2/PGM1/PSEN1/PTPRC/GSTP1/CD59/FCN1/CPNE3/B4GALT1/CEACAM6/HUWE1/FTL/LYZ/CMTM6/SNAP23/UNC13D/PYGL/CTSZ/SIRPB1/PGRMC1/GLA/DNAJC3/COTL1/CPPED1/HMOX2/PYCARD/VPS35L/CTSH/ATP8B…	255
842	SC.C9vsCtrl	SC	C9vsCtrl	GO:0042119	neutrophil activation	259/5351	499/17913	1.62668e-25	2.52704e-22	1.93789e-22	FGR/FUCA2/ENPP4/ITGAL/MGST1/MMP25/PLAUR/TYROBP/LTF/ALOX5/MVP/DNASE1L1/CAPN1/SLC11A1/SERPINB1/ERP44/DERA/RNASET2/CD44/TNFRSF1B/GRN/LRRC7/ATP6V0A1/VCL/HEXB/CYBA/HEBP2/CTSA/RHOA/ROCK1/ATP11A/RAB27A/FCGR2B/STK10/PLD1/RAB7A/STXBP2/CEACAM1/PGM2/PGM1/PSEN1/PTPRC/GSTP1/CD59/FCN1/CPNE3/B4GALT1/CEACAM6/HUWE1/FTL/LYZ/CMTM6/SNAP23/UNC13D/PYGL/CTSZ/SIRPB1/PGRMC1/GLA/DNAJC3/COTL1/CPPED1/HMOX2/PYCARD/VPS35L/CTS…	259
843	SC.C9vsCtrl	SC	C9vsCtrl	GO:0001819	positive regulation of cytokine production	213/5351	446/17913	7.15954e-16	8.89787e-13	6.82342e-13	TSPAN6/FGR/DHX33/CD4/TYROBP/BRCA1/POLR3B/CD6/SLC11A1/CD74/HGF/BIRC3/KPNA6/TBC1D23/CYBA/EIF2AK2/KARS/PRKCQ/PRKCZ/PTGS2/PTPRC/FCN1/MAVS/CD200/TREM2/JAK2/IL12RB1/ABL1/POLR2E/POLR2F/XBP1/HMOX1/HIF1A/NFATC4/CD40/RNF125/TLR8/MAPK3/PYCARD/CD276/GSDMD/IL27RA/EBI3/TGFB1/NOP53/HSPB1/SERPINE1/DDX58/DHX58/CRTAM/PANX1/BIRC2/MDK/CD81/TRPV4/MAPK14/POLR3G/CD86/WNT5A/IFIH1/IL1R1/IL1RL2/ARHGEF2/CD2/TRIM32/EGR1/CLU…	213
844	SC.C9vsCtrl	SC	C9vsCtrl	GO:0042110	T cell activation	206/5351	443/17913	6.4378e-14	6.66741e-11	5.11296e-11	CYP26B1/ITGAL/TMEM98/CD4/HFE/FYN/CD6/WAS/SLC11A1/CD74/RUNX3/CD44/BTN3A1/TNFRSF1B/PRDM1/ATG5/CASP8/PRKCQ/RHOA/PRKCZ/CBFB/RAB27A/NCK2/FCGR2B/DLG1/PAG1/APBB1IP/ITCH/CEACAM1/PSEN1/TCF7/ARG2/PTPRC/BAX/ICAM1/CD209/EFNB1/IL12RB1/ABL1/XBP1/MYH9/NFATC2/ELF4/TNFSF13B/CORO1A/PYCARD/CSK/CD276/RASAL3/EBI3/TGFB1/KDELR1/CDK6/PIK3CG/CAV1/TNFSF8/DOCK8/MAP3K8/CCL2/DUSP3/ZBTB16/MDK/CD81/TCIRG1/PTPN6/VNN1/DUSP22/BCL…	206
845	SC.C9vsCtrl	SC	C9vsCtrl	GO:0007264	small GTPase mediated signal transduction	214/5351	465/17913	7.80037e-14	6.9245e-11	5.31012e-11	KRIT1/ARHGAP33/ITGA3/FARP2/CYTH3/WAS/RALBP1/CUL3/TRIO/RTN4R/ARHGAP6/RASGRF1/CDON/RHOA/ROCK1/RASSF1/MAP4K4/ARHGAP10/PLD1/ARHGAP15/RAPGEF3/DNM2/DOCK9/DOCK3/GMIP/ARHGAP4/TGFB2/JAK2/ABL1/SYDE2/NRP1/CYTH4/SH3BP1/RASL10A/HMOX1/MCF2/ARHGEF18/RASAL3/RASIP1/CADM4/CHN2/DOCK8/RAPGEF1/DNMBP/ARHGAP21/RUNDC3A/CYTH1/RAPGEF2/CBL/FOXM1/ARHGDIB/MAPK14/WASF1/ARFGEF3/RASGRF2/BCL6/RTKN/DOK1/DHCR24/RALGPS2/ARHGEF2/DOC…	214
846	SC.C9vsCtrl	SC	C9vsCtrl	GO:0002521	leukocyte differentiation	221/5351	485/17913	1.08778e-13	8.44931e-11	6.47943e-11	TMEM176A/CYP26B1/TMEM98/FARP2/CD4/BTK/TYROBP/LTF/CD74/RUNX3/GAB2/PRDM1/ATG5/CASP8/SPI1/KLF6/RHOA/PRKCZ/CBFB/FCGR2B/CEACAM1/PSEN1/TCF7/OSTM1/MEF2C/PTPRC/EIF2AK1/BAX/TYRO3/MSH2/TREM2/SIRT1/IL12RB1/ABL1/EFNA2/MFNG/XBP1/FBXO7/THOC5/MYH9/NFATC2/RASSF2/ATP11C/LYL1/TGFB1/KDELR1/CDK6/TMEM176B/SH3PXD2A/HDAC5/DHRS7B/ZBTB16/MDK/CD81/TCIRG1/LTBR/PTPN6/MAPK14/VNN1/BCL6/CD86/FOXP1/ITGA4/LOXL3/IL1RL2/LEPR/CD2/E…	221
847	SC.C9vsCtrl	SC	C9vsCtrl	GO:0002694	regulation of leukocyte activation	223/5351	492/17913	1.65729e-13	1.12664e-10	8.63974e-11	FGR/CYP26B1/SLC7A2/CD4/BTK/HFE/FYN/TYROBP/CD22/CD6/CD74/RUNX3/NR1H3/TNFRSF1B/GRN/GAB2/PRDM1/SPHK2/TSPAN32/KARS/PRKCQ/CD84/RHOA/PRKCZ/CBFB/ADGRF5/NCK2/FCGR2B/DLG1/PAG1/STXBP2/ITCH/CEACAM1/ARG2/MEF2C/PTPRC/CD209/EFNB1/CD200/TYRO3/UNC13D/MSH2/TREM2/IL12RB1/ABL1/XBP1/FBXO7/HMOX1/CD40/NFATC2/ATP11C/TNFSF13B/CORO1A/PYCARD/CSK/CD276/IL27RA/RASAL3/EBI3/TGFB1/CAV1/AHR/TNFSF8/DOCK8/MAP3K8/CCL2/DUSP3/NSD2/C…	223
848	SC.C9vsCtrl	SC	C9vsCtrl	GO:0034341	response to interferon-gamma	98/5351	173/17913	1.81307e-13	1.12664e-10	8.63974e-11	WAS/SLC11A1/NR1H3/VIM/CD44/IFNGR1/PIAS1/SEC61A1/STXBP2/OAS1/KIF16B/ICAM1/JAK2/IL12RB1/CD40/HCK/MEFV/CCL2/OAS3/OAS2/TRIM38/WNT5A/ACTR3/KYNU/STXBP3/TRIM62/TRIM25/NMI/IRF5/BST2/ASS1/TRIM21/PPARG/TRIM5/TRIM22/SYNCRIP/FLNB/TLR4/TLR2/CASP1/PARP9/RAB20/TP53/IFITM3/RPL13A/SNCA/CAMK2D/NCAM1/FCGR1A/FCGR1B/IFNGR2/ZYX/ADAMTS13/CXCL16/JAK1/GBP2/GBP4/CLDN1/PRKCD/TLR3/B2M/IRF2/PTAFR/STX8/KIF5B/AQP4/RAB43/PARP14…	98
849	SC.C9vsCtrl	SC	C9vsCtrl	GO:0071346	cellular response to interferon-gamma	88/5351	153/17913	9.54642e-13	5.39286e-10	4.13556e-10	WAS/NR1H3/VIM/CD44/IFNGR1/PIAS1/STXBP2/OAS1/KIF16B/ICAM1/JAK2/IL12RB1/HCK/CCL2/OAS3/OAS2/TRIM38/WNT5A/ACTR3/STXBP3/TRIM62/TRIM25/NMI/IRF5/ASS1/TRIM21/PPARG/TRIM5/TRIM22/SYNCRIP/FLNB/TLR4/TLR2/CASP1/PARP9/RAB20/TP53/RPL13A/CAMK2D/NCAM1/FCGR1A/FCGR1B/IFNGR2/ZYX/ADAMTS13/JAK1/GBP2/GBP4/CLDN1/PRKCD/TLR3/B2M/IRF2/PTAFR/STX8/KIF5B/AQP4/RAB43/PARP14/HLA-DQB1/CIITA/GBP6/IRF7/HLA-DRB5/HLA-DRB1/HLA-DQA1/CD…	88
850	SC.C9vsCtrl	SC	C9vsCtrl	GO:0051056	regulation of small GTPase mediated signal transduction	152/5351	316/17913	5.1307e-12	2.65684e-09	2.03743e-09	ARHGAP33/ITGA3/FARP2/CYTH3/RALBP1/CUL3/TRIO/RTN4R/ARHGAP6/RASGRF1/CDON/RHOA/MAP4K4/ARHGAP10/ARHGAP15/DNM2/GMIP/ARHGAP4/TGFB2/JAK2/ABL1/SYDE2/NRP1/CYTH4/SH3BP1/MCF2/ARHGEF18/RASAL3/RASIP1/CADM4/CHN2/RAPGEF1/DNMBP/ARHGAP21/CYTH1/CBL/FOXM1/ARHGDIB/ARFGEF3/RASGRF2/BCL6/RALGPS2/ARHGEF2/MFN2/SIPA1L2/STMN1/TRIM67/MAPKAP1/RHOQ/GNA13/PLEKHG1/DEPDC7/ARHGAP9/STAMBP/PSD4/TRIP10/PLEKHG3/FGD3/RAC2/ARHGAP22/CGN…	152
851	SC.C9vsCtrl	SC	C9vsCtrl	GO:0045785	positive regulation of cell adhesion	179/5351	388/17913	6.65727e-12	3.18218e-09	2.44028e-09	ITGA3/CYTH3/CD4/FYN/CD6/CD74/RUNX3/CD44/PRKCQ/RHOA/PRKCZ/ROCK1/CBFB/NCK2/MAP4K4/APBB1IP/CARMIL1/DNM2/PTPRC/COL16A1/CEACAM6/CASS4/ICAM1/CHRD/CD209/EFNB1/CCDC80/UNC13D/TGFB2/JAK2/IL12RB1/ABL1/NRP1/PPM1F/XBP1/BMP7/TNFSF13B/CORO1A/NFAT5/PYCARD/CSK/CD276/RASAL3/EBI3/TGFB1/CDK6/CAV1/DOCK8/CXCL12/SPOCK2/MAP3K8/CCL2/ZBTB16/MDK/CD81/PTPN6/VNN1/BCL6/CD86/WNT5A/CSPG5/ITGA4/FN1/IL1RL2/HSPH1/PTK2B/CD80/CCR2/P…	179
852	SC.C9vsCtrl	SC	C9vsCtrl	GO:0002683	negative regulation of immune system process	202/5351	451/17913	8.96542e-12	3.97937e-09	3.05161e-09	TSPAN6/TMEM176A/SARM1/BTK/HFE/TYROBP/CD22/LTF/CD74/RUNX3/NR1H3/GRN/TSPAN32/CD84/CBFB/ADGRF5/FAM3A/FCGR2B/DLG1/ITCH/CEACAM1/ARG2/PTPRC/CD59/IRAK3/MUL1/CD200/TYRO3/EZR/TGFB2/FBXO7/HMOX1/NFKBIA/SAMHD1/RNF125/IL27RA/TGFB1/RPS19/PTPRS/CDK6/TMEM176B/CXCL12/CCL2/DHX58/DUSP3/ZBTB16/LPXN/MDK/PTPN6/ADTRP/BMP5/TRIM38/DUSP22/ERBIN/BCL6/LOXL3/PADI2/CNR1/TNFAIP3/DUSP1/ELF1/PTK2B/TMEM131L/CCR2/INHBA/NMI/BTN2A2/…	202
853	SC.C9vsCtrl	SC	C9vsCtrl	GO:0050867	positive regulation of cell activation	150/5351	319/17913	6.00502e-11	2.48768e-08	1.9077e-08	FGR/CD4/BTK/FYN/TYROBP/CD6/CD74/RUNX3/GAB2/SPHK2/KARS/PRKCQ/RHOA/PRKCZ/CBFB/NCK2/MEF2C/PTPRC/CD209/EFNB1/CAPN3/MSH2/TREM2/JAK2/IL12RB1/XBP1/CD40/NFATC2/ATP11C/TNFSF13B/CORO1A/PYCARD/CSK/CD276/RASAL3/EBI3/TGFB1/CAV1/DOCK8/MAP3K8/CCL2/NSD2/CTSC/ZBTB16/MDK/CD81/PTPN6/VNN1/BCL6/CD86/WNT5A/IL1RL2/PLEK/CD2/RPS6KA1/VAMP8/HSPH1/CD80/CCR2/PIK3CA/SASH3/SHLD2/NCKAP1L/BTN2A2/TNFSF14/CCR7/ZBTB1/FLOT2/VAV3/IL2…	150
854	SC.C9vsCtrl	SC	C9vsCtrl	GO:0031589	cell-substrate adhesion	151/5351	322/17913	6.66699e-11	2.58929e-08	1.98562e-08	ITGAL/ITGA3/TNFRSF12A/CD44/VCL/GPM6B/ARHGAP6/LIMCH1/COL17A1/RHOA/PRKCZ/ROCK1/TESK2/MAP4K4/ACTN1/ACTN2/CARMIL1/DNM2/COL16A1/CTTN/CEACAM6/CASS4/SIGLEC1/LAMB1/CCDC80/TRPM7/TYRO3/UNC13D/SORBS1/JAK2/ABL1/NRP1/PPM1F/CORO1A/CORO2B/CDK6/SERPINE1/ECM2/SPOCK2/COL1A1/DUSP3/TECTA/MDK/VWF/CORO1C/BVES/DUSP22/BCL6/CSPG5/ITGA4/FN1/PTK2B/PLAU/LRP1/RREB1/CCR7/SGCE/RAC2/ACTN4/PPFIA1/NINJ1/TIMM10B/LYVE1/CD63/ITGA7/L…	151
855	SC.C9vsCtrl	SC	C9vsCtrl	GO:0002696	positive regulation of leukocyte activation	143/5351	305/17913	2.15855e-10	7.89014e-08	6.05062e-08	FGR/CD4/BTK/FYN/TYROBP/CD6/CD74/RUNX3/GAB2/SPHK2/KARS/PRKCQ/RHOA/PRKCZ/CBFB/NCK2/MEF2C/PTPRC/CD209/EFNB1/MSH2/TREM2/IL12RB1/XBP1/CD40/NFATC2/ATP11C/TNFSF13B/CORO1A/PYCARD/CSK/CD276/RASAL3/EBI3/TGFB1/CAV1/DOCK8/MAP3K8/CCL2/NSD2/CTSC/ZBTB16/MDK/CD81/PTPN6/VNN1/BCL6/CD86/WNT5A/IL1RL2/CD2/VAMP8/HSPH1/CD80/CCR2/PIK3CA/SASH3/SHLD2/NCKAP1L/BTN2A2/TNFSF14/CCR7/ZBTB1/FLOT2/VAV3/IL2RA/ANXA1/HAVCR2/TESPA1/I…	143
856	SC.C9vsCtrl	SC	C9vsCtrl	GO:0022604	regulation of cell morphogenesis	189/5351	430/17913	2.88519e-10	9.96032e-08	7.63816e-08	FGR/SARM1/ARHGAP33/TNFRSF12A/CDKL5/FYN/RUFY3/ZRANB1/CD44/RTN4R/HEXB/RHOA/WDR1/MARK2/MAP3K13/DLG1/ARHGAP15/CARMIL1/DNM2/RIMS1/PSEN1/EPB41L3/ULK2/ZMPSTE24/CTTN/DNM1L/CASS4/LZTS3/ARHGAP4/ICAM1/MUL1/NRCAM/EZR/UNC13D/DPYSL2/BAMBI/ABL1/NRP1/PALM/MYH9/NFATC4/HCK/MCF2/CORO1A/METRN/EEF2K/ARHGEF18/ANKRD27/MYH14/PTPRS/CACNG7/MAG/DNMBP/CXCL12/CCL2/RAPGEF2/MDK/CORO1C/UST/BVES/WNT5A/CSPG5/RTN4/FN1/TRAK2/SPP1/G…	189
857	SC.C9vsCtrl	SC	C9vsCtrl	GO:0060627	regulation of vesicle-mediated transport	207/5351	480/17913	3.14904e-10	1.0299e-07	7.89789e-08	FGR/CFTR/SELE/HFE/CD22/SLC11A1/EHD2/NR1H3/EIPR1/GAB2/APBA2/DTNBP1/CYBA/ATG5/SPHK2/SNAP91/CD84/ROCK1/DRD4/RAB27A/FCGR2B/RAB7A/ANKRD13A/STXBP2/ACTN2/CEACAM1/DNM2/PTPRC/CADPS2/REST/MTMR2/DNM1L/EZR/UNC13D/ABL1/NRP1/PACSIN2/HMOX1/CHRNA4/HCK/SYP/SYTL4/CORO1A/MAPK3/EEF2K/PYCARD/CSK/ANKRD27/TGFB1/CAV1/SERPINE1/SFRP4/RAPGEF1/APBA1/GIT1/FBXL20/P2RX1/CCL2/EHD1/CBL/BVES/SNX3/WNT5A/CSPG5/CHMP3/RAB3GAP1/STXBP3…	207
858	SC.C9vsCtrl	SC	C9vsCtrl	GO:0007159	leukocyte cell-cell adhesion	151/5351	328/17913	3.53863e-10	1.09945e-07	8.43124e-08	ITGAL/SELE/CD4/HFE/FYN/CD6/CD74/RUNX3/CD44/WNK1/PRKCQ/RHOA/PRKCZ/ROCK1/CBFB/NCK2/FCGR2B/STK10/DLG1/ITCH/CEACAM1/ARG2/PTPRC/ICAM1/CD209/EFNB1/EZR/IL12RB1/XBP1/BMP7/TNFSF13B/CORO1A/NFAT5/PYCARD/CSK/CD276/RASAL3/EBI3/TGFB1/CAV1/DOCK8/CXCL12/MAP3K8/CCL2/DUSP3/ZBTB16/MDK/CD81/SELPLG/PTPN6/ADTRP/VNN1/DUSP22/GOLPH3/BCL6/CD86/PODXL2/ITGA4/LOXL3/IL1RL2/HSPH1/TMEM131L/CD80/CCR2/PIK3CA/SASH3/NCKAP1L/BTN2A2/…	151
859	SC.C9vsCtrl	SC	C9vsCtrl	GO:0050853	B cell receptor signaling pathway	38/5351	53/17913	3.9156e-10	1.15865e-07	8.88518e-08	BTK/CD22/PRKCH/BCAR1/CBFB/FCGR2B/MEF2C/PTPRC/LAT2/BAX/ABL1/NFATC2/PLEKHA1/LPXN/CD81/PTPN6/FOXP1/ELF1/NCKAP1L/RFTN1/VAV3/PTPN22/TEC/CMTM3/PLCL2/MS4A1/RUNX1/MNDA/SYK/CD300A/PIK3CD/BCL2/KLHL6/GCSAM/CD19/PLCG2/NFAM1/LYN	38
860	SC.C9vsCtrl	SC	C9vsCtrl	GO:0070972	protein localization to endoplasmic reticulum	72/5351	128/17913	4.35666e-10	1.23056e-07	9.43666e-08	RPS20/HSPA5/SEC61A1/TRAM2/TRAM1/RPL31/RPL6/RPLP0/RPS16/RPS19/RPL18A/RPL34/RPS13/RPS12/RPL24/SSR3/RTN4/RAB3GAP1/RPS25/RPL5/RPL23/RPL36/RPL27/SEC61G/RPS15A/UBAC2/OS9/RPL35/RPLP1/RPS24/SRP14/RPS2/RPS11/RPL13A/RPL11/RPS8/RPS27A/RPS3A/RPL37/RPL10/RPL7/RPL7A/RPS3/MIA3/RPL8/RPL26/RPL29/RPL9/RPS14/RPL27A/SRP68/RPS21/RPS7/TRAM1L1/RPLP2/RPS17/RPL35A/SRPRA/PDIA2/INSIG1/RPL14/LRRK2/GPAA1/RPL12/RPL10A/RPL39/R…	72
861	SC.C9vsCtrl	SC	C9vsCtrl	GO:0002221	pattern recognition receptor signaling pathway	100/5351	197/17913	5.63243e-10	1.41518e-07	1.08525e-07	TSPAN6/SARM1/BTK/LTF/BIRC3/NR1H3/CYBA/TAB2/CASP8/ALPK1/ITCH/FCN1/IRAK3/ESR1/TYRO3/MAP3K1/TAB1/LGMN/NFKBIA/RNF125/TLR8/IKBKB/NOP53/PTPRS/CAV1/DDX58/DHX58/MAP2K6/UBE2D3/UNC93B1/BIRC2/ERBIN/MAPKAPK3/IFIH1/RTN4/TNFAIP3/TRAF3/RFTN1/TRIM5/SFTPD/PTPN22/PUM1/HAVCR2/APPL2/TANK/TLR4/CNPY3/RIPK1/TLR2/DDX60/PDPK1/ARRB2/BCL10/CTSK/RPS27A/HSPD1/TIFA/TNIP1/OTULIN/LY96/PIK3AP1/COLEC12/ITGB2/S100A1/CTSS/OTUD4/F2R…	100
862	SC.C9vsCtrl	SC	C9vsCtrl	GO:0006614	SRP-dependent cotranslational protein targeting to membrane	61/5351	103/17913	5.67243e-10	1.41518e-07	1.08525e-07	RPS20/SEC61A1/TRAM2/TRAM1/RPL31/RPL6/RPLP0/RPS16/RPS19/RPL18A/RPL34/RPS13/RPS12/RPL24/SSR3/RPS25/RPL5/RPL23/RPL36/RPL27/RPS15A/RPL35/RPLP1/RPS24/SRP14/RPS2/RPS11/RPL13A/RPL11/RPS8/RPS27A/RPS3A/RPL37/RPL10/RPL7/RPL7A/RPS3/RPL8/RPL26/RPL29/RPL9/RPS14/RPL27A/SRP68/RPS21/RPS7/TRAM1L1/RPLP2/RPS17/RPL35A/SRPRA/RPL14/RPL12/RPL10A/RPL39/RPS29/RPS18/RPS28/RPL41/RPL13/RPS27	61
863	SC.C9vsCtrl	SC	C9vsCtrl	GO:0030099	myeloid cell differentiation	181/5351	411/17913	5.69353e-10	1.41518e-07	1.08525e-07	FARP2/SCIN/CD4/TYROBP/LTF/CD74/GAB2/CASP8/HIPK2/PRKCQ/SPI1/CBFB/ADGRF5/TGFBR3/WDR1/ACTN1/TNRC6C/CEACAM1/PSEN1/OSTM1/MEF2C/EIF2AK1/ADD1/PABPC4/TREM2/SIRT1/JAK2/EFNA2/ANKRD54/THOC5/MYH9/HIF1A/NFKBIA/RASSF2/KAT8/ERCC2/TGFB1/RPS19/KLF1/DNASE2/CDK6/SH3PXD2A/DHRS7B/ZBTB16/CD81/TCIRG1/SH2B3/LTBR/PTPN6/TMEM14C/MAPK14/LOX/SMAD5/BCL6/FOXP1/FOXO3/PTBP3/CSF3R/PTK2B/INHBA/NCKAP1L/FAM210B/THRA/CCR7/KLF2/CDKN1C…	181
864	SC.C9vsCtrl	SC	C9vsCtrl	GO:0045047	protein targeting to ER	63/5351	108/17913	7.09902e-10	1.69667e-07	1.3011e-07	RPS20/HSPA5/SEC61A1/TRAM2/TRAM1/RPL31/RPL6/RPLP0/RPS16/RPS19/RPL18A/RPL34/RPS13/RPS12/RPL24/SSR3/RPS25/RPL5/RPL23/RPL36/RPL27/SEC61G/RPS15A/RPL35/RPLP1/RPS24/SRP14/RPS2/RPS11/RPL13A/RPL11/RPS8/RPS27A/RPS3A/RPL37/RPL10/RPL7/RPL7A/RPS3/RPL8/RPL26/RPL29/RPL9/RPS14/RPL27A/SRP68/RPS21/RPS7/TRAM1L1/RPLP2/RPS17/RPL35A/SRPRA/RPL14/RPL12/RPL10A/RPL39/RPS29/RPS18/RPS28/RPL41/RPL13/RPS27	63
865	SC.C9vsCtrl	SC	C9vsCtrl	GO:0070997	neuron death	157/5351	347/17913	7.61879e-10	1.71812e-07	1.31756e-07	SARM1/CRLF1/FYN/TYROBP/BID/TNFRSF1B/GRN/HSPA5/CASP8/HIPK2/ERBB3/RHOA/ROCK1/VPS35/FCGR2B/TIGAR/FGF20/PSEN1/MEF2C/REST/SSH1/BAX/PPP1R13B/CD200/TYRO3/TGFB2/MSH2/SIRT1/JAK2/ABL1/NRP1/CDC34/FBXO7/HMOX1/LGMN/ALKBH1/SIX4/HIF1A/NFATC4/CTSZ/CORO1A/TOX3/MAG/NAMPT/PTPRZ1/UNC5B/CCL2/TRIM2/ZPR1/CBL/MDK/SOD2/WNT5A/HTRA2/LANCL1/DHCR24/KMO/RAB29/FOXO3/GPR75/EGR1/APAF1/CLU/PTK2B/PIK3CA/CNTFR/LRP1/PIGT/STAMBP/MAX/…	157
866	SC.C9vsCtrl	SC	C9vsCtrl	GO:0051607	defense response to virus	113/5351	231/17913	7.74177e-10	1.71812e-07	1.31756e-07	TSPAN6/POLR3B/BIRC3/EIF2AK2/TRAF3IP2/TSPAN32/ABCC9/NCBP3/ITCH/PTPRC/ZMPSTE24/AGBL5/MAVS/OAS1/MUL1/UNC13D/IL12RB1/APOBEC3H/CD40/SAMHD1/RNF125/TLR8/DNAJC3/PYCARD/NOP53/ZC3HAV1/DDX58/DHX58/UNC93B1/BIRC2/OAS3/OAS2/TRIM38/POLR3G/IFIH1/GBP3/TNFAIP3/IFNA6/IFNA13/TRIM25/KCNJ8/BECN1/FGL2/IRF5/EIF2AK4/BST2/TRAF3/TRIM5/TRIM22/IL2RA/PUM1/RNASEL/IL6/IL33/DDX60/PARP9/IFITM3/LYST/G3BP1/POLR3A/MX1/IFNAR2/ADAR/NL…	113
867	SC.C9vsCtrl	SC	C9vsCtrl	GO:0006613	cotranslational protein targeting to membrane	62/5351	106/17913	8.31733e-10	1.7822e-07	1.3667e-07	RPS20/SEC61A1/TRAM2/TRAM1/RPL31/RPL6/RPLP0/RPS16/RPS19/RPL18A/RPL34/RPS13/RPS12/RPL24/SSR3/RPS25/RPL5/RPL23/RPL36/RPL27/RPS15A/RPL35/RPLP1/RPS24/SRP14/RPS2/RPS11/RPL13A/RPL11/RPS8/RPS27A/RPS3A/RPL37/RPL10/RPL7/RPL7A/RPS3/RPL8/RPL26/RPL29/SSR2/RPL9/RPS14/RPL27A/SRP68/RPS21/RPS7/TRAM1L1/RPLP2/RPS17/RPL35A/SRPRA/RPL14/RPL12/RPL10A/RPL39/RPS29/RPS18/RPS28/RPL41/RPL13/RPS27	62
868	SC.C9vsCtrl	SC	C9vsCtrl	GO:0051249	regulation of lymphocyte activation	176/5351	401/17913	1.34728e-09	2.79066e-07	2.14004e-07	CYP26B1/CD4/BTK/HFE/FYN/TYROBP/CD22/CD6/CD74/RUNX3/TNFRSF1B/PRDM1/PRKCQ/RHOA/PRKCZ/CBFB/NCK2/FCGR2B/DLG1/PAG1/ITCH/CEACAM1/ARG2/MEF2C/PTPRC/CD209/EFNB1/TYRO3/MSH2/IL12RB1/ABL1/XBP1/FBXO7/CD40/NFATC2/ATP11C/TNFSF13B/CORO1A/PYCARD/CSK/CD276/IL27RA/RASAL3/EBI3/TGFB1/CAV1/AHR/TNFSF8/DOCK8/MAP3K8/CCL2/DUSP3/NSD2/ZBTB16/MDK/CD81/PTPN6/VNN1/DUSP22/BCL6/CD86/LOXL3/IL1RL2/CD2/TNFAIP3/HSPH1/TMEM131L/CD80/M…	176
869	SC.C9vsCtrl	SC	C9vsCtrl	GO:0072599	establishment of protein localization to endoplasmic reticulum	64/5351	112/17913	1.67883e-09	3.36524e-07	2.58066e-07	RPS20/HSPA5/SEC61A1/TRAM2/TRAM1/RPL31/RPL6/RPLP0/RPS16/RPS19/RPL18A/RPL34/RPS13/RPS12/RPL24/SSR3/RAB3GAP1/RPS25/RPL5/RPL23/RPL36/RPL27/SEC61G/RPS15A/RPL35/RPLP1/RPS24/SRP14/RPS2/RPS11/RPL13A/RPL11/RPS8/RPS27A/RPS3A/RPL37/RPL10/RPL7/RPL7A/RPS3/RPL8/RPL26/RPL29/RPL9/RPS14/RPL27A/SRP68/RPS21/RPS7/TRAM1L1/RPLP2/RPS17/RPL35A/SRPRA/RPL14/RPL12/RPL10A/RPL39/RPS29/RPS18/RPS28/RPL41/RPL13/RPS27	64
870	SC.C9vsCtrl	SC	C9vsCtrl	GO:0006605	protein targeting	162/5351	364/17913	1.80582e-09	3.50668e-07	2.68913e-07	CROT/RPS20/FYN/BID/AGPS/HSPA5/HOMER3/SEC61A1/TRAM2/TRAM1/RAB27A/CSNK2A2/RPL31/LMAN1/RAB7A/HUWE1/ACOX3/RPL6/RPLP0/MICALL1/TOMM22/FBXO7/TSPO/SAMM50/AP4S1/TIMM9/LONP2/MLYCD/GDAP1/RPS16/RPS19/RPL18A/GSK3A/PHYH/PITRM1/PEX12/UBE2D3/RPL34/RPS13/GNPTAB/RPS12/ERBIN/RPL24/SSR3/MPV17/HTRA2/SCP2/ICMT/MFN2/HMGCL/RPS25/ACOT2/LTBP2/CLU/EPHX2/PEX16/MTERF4/RPL5/GIPC1/RPL23/PEX1/RAC2/RPL36/RPL27/TIMM10B/SEC61G/RPS…	162
871	SC.C9vsCtrl	SC	C9vsCtrl	GO:0043087	regulation of GTPase activity	178/5351	410/17913	2.98461e-09	5.62011e-07	4.30983e-07	ARHGAP33/TRAPPC6A/CDKL5/RGPD3/RANBP2/RGPD4/RALBP1/RTN4R/ARHGAP6/RASGRF1/WNK1/MAP4K4/ARHGAP10/LLGL2/ARHGAP15/RGS11/RAPGEF3/SMAP2/GNAO1/DNM1L/DOCK9/GMIP/ARHGAP4/RGS1/ICAM1/RGS17/NUP50/SYDE2/NRP1/SH3BP1/SBF1/RIN3/EIF5/SEC23A/CD40/RP2/PYCARD/RASAL3/ANKRD27/RASIP1/ADAP1/CHN2/RIC1/DOCK8/RGP1/RAPGEF1/ARHGAP21/GIT1/RGS9/TBC1D19/RAPGEF2/CORO1C/ARHGDIB/BVES/BCL6/WNT5A/RTKN/APC2/RAB3GAP1/ERRFI1/DOCK7/RGS2/S…	178
872	SC.C9vsCtrl	SC	C9vsCtrl	GO:0030100	regulation of endocytosis	123/5351	262/17913	3.5155e-09	6.20708e-07	4.75996e-07	FGR/SELE/HFE/CD22/SLC11A1/NR1H3/CYBA/ATG5/SNAP91/ROCK1/DRD4/RAB27A/FCGR2B/ANKRD13A/DNM2/PTPRC/MTMR2/DNM1L/ABL1/PACSIN2/HCK/EEF2K/PYCARD/CSK/TGFB1/CAV1/SERPINE1/SFRP4/RAPGEF1/CCL2/CBL/SNX3/WNT5A/DNAJC6/SGIP1/CLU/NCKAP1L/LRP1/C3/HIP1/APOE/APOC1/ACTN4/HIP1R/PPT1/LGALS3/PPARG/SYT11/SFTPD/NUMB/DOCK2/CD63/DYSF/SCYL2/APPL2/BIN1/TOR1A/TLR2/SDCBP/EGF/PPP3CA/STON2/SH3GL3/ARRB2/ATG3/SNCA/SNX12/IL2RG/GPC3/PT…	123
873	SC.C9vsCtrl	SC	C9vsCtrl	GO:0051493	regulation of cytoskeleton organization	200/5351	472/17913	3.5857e-09	6.20708e-07	4.75996e-07	SCIN/BRCA1/TACC3/WAS/PHLDB1/SPAST/CAPG/GPM6B/ARHGAP6/LIMCH1/RHOA/ROCK1/RASSF1/NCK2/WDR1/MARK2/DLG1/CAPN6/ACTN2/RAPGEF3/CARMIL1/MEF2C/CHMP2B/CTTN/NOX4/ADD1/ICAM1/ABL1/NRP1/RASSF7/PPM1F/SH3BP1/HCK/MAPRE1/CORO1A/MAPK3/NUBP1/PYCARD/CORO2B/STMN2/TUBB4A/FSD1/TGFB1/MTPN/TGFBR1/CXCL12/SLAIN2/CHORDC1/MDK/TRPV4/ARPC3/ARHGDIB/WASF1/ACTR3/CCDC88A/CHMP3/PLEK/ALMS1/ARHGEF2/STMN1/PROX1/STAG1/RHOQ/PTK2B/GPSM2/NC…	200
874	SC.C9vsCtrl	SC	C9vsCtrl	GO:0070661	leukocyte proliferation	126/5351	270/17913	3.59599e-09	6.20708e-07	4.75996e-07	CD4/BTK/FYN/TYROBP/CD22/CD6/SLC11A1/CD74/BTN3A1/TNFRSF1B/PRKCQ/NCK2/FCGR2B/DLG1/ITCH/ARG2/MEF2C/PTPRC/GSTP1/BAX/CD209/EFNB1/IL12RB1/ABL1/CD40/NFATC2/ELF4/TNFSF13B/CORO1A/PYCARD/CD276/RASAL3/EBI3/TGFB1/PIK3CG/AHR/TNFSF8/DOCK8/CD81/TCIRG1/PTPN6/BCL6/TNFAIP3/CLU/TMEM131L/MAPK8IP1/CCR2/FLT3/SASH3/NCKAP1L/BTN2A2/TNFSF14/RAC2/TWSG1/RIPK3/BST2/LGALS3/SFTPD/VAV3/PTPN22/IL2RA/DOCK2/ANXA1/HAVCR2/GPNMB/IL6/…	126
875	SC.C9vsCtrl	SC	C9vsCtrl	GO:1901214	regulation of neuron death	142/5351	313/17913	3.91802e-09	6.58015e-07	5.04605e-07	SARM1/CRLF1/FYN/TYROBP/TNFRSF1B/GRN/CASP8/HIPK2/ERBB3/RHOA/ROCK1/VPS35/FCGR2B/TIGAR/FGF20/PSEN1/MEF2C/REST/SSH1/BAX/PPP1R13B/CD200/TYRO3/TGFB2/MSH2/SIRT1/JAK2/ABL1/NRP1/CDC34/FBXO7/HMOX1/LGMN/ALKBH1/SIX4/HIF1A/NFATC4/CTSZ/CORO1A/TOX3/MAG/PTPRZ1/UNC5B/CCL2/TRIM2/ZPR1/CBL/MDK/SOD2/WNT5A/HTRA2/LANCL1/DHCR24/KMO/RAB29/FOXO3/GPR75/EGR1/CLU/PTK2B/PIK3CA/CNTFR/LRP1/STAMBP/ATF4/SNX6/APOE/PPT1/SERPINF1/CA…	142
876	SC.C9vsCtrl	SC	C9vsCtrl	GO:0006413	translational initiation	92/5351	183/17913	5.08399e-09	8.31365e-07	6.3754e-07	DHX33/RPS20/EIF2AK2/EIF4B/DHX29/PABPC1/NCK2/RPL31/EIF4G3/EIF2AK1/RPL6/RPLP0/EIF3L/EIF3D/ALKBH1/EIF5/DNAJC3/MTFMT/EIF3E/RPS16/RPS19/RPL18A/HSPB1/EIF4H/RPL34/EIF4G2/RPS13/EIF2B1/RPS12/RPL24/NCBP2/RPS25/RPL5/PAIP2B/RPL23/ATF4/EIF2AK4/RPL36/EIF2S3/EIF3G/HABP4/RPL27/CTIF/RPS15A/RPL35/RPLP1/RPS24/DENR/RPS2/RPS11/RPL13A/RPL11/RPS8/RPS27A/EIF2A/RPS3A/RPL37/RPL10/RPL7/RPL7A/RPS3/UHMK1/BANK1/EIF4A2/NCK1/RP…	92
877	SC.C9vsCtrl	SC	C9vsCtrl	GO:0030098	lymphocyte differentiation	146/5351	325/17913	5.33069e-09	8.49357e-07	6.51337e-07	CYP26B1/TMEM98/CD4/BTK/CD74/RUNX3/PRDM1/ATG5/SPI1/KLF6/RHOA/PRKCZ/CBFB/FCGR2B/TCF7/PTPRC/BAX/TYRO3/MSH2/IL12RB1/ABL1/MFNG/XBP1/FBXO7/NFATC2/ATP11C/LYL1/TGFB1/KDELR1/CDK6/HDAC5/ZBTB16/MDK/TCIRG1/PTPN6/VNN1/BCL6/CD86/FOXP1/ITGA4/LOXL3/IL1RL2/LEPR/CD2/EGR1/PTK2B/TMEM131L/CD80/CCR2/FLT3/SASH3/INHBA/NCKAP1L/BTN2A2/SOX4/RUNX2/CCR7/ZBTB1/DNAJB9/DLL4/RIPK3/PRR7/PTPN22/NOTCH2/IL2RA/DOCK2/ANXA1/TESPA1/DOCK…	146
878	SC.C9vsCtrl	SC	C9vsCtrl	GO:0030198	extracellular matrix organization	149/5351	334/17913	6.60908e-09	1.02672e-06	7.8735e-07	CFLAR/ST7/ITGAL/ITGA3/DCN/CAPN1/PHLDB1/CD44/TNFRSF1B/TNC/GPM6B/COL9A2/TNFRSF1A/FAP/CPB2/COL16A1/B4GALT1/MMP2/ICAM1/LAMB1/CCDC80/TGFB2/TLL2/ABL1/PDGFB/CHADL/TIMP1/MMP15/ERCC2/TGFB1/SERPINE1/AEBP1/TGFBR1/SPOCK2/SH3PXD2A/COL1A1/VWF/ADTRP/LOX/MPV17/ITGA4/LOXL3/FN1/QSOX1/MFAP2/TTR/SPP1/FMOD/P4HA1/MMP19/LRP1/MATN4/TCF15/COLGALT1/PXDN/COL5A1/MATN3/HAPLN2/ADAM19/ITGA7/LAMC1/LCP1/IL6/CTSV/FOXF2/SULF1/MMP7…	149
879	SC.C9vsCtrl	SC	C9vsCtrl	GO:0002224	toll-like receptor signaling pathway	77/5351	147/17913	8.83567e-09	1.33914e-06	1.02693e-06	SARM1/BTK/LTF/BIRC3/NR1H3/CYBA/TAB2/CASP8/IRAK3/ESR1/TYRO3/MAP3K1/TAB1/LGMN/NFKBIA/TLR8/IKBKB/PTPRS/CAV1/UBE2D3/UNC93B1/BIRC2/MAPKAPK3/RTN4/TNFAIP3/TRAF3/RFTN1/SFTPD/PTPN22/HAVCR2/APPL2/TANK/TLR4/CNPY3/RIPK1/TLR2/PDPK1/ARRB2/BCL10/CTSK/RPS27A/HSPD1/TNIP1/LY96/PIK3AP1/COLEC12/ITGB2/S100A1/CTSS/OTUD4/F2RL1/TLR3/CTSB/CD300A/FADD/ITGAM/CD14/PRKCE/FGA/TLR1/TLR6/RPS6KA3/TBK1/IRAK1/IRF7/CD300LF/TLR5/TLR…	77
880	SC.C9vsCtrl	SC	C9vsCtrl	GO:1902905	positive regulation of supramolecular fiber organization	92/5351	185/17913	1.01585e-08	1.50297e-06	1.15256e-06	SCIN/WAS/SPAST/LIMCH1/RHOA/NCK2/DLG1/ACTN2/RAPGEF3/CARMIL1/PSEN1/CTTN/NOX4/ICAM1/ABL1/NRP1/PPM1F/HCK/MAPRE1/CORO1A/PYCARD/STMN2/TGFBR1/SLAIN2/TRPV4/ARPC3/WASF1/ACTR3/PLEK/PROX1/CLU/PTK2B/NCKAP1L/VASP/CCR7/APOE/COLGALT1/ARPC1B/CLIP1/HIP1R/MAP1B/ACTR3B/SWAP70/PSRC1/SPIRE1/FHOD1/BIN1/FCHSD2/AP1AR/RB1/GPR65/MYLK3/KATNB1/APP/ANKRD53/IQGAP2/EPHA1/RPS3/RHOC/WHAMM/NCK1/NPHS1/ARPC5/ARPC2/F2RL1/RICTOR/ARF6…	92
881	SC.C9vsCtrl	SC	C9vsCtrl	GO:1903039	positive regulation of leukocyte cell-cell adhesion	103/5351	214/17913	1.27858e-08	1.82643e-06	1.40061e-06	CD4/FYN/CD6/CD74/RUNX3/CD44/PRKCQ/RHOA/PRKCZ/CBFB/NCK2/PTPRC/ICAM1/CD209/EFNB1/IL12RB1/XBP1/TNFSF13B/CORO1A/NFAT5/PYCARD/CSK/CD276/RASAL3/EBI3/TGFB1/CAV1/DOCK8/MAP3K8/CCL2/ZBTB16/MDK/CD81/PTPN6/VNN1/BCL6/CD86/ITGA4/IL1RL2/HSPH1/CD80/CCR2/PIK3CA/SASH3/NCKAP1L/BTN2A2/TNFSF14/CCR7/ZBTB1/FLOT2/IL2RA/ANXA1/HAVCR2/TESPA1/IL6/HLX/CD27/PDPK1/VAV1/BCL10/DUSP10/HSPD1/RPS3/IL18/ADAM8/TNFRSF14/NCK1/CD1D/RUNX…	103
882	SC.C9vsCtrl	SC	C9vsCtrl	GO:0022407	regulation of cell-cell adhesion	168/5351	389/17913	1.29325e-08	1.82643e-06	1.40061e-06	CD4/HFE/FYN/CD6/SNAI2/CD74/RUNX3/CD44/WNK1/PRKCQ/RHOA/PRKCZ/CBFB/NCK2/FCGR2B/DLG1/ITCH/CEACAM1/ARG2/PTPRC/CEACAM6/FXYD5/ICAM1/CD209/EFNB1/JAK2/IL12RB1/ABL1/PPM1F/XBP1/BMP7/TNFSF13B/CORO1A/NFAT5/PYCARD/CSK/CD276/RASAL3/EBI3/TGFB1/CAV1/AKNA/DOCK8/CXCL12/MAP3K8/CCL2/DUSP3/ZBTB16/MDK/CD81/TRPV4/SH2B3/PTPN6/ADTRP/MAPK14/MDGA1/VNN1/DUSP22/BCL6/CD86/WNT5A/ITGA4/LOXL3/IL1RL2/EPCAM/HSPH1/TMEM131L/CD80/CCR…	168
883	SC.C9vsCtrl	SC	C9vsCtrl	GO:0002685	regulation of leukocyte migration	92/5351	186/17913	1.42457e-08	1.96718e-06	1.50855e-06	CD74/DAPK2/WNK1/KARS/RHOA/STK10/ICAM1/CD200/TREM2/HMOX1/LGMN/CD99L2/MAPK3/PYCARD/IL27RA/TGFB1/SERPINE1/RARRES2/DOCK8/CXCL12/CCL2/MDK/CD81/TRPV4/ADTRP/MAPK14/BMP5/WNT5A/CCL20/ITGA4/IL1R1/PADI2/DUSP1/PTK2B/CCR2/NCKAP1L/EDN3/TNFSF14/CCR7/RAC2/RIPK3/MOSPD2/MPP1/LGALS3/SWAP70/C5AR2/ANXA1/P2RX4/DYSF/LRCH1/IL6/CCN3/IL33/CYP19A1/EMILIN1/APP/PLA2G7/MSN/ADAM8/ADAM17/MIA3/MMP14/SLAMF8/ABR/IL6R/ADORA1/CD200R…	92
884	SC.C9vsCtrl	SC	C9vsCtrl	GO:0032943	mononuclear cell proliferation	115/5351	246/17913	1.51057e-08	2.02273e-06	1.55115e-06	CD4/BTK/FYN/TYROBP/CD22/CD6/SLC11A1/CD74/BTN3A1/TNFRSF1B/PRKCQ/NCK2/FCGR2B/DLG1/ITCH/ARG2/MEF2C/PTPRC/BAX/CD209/EFNB1/IL12RB1/ABL1/CD40/NFATC2/ELF4/TNFSF13B/CORO1A/PYCARD/CD276/RASAL3/EBI3/TGFB1/PIK3CG/AHR/TNFSF8/DOCK8/CD81/PTPN6/BCL6/TMEM131L/MAPK8IP1/CCR2/FLT3/SASH3/NCKAP1L/BTN2A2/TNFSF14/RAC2/TWSG1/RIPK3/LGALS3/SFTPD/VAV3/PTPN22/IL2RA/DOCK2/ANXA1/HAVCR2/GPNMB/IL6/IL10/TLR4/TP53/HSPD1/TNFRSF21/…	115
885	SC.C9vsCtrl	SC	C9vsCtrl	GO:1902903	regulation of supramolecular fiber organization	140/5351	313/17913	1.5299e-08	2.02273e-06	1.55115e-06	SCIN/WAS/SPAST/CAPG/ARHGAP6/LIMCH1/RHOA/ROCK1/NCK2/WDR1/DLG1/ACTN2/RAPGEF3/CARMIL1/PSEN1/MEF2C/CTTN/NOX4/ADD1/ICAM1/ABL1/NRP1/PPM1F/SH3BP1/CHADL/HCK/MAPRE1/CORO1A/PYCARD/CORO2B/STMN2/TUBB4A/MTPN/AEBP1/TGFBR1/CXCL12/SLAIN2/TRPV4/ARPC3/WASF1/ACTR3/PLEK/ALMS1/ARHGEF2/STMN1/PROX1/CLU/PTK2B/NCKAP1L/EML2/VASP/CCR7/LDLR/APOE/COLGALT1/ARPC1B/CAMSAP1/CLIP1/HIP1R/PPFIA1/MAP1B/ACTR3B/SWAP70/PSRC1/SPIRE1/FHO…	140
886	SC.C9vsCtrl	SC	C9vsCtrl	GO:0060333	interferon-gamma-mediated signaling pathway	53/5351	91/17913	1.68902e-08	2.15212e-06	1.65037e-06	NR1H3/CD44/IFNGR1/PIAS1/OAS1/ICAM1/JAK2/HCK/OAS3/OAS2/TRIM38/TRIM62/TRIM25/NMI/IRF5/TRIM21/PPARG/TRIM5/TRIM22/PARP9/TP53/CAMK2D/NCAM1/FCGR1A/FCGR1B/IFNGR2/JAK1/GBP2/PRKCD/B2M/IRF2/PTAFR/PARP14/HLA-DQB1/CIITA/IRF7/HLA-DRB5/HLA-DRB1/HLA-DQA1/HLA-DRA/HLA-E/HLA-F/HLA-A/IFI30/SP100/MT2A/HLA-DPA1/HLA-B/IRF8/GBP1/HLA-DPB1/HLA-C/HLA-DQB2	53
887	SC.C9vsCtrl	SC	C9vsCtrl	GO:0006909	phagocytosis	138/5351	308/17913	1.69704e-08	2.15212e-06	1.65037e-06	FGR/ITGAL/FYN/TYROBP/WAS/SLC11A1/NR1H3/MSR1/CYBA/CYFIP2/ATG5/ELMO2/RAB27A/FCGR2B/RAB7A/DNM2/PTPRC/FCN1/EIF2AK1/TYRO3/UNC13D/TREM2/ABL1/SH3BP1/MYH9/NCF4/HCK/SRPX/CORO1A/MAPK3/ELMO3/PYCARD/CSK/TGFB1/RAPGEF1/CCL2/RAB34/CORO1C/BIN2/ARPC3/SNX3/ACTR3/WIPF1/LEPR/NCF2/SLAMF1/PIK3CA/ANXA11/NCKAP1L/LRP1/PLCG1/C3/BECN1/TMEM175/LDLR/ARPC1B/PPARG/CRP/SYT11/SFTPD/VAV3/DOCK2/ANXA1/DYSF/APPL2/MYO1G/ABI1/TLR4/TLR…	138
888	SC.C9vsCtrl	SC	C9vsCtrl	GO:0046651	lymphocyte proliferation	114/5351	244/17913	1.812e-08	2.25196e-06	1.72693e-06	CD4/BTK/FYN/TYROBP/CD22/CD6/SLC11A1/CD74/BTN3A1/TNFRSF1B/PRKCQ/NCK2/FCGR2B/DLG1/ITCH/ARG2/MEF2C/PTPRC/BAX/CD209/EFNB1/IL12RB1/ABL1/CD40/NFATC2/ELF4/TNFSF13B/CORO1A/PYCARD/CD276/RASAL3/EBI3/TGFB1/PIK3CG/AHR/TNFSF8/DOCK8/CD81/PTPN6/BCL6/TMEM131L/MAPK8IP1/CCR2/FLT3/SASH3/NCKAP1L/BTN2A2/TNFSF14/RAC2/TWSG1/RIPK3/LGALS3/SFTPD/VAV3/PTPN22/IL2RA/DOCK2/ANXA1/HAVCR2/GPNMB/IL6/IL10/TLR4/TP53/HSPD1/TNFRSF21/…	114
889	SC.C9vsCtrl	SC	C9vsCtrl	GO:0007599	hemostasis	148/5351	336/17913	2.04785e-08	2.49516e-06	1.91344e-06	ENPP4/TFPI/FYN/PLAUR/WAS/EHD2/PRKCH/VCL/LCP2/DTNBP1/GNA15/TSPAN32/DGKA/PRKCQ/RAB27A/LMAN1/FAP/CEACAM1/CARMIL1/CPB2/CD59/GP6/GNA11/DOCK9/RCOR1/PABPC4/TYRO3/JAK2/P2RX6/PDGFB/MYH9/ITPK1/PROCR/CD40/MYL12A/MAPK3/PIK3CG/CAV1/HSPB1/SERPINE1/DOCK8/P2RX1/COL1A1/EHD1/HPS5/VWF/SH2B3/PTPN6/ADTRP/GGCX/PROC/PLEK/STXBP3/CAPZA1/MFN2/F3/GNA13/IFNA6/IFNA13/PIK3CA/PLAU/ITPR2/F10/TSPAN8/F2RL3/APOE/RBSN/RAF1/VAV3/P2R…	148
890	SC.C9vsCtrl	SC	C9vsCtrl	GO:0043547	positive regulation of GTPase activity	149/5351	339/17913	2.17758e-08	2.60221e-06	1.99553e-06	ARHGAP33/CDKL5/RGPD3/RANBP2/RGPD4/RALBP1/RTN4R/ARHGAP6/RASGRF1/MAP4K4/ARHGAP10/LLGL2/ARHGAP15/RGS11/RAPGEF3/SMAP2/GNAO1/DNM1L/DOCK9/GMIP/ARHGAP4/RGS1/ICAM1/RGS17/NUP50/SYDE2/NRP1/SH3BP1/RIN3/EIF5/SEC23A/CD40/RP2/RASAL3/ANKRD27/ADAP1/CHN2/RIC1/DOCK8/RGP1/RAPGEF1/ARHGAP21/GIT1/RGS9/TBC1D19/RAPGEF2/CORO1C/ARHGDIB/WNT5A/APC2/RAB3GAP1/ERRFI1/DOCK7/RGS2/SIPA1L2/PTK2B/ARHGAP9/NCKAP1L/CCR7/DOCK4/ARHGAP22…	149
891	SC.C9vsCtrl	SC	C9vsCtrl	GO:0006612	protein targeting to membrane	84/5351	167/17913	2.25272e-08	2.61696e-06	2.00684e-06	RPS20/FYN/HSPA5/SEC61A1/TRAM2/TRAM1/RPL31/RPL6/RPLP0/MICALL1/RPS16/RPS19/RPL18A/RPL34/RPS13/RPS12/RPL24/SSR3/ICMT/RPS25/PEX16/RPL5/RPL23/RPL36/RPL27/RPS15A/RPL35/SDCBP/RPLP1/RPS24/SRP14/RPS2/RPS11/RPL13A/RPL11/RPS8/RPS27A/ATG3/RPS3A/RPL37/RPL10/RPL7/STOM/RPL7A/RPS3/TAOK2/ANK3/NCF1/ITGB2/RPL8/RPL26/RPL29/SSR2/ADORA1/RPL9/RPS14/RPL27A/SRP68/MTCL1/ITGAM/TCAF2/RPS21/RPS7/TRAM1L1/HRAS/RPLP2/KCNE1/RPS1…	84
892	SC.C9vsCtrl	SC	C9vsCtrl	GO:0007596	blood coagulation	146/5351	331/17913	2.28592e-08	2.61696e-06	2.00684e-06	ENPP4/TFPI/FYN/PLAUR/WAS/EHD2/PRKCH/VCL/LCP2/DTNBP1/GNA15/TSPAN32/DGKA/PRKCQ/RAB27A/LMAN1/FAP/CEACAM1/CARMIL1/CPB2/CD59/GP6/GNA11/DOCK9/RCOR1/PABPC4/TYRO3/JAK2/P2RX6/PDGFB/MYH9/ITPK1/PROCR/CD40/MYL12A/MAPK3/PIK3CG/CAV1/HSPB1/SERPINE1/DOCK8/P2RX1/COL1A1/EHD1/HPS5/VWF/SH2B3/PTPN6/ADTRP/GGCX/PROC/PLEK/STXBP3/CAPZA1/MFN2/F3/GNA13/IFNA6/IFNA13/PIK3CA/PLAU/ITPR2/F10/TSPAN8/F2RL3/APOE/RBSN/RAF1/VAV3/P2R…	146
893	SC.C9vsCtrl	SC	C9vsCtrl	GO:0030168	platelet activation	78/5351	152/17913	2.31988e-08	2.61696e-06	2.00684e-06	FYN/PRKCH/VCL/LCP2/GNA15/TSPAN32/DGKA/PRKCQ/CEACAM1/GP6/GNA11/TYRO3/PDGFB/MYH9/CD40/MYL12A/MAPK3/PIK3CG/HSPB1/P2RX1/COL1A1/VWF/SH2B3/PTPN6/PLEK/STXBP3/GNA13/PIK3CA/ITPR2/F2RL3/APOE/RAF1/VAV3/TEC/IL6/TLR4/TLN1/PDPK1/ARRB2/PIK3R5/VAV1/FERMT3/ADRA2A/MERTK/UBASH3B/PRKCA/GNA14/DGKI/FCER1G/ADAMTS13/PDPN/PRKCD/METAP1/COL1A2/SYK/COL3A1/PRKCE/FGA/FIBP/F2R/RAP2B/LCK/ABAT/ADRA2C/PRKG1/BLOC1S4/GNG2/PLSCR1/BL…	78
894	SC.C9vsCtrl	SC	C9vsCtrl	GO:0009615	response to virus	143/5351	323/17913	2.39127e-08	2.61696e-06	2.00684e-06	TSPAN6/FGR/POLR3B/BIRC3/IFNGR1/EIF2AK2/TRAF3IP2/TSPAN32/ABCC9/NCBP3/ENO1/ITCH/PTPRC/ZMPSTE24/AGBL5/MAVS/OAS1/IRAK3/MUL1/UNC13D/IL12RB1/APOBEC3H/CD40/SAMHD1/RNF125/TLR8/DNAJC3/CCL22/PYCARD/IKBKB/NOP53/CDK6/ZC3HAV1/HSPB1/DDX58/CXCL12/DHX58/UNC93B1/BIRC2/OAS3/OAS2/MAPK14/TRIM38/POLR3G/IFIH1/IVNS1ABP/LGALS8/GBP3/STMN1/TNFAIP3/NPC2/IFNA6/IFNA13/CLU/TRIM25/KCNJ8/CXCR4/BECN1/FGL2/IRF5/EIF2AK4/BST2/TRAF3…	143
895	SC.C9vsCtrl	SC	C9vsCtrl	GO:0007229	integrin-mediated signaling pathway	54/5351	94/17913	2.4005e-08	2.61696e-06	2.00684e-06	FGR/ITGAL/ITGA3/TYROBP/FUT8/CUL3/BCAR1/TSPAN32/CEACAM1/COL16A1/ABL1/NRP1/MYH9/HCK/TIMP1/ERBIN/ITGA4/LOXL3/PLEK/PTK2B/PLP1/VAV3/CD63/ITGA7/TEC/TLN1/ITGA11/SEMA7A/ITGB7/ITGAX/VAV1/ADAM15/FERMT3/DOCK1/ITGAD/FCER1G/ZYX/ITGB2/ADAMTS13/ITGA5/ITGA2/SYK/COL3A1/ADAM9/PTK2/ITGAM/RCC2/ISG15/CD47/FLNA/SRC/EMP2/ITGB3/ILK	54
896	SC.C9vsCtrl	SC	C9vsCtrl	GO:0050817	coagulation	148/5351	337/17913	2.58562e-08	2.72437e-06	2.08921e-06	ENPP4/TFPI/FYN/PLAUR/WAS/EHD2/PRKCH/VCL/LCP2/DTNBP1/GNA15/TSPAN32/DGKA/PRKCQ/RAB27A/LMAN1/FAP/CEACAM1/CARMIL1/CPB2/PSEN1/CD59/GP6/GNA11/DOCK9/RCOR1/PABPC4/TYRO3/JAK2/P2RX6/PDGFB/MYH9/ITPK1/PROCR/CD40/MYL12A/MAPK3/PIK3CG/CAV1/HSPB1/SERPINE1/DOCK8/P2RX1/COL1A1/EHD1/HPS5/VWF/SH2B3/PTPN6/ADTRP/GGCX/PROC/PLEK/STXBP3/CAPZA1/MFN2/F3/GNA13/IFNA6/IFNA13/PIK3CA/PLAU/ITPR2/F10/TSPAN8/F2RL3/APOE/RBSN/RAF1/VA…	148
897	SC.C9vsCtrl	SC	C9vsCtrl	GO:0050863	regulation of T cell activation	137/5351	307/17913	2.58671e-08	2.72437e-06	2.08921e-06	CYP26B1/CD4/HFE/FYN/CD6/CD74/RUNX3/TNFRSF1B/PRDM1/PRKCQ/RHOA/PRKCZ/CBFB/NCK2/FCGR2B/DLG1/PAG1/ITCH/CEACAM1/ARG2/PTPRC/CD209/EFNB1/IL12RB1/ABL1/XBP1/NFATC2/TNFSF13B/CORO1A/PYCARD/CSK/CD276/RASAL3/EBI3/TGFB1/CAV1/TNFSF8/DOCK8/MAP3K8/CCL2/DUSP3/ZBTB16/MDK/CD81/PTPN6/VNN1/DUSP22/BCL6/CD86/LOXL3/IL1RL2/CD2/HSPH1/TMEM131L/CD80/MAPK8IP1/CCR2/PIK3CA/SASH3/NCKAP1L/BTN2A2/TNFSF14/CCR7/ZBTB1/RAC2/TWSG1/RIPK…	137
898	SC.C9vsCtrl	SC	C9vsCtrl	GO:0000184	nuclear-transcribed mRNA catabolic process, nonsense-mediated decay	64/5351	118/17913	2.73429e-08	2.83182e-06	2.1716e-06	RPS20/PABPC1/RPL31/RPL6/RPLP0/EIF3E/RPS16/RPS19/PPP2R1A/RPL18A/RPL34/RPS13/RPS12/RPL24/NCBP2/RPS25/RPL5/RPL23/RPL36/RPL27/CTIF/RPS15A/RPL35/RPLP1/RPS24/RPS2/EIF4A3/RPS11/RPL13A/RPL11/RPS8/RPS27A/RPS3A/RPL37/RPL10/RPL7/RPL7A/RPS3/RPL8/RPL26/RPL29/MAGOH/RPL9/RPS14/RPL27A/UPF3A/RPS21/RPS7/DCP2/RPLP2/RPS17/RPL35A/RPL14/PNRC2/RPL12/RPL10A/RPL39/SMG5/RPS29/RPS18/RPS28/RPL41/RPL13/RPS27	64
899	SC.C9vsCtrl	SC	C9vsCtrl	GO:0043062	extracellular structure organization	166/5351	387/17913	2.78654e-08	2.83862e-06	2.17682e-06	CFLAR/ST7/ITGAL/ITGA3/DCN/CAPN1/PHLDB1/CD44/TNFRSF1B/TNC/GPM6B/COL9A2/SOAT1/TNFRSF1A/FAP/CPB2/COL16A1/B4GALT1/MMP2/ICAM1/LAMB1/CCDC80/TGFB2/TLL2/ABL1/PDGFB/CHADL/PLTP/BMP7/LIPG/TIMP1/MMP15/ERCC2/TGFB1/SERPINE1/AEBP1/TGFBR1/SPOCK2/SH3PXD2A/COL1A1/VWF/ADTRP/LOX/MPV17/ITGA4/LOXL3/FN1/QSOX1/MFAP2/TTR/SPP1/FMOD/P4HA1/MMP19/LRP1/MATN4/TCF15/APOE/APOC1/COLGALT1/PXDN/COL5A1/MATN3/HAPLN2/ADAM19/ITGA7/LAMC…	166
900	SC.C9vsCtrl	SC	C9vsCtrl	GO:0022409	positive regulation of cell-cell adhesion	116/5351	251/17913	2.90654e-08	2.9131e-06	2.23394e-06	CD4/FYN/CD6/CD74/RUNX3/CD44/PRKCQ/RHOA/PRKCZ/CBFB/NCK2/PTPRC/CEACAM6/ICAM1/CD209/EFNB1/IL12RB1/XBP1/BMP7/TNFSF13B/CORO1A/NFAT5/PYCARD/CSK/CD276/RASAL3/EBI3/TGFB1/CAV1/DOCK8/MAP3K8/CCL2/ZBTB16/MDK/CD81/PTPN6/VNN1/BCL6/CD86/WNT5A/ITGA4/IL1RL2/HSPH1/CD80/CCR2/PIK3CA/SASH3/NCKAP1L/BTN2A2/TNFSF14/CCR7/ZBTB1/PODXL/AFDN/FLOT2/IL2RA/ANXA1/ADAM19/HAVCR2/TESPA1/IL6/HLX/IL10/CD27/PDPK1/VAV1/BCL10/DUSP10/HSP…	116
901	SC.C9vsCtrl	SC	C9vsCtrl	GO:0050663	cytokine secretion	108/5351	230/17913	3.05615e-08	3.01443e-06	2.31164e-06	FGR/SERPINB1/BTN3A1/TNFRSF1B/LCP2/ATG5/SPHK2/KARS/PRKCZ/FCGR2B/ARG2/FCN1/MAVS/NLRC4/CD200/EZR/ABL1/XBP1/TLR8/MAPK3/PYCARD/GSDMD/IL27RA/DDX58/CRTAM/PANX1/MDK/TCIRG1/TRPV4/MAPK14/WNT5A/FOXP1/IFIH1/FN1/CD2/TNFAIP3/TWIST1/SRGN/LRP1/BTN2A2/CCR7/CRP/SYT11/CHI3L1/PTPN22/C5AR2/ANXA1/HAVCR2/DYSF/IL10/TLR4/IL33/TLR2/CASP1/CARD16/RAB1A/NLRP12/TSLP/TNFRSF21/BANK1/ANGPT1/HK1/NLRP3/CD200R1/F2RL1/SYK/ABCA1/CLEC…	108
902	SC.C9vsCtrl	SC	C9vsCtrl	GO:0006644	phospholipid metabolic process	171/5351	402/17913	3.49937e-08	3.39766e-06	2.60553e-06	DPM1/FGR/MTMR7/OSBPL5/AGPAT4/SH3YL1/PI4K2B/HEXB/SPHK2/DGKA/IDI1/FGFR3/INPP5A/ADGRF5/SLC44A1/CSNK2A2/PLD1/SYNJ2/STARD7/EFR3B/CPNE3/DDHD2/MTMR2/PIGS/PLA2G3/PIK3IP1/SBF1/PDGFB/PNPLA3/DDHD1/SPTLC2/ABHD12/PIGU/LIPG/PCYT1B/PLA2G15/CDIPT/TGFB1/PLA2G4C/PLEKHA4/ISYNA1/PIK3CG/WDR91/PLEKHA8/PLEKHA1/MTMR4/PIGL/CD81/MVK/CHPT1/LPCAT3/CISH/PLEK/PIK3R3/PRDX6/PIGZ/PTK2B/PLBD1/PIK3CA/FLT3/LPGAT1/RAB38/PIGT/PLCG1/C…	171
903	SC.C9vsCtrl	SC	C9vsCtrl	GO:1903037	regulation of leukocyte cell-cell adhesion	132/5351	295/17913	3.79709e-08	3.63002e-06	2.78371e-06	CD4/HFE/FYN/CD6/CD74/RUNX3/CD44/WNK1/PRKCQ/RHOA/PRKCZ/CBFB/NCK2/FCGR2B/DLG1/ITCH/CEACAM1/ARG2/PTPRC/ICAM1/CD209/EFNB1/IL12RB1/XBP1/TNFSF13B/CORO1A/NFAT5/PYCARD/CSK/CD276/RASAL3/EBI3/TGFB1/CAV1/DOCK8/CXCL12/MAP3K8/CCL2/DUSP3/ZBTB16/MDK/CD81/PTPN6/ADTRP/VNN1/DUSP22/BCL6/CD86/ITGA4/LOXL3/IL1RL2/HSPH1/TMEM131L/CD80/CCR2/PIK3CA/SASH3/NCKAP1L/BTN2A2/TNFSF14/CCR7/ZBTB1/TWSG1/ASS1/LGALS3/FLOT2/SFTPD/PTPN…	132
904	SC.C9vsCtrl	SC	C9vsCtrl	GO:0002237	response to molecule of bacterial origin	137/5351	309/17913	4.19783e-08	3.91972e-06	3.00588e-06	TFPI/SELE/MGST1/FMO1/DCN/LTF/CD6/SLC11A1/CPS1/NR1H3/VIM/TNFRSF1B/TAB2/CASP8/FGFR2/RHOA/SIRT2/MAOB/FCGR2B/PTGS2/MEF2C/GSTP1/MGST2/ICAM1/IRAK3/TREM2/JAK2/ABL1/XBP1/TSPO/CSF2RB/NFKBIA/CD40/HCK/ACP5/MAPK3/PYCARD/TGFB1/SERPINE1/CCL2/HDAC5/IL10RA/SASH1/MAPK14/LY86/ERBIN/WNT5A/PLSCR4/MAPKAPK3/FOXP1/KMO/CNR1/TNFAIP3/KCNJ8/PTGFR/SLPI/PTGER2/CCR7/IRF5/ASS1/TRIM5/CASP9/CD180/PTPN22/CMPK2/HAVCR2/AKIRIN2/CDK4…	137
905	SC.C9vsCtrl	SC	C9vsCtrl	GO:0072678	T cell migration	38/5351	59/17913	4.22629e-08	3.91972e-06	3.00588e-06	WNK1/SLC12A2/RHOA/ICAM1/CD200/CD99L2/PYCARD/IL27RA/PIK3CG/DOCK8/CXCL12/CCL2/WNT5A/CCL20/ITGA4/CCR2/TNFSF14/RIPK3/LRCH1/MYO1G/ITGB7/APP/MSN/ADAM8/ADAM17/CD200R1/FADD/CXCL10/CXCL11/GPR183/PIK3CD/TMEM102/SPN/STK39/AIF1/DEFA1/DEFA1B/S100A7	38
906	SC.C9vsCtrl	SC	C9vsCtrl	GO:0045088	regulation of innate immune response	184/5351	440/17913	4.77513e-08	4.36362e-06	3.34629e-06	TSPAN6/FGR/SARM1/BTK/FYN/LTF/POLR3B/BIRC3/NR1H3/IFNGR1/GRN/PIAS1/CYBA/TAB2/CASP8/FAM3A/FCGR2B/ALPK1/ITCH/CEACAM1/FCN1/MAVS/IRAK3/MUL1/CD209/NLRC4/ESR1/PSME1/TYRO3/MAP3K1/JAK2/TAB1/LGMN/RPS6KA5/NFKBIA/PSME2/PSMA7/HCK/SAMHD1/RNF125/TLR8/PYCARD/IKBKB/RPS19/NOP53/PTPRS/CAV1/DDX58/DHX58/MAP2K6/UBE2D3/CRTAM/UNC93B1/BIRC2/PTPN6/ERBIN/POLR3G/WNT5A/MAPKAPK3/IFIH1/RTN4/TNFAIP3/NMI/EREG/PSMA1/APOE/TRAF3/RFT…	184
907	SC.C9vsCtrl	SC	C9vsCtrl	GO:0032635	interleukin-6 production	76/5351	149/17913	4.8675e-08	4.38358e-06	3.36159e-06	TYROBP/HGF/TBC1D23/CYBA/SPHK2/MAVS/IRAK3/CD200/TREM2/XBP1/TLR8/PYCARD/CSK/IL27RA/DDX58/TRPV4/PTPN6/WNT5A/IFIH1/IL1RL2/ARHGEF2/SLAMF1/TNFAIP3/TWIST1/NCKAP1L/EREG/KLF2/SYT11/PTPN22/C5AR2/HAVCR2/AKIRIN2/IL6/IL10/TLR4/IL33/TLR2/ADCYAP1/ARRB2/APP/NLRP12/BCL10/HSPD1/TSLP/IL18/BANK1/MAPK13/FCER1G/IL6R/CAPN2/AZI2/CD200R1/F2RL1/TLR3/INPP5D/AFAP1L2/PTAFR/CEBPB/IL17D/TLR1/TLR6/LPL/F2R/TMEM106A/LILRA5/IL1RAP…	76
908	SC.C9vsCtrl	SC	C9vsCtrl	GO:0050870	positive regulation of T cell activation	95/5351	198/17913	5.60115e-08	4.97222e-06	3.81299e-06	CD4/FYN/CD6/CD74/RUNX3/PRKCQ/RHOA/PRKCZ/CBFB/NCK2/PTPRC/CD209/EFNB1/IL12RB1/XBP1/TNFSF13B/CORO1A/PYCARD/CSK/CD276/RASAL3/EBI3/TGFB1/CAV1/DOCK8/MAP3K8/CCL2/ZBTB16/MDK/CD81/PTPN6/VNN1/BCL6/CD86/IL1RL2/HSPH1/CD80/CCR2/PIK3CA/SASH3/NCKAP1L/BTN2A2/TNFSF14/CCR7/ZBTB1/FLOT2/IL2RA/ANXA1/HAVCR2/TESPA1/IL6/HLX/CD27/PDPK1/VAV1/BCL10/DUSP10/HSPD1/RPS3/IL18/ADAM8/TNFRSF14/NCK1/CD1D/RUNX1/NLRP3/TGFBR2/ICOS/IL1…	95
909	SC.C9vsCtrl	SC	C9vsCtrl	GO:0007265	Ras protein signal transduction	142/5351	324/17913	5.73888e-08	5.02273e-06	3.85173e-06	ITGA3/FARP2/CYTH3/WAS/CUL3/TRIO/RTN4R/ARHGAP6/RASGRF1/RHOA/ROCK1/RASSF1/MAP4K4/PLD1/RAPGEF3/DNM2/ARHGAP4/TGFB2/JAK2/ABL1/NRP1/CYTH4/MCF2/ARHGEF18/RASAL3/RASIP1/CADM4/RAPGEF1/DNMBP/CYTH1/RAPGEF2/CBL/FOXM1/ARHGDIB/MAPK14/WASF1/ARFGEF3/RASGRF2/BCL6/RTKN/DOK1/DHCR24/RALGPS2/ARHGEF2/MFN2/STMN1/TRIM67/MAPKAP1/PLEKHG1/GPSM2/CDK2/RAP2C/STAMBP/RREB1/PSD4/PLEKHG3/FGD3/RAP1B/ARHGEF6/APOE/EPS8L1/ARHGEF9/RAF1…	142
910	SC.C9vsCtrl	SC	C9vsCtrl	GO:0007160	cell-matrix adhesion	101/5351	214/17913	6.15439e-08	5.31158e-06	4.07323e-06	ITGAL/ITGA3/CD44/VCL/GPM6B/ARHGAP6/LIMCH1/COL17A1/RHOA/PRKCZ/ROCK1/TESK2/MAP4K4/ACTN1/ACTN2/COL16A1/CTTN/CEACAM6/SIGLEC1/TRPM7/SORBS1/ABL1/NRP1/PPM1F/CORO2B/CDK6/SERPINE1/ECM2/DUSP3/TECTA/CORO1C/DUSP22/BCL6/ITGA4/FN1/PTK2B/PLAU/LRP1/CCR7/SGCE/PPFIA1/NINJ1/TIMM10B/LYVE1/CD63/ITGA7/TMEM8B/ITGA11/EMILIN1/PARVG/ITGB7/PDPK1/BCAS3/ADAM15/WDPCP/EPHA1/CDKN2A/PTPRJ/TAOK2/ADAMTS12/UTRN/PTPRK/BCL2L11/WHAMM/…	101
911	SC.C9vsCtrl	SC	C9vsCtrl	GO:0007015	actin filament organization	142/5351	325/17913	7.21771e-08	6.14395e-06	4.71154e-06	USH1C/SCIN/WAS/RUFY3/TMSB10/CUL3/CAPG/ARHGAP6/BCAR1/LIMCH1/RHOA/ROCK1/NCK2/WDR1/ACTN1/DLG1/ACTN2/RAPGEF3/CARMIL1/CTTN/NOX4/ADD1/ICAM1/EZR/SORBS1/JAK2/ABL1/NRP1/PPM1F/SH3BP1/HCK/CORO1A/PYCARD/CORO2B/MTPN/COBL/TGFBR1/CXCL12/TRPV4/ARPC3/PHACTR1/WASF1/ACTR3/WIPF1/PLEK/ALMS1/ARHGEF2/STMN1/PROX1/PTK2B/NCKAP1L/VASP/CCR7/RAC2/CGNL1/GDPD2/ACTN4/ARPC1B/HIP1R/DIAPH1/PPFIA1/WASF3/ACTR3B/SWAP70/MICAL2/SPIRE1/…	142
912	SC.C9vsCtrl	SC	C9vsCtrl	GO:0048709	oligodendrocyte differentiation	53/5351	94/17913	7.61525e-08	6.39475e-06	4.90387e-06	SOX8/TMEM98/TNFRSF1B/WDR1/GSTP1/SOX10/HDAC10/PRMT5/SLC8A3/FA2H/CSK/ERCC2/TGFB1/MAG/PTPRZ1/RHEB/ASPA/CNTNAP1/MDK/EIF2B1/CLU/CXCR4/CDKN2C/MYRF/NKX2-2/PPARG/WASF3/TLR2/ZNF365/ASCL1/DUSP10/TNFRSF21/DAAM2/NOTCH1/NKX6-2/DUSP15/NRG1/B4GALT5/HDAC11/CTNNB1/PTEN/ID4/CNP/BOK/KCNJ10/CNTN2/OLIG1/HES5/LPAR1/OLIG2/LYN/SLC45A3/NLGN3	53
[truncated: 3,021 more rows]
